# Supplementary material for: Pten Regulates Cardiomyocyte Differentiation by Modulating Non‐CG Methylation via Dnmt3
Source: Adv Sci (Weinh). 2021 Jul 11;8(17):2100849. doi: 10.1002/advs.202100849 (PMC8425920; doi:10.1002/advs.202100849)
Supplement: Supplementary file 7 — Supplemental Table 1 [file ADVS-8-2100849-s018.xlsx]

## Sheet: Sheet1
Primer name	Primer sequence
Pten fl/fl-For	CTCCTCTACTCCATTCTTCCC
Pten fl/fl-Rev	ACTCCCACCAATGAACAAAC
Ckm-Cre-For	GTGAAACAGCATTGCTGTCACTT
Ckm-Cre-Rev	TAAGTCTGAACCCGGTCTGC
mIgf2 KO sgRNA For	CACCGTGCATCGCTGCTTACGGCCC
mIgf2 KO sgRNA Rev	AAACGGGCCGTAAGCAGCGATGCAC
mIgf2 KO screen For	GGGTGAGCCATTCTCCTGGGATTAG
mIgf2 KO screen Rev	AGAGCAAGGCCAGACCAGTGTACTA
mDnmt3l KO sgRNA For	CACCGGATTACATCAATGGGTTCCC
mDnmt3l KO sgRNA Rev	AAACGGGAACCCATTGATGTAATCC
mDnmt3l KO screen For	TGGTCGCGTTTTAGGGTTCTGACGA
mDnmt3l KO screen Rev	TAAGGACCCTATGGAGCAAGTGGAG
mIgf1r KO sgRNA For	CACCGGGAATGAAGTCTGGCTCCGG
mIgf1r KO sgRNA Rev	AAACCCGGAGCCAGACTTCATTCCC
mIgf1r KO screen For	AGTGAGGACTGAGTTGGAGACTTT
mIgf1r KO screen Rev	CTCTAGGAGCTCCTGAGTCGTGAAC
mDnmt3b KO sgRNA For	CACCGATGAA GAAGAGGGTGCCAGC
mDnmt3b KO sgRNA Rev	AAACGCTGGCACCCTCTTCTTCATC
mDnmt3b KO screen For	GAGAACTGGTGGTGTAAACCTTGCA
mDnmt3b KO screen Rev	CAGTCTCTGAGATCTGTCATGGAAC
mDnmt3l For	TACTGCACCATCTGCTGTTC
mDnmt3l Rev	CAGCAGTCCACTCCGTGAGA
mDnmt3b For	AGAATTTCAGGAGCCACCCAA
mDnmt3b Rev	ATGGGCTTCCACCAATCACC
mInsr KO sgRNA For	CACCGCGGGAGAGGATGTGAGACGA
mInsr KO sgRNA Rev	AAACTCGTCTCACATCCTCTCCCGC
mInsr KO screen For	TCACGGAGTATGTCCCCAGTAGGCC
mInsr KO screen Rev	CTTAGGGTGAGGGTTCTAGATTGGC
mFoxo3 KO sgRNA For	CACCGCAGAGTTCGAGCCACAGAGT
mFoxo3 KO sgRNA Rev	AAACACTCTGTGGCTCGAACTCTGC
mFoxo3 KO screen For	CGAACCTTCGCGGTGCCCCGTTCCTC
mFoxo3 KO screen Rev	TCGTCGTCTTCATCGTCGTCCTCCTC
mPten-CD550A For	CCGGAATTCGCCACCATGACAGCCATCATCAAAGAGATCG
mPten-CD550A For	CGCGGATCCTCAGACTTTTGTAATTTGTGAATGC
mIgf2 For	GTCGATGTTGGTGCTTCTCA
m Igf2 Rev	CACTCTTCCACGATGCCACG
mPlagl1 For	CTCGCGGCTATCGGGACT
mPlagl1 Rev	GATGGCACGCTGAAGCAAT
mIgf2r For	CACCGAGAGCCACACTGATT
mIgf2r Rev	GTCTGTCACCATGCACTCCA
mCdkn1c For	AGCCGTCCATCACCAATCAG
mCdkn1c Rev	CCTCGAAGAGGCACATCCTG
mDlx5 For	AGTAGAAGAACAGCCACCGC
mDlx5 Rev	GGTGACTGTGGCGAGTTACA
mMagel2 For	CCACAGGGTCAGCCTTTGAT
mMagel2 Rev	TCGAATGGGTGTGTGACCAG
mDlk1 For	GAAAGGACTGCCAGCACAAG
mDlk1 Rev	GTGAAGCAGATGGCCGGG
mMkrn1 For	GCAGCCGCTTTTGTATGCC
mMkrn1 Rev	ACACTACGCCGTATGGACTG
mTpm1 For	TCATTGAAAGCCGAGCCCAA
mTpm1 Rev	TCAAGTTGTTCGTCACCGTT
mcTnI For	TGTCCTCGCCCCTTATCTCA
mcTnI Rev	GGTTCCCCAGCCGCATC
mNkx2.5 For	CACATTTTACCCGGGAGCCT
mNkx2.5 Rev	ACCAGATCTTGACCTGCGTG
mAnf For	TCGGAGCCTACGAAGATCCA
mAnf Rev	GTGGCAATGTGACCAAGCTG
mMlc2v For	CTTCACCGTGTTCCTCACGA
mMlc2v Rev	TGTTTATTTGCGCACAGCCC
mMyl7 For	AGGAAGCCTTCAGCTGCATT
mMyl7 Rev	ACGGTGAAGTTGATGGGACC
ma MHC For	ATATAAAGGGGCTGGAGCACTG
ma MHC Rev	TTGTCATCAGGCACGAAGCA
mPln For	TGCCCAGCTAAGCTCCCATA
mPln Rev	TGACAACAGGCAGCCAAATG
mActc1 For	CAACTGACCCCGTCCATCAG
mActc1 Rev	CTCCTCGTCGTCACACATCC
mMyl4 For	CAAGTCGGCTCATCCCTCTC
mMyl4 Rev	TCTTGGGAGGCATGTTGCTT
mNestin For	CTGCAGGCCACTGAAAAGTT
mNestin Rev	GACCCTGCTTCTCCTGCTC
mPax6 For	CTAAGGATGTTGAACGGGCA
mPax6 Rev	AGTTGGTGTTCTCTCCCCCT
mFgf5 For	AAAGTCAATGGCTCCCACGAA
mFgf5 Rev	GGCACTTGCATGGAGTTTTCC
mMsi1 For	AAGAGTGTCTGGTGATGCGG
mMsi1 Rev	TCCACCTTTCCGAACTGCTC
mBmp4 For	CCTCTTCAACCTCAGCAGCATCC
mBmp4 Rev	CACACCCCTCTACCACCATCTCC
mFlk1 For	AAGGAACTAGAATGCGGGCT
mFlk1 Rev	ACTCCCTGCTTTTACTGGGC
mHand1 For	AAGGATGCACAAGCAGGTGAC
mHand1 Rev	TTTAATCCTCTTCTCGCCGGG
mGata4 For	CTGGAAGACACCCCAATCTC
mGata4 Rev	CAGGCATTGCACAGGTAGTG
mFoxA2 For	GAGCAGCAACATCACCACAG
mFoxA2 Rev	CGTAGGCCTTGAGGTCCAT
mAfp For	GAAACCTCCAGGCAACAACC
mAfp Rev	GTTTGACGCCATTCTCTGCG
mSox17 For	TTCTGTACACTTTAATGAGGCTGTTC
mSox17 Rev	TTGTGGGAAGTGGGATCAAG
mNanog For	AGGGTCTGCTACTGAGATGCTCTG
mNanog Rev	CAACCACTGGTTTTTCTGCCACCG
mOct4 For	TGGACCTCAGGTTGGACTGG
mOct4 Rev	CCTTTCCAAAGAGAACGCCC
mTpm1-bisulfite For-1	GGTATGTTAGTTGGGGAAGGATTTG
mTpm1-bisulfite Rev-1	CTTTTACCACTATCACTAAAACATC
mTpm1-bisulfite For-2	AATGGGTTTGTTTTATTTAGTAAAA
mTpm1-bisulfite Rev-2	TCACACTATACAACTAACCTCACTC
mMyl4-bisulfite-For	AGAGGAGAGATTGTTGTAATTAAGGAG
mMyl4-bisulfite-Rev	CCACTACCACTAACTAACACACCA
mTpm1-1 pGL3 For	CTAGCTAGCGGACTTGGAATCTCAGAAGACCAGC
mTpm1-1 pGL3 Rev	CCCAAGCTTTATGCACCAGATGCTGGATCAGACT
mMyl4-1 pGL3 For	CTAGCTAGCTAGTGAGATCTACACCCTCTTCTGG
mMyl4-1 pGL3 Rev	CCCAAGCTTCCACTGAGGGTGACAGATGGAGATG
ChIP-qTpm1 For-1	GGAACTACGCAGGTAGCACA
ChIP-qTpm1 Rev-1	CCTGAGAGTTTGCTGACGGT
ChIP-qTpm1 For-2	ACGGGCATACAAAACCCCAT
ChIP-qTpm1 Rev-2	AGTGCCAATGGTGGGATCAG
ChIP-qTpm1 For-3	CTGATCCCACCATTGGCACT
ChIP-qTpm1 Rev-3	CCAGGTTGCCACCCTTCATA
ChIP-qTpm1 For-4	TAACAAGTGCCCTGACTCGG
ChIP-qTpm1 Rev-4	CGTGAAACCCCTTCAATGCG
ChIP-qMyl4 For-1	GGTGACATGGGCTGGAAGAT
ChIP-qMyl4 Rev-1	TCGGTGGAGAGCTTGTGATG
ChIP-qMyl4 For-2	AATACGACCCTGATGCCCAC
ChIP-qMyl4 Rev-2	GAGCTACGAAGCCGACTCAG
ChIP-qMyl4 For-3	CGAGGACGTCAGAGACCAAC
ChIP-qMyl4 Rev-3	AGTCCTGAGAGCAGGAGTGT
ChIP-qMyl4 For-4	GTGCTAGCCAGTGGTAGTGG
ChIP-qMyl4 Rev-4	CCAGGACACTTTCATGGGGT
mMyh4 For	CTCACCTACCAGACCGAGGA
mMyh4 Rev	CTCCTGTCACCTCTCAACAGA
mTnnt1 For	CATCTGTGGACCCAGCCTTAG
mTnnt1 Rev	CGCTCCCCTTCTGGAATCTT
mTpm2 For	AAGCCCAAGCGGACAAGTAT
mTpm2 Rev	CTCGCTGATGGCCTTGTACT
mSmyd1 For	ACTCCGAGTAGACGTGGACA
mSmyd1 Rev	AGCTCAATCCTCATCTGCGT
mMybpc3 For	AACTTTGATCTGCTGCGGGA
mMybpc3 Rev	CGCCACTTGAGTGAGACAGT
mTgfb2 For	AGGTGCTCTGTGGGTACCTT
mTgfb2 Rev	ACGTCGAAGGAGAGCCATTC
mMyom1 For	TTCTCTCCTGCTCCTCGACTG
mMyom1 Rev	GTAGTGGCTCATGGTCGTGC
mRyr2 For	CATGACCAACCCTGTCCCTGT
mRyr2 Rev	TTCAGCAGCTTCTGTTGGTAGG
mTnnc1 For	GTCGGATCTCTTCCGCATGT
mTnnc1 Rev	TCGGCCATCGTTGTTCTTGT
mCcdc141 For	GTTCTTTCCTTTTGGCCGGG
mCcdc141 Rev	GGAGTCGTACCCATTTGCCA
mCasq1 For	TACAAAGCCTACGAGGACGC
mCasq1 Rev	TCCAGGTCATCCTCCCAAGT
mCox8b For	ACCCCGAGAATCATGCCAAG
mCox8b Rev	GCCAACGACTATGGCTGAGA
mPpp2r3a For	GCTGGCGGGCAGCTAAG
mPpp2r3a Rev	TCCTCCCAGGCCTTAAGTGA
mAdcy6 For	GCTGCGGAGAATCACTGTCT
mAdcy6 Rev	TCACACCTGTTACCTCACGC
mMybphl For	GCTAAAGGACCCCGGACTTC
mMybphl Rev	TTTGGGCTTACCCTGGATCG
mItga5 For	GAAGGGACGGAGTCAGTGTG
mItga5 Rev	ACATGCCAAGATGGAGGAGC
mTnni3 For	GATGCGGCTGGGGAACC
mTnni3 Rev	CAACTCCAAAGGCTGGCAAC
mAtp2a2 For	GCGGTCCAAGAGTCTCCTTC
mAtp2a2 Rev	GGGCATCCTCAGCAAAGACT
mTnni1 For	AGCTCCACGAGGACTAAACT
mTnni1 Rev	TCCTGAAGGGCACTGAGAGA
mMyl3 For	GCCTATGCTCCAGCACATCT
mMyl3 Rev	CCGTTGGAGTCCTCTTGACC
mTgfb1 For	AGCTGCGCTTGCAGAGATTA
mTgfb1 Rev	GGGGCTGATCCCGTTGATTT
mItgb5 For	CGTGGGTAGACACCATCGTC
mItgb5 Rev	GGAGCGCTCACTTTGGAACT
mCacna1c For	CAATCACCGAGGTACACCCA
mCacna1c Rev	TCTGTGGTGTCATTCAGGGC
mDmd For	CTCCTCCGCTCTAAGCGTC
mDmd Rev	TGCAGGATATCCATGGGCTG
mNppa For	CGGAGCCTACGAAGATCCAG
mNppa Rev	CACACCACAAGGGCTTAGGA
mLmntd1 For	AAGGAAATCCCGCCAACTGT
mLmntd1 Rev	GTCATAAAGCGAGACCCTCA
mCox7a1 For	AAAGTGCTGCACGTCCTTG
mCox7a1 Rev	ACAGGACGTTGTCCATTCCC
