# Supplementary material for: Pten Regulates Cardiomyocyte Differentiation by Modulating Non‐CG Methylation via Dnmt3
Source: Adv Sci (Weinh). 2021 Jul 11;8(17):2100849. doi: 10.1002/advs.202100849 (PMC8425920; doi:10.1002/advs.202100849)
Supplement: Supplementary file 8 — Supplemental Table 2 [file ADVS-8-2100849-s005.xlsx]

## Sheet: Sheet1
	Symbol	WT	WT	WT	Pten−/−	Pten−/−	Pten−/−
cardiac genes	Cox6a2	322.26	189.18	148.86	0.46	0.29	0.19
	Atp1a3	6.93	24.87	23.14	67.77	60.78	53.72
	Myh6	546.6	188.84	396.04	0.64	0.86	0.28
	Atp1a1	207.93	119.39	166.46	81.68	68.64	68.73
	Casq1	43.28	17.67	25.89	0.49	0.4	0.42
	Cox8b	35.66	29.07	14.84	0	0	0
	Atp1b1	118.45	58.38	85.43	45.33	41.84	40.1
	Cox7a1	30.58	16.19	18.4	5.01	2.94	4.54
	Myl4	1121.06	486.16	564.93	2.94	1.64	1.25
	Myh7	439.32	145.43	312.43	1.29	0.81	0.73
	Slc9a1	14.63	12.82	12.96	6.58	7.08	6.62
	Tpm1	1498.57	734.73	894.01	99.72	89.43	94.82
	Myl3	318.21	124.18	188.63	7.04	4.72	2.99
	Tnnt2	1435.91	669.9	892.32	1.41	1.38	0.57
	Tnni3	135.8	64.98	74.82	3.28	2.7	3.78
	Myl2	223.18	143.76	152.14	0.19	0	0
	Ryr2	22.24	5.34	13.73	1.31	1.49	1.34
	Tnnc1	392.87	216.29	222.8	2.77	2.03	1.8
	Tpm2	43.93	24.57	27.22	13.25	10.59	13.11
	Actc1	2485.95	866	1320.4	4.05	3.07	1.14
	Mybpc3	130.3	41.69	80.51	0.07	0.09	0.06
	Tgfb2	62.31	34.7	53.13	2.71	3.44	2.94
	Cachd1	23.13	22.67	24.92	10.53	12.35	12.69
	Prrt2	26.08	17.03	14.55	9.53	10.1	9.52
	Myom1	78.5	24.33	53.97	0.37	0.55	0.33
	Prkab2	31.23	14.36	16.97	9.13	10.91	10.12
	Mybphl	47.95	21.44	33.74	0.05	0.15	0.1
	Itga8	13.9	6.78	10.71	0.66	0.88	0.91
	Lmna	27.97	19.79	23.83	13.81	10.88	11.58
	Tgfb1	18.89	11.73	15.47	1.35	1.43	1
	Ttn	24.48	4.2	14.35	0.05	0.07	0.05
	Prkaa2	16.86	7.53	12.39	6.1	6.44	5.02
	Ccdc141	34.05	12.3	23.73	0.43	0.45	0.5
	Itgb5	35.85	23.33	30.49	14.68	10.61	11.45
	Itgb1	227.25	152.03	198.67	67.79	64.07	71.3
	Itga5	30.8	20.42	26.06	13.78	13.44	12.21
