# Supplementary material for: Pten Regulates Cardiomyocyte Differentiation by Modulating Non‐CG Methylation via Dnmt3
Source: Adv Sci (Weinh). 2021 Jul 11;8(17):2100849. doi: 10.1002/advs.202100849 (PMC8425920; doi:10.1002/advs.202100849)
Supplement: Supplementary file 9 — Supplemental Table 3 [file ADVS-8-2100849-s012.xlsx]

## Sheet: Sheet1
	ESCs								Embryoid bodies								Cardiomyocytes
	WT	WT	WT	Pten−/−	Pten−/−	Pten−/−			WT	WT	WT	Pten−/−	Pten−/−	Pten−/−			WT	WT	WT	Pten−/−	Pten−/−	Pten−/−
Symbol								Symbol								Symbol
Dhcr7	26.11	29.87	30.52	19.55	16.9	34.85		Dhcr7	37.49	32.74	35.14	33.12	34.13	31.06		Dhcr7	43.35	67.25	55.59	58.87	56.53	56.45
Blcap	8.07	10.36	8.51	12.63	11.77	8.89		Blcap	8.14	9.74	8.7	7.46	6.41	8.16		Blcap	29.93	32.69	30.54	32.02	32.71	32.75
Tssc4	10.72	11.92	11.29	12.15	9.85	9.91		Tssc4	10.62	13.56	12.83	9.35	8.75	11.97		Tssc4	19.38	25.03	17.4	19.7	16.91	18.36
Commd1	39.96	40.67	40.85	31.93	33.07	43.07		Commd1	38.75	48.59	43.78	34.21	34.99	40.44		Commd1	26.89	38.22	27.52	30.61	26.94	26.92
Nap1l4	72.6	72.11	70.31	72.17	73.74	77.91		Nap1l4	87.22	90.49	99.36	93.28	98.61	110.15		Nap1l4	84.55	97.29	88.33	88.75	82.37	88.17
Mcts2	27.47	29.75	29.21	42.58	38.15	38.26		Mcts2	24.18	24.01	23.53	24.23	24.57	30.6		Mcts2	32.97	36	28.29	33.94	29.47	30.81
Dlx5	0.15	0.16	0.24	0.08	0	0		Dlx5	0.08	0.32	0.24	2.56	2.99	2.58		Dlx5	1.69	1.64	1.03	28.18	17.21	17.93
Ascl2	0.56	0.71	1.04	0.7	0.56	0.87		Ascl2	0.07	0.2	0.33	0.33	0.13	0.19		Ascl2	0.85	0.6	0.41	2.27	1.68	1.6
Sgce	3.51	4.82	3.25	4.36	3.76	4.78		Sgce	65.99	43.89	44.94	76.93	73.89	57.03		Sgce	66.88	65.05	59.63	74.39	70.79	71.86
Ndn	3.27	2.53	2.8	3.04	2.19	1.39		Ndn	60.19	47.85	41.65	54.12	78.12	98.92		Ndn	161.93	187.44	176.38	271.47	213.36	207.02
Usp29	0.25	0.17	0.25	0.1	0.13	0.15		Usp29	4.13	1.65	2.27	4.39	5.11	4.23		Usp29	3.39	3.81	5.19	8.99	9.31	8.61
Copg2	39.97	32.36	34.49	37.67	38.3	39.77		Copg2	317.36	182.17	183.42	367.88	410.53	427.3		Copg2	26.46	27.42	30.77	40.99	43.01	42.8
Trappc9	13.07	15.36	15.13	15.54	11.81	15.15		Trappc9	13.15	14.81	14.04	11.12	11.29	9.62		Trappc9	22.85	23.59	24.13	27.43	28.56	27.38
Zdbf2	27.33	26.72	25.06	27.41	26.91	22.97		Zdbf2	24.17	14.72	15.3	36.51	40.38	41.99		Zdbf2	16.48	17.12	20.72	26.83	33.38	31.28
Zfp64	38.25	38.54	41.31	36.55	34.98	34.59		Zfp64	12.59	13.7	13.47	13.29	13.59	13.72		Zfp64	10.37	11.62	10.25	16.89	16.26	16.62
Mkrn1	242.02	318.55	323.41	267.95	270.07	330.82		Mkrn1	11.79	12.88	13.6	42.22	43.02	72.6		Mkrn1	17.02	30.35	22.57	116.6	91.83	107.61
Magel2	0.04	0.2	0.11	0.17	0.11	0.13		Magel2	2.43	2.51	2.19	10.91	13.49	18.88		Magel2	7.33	13.45	11.04	34.73	34.34	32.61
Inpp5f	7.8	7.21	7.22	6.95	7.02	7.74		Inpp5f	14.83	15.06	14.68	16.37	16.19	18.15		Inpp5f	17.66	32.01	28.67	77.44	70.25	70.34
Sfmbt2	3.48	4.96	4.24	5.88	5.67	11.43		Sfmbt2	1.57	1.97	2.08	10.07	9.47	13.49		Sfmbt2	2.61	2.06	2.3	14.95	14.43	14.53
Nap1l5	0.63	0.71	0.77	0.59	0.84	0.68		Nap1l5	1.27	1.12	1.17	1.65	3.32	5.42		Nap1l5	1.39	2.67	3.53	27.9	25.78	25.8
Snrpn	38.79	55.75	55.97	68.73	62.7	75.4		Snrpn	63.56	46.92	50.75	77.42	77.47	85.64		Snrpn	7	14.44	11.32	43.59	42.82	33.73
Pde10a	0.08	0.16	0.11	0.1	0.05	0.08		Pde10a	0.23	0.31	0.26	1.38	1.89	1.83		Pde10a	2.27	3.31	2.87	5.14	4.85	4.55
Mkrn3	0.93	1.13	1.1	0.99	1.17	1		Mkrn3	1.34	1.12	0.91	4.45	4.99	4.32		Mkrn3	5.2	8.64	6.17	10.64	9.15	11.4
Art5	0.12	0.13	0.06	0.12	0.24	0.06		Art5	0.25	0.39	0.93	0.92	1.49	0.76		Art5	0.11	0.25	0.15	0.39	0.4	0.46
Peg12	0.26	0.12	0.24	0.23	0.45	0.26		Peg12	4.83	3.25	3.38	19.27	21.13	27.12		Peg12	7.79	15.86	15.5	20.09	23.41	22.22
Tnfrsf22	31.18	79.03	81.54	53.02	52.83	44.21		Tnfrsf22	5.68	7.35	6.98	9.55	9.14	10.46		Tnfrsf22	6.85	6.1	6.17	8.96	13.8	10.95
Casd1	4.36	4.97	5.04	4.41	4.72	4.8		Casd1	31.12	29.7	27.93	28.03	30.29	31.07		Casd1	21.52	21.06	21.47	23.65	25.03	25.95
Peg10	201.73	303.36	293.57	249.18	241.61	395.39		Peg10	1343.49	960.34	994.14	872.82	896.31	651.56		Peg10	471.48	331.04	443.91	487.8	531.33	517.88
Ampd3	2.42	1.45	1.78	2.71	2.71	1.88		Ampd3	2.2	1.5	1.28	0.64	0.49	0.48		Ampd3	0.74	0.5	0.75	0.92	1.13	1.07
Tfpi2	0	0	0	0.13	0	0		Tfpi2	0	0.42	0.14	0.07	0	0		Tfpi2	0.04	0	0.04	0	0	0.04
Cntn3	0.1	0.15	0.12	0.12	0.1	0.17		Cntn3	0.21	0.2	0.37	0.57	0.9	0.87		Cntn3	1.76	1.13	1.55	1.29	1.43	1.58
Pde4d	1.68	1.49	1.24	1.37	1.43	1.71		Pde4d	6.79	3.22	3.99	2.87	2.74	2.5		Pde4d	4.03	3.46	4.02	3.76	3.78	3.72
Zrsr1	9.51	7.41	6.96	11.79	12.4	10.62		Zrsr1	5.94	4.98	5.1	8.37	7.33	7.27		Zrsr1	7.19	7.02	7.71	7.13	7.05	7.67
Ube3a	26.35	28.38	27	24.11	25.23	26.61		Ube3a	35.33	30.09	28.99	33.31	36.38	35.37		Ube3a	24.11	17	26.21	18.51	27.51	25.52
Tbc1d12	1.53	1.13	1.18	1.39	1.25	1.52		Tbc1d12	4.07	3.38	3.4	2.85	2.47	2.36		Tbc1d12	3.09	2.98	3	2.92	3.36	3.39
Tnfrsf23	0.17	0.19	0.17	0.59	0.15	0.38		Tnfrsf23	0.53	0.62	0.59	0.31	0.6	0.16		Tnfrsf23	0.52	0.4	0.23	0.21	0.26	0.2
Slc22a18	0.59	0.9	0.62	0.07	0.46	0.53		Slc22a18	0	0.42	0.14	0.07	0	0.06		Slc22a18	1.35	0.83	0.44	0.47	0.57	0.24
Phlda2	28.37	38.66	43.08	9.87	8.84	17.83		Phlda2	28.82	108.12	74.91	10.17	5.86	2.95		Phlda2	7.96	3.45	4.72	4.67	3.43	2.05
Atp10a	1.6	2.54	2.95	0.2	0.22	0.65		Atp10a	0.59	0.73	0.54	3.9	3.67	2.99		Atp10a	7.94	4.14	5.7	1.63	2.1	1.63
Asb4	0.03	0.19	0.03	0	0.06	0.06		Asb4	19.59	22.92	26.42	2.95	4.84	4.42		Asb4	39.95	17.88	28.79	2.38	2.08	1.49
Slc38a4	50.31	54.17	56.1	43.96	41.82	47.59		Slc38a4	200.68	200.81	207	174.71	169.94	121.9		Slc38a4	134.55	70.37	103.83	29.94	29.88	36.53
Ddc	8	6.85	5.48	6.7	8.4	3.64		Ddc	2.22	1.94	2.54	5.61	7.25	10.2		Ddc	5.82	3.57	4.78	2.5	2.58	2.61
Phactr2	0.31	0.28	0.29	0.6	0.58	0.45		Phactr2	14.62	9.91	11.62	5.11	6.22	4.43		Phactr2	16.87	9.53	13.88	3.35	4.53	4.56
Cd81	56.94	54.59	56.07	68.26	60.77	57.66		Cd81	69.89	67.62	69.87	74.72	78.19	71.87		Cd81	218.86	156.06	189.88	121.74	107.3	124.47
Igf2r	10.71	12.18	11.68	11.27	10.38	12.5		Igf2r	3.29	86.98	82.2	39.41	40.86	33.57		Igf2r	90.63	41.78	80.14	22.39	24.66	23.36
Zim1	0.48	0.56	0.5	0.37	0.31	0.48		Zim1	0.62	12.82	12.22	1.09	0.95	0.87		Zim1	55.18	20.13	30.79	0.44	0.88	0.74
Kcnq1	0	0.03	0.03	0.03	0	0		Kcnq1	0	0.07	0	0	0	0		Kcnq1	0.46	0.18	0.24	0.04	0.04	0.06
Calcrl	0.13	0.35	0.24	0.24	0.07	0.21		Calcrl	0.6	1.71	1.28	0.24	0.32	0.29		Wt1	2.4	1.45	2.13	0.27	0.2	0.2
Wt1	0.45	1.57	0.84	0.26	0.32	0.67		Wt1	1.11	0.86	0.85	1.32	1.74	1.48		Igf2	2626.82	1852.17	2276.49	295.41	289.13	308.42
Igf2	4.27	2.69	2.36	2.3	2.64	4.98		Igf2	456.6	1254.28	1336.2	381.08	351.89	240.4		Plagl1	536.21	333.66	395.83	50.29	57.21	58.02
Plagl1	30.7	11.85	12.67	57.84	58.31	13.29		Plagl1	285.41	80.77	118.05	62.04	84.48	130.19		Dlk1	286.84	178.32	204.06	10.32	9.52	10.11
Dlk1	0.8	0.67	0.88	1.13	1.03	0.77		Dlk1	58.85	35.55	37.38	16.21	18.2	15.32		Osbpl5	15.7	11.41	13.06	4.8	5.62	5.41
Osbpl5	0.23	0.49	0.16	0.32	0.47	0.44		Osbpl5	2.39	2.62	2.36	1.18	1.87	1.06		Axl	29.38	18.45	23.65	4.51	4.09	4.6
Axl	0.72	0.56	0.76	0.51	0.33	0.49		Axl	10.29	5.17	5.62	6	6.35	4.56		Dcn	13.18	10.42	11.21	0.57	0.41	0.29
Dcn	0.22	0.17	0.23	0.05	0.16	0		Dcn	6.63	2.8	3.49	1.96	1.56	2.01		Cdkn1c	182.73	167.88	171.63	31.26	25.28	29.37
Cdkn1c	3.94	9.88	10.17	1.65	1.2	4.52		Cdkn1c	11.08	139.62	126.89	2.2	2.56	3.25		Tspan32	1.34	0.74	1.35	0.08	0.08	0
Tspan32	0.07	0.2	0.14	0.13	0.32	0.26		Tspan32	11.35	6.12	8.12	0.21	0.65	0.44		Mst1r	2.41	1.81	1.42	0.18	0.52	0.41
Mst1r	0.11	0.02	0.04	0.11	0.08	0.06		Mst1r	0.7	0.3	0.31	0.18	0.13	0.08		Gnas	925.9	894.94	801.29	559.75	551.71	546.61
Gnas	99.39	83.63	80.75	83.22	79.58	88.69		Gnas	726.34	715.91	727.12	553.8	521.04	424.74		Grb10	8.22	6.08	5.57	4.25	3.51	4.42
Grb10	6.83	10.51	9.41	2.52	2.47	3.73		Grb10	1.86	88.62	82.79	5.54	5.57	7.66		Drd1	0.26	0.12	0.29	0.05	0.04	0.07
Drd1	0	0.03	0	0	0	0		Drd1	0.03	0.06	0.06	0.09	0	0		Peg3	302.98	152.29	249.43	125.27	147.92	148.25
Peg3	6.73	8.61	9.02	11.87	12.14	17.49		Peg3	667.19	380.94	371.99	617.74	617.18	467.2		Rasgrf1	1.41	0.35	0.62	0.36	0.34	0.42
Rasgrf1	0.02	0	0	0	0	0		Rasgrf1	0.02	0.17	0.12	0.17	0.1	0.16		Qpct	5	1.86	2.74	1.67	1.15	1.87
Qpct	0.82	0.45	0.51	1.88	0.73	0.82		Qpct	0.44	0.31	0.17	0.41	0.69	0.31		Klf14	0.45	0.44	0.66	0.12	0.21	0.12
Klf14	0.03	0.03	0	0	0.17	0.07		Klf14	0.35	1.75	1.92	0.04	0.03	0.1		Pon2	16.35	16.04	13.92	15.32	16.25	17.33
Pon2	4.26	5.37	5.99	2.84	2.27	4.06		Pon2	25.65	18.8	19.87	9.33	9.73	9.74		Impact	43.6	43.14	40.61	41.56	42.91	43.49
Impact	46.99	53.99	54.35	57.67	56.41	59.51		Impact	87.49	71.5	75.42	82.57	83.84	100.51		Cobl	1.89	1.98	1.73	1.69	1.59	2.11
Cobl	65.01	37.29	35.69	62.43	58.54	38.55		Cobl	0.27	0.31	0.23	0.3	0.28	0.85		Ppp1r9a	17.65	10.48	12.55	12.31	15.98	13.3
Ppp1r9a	7.6	9.13	9.36	5.83	6	8.78		Ppp1r9a	11.7	10.93	10.63	9.14	10.26	11.97		Pon3	1.18	0.81	0.44	0.54	1.34	0.72
Pon3	1.18	0.47	1.23	0.75	0.84	1.34		Pon3	3.01	1.98	2.15	1.24	1.78	1.46		Gatm	2.45	2.03	1.83	2.26	2.23	2.07
Gatm	0.67	1.54	1.33	0.78	1.19	0.63		Gatm	0.4	0.68	0.63	2.58	3.15	4.07
