# Supplementary material for: Pten Regulates Cardiomyocyte Differentiation by Modulating Non‐CG Methylation via Dnmt3
Source: Adv Sci (Weinh). 2021 Jul 11;8(17):2100849. doi: 10.1002/advs.202100849 (PMC8425920; doi:10.1002/advs.202100849)
Supplement: Supplementary file 10 — Supplemental Table 4 [file ADVS-8-2100849-s013.xlsx]

## Sheet: Sheet1
	CG				CHG	CHG		CHG	CHH	CHH		CHH
	WT Cardiomyocytes	Pten−/− Cardiomyocytes	WT EBs	Pten−/− EBs	WT Cardiomyocytes	Pten−/− Cardiomyocytes	WT EBs	Pten−/− EBs	WT Cardiomyocytes	Pten−/− Cardiomyocytes	WT EBs	Pten−/− EBs
upstream	0.720562	0.70411	0.723175	0.704172	0.00621699	0.0120099	0.0171911	0.0141134	0.00601866	0.0120721	0.0102032	0.0108452
upstream	0.707813	0.68843	0.711942	0.689687	0.00620054	0.0119676	0.0167758	0.0137485	0.00584365	0.0119848	0.0101623	0.0105691
upstream	0.698379	0.677994	0.701198	0.677292	0.00612789	0.0119524	0.0165415	0.013607	0.00591485	0.011724	0.0100402	0.0105802
upstream	0.682886	0.662543	0.68499	0.661394	0.00632885	0.0119725	0.0169269	0.0139519	0.00601388	0.0116729	0.00984633	0.010572
upstream	0.67098	0.64821	0.671807	0.646573	0.00629583	0.0119769	0.0164721	0.013485	0.00587988	0.0118293	0.00973452	0.0104544
upstream	0.656975	0.636969	0.659671	0.634639	0.00619649	0.0118837	0.015834	0.0130203	0.00599548	0.0120932	0.00961025	0.0101909
upstream	0.633162	0.61326	0.636878	0.608049	0.00627075	0.0118807	0.0160935	0.0130469	0.0059845	0.0119417	0.00957293	0.0100676
upstream	0.610024	0.589031	0.613392	0.583736	0.0061615	0.01175	0.0154307	0.012677	0.00606417	0.012218	0.00950497	0.00993079
upstream	0.578752	0.556454	0.58239	0.551944	0.00618314	0.0118584	0.0152008	0.0123767	0.00584561	0.011714	0.00922836	0.00976322
upstream	0.550615	0.527182	0.554563	0.524442	0.006012	0.011491	0.0147136	0.0120274	0.00585138	0.0116338	0.00906123	0.0096375
upstream	0.514558	0.490467	0.518195	0.487893	0.00613498	0.0117348	0.0142788	0.0116361	0.0057826	0.0115075	0.00889677	0.00932302
upstream	0.470486	0.448527	0.474876	0.445589	0.0059361	0.0113786	0.0137425	0.0111597	0.00570237	0.0116672	0.00881682	0.00908946
upstream	0.416353	0.392262	0.419943	0.393159	0.0061104	0.0111612	0.0126646	0.0107411	0.00570592	0.0113819	0.00830056	0.00867425
upstream	0.362547	0.342064	0.367543	0.341941	0.00567319	0.0107976	0.0119517	0.0101351	0.00572309	0.011166	0.00823113	0.00850865
upstream	0.301986	0.285078	0.308515	0.284273	0.00599424	0.0109737	0.0111484	0.00950378	0.00570074	0.0109992	0.00766169	0.00813115
upstream	0.248287	0.234894	0.254387	0.234761	0.00559827	0.0109168	0.0103342	0.0092086	0.0056363	0.0111162	0.00743046	0.00779307
upstream	0.1914	0.18178	0.201315	0.183554	0.00552221	0.010741	0.00977094	0.00874077	0.00537003	0.0109068	0.00705923	0.00748515
upstream	0.146509	0.14136	0.153688	0.140553	0.00548044	0.0105085	0.00914529	0.00818831	0.0054101	0.0108487	0.00683231	0.00714988
upstream	0.10721	0.105371	0.114986	0.104315	0.00547242	0.0100503	0.00861866	0.00764913	0.0054478	0.0105437	0.00649534	0.00684818
upstream	0.0941413	0.092621	0.0971706	0.088694	0.00581035	0.0106826	0.00876133	0.00775401	0.00542411	0.0106877	0.00641294	0.00672945
first_exon	0.111066	0.109087	0.113296	0.103072	0.0057433	0.0106377	0.00870421	0.00770481	0.00549405	0.0111081	0.00673771	0.0068384
first_exon	0.12843	0.126843	0.129286	0.117893	0.00546933	0.0103112	0.00861309	0.00762323	0.00549587	0.010961	0.00681887	0.00700951
first_exon	0.138974	0.137531	0.138863	0.126988	0.00544289	0.0108494	0.00881231	0.00773654	0.00545386	0.0110895	0.0068765	0.00692123
first_exon	0.156724	0.153984	0.156908	0.145525	0.00577489	0.0103931	0.00924591	0.00789548	0.00552864	0.0108797	0.0070628	0.0070674
first_exon	0.15622	0.154156	0.156226	0.14453	0.00546241	0.0107291	0.0091663	0.00778054	0.00537265	0.0111149	0.00715648	0.00725564
first_exon	0.158387	0.156747	0.158217	0.147184	0.00541287	0.0106672	0.00931691	0.00797331	0.0053388	0.0111207	0.0072663	0.00731215
first_exon	0.164201	0.162828	0.164696	0.152512	0.00569452	0.0108356	0.00944869	0.00826018	0.00577781	0.011394	0.00726768	0.00751024
first_exon	0.180202	0.177569	0.181492	0.169097	0.00576009	0.0109236	0.00971359	0.00845887	0.00567183	0.0113215	0.00739346	0.00776718
first_exon	0.178278	0.176343	0.182376	0.168423	0.00571526	0.0107758	0.00973183	0.00864021	0.00576864	0.011181	0.00735508	0.00767105
first_exon	0.196666	0.19333	0.200201	0.18724	0.00568828	0.0106629	0.010773	0.00895186	0.00549179	0.0106421	0.00733652	0.00764619
first_intron	0.26321	0.255582	0.274718	0.259698	0.00600026	0.0110258	0.0124377	0.0105292	0.0058024	0.0112192	0.00837149	0.00876515
first_intron	0.570699	0.553008	0.579299	0.557125	0.00616499	0.0118337	0.0165766	0.0136499	0.00604832	0.0120492	0.00996045	0.0105898
first_intron	0.675019	0.655246	0.68132	0.65935	0.00624156	0.0117736	0.0175535	0.0144259	0.00605778	0.0118665	0.0102582	0.0110207
first_intron	0.726861	0.707708	0.731399	0.711051	0.00621435	0.0119483	0.0178604	0.0148107	0.00609714	0.0121315	0.0105004	0.0111904
first_intron	0.753313	0.734814	0.756303	0.737065	0.00626394	0.0119603	0.0180262	0.0148454	0.00613606	0.0120401	0.0104829	0.0112589
first_intron	0.780205	0.76198	0.782924	0.763414	0.00618948	0.011891	0.0183167	0.0150092	0.00610475	0.0120268	0.0104994	0.0112941
first_intron	0.792617	0.771528	0.793959	0.775298	0.00624173	0.0120785	0.0184886	0.0152191	0.00615416	0.0121206	0.0105211	0.0113518
first_intron	0.800447	0.779869	0.802443	0.781586	0.00631742	0.0120449	0.0185662	0.0152504	0.0060402	0.011974	0.0104866	0.0113398
first_intron	0.807481	0.787127	0.810816	0.790787	0.00635305	0.0122132	0.0187049	0.0154422	0.00610207	0.0121227	0.0105986	0.0114486
first_intron	0.814939	0.795172	0.817406	0.797818	0.00635394	0.0121908	0.01854	0.0152874	0.00625339	0.0123257	0.010571	0.0114918
first_intron	0.821726	0.801581	0.825786	0.807138	0.00640077	0.0123661	0.0187282	0.0154842	0.00611687	0.0122634	0.0106725	0.0115107
first_intron	0.820282	0.800151	0.824363	0.805524	0.0063468	0.0122029	0.0185751	0.015423	0.00613635	0.0122109	0.0106063	0.0114902
first_intron	0.818451	0.798497	0.823216	0.804191	0.0062352	0.0121753	0.018666	0.01549	0.00619498	0.0122315	0.0106416	0.0115429
first_intron	0.824312	0.804387	0.829625	0.81188	0.00632906	0.0121985	0.0188794	0.0157177	0.00607414	0.0122755	0.0106229	0.0116375
first_intron	0.827124	0.807908	0.832299	0.814746	0.00616701	0.0123386	0.018731	0.0156682	0.00609709	0.0124442	0.0106711	0.0115915
first_intron	0.824799	0.805679	0.830229	0.811861	0.00625905	0.0122885	0.0190271	0.0156827	0.00611428	0.0123148	0.0107064	0.0116204
first_intron	0.82165	0.802313	0.826092	0.807666	0.00631742	0.0122152	0.0188183	0.0155404	0.00615852	0.0121599	0.0107528	0.0116371
first_intron	0.824939	0.804892	0.828049	0.809685	0.00628165	0.0121918	0.0189449	0.0158429	0.00613309	0.0122006	0.010716	0.0116258
first_intron	0.820081	0.801139	0.823967	0.805238	0.00623753	0.0123092	0.01901	0.0157752	0.0061589	0.0123323	0.0107711	0.0116795
first_intron	0.835973	0.815302	0.837382	0.818037	0.00631775	0.0124038	0.0198497	0.0163486	0.00602871	0.0123877	0.0108408	0.0117469
other exon	0.854962	0.837712	0.849195	0.825853	0.00636782	0.0126298	0.0220146	0.0170306	0.00564637	0.0115021	0.0113005	0.0114764
other exon	0.860744	0.845356	0.85402	0.8307	0.00653206	0.0125447	0.023105	0.0179592	0.0058983	0.0115254	0.0120428	0.0121375
other exon	0.861612	0.845295	0.853415	0.828626	0.00652386	0.0125202	0.0234082	0.0181293	0.00614634	0.0116464	0.0123094	0.0124174
other exon	0.862313	0.846011	0.853948	0.829889	0.00677321	0.0127478	0.0233799	0.01828	0.0061179	0.0118689	0.0122295	0.0125664
other exon	0.865482	0.850498	0.857537	0.833138	0.00679671	0.0126184	0.0236141	0.0183532	0.006157	0.0115983	0.0122932	0.0125195
other exon	0.865981	0.851639	0.85757	0.834006	0.00672664	0.0124752	0.0232852	0.0184736	0.00616132	0.0117242	0.0122235	0.0125087
other exon	0.867008	0.851778	0.859847	0.83609	0.00683517	0.012773	0.0237021	0.0184708	0.00601531	0.011688	0.0120659	0.0124639
other exon	0.869036	0.855114	0.861831	0.839445	0.00685451	0.0127247	0.0235013	0.0184829	0.00601457	0.0116675	0.0122877	0.0125591
other exon	0.871181	0.857043	0.864512	0.841715	0.00682565	0.0129191	0.0243777	0.0188771	0.00603095	0.011574	0.0123449	0.0126799
other exon	0.872035	0.85613	0.866864	0.842644	0.00671563	0.0128329	0.0265519	0.0199602	0.00580565	0.0113728	0.0119642	0.0120061
other intron	0.848513	0.832248	0.850153	0.833807	0.00653375	0.012389	0.0219037	0.0173149	0.00622417	0.0121554	0.0115731	0.0122189
other intron	0.866046	0.847611	0.867996	0.850954	0.00639976	0.0125968	0.0222663	0.0175672	0.00617355	0.012326	0.0117247	0.0123414
other intron	0.869278	0.851076	0.871206	0.855123	0.00633252	0.0124612	0.0221037	0.017585	0.00617318	0.0123861	0.011765	0.01239
other intron	0.870043	0.852051	0.871531	0.855666	0.00639954	0.0125449	0.0220529	0.0174906	0.00619825	0.0124046	0.0117021	0.0123909
other intron	0.868649	0.850267	0.871201	0.855513	0.00641487	0.0125358	0.0218965	0.0174912	0.00623556	0.012373	0.0116412	0.0123115
other intron	0.869851	0.850895	0.871569	0.855872	0.00636474	0.0125081	0.0218226	0.0175178	0.00620772	0.0124286	0.0116035	0.0123442
other intron	0.870299	0.851954	0.872395	0.857216	0.00636274	0.0125362	0.0216903	0.0173918	0.00618223	0.0124661	0.0115378	0.0123143
other intron	0.867929	0.849271	0.869783	0.853435	0.00642734	0.012601	0.0216916	0.0173398	0.00621667	0.0124214	0.0115997	0.0122554
other intron	0.869422	0.850891	0.871719	0.85557	0.00634426	0.0125685	0.0216906	0.0173852	0.00622584	0.0124925	0.0115543	0.0123103
other intron	0.871805	0.852622	0.873682	0.857358	0.00636214	0.0125534	0.0215153	0.017345	0.00613642	0.0124565	0.0114782	0.0123184
other intron	0.869794	0.851051	0.87251	0.85592	0.00646854	0.0126014	0.0215654	0.0173918	0.00615737	0.0125274	0.0114993	0.0123041
other intron	0.870693	0.851208	0.873027	0.856327	0.00636606	0.0124541	0.0213691	0.0172689	0.00622601	0.0124485	0.0115301	0.0122645
other intron	0.870754	0.85251	0.873546	0.857353	0.00642902	0.012635	0.0215634	0.0173363	0.00619143	0.0124037	0.0114844	0.0122697
other intron	0.869058	0.850376	0.872521	0.855428	0.00640416	0.0124189	0.0214069	0.0172431	0.00620926	0.0123053	0.0114334	0.0122343
other intron	0.870602	0.851633	0.872158	0.856354	0.00631357	0.0125173	0.0213613	0.0171949	0.00613631	0.0123344	0.0114676	0.0122436
other intron	0.870081	0.851468	0.87273	0.856879	0.00636149	0.012498	0.0213248	0.0171691	0.00615781	0.0123563	0.0114266	0.0122202
other intron	0.871637	0.852775	0.873867	0.858116	0.00633096	0.0125248	0.0213559	0.0172621	0.00621077	0.0124152	0.0114689	0.0122994
other intron	0.872284	0.853862	0.874295	0.858224	0.00641319	0.0125567	0.0212669	0.0171516	0.00618729	0.0123819	0.0114484	0.0122825
other intron	0.870731	0.852879	0.872719	0.857073	0.0064019	0.0125891	0.0213178	0.0171721	0.00620719	0.0124593	0.0114398	0.0122458
other intron	0.868799	0.85022	0.871021	0.854667	0.00638903	0.0125916	0.0227078	0.0180626	0.0061804	0.0123121	0.0113166	0.0120602
last exon	0.843845	0.827655	0.835801	0.808363	0.00671352	0.0128014	0.0234169	0.0177157	0.0061342	0.0118951	0.0120086	0.012173
last exon	0.820531	0.802543	0.808672	0.777779	0.00670915	0.0127462	0.0230666	0.0175881	0.00611178	0.0120544	0.0118526	0.0121845
last exon	0.82051	0.803193	0.811463	0.782045	0.00647816	0.012274	0.0229775	0.0176299	0.00605923	0.0119278	0.011677	0.0121142
last exon	0.830524	0.812229	0.819105	0.795213	0.00646332	0.012101	0.0227218	0.0174453	0.00605051	0.0116698	0.0114297	0.0121482
last exon	0.836742	0.818082	0.827719	0.803939	0.00637583	0.0127519	0.0224621	0.0172926	0.00608956	0.0121114	0.011627	0.0120379
last exon	0.841152	0.821569	0.833436	0.812028	0.00632979	0.0122585	0.0216931	0.0173789	0.00599862	0.011683	0.0114944	0.0120081
last exon	0.847472	0.830666	0.844905	0.824597	0.00643612	0.0123458	0.0216413	0.0170088	0.00594196	0.0119532	0.011202	0.0120549
last exon	0.851182	0.83207	0.85016	0.82971	0.00626214	0.0122204	0.0210841	0.0170331	0.00616365	0.0119246	0.0112037	0.0120406
last exon	0.855793	0.835172	0.854582	0.836978	0.00636936	0.0121023	0.0209883	0.0168536	0.00615182	0.0117019	0.0110796	0.0119285
last exon	0.855355	0.835162	0.855928	0.839234	0.00613022	0.012229	0.020702	0.0168821	0.00609872	0.0118894	0.0114271	0.0121014
downstream	0.804306	0.783511	0.802095	0.783077	0.00633434	0.0119439	0.0198082	0.0160986	0.00613695	0.0120218	0.0109137	0.0116206
downstream	0.78712	0.76802	0.788969	0.769536	0.00624527	0.0120878	0.0202766	0.0162035	0.00591748	0.0117224	0.0108971	0.011572
downstream	0.776257	0.757083	0.777841	0.757107	0.00641671	0.012039	0.0203953	0.0165267	0.00600642	0.0119179	0.0108436	0.0117343
downstream	0.763782	0.74654	0.764856	0.74533	0.00620553	0.0121314	0.020461	0.0163331	0.00613549	0.0118792	0.0109385	0.0117726
downstream	0.752724	0.735618	0.75438	0.735978	0.00635417	0.0122918	0.0202518	0.016406	0.00592087	0.0121394	0.0107949	0.0115726
downstream	0.744384	0.728949	0.747848	0.729331	0.00628555	0.01216	0.0198155	0.0162337	0.00585826	0.0119577	0.0107779	0.0117452
downstream	0.748424	0.732066	0.749179	0.731052	0.00642639	0.0124782	0.0199078	0.0162403	0.00592978	0.0118423	0.0106701	0.0114975
downstream	0.738829	0.724977	0.740903	0.725045	0.00634125	0.0123945	0.0195504	0.0159106	0.0058693	0.0118679	0.010711	0.0115448
downstream	0.734002	0.720002	0.73648	0.717484	0.00624144	0.0123358	0.0192201	0.0157417	0.00588756	0.0119648	0.0107435	0.0114762
downstream	0.730089	0.713004	0.730886	0.711545	0.00615503	0.0120916	0.0189824	0.0155289	0.00603532	0.0121935	0.0106646	0.0112804
downstream	0.734822	0.719041	0.736099	0.72104	0.00638699	0.0122143	0.0192363	0.0157684	0.0058969	0.0120402	0.010581	0.011458
downstream	0.732234	0.715772	0.731932	0.714893	0.00628942	0.0120791	0.0189717	0.015648	0.00598795	0.0116722	0.0105255	0.0113365
downstream	0.736792	0.719073	0.735523	0.718998	0.00604178	0.0118782	0.0187413	0.0153381	0.00600816	0.0117341	0.0104516	0.0114093
downstream	0.737849	0.721672	0.736719	0.71673	0.00655097	0.0124106	0.0188413	0.0153087	0.00599213	0.0119238	0.0104667	0.011475
downstream	0.740617	0.723917	0.740944	0.719902	0.00629155	0.0121699	0.018602	0.0155589	0.00594724	0.0116106	0.0103575	0.0113436
downstream	0.731649	0.715871	0.733435	0.711226	0.00628032	0.0121059	0.0184928	0.0155769	0.00609231	0.011848	0.0104682	0.0115194
downstream	0.732003	0.715543	0.733985	0.710583	0.0063021	0.0120445	0.0185381	0.0153978	0.00599732	0.0119032	0.0102882	0.0111062
downstream	0.735014	0.717048	0.733983	0.712775	0.00639041	0.0120259	0.0186315	0.0153396	0.0059365	0.0117332	0.0103716	0.0111318
downstream	0.731013	0.714072	0.733008	0.711256	0.00658456	0.0121086	0.0184851	0.0155091	0.00614952	0.0118305	0.010121	0.0111308
downstream	0.728135	0.709546	0.728591	0.706785	0.00632993	0.0121987	0.0185068	0.015395	0.00620515	0.0120769	0.0104613	0.0113616
