# Supplementary material for: Pten Regulates Cardiomyocyte Differentiation by Modulating Non‐CG Methylation via Dnmt3
Source: Adv Sci (Weinh). 2021 Jul 11;8(17):2100849. doi: 10.1002/advs.202100849 (PMC8425920; doi:10.1002/advs.202100849)
Supplement: Supplementary file 11 — Supplemental Table 5 [file ADVS-8-2100849-s007.xlsx]

## Sheet: Sheet1
	FPKM value of differentially expressed genes
Symbol	WT cardiomyocytes	Pten-/- cardiomyocytes	Pvalue
Patl2	0.700715	50.6568	1.79604e-12
Zscan4f	0.775536	80.2273	5.44852e-15
Taf7l	0.986715	41.0492	2.12435e-11
Lexm	1.00774	39.3652	8.06428e-11
Dpys	1.01194	53.9189	2.88094e-13
Hormad1	1.01366	52.9524	4.08017e-13
Naa11	1.01738	56.5768	1.32688e-13
Rbm44	1.04215	72.3182	1.7117e-15
Serpinb9f	1.04813	47.3987	1.08583e-11
Prl2a1	1.06104	39.1876	4.37527e-10
Dmrtc1c2	1.35499	51.1018	1.03949e-12
Ldoc1	1.3888	61.1213	8.38112e-14
Tpbpa	1.45178	45.159	2.02215e-10
Ccnb1ip1	1.65573	45.8358	3.91587e-12
Stk31	1.66745	42.27	3.89532e-11
Mael	1.72586	111.539	3.36666e-21
Serpinb9g	1.97766	43.939	8.3648e-12
Tuba3a	2.11243	190.06	5.87534e-29
Dppa3	2.18317	280.756	5.34824e-34
4930548H24Rik	2.31047	55.0054	4.5902e-14
Sohlh2	2.31959	59.4409	8.19546e-15
Prss42	2.32733	53.1052	1.4015e-13
Abcb1a	2.39271	97.1425	5.68275e-20
Tex19	2.45191	229.288	1.38263e-33
Rhox9	2.57552	230.105	1.40997e-29
Cd80	2.63445	41.4136	4.37256e-11
Slc5a11	2.65745	55.5407	7.44026e-14
Zyg11a	2.70887	88.7951	5.25604e-19
Zfp36l3	2.76014	181.717	1.38399e-30
Fnd3c2	2.76185	41.0807	6.06811e-09
Gstm6	3.01602	41.2379	5.38661e-10
Rbmxl2	3.01931	93.9667	7.42054e-21
Pnma5	3.04217	81.6242	4.72894e-18
Serpinb9e	3.10351	112.898	1.24449e-21
Got1l1	3.32349	62.0603	3.11783e-15
Sim2	3.35203	77.0314	7.20601e-18
M1ap	3.3548	82.3046	1.0616e-18
Piwil2	3.35909	96.4089	1.33734e-21
Otog	3.38328	63.4829	1.01726e-14
Bcl2l14	3.39	94.817	2.96731e-20
Tnfrsf9	3.42346	42.2807	2.27023e-09
Nr0b1	3.76288	78.8693	4.39948e-16
Cbr3	3.99082	45.2613	7.64222e-11
Slc28a2	3.99785	44.0287	2.47416e-10
Gstm3	4.00493	59.429	1.15792e-13
Foxd4	4.00801	79.8314	1.55005e-18
Lpo	4.01615	48.6001	4.28417e-11
Pla2g1b	4.05896	62.6734	3.61219e-14
Apoc1	4.10499	117.355	8.48799e-23
Gtsf1l	4.11724	69.1383	1.09451e-13
Gpx2	4.11975	40.5302	1.23031e-07
Lgi1	4.35906	50.1558	1.92397e-11
Sox15	4.35977	92.7003	7.53888e-21
Ubap1l	4.38192	71.0068	7.33481e-16
Ubash3a	4.98955	56.0115	7.0044e-13
Zbtb32	5.06857	136.116	1.03317e-27
Col5a3	5.43078	85.1705	7.68617e-18
Smc1b	5.46049	167.138	1.61696e-31
Lrrc31	5.65496	53.6753	1.0346e-11
Ddx4	5.71417	63.9112	1.08173e-13
Tcl1	5.82567	64.3568	5.25431e-11
Nodal	6.0031	67.9109	2.91736e-15
Pla1a	6.04025	52.7718	3.31959e-11
Dppa2	6.10735	182.815	4.05387e-35
Atp6v0a4	6.19263	77.6589	1.05758e-13
D630023F18Rik	6.42455	127.813	1.79771e-26
Chil1	6.5027	71.7842	6.03512e-10
Rlbp1	6.58144	43.2845	0.000111323
Tmem63c	6.67201	43.1888	1.92063e-08
Fam19a4	6.79524	138.878	1.00259e-27
Morc1	6.8712	221.134	4.33957e-37
Dmrt1	6.98163	44.2738	3.5303e-08
Esx1	7.20768	110.146	9.51672e-20
Slc28a1	7.24172	143.99	1.79837e-24
Rassf6	7.24505	53.8685	1.10991e-08
Gna15	7.3093	48.5602	8.98162e-10
Mcf2	7.41802	109.526	1.47206e-22
Tdrd12	7.48686	139.329	1.60135e-25
Liph	7.51221	186.453	1.44045e-33
Grm3	7.52395	42.8188	5.76087e-06
Aldh3b2	7.76242	60.3806	3.48921e-11
Plcd4	7.76463	44.6608	1.45779e-07
Zfp296	7.85966	84.6966	1.36078e-14
Olr1	7.93612	40.5502	1.56767e-07
Pkib	8.02058	50.6826	4.26056e-09
Sfrp4	8.34176	54.364	4.22598e-10
Rinl	8.36121	62.7079	2.18765e-12
Bspry	8.39158	68.9209	7.10317e-14
Tnr	8.46549	84.2106	1.49123e-16
Aire	8.56987	191.437	3.31075e-32
Mageb16	8.60352	132.871	7.77743e-23
Hnf1a	8.73613	44.4348	2.87e-07
Cacng3	8.8259	123.455	8.83608e-23
Meox2	8.83947	96.7152	1.56374e-17
Fgfbp1	8.90356	163.938	1.21508e-27
Rhox6	9.04787	254.14	3.63194e-38
Aqp3	9.38022	66.0458	6.85728e-13
Tex14	9.77421	85.4634	8.85593e-15
Triml1	9.82853	203.742	1.47602e-38
Wfdc2	9.86148	51.6776	1.97192e-07
Mmel1	9.86523	94.1081	2.84241e-17
Mei4	10.0226	42.2901	1.94737e-06
Cpne7	10.1035	91.6179	2.29438e-17
Gm20767	10.3533	45.4054	5.89372e-05
Aass	10.4142	99.2791	1.23919e-19
Gdf15	10.4835	56.6331	8.04775e-09
Chdh	10.7065	59.8963	2.01725e-10
EU599041	10.8794	101.416	1.69142e-17
Hic1	10.9326	41.2405	3.69791e-06
Pramef12	11.023	429.488	8.68448e-61
Crxos	11.0309	52.1618	2.74682e-08
Efcab12	11.0522	53.529	1.7442e-08
Ceacam1	11.1032	79.2379	4.03259e-14
Sdr39u1	11.138	47.7839	1.01746e-05
4933402E13Rik	11.1472	67.0994	4.29881e-11
Ano9	11.2074	94.2702	1.10124e-14
Rufy4	11.3238	57.6606	7.86214e-10
Adhfe1	11.4383	43.5181	8.06749e-06
Calca	11.4607	72.1836	2.00102e-10
Pparg	11.4715	80.0494	2.82162e-12
Plet1	11.6257	204.005	5.61522e-35
Chmp4c	11.8191	77.1851	9.02847e-12
Hsf2bp	11.9612	162.207	8.45144e-27
Ttpa	12.0241	60.3374	6.46699e-10
As3mt	12.0585	66.9693	2.07062e-10
Jakmip1	12.1624	111.115	2.07999e-18
Gpc5	12.1854	46.2365	1.71418e-05
Foxi3	12.3428	64.7515	7.60882e-11
Phf11d	12.6787	62.5016	3.94772e-10
Trpm6	12.6923	43.4753	2.47689e-05
Dnajc22	12.7612	45.3484	6.36192e-05
Atp2b3	12.7641	59.8712	1.42338e-08
Sec14l5	12.8946	70.7946	6.70791e-09
Gsdme	13.026	57.689	8.64843e-09
Nkx1-1	13.1497	40.5298	0.00401226
Sycp3	13.1708	117.006	1.01697e-21
Galnt6	13.1915	128.503	3.9329e-22
Tubg2	13.2696	44.5231	1.15609e-05
Tmco4	13.2951	47.1001	1.52344e-06
Crhbp	13.5316	52.3705	1.90019e-05
Triml2	13.6555	244.707	6.01035e-42
Trpv2	13.793	74.1645	5.17208e-10
Hr	13.9711	44.7522	2.49555e-05
Thpo	13.9716	43.7125	0.000655436
Dlx6	14.0083	127.204	5.54269e-14
Gjb5	14.1837	243.351	2.65063e-34
Dnmt3l	14.2099	1060.27	7.21131e-79
Serpinb6c	14.3043	81.5715	8.39228e-10
Pm20d1	14.4213	117.074	9.09767e-17
Fgf14	14.5197	108.171	1.0027e-11
Magohb	14.7	64.3582	8.31525e-09
Sigirr	14.9322	43.2262	7.54167e-05
3830417A13Rik	14.9767	201.226	2.84844e-35
Trpc4	14.9869	45.2399	2.27061e-05
Slc5a5	15.0778	58.8977	1.16246e-07
Hsd17b14	15.0814	59.5757	6.31802e-07
Pcdh15	15.1596	83.6376	3.85513e-13
Dmc1	15.1872	64.8854	1.21499e-08
Bhlha15	15.1914	40.3728	0.00123463
Calcoco2	15.2503	176.458	1.81991e-24
Smpdl3b	15.2602	41.4545	0.00105627
Rnf112	15.2983	122	5.55734e-16
Gpat2	15.4149	81.4187	1.00715e-09
Syt16	15.4359	59.6118	8.82401e-07
Ankrd45	15.5072	56.3593	4.294e-06
D130043K22Rik	15.5649	58.5251	1.01821e-05
Nudt17	15.6093	40.2643	0.000574804
Hydin	15.8743	56.4249	3.58219e-06
Slc9b1	15.962	100.749	7.1615e-15
Grm8	16.0021	46.1325	0.000117529
Agtr2	16.1773	54.8524	7.30252e-05
Cnga3	16.228	58.9757	9.33065e-06
Plbd1	16.2353	134.415	1.68139e-22
Tmem106a	16.2503	116.041	7.68166e-17
Slc12a8	16.2747	85.8955	1.12543e-11
Faim2	16.4505	62.0549	9.11255e-07
Lrfn2	16.5918	41.926	0.000593419
Myh3	16.6405	58.38	0.00238318
Cdcp1	16.6435	70.9449	2.6028e-06
Gkn1	16.9758	289.814	3.05689e-28
Ascl2	17.0857	46.4158	0.000300531
Slc45a1	17.1377	46.091	0.00472413
Lrtm2	17.1448	66.195	1.79021e-08
Gpa33	17.4203	216.806	8.60644e-29
Klhl1	17.5132	65.5912	7.32853e-07
Mt3	17.7008	232.257	2.13824e-34
Tmc8	17.7466	62.6455	2.83517e-07
Nrsn2	17.7846	79.3593	1.42673e-11
Zfp750	17.8083	85.7895	2.60494e-11
Tdrd5	18.1265	47.4121	0.000270087
Usp43	18.2614	63.4222	6.11673e-05
Skor2	18.288	51.2795	8.33412e-05
Klhdc7a	18.2913	42.2202	0.00182769
Pygl	18.3528	144.996	7.32631e-16
Adamts14	18.3663	58.0119	6.9423e-06
Crym	18.3863	52.1681	4.36217e-05
Bin2	18.4589	67.7266	3.13048e-08
Lrrc73	18.5952	40.0191	0.00546647
Pde7b	18.7355	59.7862	1.39553e-06
Gng4	18.938	84.0698	3.9705e-10
Cfap43	18.9555	40.9977	0.00358287
Nkx1-2	18.9632	54.0128	0.00352667
Nectin4	19.0999	63.5846	2.67541e-07
Insc	19.1971	39.1432	0.00600999
Slc4a5	19.3466	57.9403	3.41727e-05
Plac1	19.364	90.6838	4.68506e-10
Ooep	19.481	73.7557	8.37444e-09
Crocc2	19.8718	52.0945	0.00210365
Lemd1	19.9518	49.2416	0.00103555
Zfp936	20.1664	105.166	4.29657e-12
Fcgbp	20.3489	50.6332	0.00235974
Cpne9	20.4183	48.5309	0.000432137
Dnah11	20.7083	58.4895	0.000274534
Catsperg1	20.8132	65.1359	4.24819e-05
Ccdc33	20.8301	52.6063	0.00223224
Tmem40	20.8503	65.8234	7.51347e-07
Dpcr1	20.9102	92.0856	2.56033e-08
Alox5	20.9344	71.654	1.19703e-07
Cdkn2a	20.9456	117.038	8.98517e-15
Gm27021	21.0202	43.8353	0.00714919
Nxph1	21.0533	102.488	3.97656e-10
Plekhb1	21.0926	68.8256	3.39444e-06
Rnf17	21.1123	288.072	9.58017e-28
Angptl4	21.1198	62.9507	9.94552e-06
Kcnip2	21.1801	80.7553	4.93933e-08
Rasgef1c	21.2416	44.7513	0.00898131
Acsbg1	21.2483	293.675	1.32473e-07
Rec8	21.4942	235.087	1.30479e-34
P2rx7	21.5284	96.7874	4.15001e-12
Drd2	21.5549	69.3117	0.000627803
Grin2b	21.6288	85.883	8.35306e-10
Pir	21.7157	101.856	2.11079e-12
Gch1	21.7363	44.5766	0.00494265
Slc35f2	21.8429	281.223	4.19079e-41
Hpn	21.8585	93.1088	3.37957e-09
Slc6a11	21.8945	414.531	7.04015e-35
Fbxo15	21.8984	535.366	5.9079e-75
Glt1d1	22.0076	51.3661	0.000902796
Kcnj10	22.0278	61.0698	9.93176e-05
Eva1a	22.1359	56.6442	0.000561839
Tcf23	22.181	80.1547	1.38135e-07
Anxa8	22.5635	49.8538	0.00415051
Aldh1l1	23.0682	564.965	1.52964e-68
Bcan	23.0712	53.4927	0.00214822
Ccdc155	23.1339	57.0593	0.00100046
Cbs	23.187	312.242	7.60615e-46
Psd4	23.4158	92.7981	3.95903e-09
Catsperd	23.4376	58.5174	4.11153e-05
Zfp981	23.4636	247.911	6.18942e-39
Pnldc1	23.4717	65.8182	3.61579e-06
Oas1c	23.6045	50.0888	0.00153845
Luzp2	23.6151	53.3242	0.0013166
Slfn9	23.6638	59.8433	0.000207533
Ildr1	23.6765	146.533	4.45293e-20
Shc3	23.8405	240.337	2.94805e-31
Vax1	23.9358	210.5	8.59951e-25
Nrip3	23.9627	48.8313	0.0021933
Arntl2	24.0439	67.8758	1.53522e-05
Mylpf	24.1985	86.4461	2.01589e-07
Gdf3	24.2862	231.335	1.2079e-24
Nkx2-1	24.3997	928.576	2.93779e-66
Apobr	24.4062	68.0394	5.86027e-06
Gabrg2	24.6832	76.1839	4.62297e-05
Adrb3	24.7751	74.8644	1.33181e-05
Cd1d1	24.8057	62.2883	0.000120822
Clec2g	24.8276	86.1553	4.3527e-07
Dnaic1	24.9227	82.0128	1.42674e-08
Slc1a1	24.9436	50.7437	0.00280587
Nqo1	25.0213	82.2158	1.00622e-07
A230050P20Rik	25.1627	74.2655	0.000403951
Vstm5	25.1756	55.229	0.00144821
Nkain2	25.4773	69.6892	2.73208e-06
Nwd1	25.5849	59.2328	0.000328289
Inhbb	25.6152	78.6746	6.6364e-06
Sntg1	25.7491	55.5837	0.000659707
Clec2l	25.8252	71.102	2.01717e-06
Trim66	25.9048	106.726	1.54828e-12
AU018091	26.0194	623.21	3.56938e-86
Cacna1i	26.0272	201.512	4.22664e-19
Nr5a2	26.0918	71.2492	4.7967e-06
Slc26a10	26.2012	65.5799	9.97672e-05
Reps2	26.2159	80.0128	1.26675e-07
Ddx3y	26.2921	98.3444	1.49885e-08
Nkx6-2	26.2971	76.9238	0.00906393
Pnmal1	26.316	116.641	1.53295e-09
Cacng8	26.3938	63.7185	0.000281827
Kif17	26.7308	66.221	2.07086e-05
Ggct	26.7681	71.9376	7.57691e-06
Folr1	26.9738	80.1868	1.17976e-06
Arhgdig	27.0972	78.031	5.96055e-07
Gjb3	27.2188	395.495	1.42254e-45
Myrip	27.3043	67.3822	0.000720245
Slc4a11	27.4778	233.491	1.81413e-34
Dram1	27.8957	71.9381	5.59687e-05
Abca9	28.1524	89.4824	6.20344e-07
Neto1	28.4986	81.0656	5.81953e-07
Hnf4a	28.7063	61.4056	0.00377703
Olig2	28.7137	69.1332	0.000466349
Cacng2	28.8996	68.3494	0.00792267
Dusp15	28.9224	107.425	1.55415e-10
Tenm1	29.0073	76.0072	0.000131356
Phldb3	29.0647	58.4445	0.00448883
Gpr45	29.2013	67.412	0.000425374
Kif6	29.4005	63.014	0.00109127
Nrsn1	29.4099	62.3538	0.00165172
Dppa4	29.6554	465.587	3.49333e-62
Tcfl5	29.6979	135.641	6.32061e-16
Zscan10	29.8426	216.306	3.54101e-26
Sema4a	29.9233	133.166	2.07416e-09
Asphd1	29.9429	93.7818	4.25652e-06
Gm715	30.045	65.636	0.00516208
Slc16a14	30.045	66.7482	0.010367
Slc17a7	30.088	60.4863	0.000992621
Derl3	30.1075	73.324	1.11486e-05
Akr1b8	30.411	111.77	6.17148e-11
Lpin3	30.513	70.0282	0.000132811
Gatsl3	30.5169	197.743	2.34784e-27
Lrrtm2	30.6888	194.778	1.19862e-16
En2	30.8205	493.092	2.19357e-32
Dscaml1	30.8716	219.47	4.1593e-28
Neb	30.926	75.9286	2.21815e-05
Nos1	30.9674	179.285	3.39254e-17
Pkp3	30.9687	67.2781	0.000605518
Fam83b	31.0746	84.2967	3.05938e-06
Gjb2	31.134	72.5913	4.28009e-05
B230217C12Rik	31.1468	78.125	1.10201e-05
Dglucy	31.1609	70.1083	0.00369856
Sspo	31.5714	105.671	1.74748e-08
Exd1	31.6791	64.9469	0.00113752
Dnah8	31.7474	183.569	3.48747e-24
C1s1	31.962	95.7848	2.84322e-08
Gstp2	32.0392	219.528	1.87789e-23
Epn3	32.0462	73.168	0.000317292
Atp4a	32.2174	64.7044	0.00114258
Trank1	32.2597	74.7636	9.78509e-05
Wdr31	32.2698	77.7037	4.746e-05
Tns4	32.3419	141.403	5.87503e-09
Cdkn2b	32.3998	71.6993	0.00024037
Serpinb9b	32.4748	116.195	2.43585e-10
Elmod1	32.84	99.4991	5.23814e-05
Vdr	32.8621	67.1349	0.00354812
Scn1a	32.8941	93.603	2.07229e-07
Hpca	33.0181	68.0191	0.00207092
Zfp600	33.0447	191.719	8.55561e-22
Slc39a4	33.1066	322.497	4.64068e-40
1700007K13Rik	33.2369	146.467	2.14191e-11
Crb3	33.3088	105.098	2.78084e-07
B3galt2	33.315	67.5222	0.00432214
Uty	33.3366	121.093	6.42183e-11
Fam71f2	33.3727	91.3324	1.33114e-06
Clgn	33.8369	124.68	4.96022e-09
Ptx3	33.9999	202.196	1.2922e-23
Krt7	34.1211	264.442	1.72424e-28
Slc25a18	34.3016	159.129	2.12193e-08
Irak3	34.4946	72.1082	0.000400777
Pdk4	34.5258	75.5088	0.00242225
Phactr3	34.8898	74.6461	9.74475e-05
Mab21l3	35.1905	75.6702	8.91962e-05
Mctp2	35.4146	80.0955	4.8473e-05
Nkx3-1	35.4646	72.3513	0.0014053
Car4	35.5078	272.455	5.05351e-06
Plekhd1	35.625	72.9505	0.00135238
Stk33	35.7467	72.2158	0.00253482
Glt28d2	36.0288	5.47038	6.69101e-07
Nr2e1	36.1627	79.6498	0.00389323
Klf15	36.2448	214.472	5.22659e-28
Mlxipl	36.5399	87.5391	1.70804e-05
Foxh1	36.6819	244.495	8.61733e-29
Evx2	37.2162	203.227	8.60677e-26
Tfr2	37.2741	75.3582	0.00767478
Tdh	37.4341	228.095	1.52343e-10
Cdh23	37.4699	119.188	2.61217e-09
Pcbd1	37.4763	77.1537	0.00146968
Rps6kl1	37.639	147.142	1.9068e-10
Procr	37.8221	109.546	1.48582e-08
Exoc3l4	37.8791	81.5391	0.000481057
Foxo6	37.9395	80.3326	0.000288792
Dact2	38.4804	115.97	4.46504e-10
9530077C05Rik	38.4905	82.3234	0.00018171
Cldn34c1	38.5607	95.8202	0.00014818
Zfp534	38.7944	335.821	1.3533e-44
Ada	38.874	94.6859	2.31322e-05
Nalcn	38.9506	219.953	3.25191e-26
Lhx6	39.3258	364.639	4.61245e-26
Lamc3	39.7121	85.5697	0.000127944
Sybu	39.9991	255.662	1.71867e-13
Sp9	40.095	170.926	3.27947e-06
Depdc7	40.1261	90.8231	0.000152918
Prrg4	40.1329	190.637	1.05151e-11
Smpdl3a	40.2197	188.821	6.86884e-16
Pmaip1	40.9042	309.918	2.19618e-39
Gstk1	40.9116	126.365	8.92059e-09
Ccl3	40.9726	1.57482	1.35998e-11
Shisa9	41.1648	112.33	7.99414e-07
Lif	41.1702	102.198	8.40821e-07
Sgcd	41.1953	9.73142	4.45557e-05
Cd14	41.3871	4.26136	1.8189e-08
Brinp3	41.3979	9.25322	1.41125e-06
Macc1	41.6024	4.15629	8.37405e-10
Stk32c	41.6381	84.9388	0.00415456
Proca1	41.6894	20.4505	0.0096744
Mmp19	41.792	16.8391	0.000812601
Nkx3-2	41.975	3.22459	4.82829e-10
Dlx1	42.1378	806.255	8.98038e-58
Kcna7	42.1523	3.56579	1.20386e-09
Tnxb	42.1727	9.95189	5.57122e-06
Adamtsl5	42.5301	17.1441	0.00996676
Sct	42.5469	91.5576	0.000777664
Utf1	42.6349	1251.87	4.51308e-19
Hoxa5	42.6365	10.7589	0.000178765
Gmnc	42.778	2.26524	7.75461e-11
Vav1	42.8977	14.6102	7.38759e-05
B4galnt3	42.9001	310.739	8.95169e-39
Rab20	42.9051	12.1734	3.87767e-05
Fcrls	42.9517	0.685723	2.32512e-11
Chst7	43.0612	7.69645	2.62008e-07
Slc6a13	43.3104	18.9611	0.0112642
F2rl1	43.4521	301.251	2.93006e-31
Ankrd63	43.5245	6.43713	5.00916e-06
Irs4	43.5484	120.192	2.49393e-05
Paqr9	43.5585	11.0055	3.00281e-05
Zfp786	43.6243	90.724	0.000369429
Hcls1	43.6438	6.70003	1.41501e-08
Dmrtb1	43.6943	117.993	4.69532e-07
Gm13212	43.7458	204.571	6.39823e-10
Cox4i2	43.8089	16.8219	0.00473182
Zfp773	43.8817	20.3389	0.00175457
Chrm4	44.0282	21.2875	0.00326711
Nfe2	44.0525	9.25468	3.9345e-07
Treml1	44.0899	1.26169	2.86289e-12
Myadml2	44.1625	4.53144	2.08855e-09
Osbp2	44.1644	133.413	1.54833e-08
Ctla2b	44.1954	5.71752	9.66896e-10
Stx11	44.2424	15.2873	6.93282e-05
Tmem71	44.3865	1.10998	3.1683e-10
Colec10	44.3932	1.58777	3.89132e-12
Hkdc1	44.4939	247.963	1.74137e-17
Adgre1	44.5192	0.670818	7.9412e-12
Gabra5	44.5576	19.4319	0.00182864
Cilp2	44.5917	19.7211	0.00168998
Caly	44.7193	264.422	2.54255e-10
Cdh20	45.0961	99.9138	1.37401e-05
Meox1	45.1073	114.399	3.04879e-05
Npy	45.1276	166.914	7.35317e-11
Fam109b	45.2594	14.7306	8.99657e-05
Cebpa	45.3794	15.603	4.49127e-05
Slc10a4	45.4083	91.3275	0.000823773
Naaladl2	45.544	7.8201	6.99436e-07
Mnd1	45.55	130.159	6.03286e-09
Adprhl1	45.5759	1.32705	1.35076e-11
L1td1	45.5956	573.399	8.21578e-48
Sqor	45.6472	12.0815	1.07146e-06
Ptch2	45.6565	106.451	7.77221e-06
Ankrd29	45.6756	16.3916	0.000533738
Nlrp5	45.7546	5.46937	1.63556e-09
Lgals3	45.8458	266.643	1.35836e-15
Rbm47	45.8662	245.312	2.28429e-27
Htr1b	45.9829	3.48905	1.14719e-11
Slfn2	46.0612	3.92416	5.20178e-10
Stab2	46.0626	20.3681	0.0105954
Kndc1	46.0791	315.415	4.73626e-42
Otud7a	46.0845	95.4215	0.00254564
Evx1	46.1042	110.157	2.50495e-06
Ccdc69	46.1053	6.53844	7.44126e-08
Gabrg1	46.1569	2.94667	1.02396e-10
Golga7b	46.1599	129.874	9.61736e-05
Rnls	46.2129	19.1593	0.000748938
Cage1	46.3173	17.7533	0.00276653
Nipal4	46.3624	22.4054	0.00761876
C7	46.5644	3.23757	4.26135e-11
Frrs1l	46.5756	102.915	0.000127823
Spi1	46.6628	7.01296	3.29846e-09
Tbc1d2	46.702	100.82	8.97656e-06
Nat2	46.7997	21.6449	0.00209145
A4galt	46.8079	179.17	4.96685e-14
Tdrp	47.1329	113.946	2.62168e-07
Crh	47.1662	1.82564	9.84612e-10
Exph5	47.2339	8.42099	1.98041e-07
Gkn2	47.3612	1200.47	1.57698e-55
Aldh1a7	47.3783	21.3471	0.00351397
Kcna1	47.4708	242.453	1.06552e-15
Zfp982	47.5348	142.134	5.68692e-10
Def6	47.5392	109.745	2.1896e-06
Ptk6	47.5618	238.817	5.23706e-16
Ushbp1	47.7532	12.7673	2.42978e-06
Adap1	47.8514	143.604	6.6252e-11
Prdm12	47.9157	19.4789	0.00708944
Rasgrp4	47.9614	199.592	1.51747e-16
Pcdha9	48.0466	9.09517	1.33524e-06
Adam1a	48.0704	18.7977	0.000149984
Slc17a9	48.3775	154.086	9.8548e-09
Gabra4	48.7227	13.7865	1.07494e-05
Tmem200c	48.7735	17.8956	0.00018471
Aox4	48.8201	18.7538	0.00293514
Flvcr2	48.8337	141.106	1.12071e-09
Pak6	48.872	298.664	3.63989e-27
Ncf2	48.9677	22.3096	0.00280615
Hoxd4	49.1706	5.82935	1.63546e-09
Rasef	49.2183	18.4245	0.0017572
Shpk	49.5049	121.058	3.50739e-07
Dppa5a	49.6911	1448.88	3.68258e-13
4930447C04Rik	49.7721	132.922	4.44879e-05
Vgf	49.9234	137.065	3.80755e-05
Aunip	50.0888	117.865	2.89493e-05
Mpped1	50.197	263.939	2.12853e-09
Adgra1	50.24	123.82	0.00237054
Sntg2	50.3134	7.09173	2.12833e-09
Prkcq	50.3388	5.74026	3.97551e-11
B3gnt7	50.3393	359.3	5.81059e-21
Tchh	50.3567	5.4775	1.36499e-10
Ap1m2	50.4469	171.449	9.9368e-11
Hoxd8	50.5959	12.7737	3.0997e-07
Osmr	50.8037	10.5512	5.25178e-08
Tymp	51.027	24.7681	0.0123424
Srpx	51.0849	13.8427	8.3612e-06
Smagp	51.1357	126.898	3.55294e-06
Rxfp1	51.1582	12.5407	9.70535e-05
Cdh16	51.1847	11.4048	4.96311e-06
Igsf21	51.216	152.035	1.07933e-07
Rasgrf1	51.2921	22.3217	0.0092615
Clec1b	51.3425	4.14883	3.28378e-12
Pex5l	51.6024	162.848	8.1378e-10
Klhdc8a	51.6351	135.574	0.000317987
Alg13	51.7503	107.15	9.25715e-05
Ptgis	51.8395	125.429	9.17948e-07
Cyp4v3	51.9411	17.8339	9.03371e-06
Lynx1	52.0955	18.5824	6.71018e-05
Resp18	52.1007	138.732	0.00010496
Kcnh3	52.1037	23.4557	0.00512144
Etv4	52.1678	536.767	6.13791e-46
Cybb	52.3054	4.49129	5.47223e-12
Lrp1b	52.4401	22.8164	0.0139173
Afap1l2	52.5211	209.255	3.19207e-16
Dmrt2	52.6154	10.8897	5.04978e-08
Synpr	52.7143	182.709	5.50806e-16
Vgll2	52.7934	11.8159	6.47989e-08
Fxyd3	52.7938	131.306	8.33641e-05
Cnpy1	52.8243	590.999	8.36167e-09
AI593442	52.8534	134.939	1.15466e-07
Trim43c	52.9775	11.7315	3.82823e-06
Gsap	53.1133	26.2182	0.00299349
Dmrta1	53.2118	8.00074	3.15784e-10
Ryr1	53.5181	158.076	7.90231e-11
Tspan33	53.5472	137.563	3.91569e-08
Naalad2	53.7097	19.4962	3.45512e-05
Nup62cl	53.7582	236.285	3.30249e-14
Ttr	53.8577	111.2	0.00394341
Tlx2	53.922	8.17772	2.37568e-08
Gprin3	53.9746	1.73623	8.75555e-12
Pde8b	54.0188	147.35	1.1941e-08
Calb1	54.1069	175.903	3.40224e-10
Ckmt1	54.1208	245.193	3.60694e-21
Taf4b	54.2721	124.734	3.02467e-07
Arhgap25	54.3209	8.11716	3.53707e-09
Alkal2	54.4377	0.984779	1.92474e-13
Apbb1ip	54.4533	12.4547	6.00126e-08
Gls2	54.5574	116.838	0.000186247
Helz2	54.5698	127.863	5.43092e-05
Pianp	54.623	176.733	2.72945e-11
Hcn2	54.7331	183.881	5.74221e-09
Cntn5	54.9282	115.118	0.00308176
Arc	55.0335	197.542	6.98153e-16
Ano1	55.0415	200.438	9.3136e-12
Adamts8	55.1945	13.4873	5.98207e-07
Ralyl	55.3192	185.234	1.45016e-14
Ano4	55.5354	23.6646	0.000330912
Tcea3	55.5458	129.476	7.6847e-05
Ppara	55.7523	18.0555	6.06069e-05
Pcdha12	55.7961	186.122	1.87477e-08
F2rl2	56.1517	10.2448	1.53143e-09
Lcp2	56.2887	3.21165	1.10014e-13
Tnni3k	56.3566	0.704128	4.44121e-13
Clcf1	56.4801	15.3804	2.06613e-06
Myom2	56.5543	10.8763	3.02538e-05
Mas1	56.7868	15.2259	0.000197737
Pde8a	57.3546	143.148	9.01913e-08
Gdf7	57.4132	3.71747	6.36428e-11
Alx3	57.7088	3.5397	7.502e-14
Hpgds	57.9026	26.2423	0.000549949
C2cd4b	57.9057	8.8623	2.06821e-08
Pcdha11	58.1616	18.4858	0.00205407
Mdga2	58.1935	135.837	1.66564e-06
Rin1	58.2435	125.991	0.000162688
Abi3bp	58.3355	15.6793	2.53004e-07
Klhl4	58.4124	25.6903	0.000884801
Prr18	58.4219	175.96	9.44694e-13
Klhl41	58.6128	26.2567	0.00113396
Scara3	58.6221	23.6265	5.14629e-05
Sh3tc1	58.6523	124.779	9.67934e-07
Slc1a6	58.8527	29.3466	0.00126011
Hoxa4	59.0285	20.8622	6.42693e-05
Klhl38	59.4341	0.710914	2.18819e-13
Slc4a10	59.4479	11.7406	1.16664e-05
B3gnt8	59.6858	7.98042	2.8788e-12
Adrb1	59.924	9.41505	1.92463e-09
Oprd1	59.9392	11.801	8.44839e-07
Adra1b	60.0273	20.2393	2.48156e-05
Zfp980	60.186	787.414	1.19353e-107
Lcat	60.2787	17.6517	8.76422e-07
Gp5	60.3825	2.53424	1.30277e-15
Gm13889	60.518	148.339	1.00027e-05
2004-09-01	60.556	149.638	1.51492e-06
Ppp2r2c	60.7012	210.079	3.74366e-10
Fermt1	60.7089	19.1883	1.00477e-06
Mmp9	60.7256	21.0894	8.25484e-06
Calcr	61.0771	13.7686	3.3407e-06
Tead4	61.1734	215.664	8.33659e-16
Sstr2	61.1948	126.202	3.27567e-05
Arhgef16	61.3232	246.913	4.71151e-19
Myb	61.4745	146.58	5.08651e-05
Anks1b	61.5171	188.784	4.46868e-12
Sntb1	61.5814	27.8532	0.000631568
AI661453	61.5876	209.093	2.73234e-14
Fes	61.733	30.7265	0.00196833
Trap1a	62.1937	523.042	4.89992e-41
Sytl4	62.3052	31.0868	0.00177669
Fmnl1	62.3638	20.8917	1.5195e-05
Fam184b	62.4984	18.5914	8.02367e-07
Bik	62.5049	24.0473	0.000117503
Mrc1	62.8742	12.9183	2.2365e-08
Vstm2a	63.0543	180.958	7.77184e-11
Lhx8	63.1906	334.52	1.02279e-15
Frg2f1	63.2415	21.6274	4.30028e-05
Barhl2	63.5331	24.3348	4.67217e-05
Cth	63.6984	546.492	9.95904e-33
Tyrobp	64.1461	3.04965	7.79936e-13
Arhgap8	64.2507	196.95	1.60795e-13
Dok2	64.2977	20.8427	3.2819e-06
Ripor3	64.5566	12.6062	1.69402e-06
Tmem42	64.5648	29.7683	0.000520407
Fam129a	64.6116	195.91	2.21475e-12
Popdc3	64.6831	5.2863	3.83464e-12
Als2cl	64.7937	163.017	4.04118e-08
Frrs1	65.5256	180.725	2.71716e-08
Vwc2	65.5489	2.63703	1.08419e-14
Rbp4	65.7568	18.696	0.0001803
Syn2	65.7684	737.211	8.77936e-46
Cntnap4	65.8228	25.594	0.00137227
Tg	65.9186	1.6487	4.45099e-15
Zfp385b	66.1183	19.5419	4.99339e-07
Lyl1	66.2288	5.78869	2.2776e-14
Cyth4	66.2764	10.423	1.89869e-07
Irgm1	66.3944	14.9146	1.50139e-07
Aqp8	66.3958	142.739	0.000404979
Traf5	66.5362	19.8773	8.05713e-07
Tmem182	66.5471	1.01089	8.12317e-15
Abcg4	66.6331	157.381	7.38277e-06
Rad51ap2	66.852	5.06913	1.411e-11
Abi3	67.0586	27.7174	0.000518934
Cebpd	67.3087	25.3775	0.000133763
Fam83g	67.4641	157.981	1.15513e-07
Robo4	67.4754	27.2676	3.76581e-05
Fcer1g	67.4851	3.08392	6.77507e-13
Fam241b	67.6099	146.943	6.58108e-06
AI429214	67.6447	8.29382	1.92791e-14
Gja3	67.7384	3.91693	8.50741e-15
Slc47a1	67.7428	4.27808	5.03519e-14
Abcb1b	67.8008	263.198	1.81968e-17
Sema4f	67.9212	164.454	3.01149e-06
Bdnf	67.9349	17.4073	1.72901e-07
Dnase1l1	68.1305	19.0276	9.88769e-07
Fndc1	68.1848	240.543	4.52434e-11
Six3	68.3479	495.276	4.46235e-23
Tifa	68.5042	31.0283	0.000356879
Rell2	68.8854	159.634	0.0014063
Rmdn2	69.4486	18.125	9.83034e-07
Rhox5	69.4945	411.93	6.89907e-20
Mmrn1	69.5646	16.4101	1.26758e-08
Irgm2	69.6742	19.4315	1.1227e-06
Aplnr	69.8328	28.7212	0.000296412
Grb7	70.0708	164.568	2.31605e-08
Zfp459	70.1375	153.762	2.96419e-07
Ccl9	70.2816	32.3808	0.000304806
Hoxb6	70.295	1.16402	5.02005e-13
Eif2s3y	70.3445	527.666	3.01843e-51
Car2	70.4707	523.309	5.45848e-52
Gimap6	70.5241	21.8227	3.41833e-07
Klhl35	70.7556	160.318	0.00441348
Dkk1	70.8928	24.0347	0.000139719
Iigp1	70.9115	1.01381	2.21271e-15
Icam2	71.1133	16.11	9.15653e-09
Ptf1a	71.1172	1.45848	1.27858e-13
Chrna5	71.3325	176.408	0.000257651
Barhl1	71.5364	9.81465	1.2718e-10
Mgat4c	71.6091	28.6584	0.000594122
Gdpd2	71.8454	488.385	5.49405e-22
C1qb	71.9467	0.736164	1.61392e-14
Ptger4	71.9737	21.1349	1.93938e-08
Esm1	71.9751	2.24394	2.35289e-17
Pdgfrl	72.0171	13.9055	1.16277e-09
Slco4a1	72.1167	292.725	2.97153e-15
Pcdha10	72.1285	8.07369	1.71283e-13
Cbln4	72.1343	27.8562	1.11844e-05
Gm5108	72.2726	14.1892	5.38708e-10
Slc14a1	72.404	4.47063	2.63312e-17
Alb	72.4158	0.785112	7.84749e-14
Pla2g7	72.4755	26.005	1.9475e-05
Esrp2	73.0548	150.945	1.1692e-05
Uba7	73.0663	11.816	6.49298e-09
Lyz2	73.3314	7.12969	3.31699e-14
2610528A11Rik	73.4977	3.66887	1.02119e-14
Arx	73.5801	548.134	1.49281e-19
Myo1f	73.5833	3.53748	3.46845e-17
Bst2	73.764	231.472	1.5538e-09
Sh3gl2	74.0202	158.546	0.000136863
Enpp2	74.4639	311.145	7.36011e-22
Neurl2	74.482	11.2423	5.32221e-13
Lims2	74.5234	36.5253	0.0105764
Sema3b	74.8469	34.7135	0.00125293
Fut9	74.9823	227.314	1.5888e-13
Hmgcll1	75.0806	210.243	2.28849e-12
Hoxb7	75.1054	9.05684	1.2783e-09
Marveld2	75.2491	36.1933	0.000320626
Eppk1	75.3838	215.874	9.53917e-14
Insl3	75.5757	23.0272	1.60784e-05
Dlx2	75.7734	701.421	1.46783e-42
Tnk1	75.8508	260.201	9.12047e-15
Mlc1	76.0939	27.9198	2.37612e-05
Nol4	76.099	195.173	7.97751e-05
Ifitm1	76.3035	174.337	1.05977e-06
Tmem132b	76.4004	204.325	2.48219e-07
Tfcp2l1	76.5223	818.879	1.19397e-65
Lrrc3b	76.6194	9.34522	3.55371e-14
Gbp9	76.7614	33.8565	0.000594595
Prdm11	77.0502	28.3363	2.32017e-05
Wnt7a	77.1473	908.35	1.4411e-05
Runx2	77.3041	18.4291	6.8075e-08
Zfp987	77.8373	678.215	1.44718e-70
Sptbn4	77.8443	315.816	2.25865e-17
Kcna4	78.0905	4.7464	1.53592e-13
Foxc2	78.373	26.9464	1.25091e-06
Mgp	78.4868	4.80575	1.20061e-12
Msrb2	78.8363	38.1436	0.000265601
Ccdc60	78.9493	23.9111	3.06868e-06
Kcne3	79.5951	10.3455	5.33099e-14
Plaur	79.6552	271.914	9.11214e-13
Stac2	79.8419	224.485	1.57093e-07
Tpbgl	79.9492	230.468	8.68476e-09
Alx1	80.1148	7.40356	6.87435e-17
Sfxn5	80.2661	221.96	4.05325e-10
Tspo	80.6528	38.9553	0.00406288
Cavin3	80.855	8.65094	4.01562e-17
Zfand4	81.1281	204.567	2.55574e-12
Baiap2l2	81.1922	15.0735	1.27583e-08
Lama3	81.5088	38.9392	0.000965317
Gm10324	81.6176	248.968	1.36454e-15
Csgalnact1	81.7877	37.9355	0.000179398
Nrros	81.9561	20.0357	1.79024e-08
Rab27a	82.2331	213.81	1.28692e-12
Tbx18	82.2682	36.0742	0.000434273
Inpp4b	82.3509	23.2062	2.84098e-08
Srsf12	82.6453	183.687	2.53943e-08
Tubb1	82.6987	1.31484	1.06292e-17
1810009N02Rik	82.9292	6.15726	2.05962e-17
Deptor	82.9688	182.787	1.82281e-05
Tbx10	83.0837	9.36466	5.76384e-11
Hspb3	83.1567	1.08466	1.16251e-15
Cacnb4	83.2472	216.187	9.36526e-09
Nap1l5	83.8475	795.131	1.85055e-34
Tcf24	83.8783	19.5369	6.81525e-08
Myct1	84.4761	10.6411	1.97592e-15
Hbb-b1	84.5357	0.723417	3.75491e-16
Srpx2	84.7529	7.82324	4.64011e-15
Tdgf1	84.9101	859.665	3.37179e-36
Arfgef3	84.9843	211.176	4.34081e-05
Lmod3	85.0248	2.08379	5.15463e-16
Slc13a4	85.0344	14.7744	1.13872e-09
Slc24a4	85.2707	5.83507	6.45177e-18
Dmrt3	85.5695	15.7969	1.03091e-08
Stra6	85.6753	197.423	0.000284025
En1	85.8259	254.625	2.11381e-06
Kcnh7	86.1536	27.0914	0.0012665
Cpq	86.1992	7.58886	2.39733e-14
Fezf1	86.7395	173.554	0.000187916
Fv1	86.7403	18.4839	1.10372e-09
Oprk1	86.7713	6.18719	1.83605e-12
Ppbp	86.7957	0.755217	8.20772e-16
Chd5	86.9474	254.433	3.8728e-16
F13a1	87.052	3.54122	4.94808e-20
Inpp5j	87.0748	30.0226	0.000190243
Gp1ba	87.1942	11.5891	6.6498e-16
Elf3	87.2709	484.607	4.43234e-33
Rex2	87.3482	569.673	4.51938e-38
Pm20d2	87.5333	42.5019	0.00100183
Sfrp5	87.769	5.25021	2.07521e-17
Sla	87.8067	1.32669	3.64107e-18
Prelid3a	87.8356	222.307	0.000462592
Adarb2	87.8643	463.323	3.54512e-13
Zfp985	87.9898	381.015	2.80256e-33
Fas	88.3506	23.8236	1.17773e-06
Dusp23	88.557	36.5721	5.71847e-06
Gpat3	88.9767	33.5293	1.3432e-05
Zfp979	88.9792	423.846	6.80497e-35
S100a4	89.2097	6.51423	2.5315e-17
Syngr3	89.2781	252.393	1.69814e-08
Lgals9	89.3678	325.194	3.07091e-15
Acot1	89.6931	220.276	4.08558e-09
Fam167a	89.8322	247.822	1.08042e-12
Tmem130	90.0549	797.06	4.7148e-30
Efemp1	90.2879	197.424	1.20617e-05
Klhl32	90.3205	242.188	1.40026e-13
Cgref1	90.6258	202.656	1.39863e-08
Exoc3l	90.6343	42.3376	3.88001e-05
Wdr86	91.2748	45.0305	0.00031974
Nanos1	91.3293	247.682	4.6419e-14
Upk3b	91.5626	2.59802	3.88415e-20
Parp3	91.5896	32.1784	2.06143e-07
Far2	91.6944	189.578	4.49617e-06
Mmp23	91.979	25.0455	3.42888e-07
Lilrb4a	92.2273	2.71431	1.70538e-17
Chrm2	92.2739	2.41104	4.02549e-17
Thbs4	92.4533	3.59668	1.03049e-19
Kcnh1	92.5681	301.202	2.04501e-06
Mr1	92.6632	19.4704	3.80838e-10
Ptpre	92.9168	31.7705	2.13282e-08
Bmp6	93.0643	43.2022	0.000208992
Gcnt2	93.407	316.85	2.33678e-19
Lrrc10	93.7016	0.807213	1.22837e-15
Clcn1	93.7753	247.316	9.22888e-11
Gdnf	93.9833	14.2438	5.58596e-14
Fbxl8	94.01	38.5364	1.85155e-06
Mks1	94.0467	237.013	2.87493e-10
Kcnd2	94.3166	46.8964	0.000152099
Rtl1	94.3289	40.0173	8.61224e-05
2004-03-01	94.5331	207.017	3.15663e-05
Eps8l2	94.652	606.73	1.5173e-47
Slitrk4	94.6701	23.0311	3.42033e-09
Spin2c	94.8705	40.8302	5.70247e-06
Itga7	94.9207	30.441	1.30005e-06
Cped1	94.9365	397.324	1.67817e-19
Pax9	95.3059	35.352	7.66371e-07
Alox12	95.4599	16.0951	4.72327e-15
Trpm5	95.4725	1.6465	1.29521e-19
Ccser1	95.6412	332.419	2.57524e-19
Col8a1	95.9465	25.5346	1.49251e-09
Vit	96.0153	281.163	0.0169435
Gpatch3	96.0299	45.0209	8.7501e-05
Fstl4	96.0961	37.6813	2.95398e-06
Layn	96.5192	13.3464	4.25301e-14
Inhba	96.8269	15.4444	3.46466e-11
Spink4	96.9533	4.00989	3.2892e-18
Nxf7	96.9892	528.632	1.25667e-30
Acss3	97.0408	28.5736	5.57784e-07
Palmd	97.0944	10.1621	2.82524e-15
Abcg1	97.3823	201.651	2.00345e-08
Wnt8b	97.8539	10.3637	1.50252e-12
Hoxd3	98.5531	8.12615	1.00138e-18
Tll1	98.6044	34.6996	3.14234e-08
Plcxd3	98.9287	22.1847	6.32786e-09
Sox18	98.9642	23.1886	3.77907e-12
Enpp3	98.9901	438.885	1.03195e-30
Olfml1	99.5036	37.6856	1.08947e-05
Phf19	99.5589	297.277	3.31661e-18
Kbtbd8	99.7192	265.31	1.11782e-08
Stac	100.029	7.65813	1.97526e-15
Dhrs3	100.059	18.3658	1.19584e-13
Parp9	100.284	46.8834	2.36325e-05
Ddit4l	100.529	270.334	1.25534e-11
Fyb	100.562	13.2376	5.25895e-17
Apobec1	100.724	208.06	2.92106e-05
3425401B19Rik	100.763	2.43482	6.90401e-18
Lingo2	100.889	28.0264	9.52654e-10
Gabre	100.991	17.2731	1.10951e-11
Tgfa	101.877	217.872	5.57238e-09
Ccdc184	101.948	231.609	3.6098e-08
Arl4d	101.988	254.319	2.66089e-10
Abcc4	102.853	362.99	2.24763e-16
Hba-a2	103.086	0.752747	1.89981e-17
Grap2	103.107	12.5807	1.9148e-18
Adamts20	103.236	46.9821	0.000700541
Ppp1r1b	103.44	219.146	1.31884e-07
Fbxo40	103.547	2.79089	8.85742e-18
Wt1	103.847	11.7179	1.01332e-16
Tfap2c	104.007	509.009	5.15239e-15
Adgrl4	104.36	30.639	9.20181e-10
Rph3al	104.703	27.1612	2.03623e-09
Ephx1	104.786	269.169	1.28573e-10
Nrap	104.929	3.49909	7.91804e-17
Fam241a	104.997	47.9744	1.68865e-05
Cyp2j6	105.31	22.4307	3.84282e-10
Gm10408	105.75	49.5826	0.000961738
Tshr	105.848	26.2601	4.92618e-10
F8	105.902	32.1043	1.01088e-07
Klhl6	105.952	8.05116	2.29977e-22
Ptger3	105.976	23.8434	6.56153e-09
Shtn1	106.046	402.486	1.1016e-21
Cacng6	106.413	18.1563	6.93397e-10
Adamtsl2	106.487	6.02969	1.15462e-17
Gng11	106.556	38.676	2.62948e-07
C3ar1	106.699	9.4508	8.13074e-19
Ttc39b	106.929	316.023	1.11246e-11
Fbln5	106.943	13.1305	8.84047e-15
Strip2	107.781	19.0346	1.84238e-08
Kcnip3	107.908	28.954	4.44688e-12
Dock8	107.92	24.1989	9.24275e-13
Tmem204	108.123	16.3388	7.84196e-14
Gata5	108.398	15.8181	3.44225e-08
Coq8a	108.611	53.6853	0.000107402
Arhgap24	109.05	46.6816	1.82153e-05
Foxg1	109.116	1531.33	9.75356e-53
Qpct	109.257	50.8946	0.00407445
She	109.597	31.9521	2.76295e-09
Pcdh12	109.675	50.1245	1.58909e-05
Dll4	110.16	47.2303	1.28855e-06
Sgca	110.319	13.2143	1.29037e-13
Prickle3	110.817	33.1872	2.9829e-07
Zfp956	110.963	234.832	1.06769e-08
Mpl	111.028	2.29658	1.84717e-22
Pdgfb	111.053	50.1442	5.42e-06
Cacna1e	111.099	226.145	3.10659e-05
Lmo1	111.217	449.054	1.74473e-09
Ppp1r3g	111.657	25.2171	2.92624e-12
Cntn4	111.716	25.2139	1.00186e-08
Large2	112.101	268.77	1.18791e-11
Cdh10	112.207	288.428	2.12999e-05
Rtn4rl2	112.317	24.2716	7.56264e-09
Myo7a	112.384	49.3326	0.000964276
Inpp5d	112.526	1012.81	5.50793e-81
Mcrip2	112.724	31.1776	4.08493e-08
Vax2	112.95	313.953	1.31476e-05
Rtl4	113.533	13.3081	2.02221e-18
Prss8	114.146	251.831	2.09593e-09
Nos3	114.667	56.5379	0.000327587
Rasd1	115.575	44.2218	0.000266739
Col20a1	116.284	287.266	1.19348e-11
Hsf4	116.396	28.7109	3.46486e-12
Tlx3	116.54	47.9273	0.000154886
Fitm1	116.983	4.10264	2.65494e-19
Celf6	117.031	307.239	1.25663e-05
Frmd3	117.062	39.5152	2.76897e-07
Trnp1	117.252	21.0822	9.81863e-15
Colec11	117.326	2.01625	1.05539e-21
Kcna5	117.66	50.9261	3.30112e-06
Pipox	117.819	461.631	2.11191e-09
Galnt14	118.225	44.5201	4.78016e-07
2410141K09Rik	118.455	279.871	8.82128e-10
Ntf5	118.513	26.4982	1.54366e-13
Myt1l	118.778	479.081	8.7404e-18
Atp2b2	118.958	288.7	4.39001e-05
Ppp1r3a	119.275	0.786813	3.1619e-18
Map3k8	119.28	16.2948	3.61059e-12
Kcng2	119.288	2.76826	4.59284e-20
Ttc39a	119.492	50.1938	0.000107643
Trim47	119.579	20.3548	4.24246e-17
Slc7a7	119.689	316.575	1.59428e-15
Rhox8	119.702	46.5103	1.49301e-06
Kcnj3	119.891	40.5315	1.11079e-09
Dock10	119.935	36.9722	2.46507e-08
Mfsd2b	120.032	57.3705	0.000642799
Kcnk5	120.139	309.132	2.23722e-11
Lmx1b	120.25	42.3009	0.00113565
Rph3a	120.268	317.978	3.49346e-05
Fcgrt	120.29	42.1522	2.19618e-09
Serpina3n	120.522	13.2395	3.08329e-22
Tmlhe	120.55	52.2506	9.94063e-06
Upk1b	120.898	1.68672	7.14662e-22
Gstm5	120.986	250.136	9.40992e-06
Dyrk3	121.188	311.772	6.42712e-10
Car12	121.286	460.404	7.22964e-17
Cd200	122.271	303.99	5.16596e-07
Bace2	122.417	46.9922	3.03731e-05
Erg	122.795	16.9079	2.62482e-17
Cyp26a1	123.111	41.061	4.41578e-08
Glyctk	123.29	359.567	5.55572e-07
Ifitm3	123.734	270.556	6.08031e-07
Casp8	123.838	47.0317	5.8772e-08
Pdzrn4	124.063	297.739	1.70702e-07
Khdrbs2	124.28	52.4462	2.25952e-07
Phyhd1	124.326	40.5404	2.78834e-07
Spry4	124.863	410.523	1.14825e-24
Elfn2	124.983	468.453	1.05182e-08
Dnajc28	125.151	57.9777	5.49108e-06
Efcab2	126.969	60.5355	1.13269e-05
Fgf1	127.101	18.7923	2.41487e-13
Myzap	127.199	33.019	4.93006e-11
Th	127.366	623.319	5.50521e-22
Pls1	127.454	276.967	2.27033e-09
Epm2a	127.628	47.1175	2.4975e-08
Ptges3l	127.871	33.2526	1.37719e-06
Glipr1	127.945	355.274	4.53318e-09
Pgf	127.993	44.2227	1.3501e-08
Slc16a7	128.236	59.6144	3.29799e-05
Btbd11	128.254	372.036	3.28404e-10
Wnt11	128.376	59.9119	0.000378056
Tjp3	128.501	370.761	1.07444e-10
Asic4	129.544	321.741	2.19163e-06
Oprl1	129.801	274.221	1.10314e-07
Cited4	129.821	35.17	3.91834e-08
Smim3	129.827	57.9652	6.84921e-07
Satb2	130.494	331.788	1.47433e-09
AF529169	130.59	22.4905	6.78309e-11
Klf2	130.629	265.398	1.92682e-05
Csrnp1	130.638	267.085	2.97477e-06
Serpinb9	131.068	35.2579	1.76815e-11
Casp7	131.473	64.1515	0.000181279
Mst1r	131.624	24.1849	3.98209e-13
Pga5	131.637	636.096	5.47771e-10
Crtac1	131.682	335.899	4.67e-05
Cox7a1	131.974	24.8353	8.12241e-12
Tusc1	132.391	47.6706	2.06215e-09
Hoxc8	133.434	4.39272	2.33475e-22
Mapkapk3	133.72	437.313	1.09996e-23
Dkk2	134.092	11.9994	3.1732e-24
Rab27b	134.15	21.9917	2.88298e-18
Pou3f1	134.648	578.416	4.30844e-17
Ecscr	134.899	40.2067	2.97495e-13
Lgr5	135.118	282.995	0.000338713
Foxa1	135.188	24.153	2.61431e-13
Tox2	135.721	446.108	5.32388e-10
Tm6sf1	135.793	25.2069	5.16083e-10
Ska1	135.962	277.934	5.18407e-08
Pi16	136.055	41.0328	7.20949e-07
Lrrn4	136.084	36.4895	4.53166e-13
Bmp2	136.827	66.2878	0.000174259
Ankrd33b	136.959	286.237	0.000128852
Map10	136.961	65.7965	6.56474e-05
Hbb-bh1	137.207	1.07795	3.21031e-21
Fxyd5	137.394	26.4402	2.32833e-18
Thsd1	137.647	46.1447	2.97567e-10
Myh11	137.884	11.2827	4.95828e-19
Slc10a3	137.886	65.4054	1.88544e-05
Zbtb42	138.159	59.9031	7.15553e-07
Bid	138.187	339.638	7.60672e-14
Enpp1	138.565	40.0897	1.10989e-07
Trim6	138.584	740.603	1.44564e-50
Prrxl1	138.742	39.5267	4.75717e-05
Sbsn	139.843	301.914	7.1248e-09
Nbl1	140.057	41.5494	7.95669e-12
Mreg	140.417	456.044	6.23625e-29
Pde1a	140.514	13.003	3.46155e-23
Rgs10	141.089	16.0086	4.48284e-20
Bhlhe22	141.331	441.126	1.95505e-05
Wnt3a	141.504	1.07456	1.15385e-21
Rnf144b	141.57	27.6141	1.16339e-10
Prdm8	141.788	374.748	2.28552e-05
Lsmem1	141.95	1.71875	2.47364e-23
2610042L04Rik	142.021	65.5565	0.00176109
Pcsk1n	142.682	389.937	2.65491e-10
Hapln1	142.826	19.898	3.58143e-18
Npas2	142.881	35.9304	8.63688e-13
Dmbx1	143.068	13.895	1.61834e-26
Ppm1j	143.112	57.649	2.03413e-05
Il3ra	143.57	70.7064	3.19781e-05
Sh3d21	143.656	60.5506	4.81637e-05
Emid1	143.878	61.1325	3.86677e-08
Gria4	143.984	310.196	9.67901e-06
Acsl6	144.002	360.42	0.000108395
Scn5a	144.133	35.2607	1.32116e-07
Chst3	145.12	337.375	6.44967e-08
Papss2	145.143	39.494	1.10046e-08
Fam19a2	145.228	66.9793	2.91692e-07
Spaca6	145.387	62.635	0.00015806
Hgf	145.535	8.82431	5.57133e-19
Tmem178b	146.815	335.102	0.000232458
Tvp23a	147.222	506.551	3.18773e-20
Dnm3	147.686	344.709	8.06545e-09
Tcap	147.843	3.01092	4.62859e-26
Hmgn3	148.075	353.404	4.22524e-12
Klf9	149.147	538.428	1.91229e-16
Spp1	149.404	659.602	1.04432e-16
Dcxr	149.673	446.219	8.6892e-16
Sytl2	150.222	31.2473	6.48086e-14
Phospho1	150.756	60.2284	2.64907e-06
Sp8	152.452	781.419	1.55115e-05
Hlx	152.67	34.5209	6.55021e-17
Cldn4	152.942	739.465	3.9923e-42
Klf5	153.282	377.12	1.90318e-10
Mmp17	153.813	450.343	5.3899e-10
Camk2n2	154.975	377.977	2.55788e-05
Fbxo41	155.082	348.663	2.1829e-07
Galnt4	155.19	73.5878	2.24271e-06
Sult4a1	155.46	399.614	1.55251e-06
Epor	156.125	42.804	1.59207e-10
Dnaja4	156.201	67.065	2.26097e-05
Fam43a	156.293	317.99	4.20644e-10
Notch4	156.575	66.1491	2.88383e-07
Rasip1	157.122	64.1265	8.05489e-09
Lmo3	157.785	507.661	1.97139e-18
Ptpn3	158.164	395.066	4.72272e-12
Bcl6b	158.658	71.8627	1.55408e-07
Alpl	158.739	634.977	1.19687e-12
Tspan11	158.937	446.074	1.77359e-09
Pla2g4a	159.015	11.2105	5.59565e-24
Pcdhgc4	159.112	349.483	5.09826e-09
Susd1	160.005	68.8669	7.19667e-06
Dapp1	160.007	29.9093	6.71287e-16
Plau	160.386	27.8105	2.1398e-20
Slc30a3	160.776	371.08	1.44255e-08
Plvap	160.831	49.0963	4.11307e-13
Lbx1	160.838	28.7046	1.90362e-07
Cav3	161.202	1.16939	3.66938e-21
Phox2a	161.777	67.7285	3.6328e-05
Rbm46	161.788	32.5272	1.47058e-14
Lamc2	162.749	67.8716	7.75855e-07
Col13a1	162.777	16.6274	2.43092e-18
Acvrl1	163.338	65.3841	2.38899e-09
Hhip	163.482	61.1553	3.18525e-06
Stab1	163.56	48.0072	1.40359e-08
Fermt3	164.497	44.1743	1.11547e-16
Csf1r	165.545	20.2718	1.04333e-19
Zfp560	165.671	82.4896	3.93802e-06
Susd2	165.816	368.282	4.34432e-06
Lrrc4	166.025	455.197	3.72782e-10
Il10rb	166.347	50.4075	1.86759e-11
Lmod1	166.36	37.6599	1.02904e-13
8430408G22Rik	166.368	27.3474	9.44044e-14
Rbp1	166.846	446.297	1.54298e-16
Arhgef19	167.277	34.2038	6.08038e-20
Mpeg1	168.142	28.1929	8.55028e-20
Fmod	168.628	3.08455	2.07724e-26
Pax1	168.685	5.62429	1.45004e-29
Mb	168.93	27.8405	4.71746e-10
Smad9	168.997	7.2584	2.65082e-21
Gja5	169.904	11.9341	6.14366e-24
Vwa1	170.436	62.5751	1.4552e-07
Rarres2	170.483	35.7043	2.08079e-12
Wnt3	170.686	46.4408	4.1628e-08
Heph	170.918	62.884	2.17823e-11
Gata2	171.113	501.451	9.91789e-22
Cd36	172.103	48.769	1.40275e-09
Rgs8	172.166	574.206	2.0338e-25
Zfp536	172.609	377.314	0.000645719
Hopx	173.148	79.2784	0.00093527
Rarb	173.166	22.7784	1.82842e-22
Slfn5	173.399	67.1695	2.55486e-06
Igfbp7	173.892	18.3219	3.84106e-23
Ret	174.159	472.304	2.09347e-05
Ripor2	174.53	691.876	2.2819e-19
Plppr1	174.777	430.505	1.20759e-06
Arhgef6	175.153	393.204	0.000113321
Scn9a	175.217	372.978	9.03683e-05
Scg2	175.357	507.249	2.19257e-06
Orc1	175.673	460.935	8.58291e-20
Acss1	175.704	698.976	3.07153e-43
Penk	176.216	62.0052	1.34979e-09
Ldlrad4	178.418	20.8151	8.5164e-15
Gem	178.913	33.0102	1.48222e-11
Angptl7	179.314	14.2196	1.38113e-23
Wnt2	179.507	3.19455	9.32435e-25
Col8a2	179.707	17.2716	1.88407e-27
Zfp365	180.171	568.184	3.07559e-31
Rhpn2	180.641	400.408	5.08115e-10
Rpia	180.884	388.332	2.30384e-10
Nxt2	181.622	584.339	1.76128e-21
Wnt9a	182.394	61.4064	1.48416e-10
Kcnmb1	183.037	4.07104	1.8935e-28
Actl6b	183.798	407.699	0.00147081
Gsg1l	183.885	52.1179	1.14812e-12
Amph	184.469	445.486	5.22144e-06
Enpep	184.656	6.90505	1.7561e-32
Lhx9	185.04	86.8216	6.24173e-05
Prkcb	185.165	419.995	1.10275e-05
Lsm5	185.385	419.141	1.14224e-10
Scg5	185.537	405.6	0.000298977
Sgk1	185.748	495.055	1.10961e-13
Fzd6	186.029	71.2412	9.7235e-09
Chga	186.263	476.884	1.22457e-05
Ifit2	186.45	38.9223	1.44299e-16
Hoxc4	186.844	59.2999	4.6556e-10
Cdh22	187.198	584.685	2.01296e-08
Otp	187.224	1596.93	1.19855e-05
Ptgs2	187.7	3.14912	1.31006e-26
Arhgap36	188.741	66.7959	6.35878e-09
Srpk3	189.297	2.8762	4.206e-25
Ttc30b	189.764	94.8552	6.59004e-07
Runx1	190.268	55.2176	2.04471e-16
Cnn1	190.451	8.21547	5.00008e-24
Upp1	190.507	387.587	1.6091e-05
Tor4a	190.526	87.01	5.6132e-06
Hist3h2a	190.729	95.3469	8.87986e-07
Grik2	190.784	535.835	1.87135e-09
Lsp1	191.8	81.593	1.64127e-09
Adamts18	192.345	22.5011	3.58487e-26
Ak5	192.978	6.24695	2.14523e-34
Mvp	193.317	534.009	2.75055e-14
Tmem88	193.535	27.6774	3.12335e-23
Kcnq3	193.956	52.3809	1.71254e-11
Maneal	194.216	408.512	0.00186307
Vegfd	194.477	76.0803	3.74136e-08
Gucy1a1	194.632	44.1375	4.88817e-10
Vstm2l	195.031	562.947	8.21335e-10
B3gat1	196.49	462.835	0.000379707
Tlx1	196.57	33.7522	3.0252e-12
Tmem169	196.849	465.606	3.74602e-06
Syt6	197.564	40.4942	1.76401e-18
Gadd45a	199.204	514.546	1.69785e-13
Lrrk2	199.373	81.6511	2.51068e-06
Pla2g16	199.966	81.1408	6.65264e-06
Slc1a5	200.27	483.759	6.17159e-10
Erap1	200.849	72.4053	9.1256e-10
Bcl6	201.096	87.2707	6.61381e-07
Hoxb4	201.768	32.5163	2.96508e-21
Chchd6	202.269	414.178	1.18441e-08
Fam222a	202.727	436.098	3.03477e-06
Cx3cr1	202.921	20.7342	1.39382e-33
Kcnc1	203.884	486.379	3.20573e-08
Inpp1	203.91	97.5647	0.000115849
Top1mt	204.39	410.75	1.81562e-08
Wnt4	204.449	76.1797	4.06797e-06
Reep6	204.792	603.211	1.47335e-22
Radil	204.914	100.592	2.06673e-05
Fam217b	204.94	40.0373	3.09216e-13
Dscam	205.069	595.532	1.29798e-11
Cyp39a1	205.879	100.317	2.25781e-07
Wscd2	206.241	421.431	4.20663e-05
Prx	206.604	87.874	6.75865e-08
Pik3cb	207.78	632.898	2.04606e-27
Chchd4	208.227	426.708	1.11593e-10
Slco2a1	208.623	1408.71	2.12316e-38
Map7d2	209.01	499.851	4.0035e-05
Cldn1	209.059	22.0328	9.66305e-33
Nwd2	209.783	46.4761	3.04089e-12
Nfatc2ip	209.784	429.112	4.44864e-09
Apln	209.973	81.9266	2.54368e-12
Tie1	210.041	44.7955	1.05317e-19
Hist1h2bc	210.051	61.2979	1.71607e-11
Bdh1	210.744	442.24	6.55516e-05
Prdm5	210.866	521.032	1.92652e-15
Iqsec3	211.339	729.22	1.08258e-13
Lmod2	211.703	2.45248	6.46921e-29
Igf1	211.964	95.1972	4.24367e-05
Gclm	212.934	502.543	3.78369e-13
2900011O08Rik	213.372	677.404	7.23796e-07
Trpc5	213.852	61.9054	8.07878e-11
Grip2	214.208	97.6727	1.28154e-06
Dmtn	214.744	514.071	9.86722e-09
Pf4	214.846	1.15397	4.0546e-25
Tcf21	214.977	1.13002	9.11074e-26
1810041L15Rik	215.113	430.777	1.01203e-05
Paqr7	215.61	106.626	1.86768e-05
Msx2	215.801	34.9502	6.78684e-28
St14	215.974	576.325	1.63324e-21
Ppp2r2b	216.098	446.551	5.30478e-10
Irf5	216.673	8.11457	6.40479e-29
Stag3	216.803	576.36	7.09622e-15
Cd84	217.112	105.773	7.17016e-05
Ptpn5	217.644	508.118	0.000724493
Rtkn2	218.7	588.231	1.4701e-10
Msx1	219.101	21.2172	1.35654e-30
Epha5	220.41	822.067	1.04827e-13
Tsen2	220.808	476.617	1.49189e-10
Lmx1a	220.886	38.5656	5.35054e-26
Gpr19	221.797	553.238	2.4244e-12
Tedc1	222.726	452.14	1.90824e-10
A930033H14Rik	222.83	109.37	1.01305e-06
Etv5	223.829	2184.23	1.14413e-81
Apobec3	224.45	537.685	5.77862e-14
Dtx1	224.539	548.24	1.13188e-06
Tamm41	225.149	450.75	5.06815e-08
Gdap1	226.177	453.473	0.00222531
Hspa12b	228.146	87.2508	1.89361e-12
Foxf1	229.134	10.2114	4.72159e-37
Nlrp1a	229.769	1669.67	7.414e-58
Krt19	229.987	663.79	1.03206e-11
Hs3st1	232.322	560.811	2.07311e-08
Pcp4	232.809	53.4537	3.65809e-18
Thbs2	232.856	41.2794	1.25081e-22
Slc32a1	233.283	620.52	1.35906e-05
Rrp9	233.421	506.659	1.64769e-09
Prdm13	234.67	13.5666	4.58222e-20
Atoh8	234.813	52.1832	7.46022e-21
Prkcz	235.09	495.606	1.48409e-09
Rspo2	235.237	18.1603	9.52541e-30
Grhl1	236.005	65.0962	4.62407e-06
Panx2	237.354	64.4741	9.32588e-10
Atp2a3	237.552	101.609	2.57509e-09
Nr4a3	237.657	114.342	0.000226698
Cavin2	237.864	7.97317	3.56203e-36
Hpgd	238.336	26.9273	3.88916e-34
Clstn3	238.393	1104.71	4.24707e-28
Jph1	238.393	79.1143	1.05431e-08
Trim25	238.981	590.046	3.28753e-09
Arap3	239.823	84.3573	2.28757e-10
Trabd2b	239.851	30.7198	9.34466e-27
Fhl2	239.935	111.127	0.00010443
Mlip	240.06	2.11587	8.74873e-31
Trim71	241.384	512.863	3.54402e-08
Vsnl1	241.604	30.0008	4.68231e-17
Sez6l	242.844	820.195	3.13448e-17
Angpt2	243.084	42.1962	9.28345e-26
Rad54b	243.469	488.815	1.57669e-10
Eda	243.513	94.3966	1.53833e-10
Tspoap1	243.599	673.044	5.97671e-15
Disp2	243.633	640.202	2.13906e-05
Cmya5	244.607	8.20998	5.16404e-30
Pcdh19	245.631	544.298	7.26339e-08
Spsb1	246.283	98.6546	2.02225e-10
Sardh	246.88	36.0632	7.49609e-21
Crispld2	247.679	113.628	2.28063e-05
Cbx7	247.853	1444.34	7.32549e-61
Tecrl	247.967	7.94044	1.54546e-28
Fst	248.955	653.449	9.86854e-10
Ass1	248.986	697.96	1.89665e-19
Gm3696	249.087	120.706	9.70058e-08
Irx4	249.645	48.2159	4.56859e-19
Fut10	249.782	105.281	5.84723e-08
Il1rap	250.502	57.9185	1.74296e-15
Kcnd3	250.956	863.522	1.49752e-27
Lrrk1	251.189	61.8845	1.92345e-19
Kifc5b	251.369	550.889	8.30937e-15
Tmem45a	252.253	84.8116	3.36825e-12
Rasgrp3	252.408	70.5634	2.50225e-14
Tcp11l2	253.158	90.6747	3.18393e-08
Fam111a	253.606	522.041	4.35511e-08
Asb12	253.677	2.45206	1.97821e-32
Gdf10	254.7	9.21287	1.74868e-41
Trim72	255.233	12.8168	1.99335e-29
Moxd1	256.698	698.861	1.05358e-05
Ccdc77	256.923	635.959	1.31267e-19
Tmem229b	257.102	692.266	2.08228e-09
Serhl	257.139	114.347	8.02849e-07
Map7	258.869	836.139	2.34661e-22
Trp63	258.902	13.4414	3.54076e-31
Rad18	259.913	531.446	5.88209e-12
Ung	260.411	522.514	1.05914e-10
Fam160a1	260.934	37.565	1.03831e-17
Afp	261.645	1.89666	3.86485e-28
Npy1r	261.831	54.3327	1.18867e-16
Rffl	263.029	612.111	4.57361e-12
Rgs16	264.361	641.604	1.44994e-13
Ccbe1	265.09	55.4636	3.29338e-17
Plekhf2	265.491	558.006	4.55786e-13
Mfng	267.711	665.87	6.12965e-06
Grem2	267.719	704.101	2.63647e-11
Alx4	268.813	39.574	1.24161e-32
Fam234b	269.392	1070.61	3.86129e-33
Ptpro	269.579	689.497	3.84921e-06
Pif1	269.975	568.008	2.89282e-07
Paqr8	270.389	584.731	1.38028e-06
Reep2	271.717	554.802	2.21107e-07
Jph4	272.477	651.085	8.51672e-07
Cgn	272.922	570.16	2.40854e-14
Fkbp7	273.249	92.2307	6.51997e-13
Dusp9	273.629	770.272	3.27892e-17
Cyp46a1	273.646	122.687	2.54132e-08
Nol3	273.947	117.703	2.13403e-09
Cspg4	275.351	8.50482	3.92704e-34
Cartpt	276.703	962.109	4.50427e-10
Rtn4rl1	277.675	74.5909	7.49071e-12
Unc79	278.263	556.793	0.000275604
Rad51ap1	278.756	639.607	7.60298e-17
Slc43a1	279.511	128.125	4.08395e-10
Twist2	279.722	34.692	1.70628e-21
Pitx1	280.018	14.6017	2.11708e-36
Slc6a1	280.272	4611.94	1.94169e-15
Zswim1	280.855	620.492	3.10539e-15
Fahd1	281.019	134.607	8.98035e-09
Syngr1	282.581	650.062	2.31311e-09
Znrf2	283.749	618.975	1.95185e-13
Grid1	283.93	103.194	1.06175e-14
Pcdh11x	284.145	113.967	3.42688e-07
Sgsh	284.465	138.044	8.72207e-08
Hbb-y	284.674	0.853768	9.91481e-27
Ccdc3	285.358	81.5491	4.27626e-12
Clic5	285.557	28.0222	1.02304e-18
Nr1h5	285.768	9.44719	3.61701e-36
Elmo1	285.771	721.09	3.72942e-15
Bclaf3	285.912	819.422	3.28726e-28
Hoxc6	287.126	4.33149	9.16628e-43
Lpar4	287.683	139.458	2.55553e-05
Zfp994	287.986	835.87	5.4033e-24
Coro6	289.296	8.11121	6.13584e-13
Mov10l1	289.384	49.8037	1.27685e-15
Psd2	290.082	666.211	1.59028e-05
Rdh14	290.268	133.523	5.98001e-08
Olfml2b	291.452	53.5962	1.16917e-15
Bche	291.764	52.2501	2.99274e-21
Fanci	295.394	739.171	4.8937e-14
Gdap1l1	295.457	707.834	0.000382262
Zfp612	295.479	116.087	6.74205e-13
Gdf6	295.679	7.69506	9.26841e-42
Kirrel2	295.733	31.933	8.3246e-16
Sfmbt2	297.537	1713.25	1.10665e-67
Dpf1	297.75	877.332	4.22913e-09
P4ha3	298.367	107.959	1.54517e-10
Asah2	298.487	87.0658	1.08274e-09
Kcnq5	298.801	96.0461	1.09571e-07
Bscl2	299.597	769.351	2.90379e-17
H2-Ab1	300.339	148.4	1.8627e-05
Ankrd1	301.842	8.82223	1.99085e-28
Gad1	302.138	893.279	6.49606e-18
Gstm7	303.289	642.526	2.43322e-05
Dhrs7	305.049	140.388	5.01728e-07
Rnase4	305.674	104.789	2.3468e-15
Otx2	305.865	746.379	1.84637e-12
Gamt	308.19	124.382	1.86349e-13
Gsx1	308.497	105.423	0.0159641
Plek	308.592	8.82829	1.95667e-52
Tgfb3	309.204	108.87	5.32255e-17
Snta1	309.332	65.4253	3.78335e-13
Svop	310.137	767.334	5.12032e-06
Dock5	310.511	884.364	3.42347e-27
Tmc7	313.482	654.371	1.50437e-09
Plekhh1	313.66	631.833	2.83225e-09
Tigar	317.562	654.017	6.96787e-15
Dnmt3b	317.632	1460.61	2.96908e-25
Spry1	318.805	930.287	3.85419e-25
Hcn1	319.11	18.6234	5.21356e-29
Runx3	320.12	40.5086	4.0301e-29
Pdlim3	321.005	42.8475	1.02201e-22
Pcdh8	321.212	709.353	0.00129089
Adamts19	321.521	8.00502	3.63504e-34
Ntn3	323.366	151.332	1.92297e-11
Hsd3b6	324.014	1.84255	2.17157e-33
Brinp1	324.131	144.252	1.85694e-08
Sall3	324.56	746.147	0.000478572
Nuak2	324.819	745.737	1.96182e-05
Pcdhga10	325.601	127.844	7.10479e-08
Trim63	325.627	40.5783	2.31262e-23
Tspan4	326.603	160.893	6.63484e-09
Stum	326.607	129.619	3.9929e-07
Ammecr1	326.677	144.57	8.85898e-05
Rassf5	327.533	57.6091	3.03348e-16
Trim68	327.992	162.452	5.9999e-07
Epcam	328.076	792.067	2.56672e-14
Plcl1	328.436	90.032	2.36631e-15
Svep1	328.82	45.723	1.37262e-17
Syn1	330.282	848.853	6.34421e-06
Fbxl22	330.516	14.0034	2.64115e-40
Eepd1	330.56	50.0415	6.22142e-17
Mybpc1	330.752	84.5458	2.44172e-09
Il13ra1	331.103	24.9062	1.31105e-31
Ddn	331.765	6.14599	9.01209e-41
Ociad2	331.786	163.439	4.245e-06
Hspb2	331.929	30.648	7.3281e-19
Eya2	332.321	108.917	8.41315e-11
Tle2	332.838	162.868	1.32344e-05
Hoxb8	334.097	30.8388	2.74139e-17
Rspo1	335.23	27.3275	1.74202e-49
Itga1	335.492	83.9946	9.56787e-10
Kcnj2	335.628	44.2015	2.88636e-37
Cdk6	336.065	147.48	1.49696e-08
G0s2	337.346	47.5214	2.27078e-17
Tmem200a	338.971	169.291	2.02944e-07
Arsb	339.029	154.325	1.05871e-12
Tcim	339.592	60.5373	4.09881e-37
Pear1	339.593	124.379	4.32784e-11
Fosb	340.59	51.1911	2.41743e-05
Apobec2	344.11	19.2259	1.75634e-31
Wdr62	344.488	714.891	9.58549e-11
Thsd4	346.208	135.348	5.47194e-07
Osbpl10	346.939	124.051	1.10776e-07
Il17rd	348.366	721.125	1.31243e-14
Grhl3	348.532	145.771	7.72706e-08
Cpne5	348.669	155.412	3.10276e-05
Slc43a2	349.493	727.86	5.84478e-09
Mt2	351.075	1969.3	6.55518e-28
Efna1	352.235	59.7702	5.31345e-23
Esco2	353.291	1086.34	4.42781e-26
Fzd4	353.618	122.462	9.23231e-09
Ticam1	354.209	144.235	8.57048e-08
Ldb2	355.109	107.393	4.38407e-17
Rgs6	355.637	28.7087	1.89823e-20
Pde4b	356.841	66.6845	2.30397e-21
Tbx2	356.908	42.4748	5.33061e-27
B3gnt9	358.227	33.7799	4.421e-50
Stk26	358.69	125.492	1.45683e-11
Emp3	361.43	82.3054	2.68006e-16
Eya4	361.58	110.835	2.12955e-12
Sall4	361.744	877.565	2.65789e-11
Eva1b	361.84	153.254	4.21113e-08
Zfp990	362.086	1043.5	1.63145e-20
Olfml3	362.704	51.7324	2.35375e-34
Grm4	364.025	737.715	0.000364147
Phlda3	366.188	755.203	6.59411e-11
Isy1	366.42	776.365	2.56331e-10
Miip	367.594	108.96	2.56757e-14
Ddias	367.935	838.555	6.96827e-21
Dcn	369.831	13.4229	3.69133e-58
Fmn1	370.955	42.9622	2.95304e-26
Rims2	371.068	807.836	1.82625e-06
Trim12c	371.226	184.207	4.44851e-05
Tfpi	372.682	910.094	1.7796e-11
Grin3a	374.72	37.67	7.63383e-29
Adamts5	376.871	119.148	4.05865e-09
Srgn	377.139	1591.09	3.10883e-19
Rimkla	378.013	155.12	2.25459e-06
Osr1	378.305	86.4471	8.31078e-20
Klhl30	379.213	2.95696	9.03519e-36
Aldh4a1	380.116	810.978	9.82369e-12
Nfix	382.005	41.9387	5.97075e-36
Wwc1	384.189	912.866	4.67204e-12
Aldh1b1	384.649	155.145	2.58966e-10
Pou4f1	387.464	182.787	0.000678478
Gmpr	392.201	90.7401	1.85828e-16
Atcay	392.37	1174.69	9.82675e-08
D1Ertd622e	392.862	964.507	1.11066e-09
Palm2	393.834	34.825	4.36774e-20
Tmem63a	393.841	151.118	1.01127e-10
Calb2	395.045	187.199	0.00579762
Trdn	395.514	1.56516	8.8002e-34
Acot11	396.133	130.044	4.01301e-10
Fam78a	396.633	54.0525	4.53629e-20
Cdc42ep3	398.846	172.634	1.40796e-10
Lhx1	399.241	1375.67	0.00142861
Cntnap2	399.543	970.634	9.4744e-10
Sgip1	400.517	950.923	2.27026e-07
Bnc1	401.466	23.2653	1.83708e-41
Itga2b	401.603	75.6945	6.17884e-42
Cacnb2	401.673	57.188	3.70613e-21
Emilin2	402.712	103.108	3.18146e-11
Fancd2	403.35	1001.71	1.14426e-15
Syde2	404.865	183.448	1.36198e-07
Cdk5r2	404.956	1275.71	0.00332854
Slc39a14	407.833	847.288	6.22502e-17
Tmem26	409.36	18.8654	3.93224e-31
Aldh1a2	409.696	49.0602	5.41969e-34
Col27a1	412.515	158.334	3.14916e-13
Gusb	412.679	182.239	1.8637e-14
Megf10	413.034	1236.83	3.56178e-09
Ephb1	414.089	1341.47	2.54235e-15
Ehd3	414.15	204.216	7.64637e-10
Lxn	414.765	172.041	7.41618e-12
Galns	415.476	170.006	5.99563e-12
Chst14	415.517	185.11	4.93676e-11
Chgb	415.523	1340.33	8.29264e-08
Itgb1bp2	416.357	20.521	6.50115e-38
Thumpd3	419.032	839.423	2.96381e-14
Slc2a4	419.971	185.6	2.08492e-10
Hey2	422.384	73.0248	6.08886e-30
Gm7694	425.439	139.277	6.06601e-17
Zxdc	429.558	897.595	9.7106e-19
Lcp1	430.897	165.067	1.5165e-18
Caprin2	431.981	872.663	2.7605e-13
Nacc2	432.641	215.727	2.4581e-06
Hba-a1	433.705	4.42191	7.09843e-51
Pmm1	433.819	891.696	9.35094e-11
Shisa7	435.314	1212.22	5.45122e-07
Lypd6	435.837	101.968	8.72498e-19
C1qtnf6	436.008	183.794	1.11259e-07
Mitf	437.106	192.094	1.95598e-05
Gnpda1	438.106	962.837	4.82865e-17
Padi2	439.327	152.891	9.94491e-11
Pdzd4	439.41	1054.26	2.81848e-09
Nell1	439.829	51.7823	5.23357e-34
Pou4f2	440.252	96.667	2.37739e-09
Perp	441.054	179.043	9.71001e-11
Tpbg	441.587	208.292	9.10623e-14
St18	441.901	1118.84	0.00947598
Piezo2	442.859	62.7714	1.16458e-23
Ikzf2	444.064	220.9	2.97397e-06
Tnfrsf21	444.89	1015.11	1.42992e-07
S100a10	445.596	216.676	1.64454e-07
Lhfpl4	445.66	1254.82	8.04966e-06
Ank1	447.05	146.698	3.02075e-15
Arhgdib	447.739	122.371	5.99141e-24
Slc25a13	450.559	1153.6	7.13484e-18
Nrxn3	450.906	1048.44	8.82985e-09
Hist1h1c	452.304	37.8574	1.19335e-41
Dkk3	452.713	62.891	8.11572e-26
Prkd1	452.778	163.525	7.14244e-10
Plk3	453.183	975.03	0.000957525
Tac2	455.291	3.80268	8.64166e-49
Arhgap6	456.298	122.114	2.46261e-11
Syp	459.516	1038.56	2.52229e-05
Prrg1	459.653	105.102	4.30234e-23
Jade3	459.91	943.143	5.87387e-17
Col16a1	460.446	61.6627	3.35702e-36
Chst12	463.368	225.566	5.94284e-08
Sema3d	464.128	200.536	2.27995e-08
Id4	464.987	1702.65	3.60437e-15
Hoxb9	465.086	25.994	4.59901e-09
Atp7b	465.433	159.213	1.72941e-13
Snx21	467.122	203.789	7.96579e-07
Rerg	467.303	52.6065	8.43472e-43
S1pr1	469.307	197.587	2.91759e-08
Rspo3	471.407	58.7239	3.41675e-41
Vegfc	471.514	87.5744	4.74402e-36
Serpinf1	472.891	209.31	3.70167e-12
Cd55	476.495	175.263	7.49061e-08
Smad6	476.641	51.0412	3.96741e-29
Dbx1	478.193	3075.19	0.000303666
Fkbp5	479.98	999.655	1.60592e-05
Cep55	481.053	1090.79	1.1012e-16
Btd	485.956	159.29	5.50411e-17
Daam2	486.984	175.935	7.87711e-10
Scn3b	491.242	1487.04	3.88312e-12
Pak3	493.28	2407.2	1.68873e-16
Mrvi1	494.84	15.0876	9.28575e-54
Tbc1d4	495.126	55.8944	1.1963e-21
Elf4	495.588	197.134	7.1044e-09
Col26a1	495.904	992.618	2.01832e-09
Ctso	497.254	105.76	2.39871e-19
Ctnna3	497.359	4.44266	3.4259e-20
Spock2	497.686	1006.97	2.80725e-05
Ppargc1a	497.729	52.2924	2.71447e-23
Lrrc8c	497.898	236.811	5.10612e-06
Cdh4	500.361	1195.54	7.3372e-07
Gbp6	501.491	15.0029	6.0936e-57
Eif2ak3	502.048	1174.86	1.18575e-14
Myocd	502.449	6.36475	3.7453e-20
Zwilch	505.026	1124.87	1.41147e-17
Tnfrsf19	509.001	132.851	3.84181e-18
Prrx2	509.672	86.0826	1.471e-25
Slc7a2	510.326	185.355	7.66002e-07
Smim1	512.593	82.3738	6.22697e-25
Gramd3	513.086	251.098	2.12283e-07
Gfra2	513.181	79.331	1.30944e-43
Diras2	513.319	210.207	1.65907e-07
Cd44	514.339	115.867	1.6745e-21
Dusp6	519.137	1212.79	6.01474e-22
Col23a1	519.247	235.873	6.99076e-13
Fads3	520.549	167.703	3.36048e-15
Itpripl2	521.912	196.824	3.75784e-14
Hba-x	522.912	1.84698	6.50053e-43
Aff2	523.271	235.243	8.86842e-06
Copz2	524.086	188.205	1.9306e-11
Cd99	529.722	6.63888	7.46469e-68
Usp29	530.071	1074.5	5.51696e-08
Igsf9b	530.922	1843.6	2.78298e-31
Prkg1	535.057	73.297	5.21437e-23
Fabp3	535.589	1087.49	2.63932e-06
Fam57b	537.293	1230.34	8.44308e-06
Plppr5	537.587	17.8179	2.42984e-42
Rin3	537.62	106.249	3.08689e-28
Olfm2	537.713	1296.78	9.67112e-06
Rusc2	538.401	1128.93	2.7178e-15
Syt1	542.802	1101.65	2.79887e-08
Smad7	544.806	228.797	1.20215e-08
Cd93	545.547	151.588	4.68974e-25
Slc7a8	550.143	63.1551	1.36736e-41
Gldc	550.506	2127.81	1.27011e-11
Atp10a	551.318	158.268	2.77417e-12
Gng3	551.337	3307.29	3.43968e-21
St6galnac6	551.892	267.789	1.03566e-05
Rhog	552.185	274.203	6.23921e-11
Agap2	556.279	1180.98	3.30566e-06
Akr1e1	558.095	258.11	7.71577e-16
Mgat5b	559.495	1591.23	2.08447e-06
Dner	559.495	1370.64	2.63646e-05
Nedd9	560.13	219.551	4.52157e-17
Adgre5	560.317	123.496	1.86148e-25
Sspn	561.631	32.834	4.68564e-34
Ston1	564.593	256.62	2.40834e-06
Tubb4a	565.349	1485.82	4.85391e-10
Msx3	565.38	20.7426	1.17345e-31
Ppp1r3d	567.275	29.495	5.86988e-44
Mgst3	568.773	207.427	3.11353e-14
Car14	570.881	190.9	7.18852e-26
Col9a2	571.001	71.3325	7.47563e-50
Pcdhac2	571.684	131.086	3.44511e-13
Egfr	571.829	242.835	2.69616e-07
Bsn	571.924	1339.53	3.55551e-06
Mybl2	571.97	2761.74	3.23845e-29
Ptprz1	574.34	6288.6	2.10444e-52
Zfpm2	576.456	168.707	7.02338e-12
Sez6l2	576.708	1268.88	0.000117862
Fam46a	576.81	169.614	2.34381e-13
Sez6	576.831	1229.9	7.09456e-06
Hoxb2	578.013	180.725	8.82923e-11
Rasl11b	579.236	168.508	5.34713e-16
Tmem119	580.68	43.9967	1.9015e-69
Ly6h	581.147	1191.53	8.88474e-05
Gpx8	585.668	188.288	7.12101e-16
Tub	586.804	1653.79	5.38468e-08
Scn7a	588.532	35.0542	6.87107e-37
Ecm1	589.199	102.648	6.76039e-21
Hs6st2	591.034	199.102	5.77947e-15
Filip1	591.855	137.541	4.08528e-19
Mmp16	593.066	221.72	6.71435e-08
Eef1a2	593.568	273.145	6.18286e-05
AW551984	595.824	175.297	7.07069e-14
Hoxb3	596.409	170.722	2.87759e-19
Spats2l	601.435	241.281	6.17045e-14
Smoc2	603.015	29.1938	1.40477e-71
Ebf4	603.992	287.882	3.13569e-08
Pdpr	606.027	285.316	3.04586e-05
Lama2	606.095	170.904	4.39441e-12
Cd9	608.178	1781.13	2.80807e-17
Kbtbd11	608.644	1717.12	1.11269e-10
Shox2	609.665	254.214	2.34417e-11
Nop2	610.231	1303.71	5.32856e-16
Prmt8	612.854	1610.8	0.00887448
Angpt1	620.886	225.867	1.17766e-10
Itgb3	623.86	177.904	4.23723e-17
Pitx2	624.142	119.606	3.83568e-33
Mthfd1	625.885	1566.73	1.43211e-18
Junb	626.016	206.242	4.2313e-22
Snrpg	626.544	1341.13	3.50307e-07
Hoxa3	629.999	237.103	6.49643e-05
Ildr2	630.002	1397.51	3.16595e-05
Filip1l	630.604	154.65	3.62607e-20
Ssc5d	639.856	300.396	7.2113e-08
Lrrc39	641.065	58.4736	1.88877e-28
Adssl1	641.417	61.4352	1.41758e-26
Grb14	644.057	102.61	1.6806e-21
Caskin1	644.237	1456.85	4.3456e-08
Lox	645.203	22.6425	3.57101e-51
Smpx	646.344	3.5908	2.53566e-52
Col25a1	646.4	190.437	4.72301e-13
Scn3a	647.227	1395.23	7.23479e-06
Has2	648.078	141.515	1.09543e-27
Ttyh1	648.193	2152.96	0.000619932
Plag1	651.677	323.118	0.000154213
Foxc1	653.35	325.101	2.5193e-08
Kif18b	656.55	1318.87	6.73901e-10
Mapk10	657.649	1330.24	0.000260037
Gad2	659.019	1819.83	9.51412e-20
Adamts17	659.963	82.3699	3.96841e-43
Adamts6	661.115	268.921	5.93552e-08
Iqgap2	666.62	1674.63	2.01259e-07
Alpk3	667.601	117.469	1.87778e-11
Gria2	668.764	1713.8	6.07445e-08
Shisa2	669.609	282.662	5.69118e-12
Cav1	675.792	246.038	1.04265e-26
Mbnl1	680.158	260.864	1.61192e-15
Myl1	681.977	11.6903	3.09034e-75
Gpr50	683.294	139.546	4.96071e-28
Fos	684.789	134.951	3.33891e-17
Pdgfc	686.759	134.238	3.60739e-36
Jade1	687.338	1712.58	1.00708e-32
Msrb3	687.484	134.754	3.91592e-22
Tenm2	688.67	1381.71	3.54242e-07
Malt1	689.514	233.637	1.57493e-06
Stmn4	690.314	1997.7	2.86097e-07
Acacb	691.624	152.815	9.57844e-14
Ccdc102a	696.284	110.647	2.41814e-41
Pcp4l1	697.079	96.5735	1.8259e-33
Litaf	698.611	1458.7	1.58754e-16
Gucy1b1	698.902	203.132	4.30763e-12
Fsd2	699.084	3.41018	5.16458e-47
Mstn	699.212	18.6596	2.83328e-57
Selenom	699.235	295.652	3.30278e-09
Mum1l1	704.384	321.816	1.53831e-06
Col9a1	705.365	124.676	2.91003e-29
Chst2	705.997	329.339	2.83642e-11
Epas1	709.569	1813.1	7.69273e-11
Tns2	710.271	235.108	8.03064e-17
Prune2	713.822	166.657	3.38606e-14
Fez1	714.169	2329.81	0.00138312
Hacd1	714.206	224.62	9.22786e-16
Fbxo8	714.299	255.737	6.55003e-23
Mecom	717.152	181.724	1.08906e-21
Axin2	718.406	323.663	1.47768e-14
Gria1	718.677	222.621	2.80638e-13
Vasn	723.103	275.252	1.46226e-09
Lrrc17	723.581	284.734	3.18431e-10
Dhdds	724.138	267.607	6.54209e-20
Wnk3	726.429	1507.01	2.67496e-08
Dusp27	727.55	69.199	2.75125e-29
Rnf217	727.964	318.568	9.13922e-08
Bves	728.511	70.0609	2.65058e-27
Pakap	728.873	39.6029	2.98799e-06
Adcy5	731.129	355.501	8.15195e-08
Dab1	732.927	1579.37	3.82691e-07
Galnt7	738.16	363.371	2.88208e-10
Celsr1	739.137	236.025	2.28584e-29
Cdk5r1	739.157	1787.25	1.51078e-05
Ctgf	740.388	1580.01	2.61486e-13
Fxyd1	746.938	20.1901	5.96337e-63
Tmem98	747.148	343.907	8.6531e-12
Dzip1l	748.743	363.315	2.41654e-13
Samd4	748.99	246.664	9.096e-10
Dkc1	749.855	1533.47	1.83408e-11
Tinagl1	750.085	1976.75	2.18472e-10
Tom1l1	750.197	304.406	9.23227e-10
Mylk3	753.434	4.15276	1.28708e-48
Rundc3a	754.049	1813.59	2.36394e-05
Krt18	759.166	1856.79	5.30609e-13
Bag2	760.559	251.908	4.14684e-19
Ehd2	760.872	157.906	6.50789e-32
Gas6	761.921	122.55	7.51116e-33
Igsf10	762.516	276.484	2.16567e-14
Ppp1r13b	764.351	324.036	1.38461e-12
Pgap1	765.188	1631.48	1.25644e-09
Npr3	769.186	31.8276	8.20769e-88
Hap1	769.213	1688.83	2.16148e-09
Pi15	770.271	95.7682	8.55301e-22
Lhfp	770.858	207.01	3.14439e-22
Corin	773.965	122.184	6.76036e-22
Ror2	781.698	194.61	2.96708e-23
Sfi1	784.796	2662.38	1.24959e-24
Tmco3	785.3	357.651	2.27153e-14
Glrx	785.628	255.607	1.19564e-15
Fam96b	788.471	374.011	1.90091e-09
Trps1	789.604	357.089	4.39199e-08
Id1	790.338	210.005	1.44573e-34
Hells	792.409	1820.39	1.80752e-21
Man1a	793.14	227.916	4.52172e-13
Cpxm1	793.86	332.792	1.08648e-14
Il11ra1	794.048	246.978	1.79831e-22
Txlnb	794.299	86.7102	9.2946e-23
Tgfbr2	796.322	337.293	6.87559e-11
Atp6v0e2	802.701	1979.48	1.83665e-23
Ror1	803.407	145.536	5.07712e-30
Pag1	804.07	398.128	1.69728e-08
Pgm5	807.552	39.5627	6.08829e-50
Prrt2	811.708	388.526	1.59974e-06
Ptgr2	813.792	398.314	2.67799e-06
Diaph1	814.219	1744.8	1.26939e-22
Wbscr17	816.663	152.67	2.21329e-22
Nr3c1	817.301	343.074	5.81735e-08
Gfra1	818.867	1744.68	3.03634e-06
Cercam	820.001	314.877	6.76739e-16
Dyrk2	821.403	401.024	2.06633e-06
Bex1	824.103	1705.73	7.64657e-10
Gtse1	824.902	1840.4	6.55161e-16
Phox2b	829.995	283.833	0.0139293
Prkca	830.679	155.685	1.08241e-23
Cyp1b1	832.616	80.4628	6.34608e-52
Nup210	835.863	2136.33	7.57271e-09
6330403K07Rik	837.023	279.617	7.43124e-20
Mdfi	837.652	300.958	5.71618e-17
Snai2	837.721	181.082	1.53477e-14
Irx5	841.137	306.164	4.0863e-08
Ikbip	841.347	398.02	4.80355e-08
Wnt7b	842.603	2343.16	0.0123951
Islr	843.438	158.347	9.40435e-27
Slc35f5	844.258	397.747	1.60926e-08
Stmn3	845.502	1736.76	0.000757894
Kcnq2	846.939	1756.85	0.000638409
Fosl2	847.053	293.127	1.93549e-16
Pde3a	849.152	129.216	2.11901e-16
Vwa8	849.833	321.32	6.13743e-09
Smarcd3	850.843	403.762	2.31657e-07
Lipa	856.318	326.702	1.27655e-14
Wipi1	859.958	354.97	1.48398e-08
Osbpl5	861.58	320.179	5.27856e-16
Rgs4	862.328	75.8988	1.55765e-67
Zfp975	862.483	316.374	5.09747e-20
Bmp5	864.364	148.094	2.63121e-23
Ppm1k	864.662	245.302	4.79849e-10
Cckar	869.047	58.3969	2.03141e-43
Wisp1	874.483	10.941	3.02514e-72
Celf5	876.041	2057.78	1.2622e-07
Plxdc2	882.125	367.926	2.11746e-15
Fam49a	886.073	259.128	6.28827e-14
Rims3	886.321	1782.81	0.000490071
Slc24a3	887.407	197.758	3.57635e-19
Zbtb4	888.752	285.035	4.84967e-15
Sorbs3	890.209	392.373	6.16755e-13
Elk3	904.328	384.32	7.40531e-14
St8sia1	905.114	2029.58	9.72584e-08
Aen	905.825	1930.32	3.31122e-14
Fzd10	907.887	137.368	2.28238e-16
Kcp	908.223	238.309	1.36335e-12
Synpo2	910.917	24.3951	5.57435e-47
Mfsd6	911.031	334.591	9.30925e-13
Ccdc8	911.044	286.831	8.65465e-21
Ech1	916.823	425.201	2.214e-10
Dclk2	919.974	2407.04	5.76556e-09
Lrig1	922.89	2938.28	3.93926e-18
Csrp3	924.085	1.05606	5.54323e-39
Zadh2	926.226	319.267	2.58632e-16
Tmem176a	928.149	202.806	1.88103e-27
Ppp1r14c	929.496	46.6985	3.18242e-56
Eml5	930.524	3244.79	4.74694e-20
Ehbp1l1	931.424	201.12	4.19121e-20
Dok4	931.593	167.765	1.98162e-20
Klhl13	931.61	2292.89	1.61766e-21
Gpm6a	935.546	3225.67	4.01047e-09
Grik3	935.738	2277.63	2.99672e-07
Epha3	937.354	374.134	2.18948e-12
Adamts15	937.659	239.552	3.9453e-21
Scarf2	939.429	226.971	2.85652e-23
Kcnj5	941.956	10.213	6.39809e-21
Mad2l1	942.746	2115.06	6.12412e-13
Gipr	947.447	253.281	1.77125e-08
Mpped2	950.955	401.032	2.36016e-07
Ntrk3	955.857	441.078	2.97403e-10
Ets2	959.664	479.43	6.89767e-08
Cpt1b	960.214	209.536	3.54509e-14
Scrt1	961.096	2552.18	1.04441e-05
Ncoa3	961.425	2236.66	1.02055e-26
Mfap2	961.718	313.959	2.01247e-19
Chmp2b	967.997	460.423	1.49604e-12
Coq9	968.869	469.981	5.75287e-09
Nrxn2	971.631	2145.37	3.45835e-05
Esrrg	972.481	321.268	1.56826e-11
Sptb	974.674	237.814	9.92113e-10
Jcad	976.459	386.768	8.03205e-10
Mxra8	982.645	300.119	2.11399e-25
Add2	983.146	2848.4	1.57131e-07
Cbln1	984.935	389.465	9.18839e-08
Hat1	987.705	2845.37	3.92558e-30
Emp2	988.851	247.475	5.62711e-13
Nrn1	989.906	373.006	2.2929e-18
Sdk2	989.917	488.952	4.40962e-05
Popdc2	991.329	13.1714	3.18038e-68
Ppfia4	993.933	375.59	9.84813e-08
Prkce	1002.75	401.283	1.39352e-10
Clca3a1	1007.21	22.6948	3.09214e-71
Nab1	1009.34	410.623	1.68589e-12
Slc20a1	1014.83	2371.82	2.26007e-21
Celf4	1016.15	2818.25	6.32995e-08
Pax3	1016.19	148.356	1.85271e-15
Marveld1	1018.37	342.862	2.87262e-23
Nsg1	1021.23	2083.37	0.00058478
Ppp2r5a	1021.5	508.135	9.18138e-08
Bcat1	1022.12	3108.24	5.8845e-10
C2cd5	1022.72	2122.38	1.4346e-15
Efemp2	1024.48	327.716	3.9493e-20
Eln	1025.76	25.5395	6.90931e-64
Irs1	1027.13	413.018	6.42361e-13
Aebp1	1032.37	101.384	2.84119e-33
Synpo	1035.73	414.208	9.12454e-09
Casz1	1036.46	300.687	3.19555e-10
Tshz2	1041.08	248.128	2.24052e-34
Itga8	1043.23	79.0835	1.86895e-41
Acsl1	1043.71	253.47	1.04962e-14
Rora	1044.45	506.867	5.89327e-06
Cdh1	1046.83	2171.4	2.0751e-20
Prdm6	1048.07	38.1662	8.85536e-69
Atp1a2	1048.75	480.159	0.000372594
Col14a1	1049.02	20.6196	1.53391e-78
Rbm20	1049.22	139.775	1.1493e-17
Pkdcc	1049.7	482.894	1.17198e-16
Tmem38a	1057.19	296.449	1.0093e-16
Bag3	1067.72	470.615	7.47904e-10
Slc9a1	1068.01	505.867	4.19616e-16
Xirp1	1068.12	3.17976	6.9203e-53
Jak3	1074.96	350.924	8.20477e-11
Rgmb	1078.79	2719.02	9.623e-08
Lmna	1079.06	477.55	1.30601e-10
Slc25a24	1082.62	474.548	7.80547e-11
Rhobtb1	1094.43	478.017	2.84091e-11
P3h4	1094.88	349.51	1.60581e-15
2900026A02Rik	1095.36	398.407	4.49925e-10
Hsd11b2	1100.18	77.2355	2.14015e-97
Kcnk3	1101.42	43.643	1.41795e-71
Phyh	1107.25	456.574	1.76036e-09
Tmem43	1108.65	2263.32	4.34261e-22
Usp13	1111.88	182.489	1.06187e-18
Itga9	1112.73	279.793	6.68782e-20
Afap1l1	1113.07	166.115	4.92918e-25
Nebl	1116.77	52.656	3.04346e-35
Podxl2	1116.78	2659.25	1.91683e-10
Rrad	1117.15	25.8153	1.99962e-53
Ltbp3	1121.2	435.447	1.35276e-11
Gm3383	1121.75	425.982	1.57723e-09
Pdk2	1128.53	266.208	2.59603e-18
Acaa2	1128.56	419.856	7.23562e-13
Psrc1	1128.79	2580.61	1.40908e-15
Ccdc80	1132.64	8.90636	4.8246e-87
Ntm	1139.21	518.23	7.31686e-09
Prickle1	1141.17	431.902	2.35647e-17
Nrcam	1141.25	2546.01	0.000211784
Stbd1	1143.93	56.5014	3.38618e-56
Arhgap10	1144.26	462.617	1.34842e-19
Ctnna2	1147.04	3055.55	2.13728e-08
Sox6	1148.01	533.414	9.60715e-10
Homer2	1151.86	466.953	1.28721e-10
Cgnl1	1153.23	532.925	3.07998e-08
Wnt1	1156.04	10.4446	2.16417e-100
Mkrn1	1163.05	4902.76	3.02181e-25
Irx3	1166.93	359.337	8.65473e-12
Mdn1	1167.19	2456.74	5.38651e-13
Sec24d	1167.33	573.816	9.06493e-07
Atp1a3	1169.83	3436.1	0.00204923
LOC100861615	1172.63	564.152	4.79884e-08
Crtap	1175.28	375.881	6.44043e-17
Slc20a2	1180.72	550.812	8.01116e-13
Rimklb	1181.31	3598.82	5.23142e-30
Fabp7	1184.84	5353.02	2.67173e-06
Sgms1	1185.42	355.971	5.47097e-12
Id3	1193.98	235.116	6.99702e-21
Cacna1d	1196.72	202.787	6.29424e-17
Angptl2	1204.01	237.678	1.04525e-26
Loxl1	1206.6	91.7804	8.70454e-66
Crybg3	1213.88	431.076	7.26033e-12
Tgfb1i1	1216.32	158.199	4.5558e-40
Cd248	1217.51	381.065	2.40085e-22
Cers4	1217.71	447.377	5.42679e-14
Six5	1219.94	561.621	7.93577e-12
Fgf10	1227.97	75.1355	1.65441e-51
Dsc2	1230.61	131.479	4.52687e-28
Adamtsl1	1252.87	170	3.38563e-39
Dsg2	1261.57	206.903	2.38013e-29
Herpud1	1267.33	523.697	2.15451e-16
Col4a6	1271.25	74.3609	3.01199e-50
P3h1	1275.57	557.325	2.62288e-11
S1pr3	1278.01	365.986	5.28458e-22
Kif26b	1279.2	246.764	1.04103e-22
Parm1	1281.29	358.643	3.0633e-11
Sun2	1289.49	626.062	1.41412e-13
Anln	1289.55	3085.22	9.23493e-21
Actg2	1299.3	10.753	1.42266e-84
Fbxo32	1308.21	120.726	1.34492e-31
Dclk1	1308.96	2667.27	9.98028e-05
Eno3	1310.88	173.225	1.00321e-30
Cdo1	1314	336.259	3.58579e-23
Mical1	1317.48	522.625	4.41989e-16
Cdca3	1318.42	2646.76	1.17288e-08
Vwa5a	1328.84	278.787	4.59118e-28
Hmcn1	1329.41	425.23	6.4462e-10
Celsr3	1330.73	2796.82	0.000127492
Wnt5a	1347.12	273.12	1.73463e-32
Mfhas1	1348.03	522.025	1.02749e-17
Hrc	1351.45	76.6645	5.4899e-41
Sh3bgr	1351.86	20.9941	1.37383e-76
Cmtm3	1351.97	462.804	3.54547e-23
Cad	1352.3	2710.97	3.13313e-16
Bmp7	1378.02	300.01	8.92879e-19
Kank1	1381.12	441.346	8.06362e-18
Ifngr2	1383.82	598.825	2.89391e-08
Fam84b	1392.02	212.651	1.9821e-32
Peak1	1394.69	571.274	2.35642e-07
Sdk1	1401.73	306.169	4.59822e-19
[truncated: 303 more rows]
