# Supplementary material for: Pten Regulates Cardiomyocyte Differentiation by Modulating Non‐CG Methylation via Dnmt3
Source: Adv Sci (Weinh). 2021 Jul 11;8(17):2100849. doi: 10.1002/advs.202100849 (PMC8425920; doi:10.1002/advs.202100849)
Supplement: Supplementary file 12 — Supplemental Table 6 [file ADVS-8-2100849-s015.xlsx]

## Sheet: Sheet1
WT Cardiomyocytes	8430408G22Rik	0	0.00340136	0.00320513	0.0104618	0.00740741	0.0135215	0.0115478	0	0.0289116	0.00793651	0.00333333	0.00768098	0.0298851	0.00326797	0	0.00742735	0.0107013	0.00277778	0.00268817	0	0	0	0	0	0	0	0	0	0	0	0	0.00529101	0.287879	0.0311594	0	0	0	0	0.0168651	0	0	0	0.0102041	0	0	0	0.025	0
	Nnt	0	0.010101	0.00396825	0	0	0.00295858	0.00588235	0	0	0	0	0.00478469	0	0.00230415	0.0030303	0.0138889	0.00460829	0	0.0147186	0.00309598	0	0	0	0	0	0	0	0	0	0	0.0408163	0	0.125	0	0	0.00176835	0.00422705	0.0150637	0.00530504	0	0.0312428	0.00428571	0.00372257	0.0021645	0	0.00286424	0.00484845	0.00181159
	Sez6l2	0.00260417	0.0104678	0.00297619	0.00616371	0.00757576	0.0100309	0	0	0	0	0	0.00736961	0	0.00396825	0.00965309	0.010989	0	0	0	0	0	0	0	0	0	0	0	0	0	0	0	0.0339286	0.0047619	0	0	0	0	0	0.00793651	0.00555556	0	0	0.0138889	0	0.00966184	0.0144928	0	0
	Tubb1	0	0.00487151	0.0100069	0	0	0	0.00673401	0	0.003367	0	0	0.0119888	0	0.00588235	0	0.0030303	0	0	0.0109972	0.0018315	0	0	0	0.0263158	0	0	0	0	0	0	0.0104341	0.00506847	0.00301543	0.0153846	0.00353218	0.0123689	0	0.00255102	0.0196078	0.00302371	0.00480769	0.0136057	0.00218964	0.00896724	0.00806056	0.00654867	0	0.00529412
	Gja5	0	0.00329381	0	0	0	0.00588235	0.0129183	0.0034965	0.00954839	0	0.00694444	0.00292398	0.00194932	0.0152153	0.00901245	0.0175926	0	0.0694444	0.005	0.0903319	0	0	0	0	0	0	0	0	0	0	0.005512	0.00346689	0.00152939	0.00823546	0.00686176	0.00460509	0.00660725	0.00272109	0.0122124	0.00309281	0.00336431	0.00707665	0.00478655	0.0271877	0.00636305	0.00469786	0.00796725	0.0040715
	Gjb3	0.0652239	0.00420168	0.00543478	0.00268817	0.00416667	0	0	0.00534759	0.00799201	0	0.01	0.00568182	0.00816327	0.00222222	0.0123533	0.00373823	0.00490277	0.00696864	0	0	0.0333333	0	0	0	0.00641026	0.103419	0.0875	0.0881119	0.0407407	0.103149	0.00396825	0	0	0.00411523	0.0022409	0.00140252	0	0	0.00396825	0	0.00191571	0.00394571	0.00929362	0	0.0148988	0.0423058	0.00431548	0.0121151
	F2rl2	0.010989	0.416667	0	0.00462963	0	0.00814076	0	0.00641026	0	0.0137529	0	0	0	0	0	0	0	0	0	0	0.0151515	0	0	0.0111111	0	0	0	0	0	0	0	0	0	0.00909091	0	0.0153846	0	0.0037037	0	0.0089129	0.00686813	0	0.0235666	0.00265957	0.00383094	0.0540541	0.0138715	0
	Alb	0.00676843	0	0	0	0	0	0	0.017094	0	0	0	0	0.04	0	0.00588235	0	0	0.00367647	0.0047619	0	0	0.0111111	0.0336134	0	0.0454545	0.025	0	0	0	0	0	0	0	0	0	0	0	0	0	0	0.0833333	0	0.0384615	0.0222222	0	0	0	0
	Spats2l	0	0.0127778	0.00784314	0.00219298	0.0030303	0.00309598	0	0.00452489	0.0149448	0.00641026	0	0.00878931	0	0.00888192	0	0.00545635	0.00634921	0	0.00892857	0.00869565	0	0	0	0.0125	0	0	0	0	0	0	0.00601756	0.00632789	0.00276465	0.00621419	0.00585038	0.00364532	0.00378402	0.00568615	0.00569505	0.00669742	0.0082226	0.00430113	0.00341432	0.00491095	0.00462127	0.00689657	0.0219357	0.00582521
	Smad9	0.0293522	0.0417555	0.00668019	0.00844526	0.0075	0	0.0117647	0.00436508	0.00769231	0.0155678	0	0.0020202	0.00541311	0.00625	0.0106515	0.00539977	0.0113636	0.00652681	0.00793651	0.00982906	0	0	0.0666667	0	0	0	0	0	0.0322917	0	0.00453493	0.00460999	0.00649042	0.00417243	0.00468987	0.00296253	0.00389985	0.00632258	0.0144334	0.00441572	0.00386672	0.00603614	0.00427567	0.00278962	0.0034209	0.00488109	0.00851104	0.0022412
	Igfbp5	0.0116793	0.00816714	0.0037037	0	0.0191327	0.00510204	0.00320513	0.0425824	0.00657895	0	0	0	0	0	0.00444444	0	0.00297619	0	0.0128601	0	0.00347222	0	0.00378788	0	0	0	0.0206522	0	0	0.00571429	0.00661765	0.00296003	0.00611621	0.00277119	0.00539183	0.00621595	0.00617274	0.00656017	0.00453763	0.0336765	0.00427676	0.00567427	0.00177083	0.00142715	0.00328918	0.0190267	0.00256925	0.00241546
	Mlxipl	0.00454545	0.00540166	0	0.0111111	0.00222222	0.0106126	0.00355731	0.0070311	0.00154799	0.00416667	0	0	0	0	0	0	0	0.00833333	0.00766189	0.00530739	0.0119048	0.0434783	0	0	0.01	0.017619	0	0.0131579	0	0	0	0.00245966	0.00566695	0.00849625	0.00230179	0	0.00227687	0.00101112	0	0.00121212	0.00979501	0.00330261	0.00351199	0.00363392	0.00591063	0.0031034	0.00159381	0.0522632
	Car2	0	0	0	0	0.0227273	0.00309598	0.00569697	0	0.00619163	0.00719868	0.00485009	0.0179854	0	0	0	0	0.00595238	0	0	0	0	0	0	0.00826446	0	0.0175479	0	0	0	0	0	0.00793651	0.00529101	0	0.00438596	0.0331439	0.0034965	0	0.00714286	0	0.00571429	0.00529101	0.00973545	0	0	0	0	0
	Dnaic1	0.0037037	0.00239234	0	0.00434783	0	0.00552995	0.00347222	0.0144012	0	0	0	0.00416667	0	0	0	0.00529101	0	0	0	0	0	0	0	0	0	0	0	0	0	0	0.00618845	0.00266637	0.00338142	0.00345396	0.00350338	0.00411312	0.00713244	0.0029755	0.011925	0.00249297	0.00315182	0.00330285	0.00332105	0.00420132	0.00892199	0.00396895	0.00401285	0.00578008
	Ikbip	0.00493827	0.00666667	0.00657895	0.0340336	0.00420168	0.00952381	0	0	0	0	0	0	0.00357143	0	0.00333333	0.00454545	0	0.0116713	0.00757576	0.0102564	0	0	0.0159091	0	0.0138889	0	0	0.0246914	0	0	0.00477524	0.00358815	0.0114473	0.00217432	0.00613276	0	0.00336467	0.00393773	0.000811688	0.00390728	0.00365519	0.00659451	0.013084	0.00282537	0.00668034	0.00611237	0.008171	0.00836611
	Slc35f5	0.00367647	0.00630306	0.00576923	0	0	0	0.003663	0	0.0015625	0	0.00395257	0.00235294	0	0	0.00980392	0.00520833	0.00980392	0.004662	0.00334448	0.00952381	0	0	0.0124224	0	0	0	0	0	0	0	0	0	0	0	0	0	0	0.00699301	0	0.00925926	0.00692951	0	0	0.00740741	0	0.0106838	0	0.00438596
	Evx2	0	0.00634921	0	0.0200111	0	0.00320513	0.0025	0	0	0.00606061	0.00438596	0.00367647	0	0.00576416	0.0034965	0.00255754	0.00724638	0.00277778	0.00420168	0.00347222	0.00892857	0	0	0.00543478	0	0.00966184	0.0131579	0	0	0	0	0	0.012987	0.03125	0	0.0181818	0.00649351	0	0	0.0230159	0	0	0	0	0.0102041	0.00362319	0.00625	0.00793651
	Inhba	0	0	0.00396825	0	0.00833333	0.00699301	0	0	0	0	0	0.00471986	0	0.0034965	0.00694444	0	0	0.00289855	0.00621118	0	0	0	0	0	0	0	0	0	0	0	0.0105556	0.00454545	0.00658782	0.00826657	0	0	0.0034965	0	0.0042735	0.00601758	0.00617284	0.0573232	0.00166667	0.00210526	0.00490196	0	0	0
	Junb	0.00577201	0.00526316	0.00418357	0.00346021	0	0	0.00787371	0.00862573	0.00228833	0.00239234	0.0025	0.00166667	0.0141923	0	0	0	0.00793651	0.00560224	0	0.00378788	0	0.00416667	0.0054104	0.00515571	0.00806973	0.00423955	0.00580176	0	0.00142857	0.00418527	0	0	0	0	0	0	0	0	0	0	0	0	0	0	0	0	0	0
	Gyg	0	0.00460317	0	0.0026455	0.00328947	0.00285714	0.00670363	0.00793651	0.0269223	0.00870663	0	0.0107375	0	0.00346021	0.00250627	0.00714286	0	0.00740741	0.0117188	0.00333333	0	0	0	0	0	0	0	0	0	0	0.00416667	0	0.00453704	0.00623701	0.0308081	0	0.0115575	0.0042735	0.0127902	0.00520833	0.00206612	0.00631552	0.00863473	0.00367647	0.0118056	0.00310559	0.0025	0
	Rnf17	0	0	0	0	0	0	0.0185185	0	0.00378788	0.004	0	0.0159959	0	0.0133011	0.0130326	0.00420168	0	0	0	0	0	0	0.1	0	0	0	0	0	0	0	0.00464853	0.00482655	0	0.00840336	0.00490196	0.0081448	0.00461153	0	0	0.0208333	0	0.00761004	0	0.0204082	0.00326797	0.0016835	0.015	0.0344538
	Frmd3	0	0.00420168	0.0267802	0.00641026	0.00694444	0.00274725	0	0	0	0	0	0	0.0104665	0.00740741	0	0.00231481	0	0	0	0.00480769	0	0.0125	0	0	0.0113636	0	0	0	0	0	0.0080603	0.00485049	0.00961661	0.00791342	0.010584	0.00889839	0.0137973	0.00701841	0.00454597	0.00430301	0.00455023	0.00519971	0.00420745	0.0123817	0	0.00541577	0.00345504	0.00535129
	Ehd3	0	0	0	0	0.0670806	0.0685829	0.029321	0.0042735	0.00769231	0.00814871	0.00606061	0.00757576	0	0.00347222	0.00198413	0	0	0.00625198	0	0	0	0	0	0	0	0	0.00833333	0	0.00826446	0.0130326	0.00323529	0.00415026	0.00434011	0.0119862	0.00491205	0.00704244	0.00265445	0.00200784	0.00267942	0.0128023	0.0179903	0.00224018	0.00511656	0.00511564	0.00499314	0.00375203	0.00762624	0.011369
	Nodal	0.00871212	0.00787037	0.0133041	0	0.0063071	0.00197239	0.00227273	0.00793651	0.00950081	0	0.0116793	0.0314532	0.00142857	0.00413223	0	0	0	0.00568182	0	0.00762527	0.013986	0.0238095	0.00833333	0.0133333	0	0.0381818	0	0	0	0	0.00226244	0.00592509	0.00324578	0.00378251	0.00263441	0.00706349	0.00799062	0.00606555	0.00429198	0.00512265	0.00333333	0.00695789	0.00153846	0.00331197	0.00162338	0	0.00390625	0.0107212
	Celsr1	0.0122354	0	0.00740741	0.005	0	0.00252525	0.00714286	0	0	0	0.00887857	0.00506614	0	0	0.00333333	0	0	0	0	0	0.00460454	0.00213705	0.00580249	0.00603479	0.00938602	0.0095227	0.00491596	0.00261516	0.00485014	0.00492495	0.00787275	0.00617332	0.00407776	0.0112081	0.0126248	0.00347855	0.00306294	0.00404383	0.00529586	0.00755615	0.00680603	0.00759514	0.00834861	0.00643476	0.00810779	0.00808453	0.00608052	0.00475917
	Klhl6	0	0.00580808	0	0.00739065	0.00757576	0.00438596	0.00326474	0.0061756	0.00277778	0	0	0.00769231	0	0	0	0	0.00346021	0	0	0	0.0125	0	0	0	0	0	0	0.015877	0	0.00925926	0.00459887	0.00272316	0.0115439	0.0090161	0.00783646	0.0123443	0.0058887	0.00391593	0.00355248	0.00429289	0.00422711	0.00298879	0.01819	0.00423405	0.00430359	0.00770835	0.00418396	0.00393261
	Pla1a	0.0136964	0.00754148	0.00446429	0.00769231	0.0123447	0.0175	0	0.00228833	0	0.0202646	0	0.00328947	0.00231481	0.00252525	0.00206612	0.00680272	0.00245098	0	0	0	0.00909091	0.00833333	0	0.0112536	0	0	0	0	0	0	0.00243874	0.00435831	0.00221129	0.00249256	0.00245098	0.00456915	0.00998326	0.00809123	0.00386602	0.00562499	0.00613588	0.0630837	0.00421621	0.00335097	0.00344478	0.00315071	0.00207999	0.00327021
	Mpeg1	0.008	0	0	0.00833333	0	0	0	0	0.010218	0	0.00685697	0.00512821	0.004329	0.00568182	0	0.00446429	0.00478469	0	0	0.0118343	0	0	0	0	0	0	0	0	0	0	0	0.0175439	0	0.0333333	0	0	0	0	0	0	0	0	0	0	0	0.1	0.1	0
	Emp3	0	0.00952381	0	0.00760582	0.00549451	0	0	0.00487654	0.00802139	0.004329	0	0	0.008	0.00490196	0	0	0	0.00673401	0	0.0143678	0	0	0	0	0	0.0113636	0	0	0	0	0	0	0	0	0	0	0	0	0	0	0	0	0	0	0	0	0	0
	Slc4a11	0	0.0162037	0.00595238	0	0.0941186	0.0715867	0.0574713	0.0035468	0.0035468	0	0.003663	0	0	0	0.0026455	0.00480769	0.00543478	0.0148148	0.00396825	0	0	0	0	0	0.0166667	0	0.015873	0	0	0	0	0	0	0.0104167	0	0.0125	0	0	0.00961538	0	0	0	0	0	0.0208333	0	0.0151515	0
	Tie1	0.0119048	0	0.00625	0	0.00555556	0	0.00173611	0.00378788	0.00714286	0.01	0.00692308	0	0	0	0	0	0	0	0	0	0	0	0	0	0	0.0363636	0	0	0	0	0	0	0.00348639	0.00925926	0	0.00798872	0.00205761	0	0.0100932	0.0132761	0	0.0073065	0.00780348	0.00694444	0.00817719	0.0483354	0.0709316	0
	Pmaip1	0.00892857	0	0.00438596	0.0102041	0	0.00190476	0	0.00181488	0.0025	0.00714286	0.00416667	0	0	0.011413	0	0.0384615	0.0126728	0	0	0.0166667	0	0	0	0.0131579	0	0	0	0	0.0344828	0.0111111	0	0.00437276	0	0	0.00621501	0.0125	0.0178819	0.00901559	0.0129133	0.00363636	0	0.00444444	0	0.0103022	0.0119851	0	0	0
	Cbs	0.00757576	0.00649351	0.0026455	0.011102	0.00694444	0.00378788	0.00246914	0.00694444	0.0113636	0.00392157	0	0.00208333	0.00358423	0	0	0.0111111	0.0170711	0	0	0.0043956	0	0	0	0	0	0	0	0	0	0	0.0075579	0.0016835	0	0.02	0.00416667	0.00485714	0	0.00540541	0	0.00541667	0.0030303	0.00119048	0	0.00737237	0	0.00125	0.0020221	0.00151515
	Cacna1h	0.0053267	0	0	0	0	0.00289855	0.00505051	0.00625	0.00961174	0.00735855	0.00979345	0.0108155	0	0.0037594	0	0.00663919	0.00769231	0.003003	0	0.00363636	0.0125	0	0	0	0.05	0	0	0	0	0	0	0	0	0	0	0	0	0	0.025	0	0.0833333	0	0	0.0238095	0	0.0222222	0	0
	Plekha2	0.0037981	0	0.00357143	0.0131579	0.00763126	0	0.0061008	0.00453515	0.0267868	0.0253359	0.00691234	0.00235294	0	0	0.00549451	0	0.00595238	0	0.00757576	0.00834068	0	0	0	0	0	0	0	0	0	0	0.00429158	0.00448277	0.00506409	0.0064886	0.00540142	0.00496408	0.00668283	0.00848146	0.00374904	0.00361672	0.0225911	0.00792787	0.00108606	0.00429907	0.00435347	0.00263412	0.00369027	0.00537726
	Kifc5b	0.00434343	0.0128042	0.00210084	0.00284091	0.00956633	0.018278	0	0	0.00981621	0.00653595	0.00932724	0.00877193	0	0	0	0	0	0.00774618	0	0	0	0	0	0	0.0192308	0	0	0	0.00877193	0	0.00208333	0	0	0.00543478	0	0.0030303	0.00912855	0	0.0099771	0.0025641	0.00744048	0.00625	0	0.00207039	0.00421053	0.00636338	0.0124489	0.00985222
	Hand1	0	0.00383142	0	0	0	0.00612245	0	0.0026455	0	0.00334448	0	0.0037594	0	0.0025641	0.00454545	0	0.00238095	0.0025	0	0.00274725	0.0179842	0.00473146	0.00478469	0	0.00480769	0.00892857	0	0	0	0.00357143	0	0.0034965	0.00649351	0	0.00892857	0.0087963	0.00452489	0	0	0.00395257	0.00229885	0	0.00403226	0	0	0	0	0.00848416
	Zscan10	0	0.00277778	0.0104908	0	0.00277778	0.00375774	0	0.00292398	0.00956938	0.0166667	0.0232143	0	0	0	0.00668896	0.00925926	0	0.00326797	0.00328947	0	0.0208333	0	0	0	0.0384615	0	0	0	0	0	0.00246914	0.0109287	0.00782707	0	0.0165595	0.0015528	0.00994492	0.00130208	0.00460784	0.00584795	0.00274725	0.00503324	0.00270301	0.00775769	0.00359033	0.00363757	0.00165289	0.0334817
	Bhlha15	0.00741758	0.00181488	0	0.00555556	0.0190126	0.00555556	0.00641741	0	0.00392157	0	0.00238095	0	0.016369	0.0528822	0	0.00231481	0	0.00309598	0.0285714	0.0185185	0	0	0	0.0833333	0	0	0	0	0	0	0.0350877	0	0	0	0	0	0	0	0	0	0	0.0111111	0.215517	0	0	0.0147059	0	0
	C1qb	0.0075188	0.00414079	0	0	0	0	0.00888889	0.004329	0.0034965	0	0.00952381	0.00295858	0	0.00287356	0.00464396	0	0	0	0.00640836	0	0.0123457	0.0365961	0	0	0	0	0	0	0	0	0.00525452	0.0125727	0.00288127	0	0.0106335	0.00245098	0.00411765	0.00132275	0.00274348	0.00978836	0.0118509	0.0117408	0.0015949	0.00478345	0.0119959	0.00715667	0.00217391	0.00304188
	3425401B19Rik	0	0.0204082	0.0122097	0	0	0	0.00785441	0.0102389	0	0.0067144	0.00537634	0	0.0130952	0	0	0	0	0.00735294	0.00297619	0	0	0.136364	0.112815	0.138889	0.158684	0.0967366	0	0	0	0	0.0071034	0.00424619	0.0129033	0.00721681	0.00398076	0.00590707	0.00296692	0.00364943	0.00599736	0.00623317	0.0173716	0.00552207	0.00420671	0.00501269	0.0117514	0.00448506	0.00415305	0.0028269
	Syt16	0	0.00245098	0.0229632	0	0	0.003125	0.00641822	0.00412924	0.00420168	0	0	0.00721501	0.00698572	0.00532514	0	0	0.00908553	0.00584795	0	0.00625	0	0	0	0	0	0	0	0.0151515	0	0	0.00447192	0.0035507	0.00404702	0.00481366	0.00806175	0.00531686	0.00424331	0.00854845	0.00691958	0.00652238	0.00542625	0.00781311	0.00452706	0.0083524	0.00374881	0.0056678	0.0110316	0.00374884
	Pdgfrl	0	0.0597222	0.00129199	0.0111412	0.0718463	0.00134771	0.00162602	0	0.00168919	0	0	0	0.0239662	0	0.011541	0.0166667	0.0109127	0	0.0166667	0.0209235	0	0	0	0	0	0	0.0104167	0	0	0	0.00482456	0.00411568	0.0223603	0.0164037	0.0194153	0.00423788	0.0163762	0.00467593	0.0464126	0.0180094	0.00359849	0.00297258	0.00394046	0.00310572	0	0.013686	0.00228736	0.0139664
	Kcnd3	0.00823171	0	0	0.00821429	0.00571303	0.00630252	0.00813708	0.00478469	0	0.00208333	0	0	0.00460829	0.00512821	0.0026738	0	0	0.0206805	0.00625	0.00297619	0.0034965	0.00223214	0.00294118	0	0.0366058	0.0229283	0.00462963	0	0	0.00378788	0.0047717	0.0046352	0.0054745	0.00405999	0.00672394	0.00548392	0.00420516	0.0059524	0.00504278	0.00445502	0.00404684	0.00499892	0.00453889	0.00496807	0.0041854	0.00683897	0.00535034	0.00482314
	Gdap1l1	0	0.0107323	0.003663	0	0	0.0285714	0.0185185	0.00367647	0.00854409	0.0181373	0.0111989	0.0106209	0.00568182	0.00869565	0	0.00617284	0.00704696	0.00219298	0.0030754	0.00347222	0	0.0416667	0	0	0	0	0	0	0	0	0.00124542	0.00750151	0.00121923	0.00352425	0	0.00194735	0.00110454	0.00541066	0	0.00349304	0.00485625	0.00441445	0.0068223	0.0379613	0.0149686	0.00120192	0.00489968	0.0279534
	Moxd1	0	0	0	0	0	0.025	0	0	0	0.0117794	0.0139803	0	0.00255754	0.00990338	0	0.00833333	0	0.0266667	0	0.0138889	0.010101	0	0.0196078	0	0	0	0	0.0078125	0	0.00793651	0.00425213	0.00589386	0.00492753	0.0106025	0.00839677	0.00309175	0.00227127	0.00565365	0.00446508	0.00608571	0.00475284	0.0117047	0.00533657	0.0105782	0.00313987	0.00223457	0.00596095	0.00343741
	F13a1	0.00568182	0.0143726	0.00617284	0.00686674	0.00292398	0	0.00701754	0.0109202	0.0031348	0	0.0037037	0	0	0	0.00452489	0	0.00617284	0.00390625	0.00649351	0.00452489	0	0	0	0	0	0	0	0	0	0	0	0.00568182	0.00197628	0	0.00223214	0.00606061	0.00297619	0.00357143	0	0.0122768	0.00549451	0	0	0.0178571	0	0.00462963	0	0
	Phc1	0	0	0	0.00757576	0.05	0	0	0	0	0	0.0115746	0	0	0.00985222	0.0705657	0.0139536	0.0580875	0.0185965	0.027839	0.0144117	0	0	0	0	0	0	0	0	0	0	0.00523077	0	0.00513158	0.00473911	0.00990676	0.00240385	0	0	0	0.00131579	0	0	0	0.00714869	0	0.00245098	0	0
	Erap1	0	0	0.00438596	0.00621118	0.00324675	0.003663	0.0121163	0.00357143	0	0.00416667	0.0107444	0	0.0043573	0.00240385	0	0	0.0148148	0.0078125	0.00854701	0.00599401	0.047619	0	0	0	0	0	0	0	0	0	0.00268817	0.00308341	0.0224638	0.00504463	0.00342713	0	0.00550239	0.00359604	0.00358888	0.000805153	0.00094162	0.00554009	0.001287	0.00117647	0.00784314	0.00956527	0.00930038	0.00404513
	Gdnf	0	0	0.00701754	0	0.00505051	0	0.0026738	0.00277008	0	0	0.0034965	0	0	0.00617284	0.0142857	0	0	0	0	0.00909091	0	0	0	0	0	0	0	0.0434783	0	0	0.00441998	0.00356506	0.0103535	0.00769231	0.00529543	0.0116279	0.00549096	0.00438596	0.00723795	0.00711992	0	0.00757576	0.00686813	0	0	0	0.00437319	0.00578676
	Rufy4	0.0102814	0	0.00862069	0	0	0	0.0177597	0.00454545	0.00649351	0	0.0203704	0.0277778	0.0242647	0.010101	0.00453515	0.0037037	0	0.00346021	0.0113693	0.00294118	0	0	0	0	0	0	0	0	0	0	0.00444444	0.053268	0	0	0	0.00883838	0.00307692	0.0131401	0.00285714	0.01	0.00413996	0.00198413	0.00299107	0.00945992	0	0.0178571	0	0
	Svop	0.0128601	0	0	0.00185185	0.00287356	0.00411373	0	0	0.0382353	0.00478469	0	0.00666667	0	0	0	0	0.00395257	0	0.0080506	0.0026455	0	0	0.00925926	0.00543478	0	0	0.0222222	0	0	0	0.00427698	0.00474584	0.0161605	0.0259031	0.0222994	0.00810669	0.00903998	0.00526028	0.00269433	0.00678761	0.00323328	0.00472254	0.00499208	0.00194488	0.00434818	0.0071615	0.00737312	0.00469905
	Chil1	0	0	0.0132035	0.00723104	0	0.00817175	0	0.00543478	0.00595238	0.0125	0.00694444	0.00617284	0.00148148	0.00626566	0	0.00480769	0	0.00512821	0.00887446	0.00543478	0	0	0	0	0	0	0	0.0166667	0	0	0	0	0.0416667	0	0	0	0	0	0	0	0	0	0	0	0	0	0	0
	Actg2	0.00980392	0.00860073	0.00219298	0.00454545	0.00462963	0	0.00146628	0.00568182	0.00857869	0	0	0	0	0	0.00555556	0.0139493	0.00493827	0.00462963	0.00590278	0.0233333	0	0.0208333	0	0	0	0	0	0	0	0	0.00225109	0.00442313	0.00832501	0	0.00771654	0.00689776	0.00527038	0.00439815	0	0	0.00549296	0.000932836	0.00387562	0.00063857	0.00715974	0.00526841	0.00825115	0.00786816
	Tcn2	0.0166976	0.00793651	0	0	0.00480769	0.00925926	0.00219298	0.005	0	0	0	0	0	0.00277008	0.00175439	0	0	0.014245	0.00724638	0.00738095	0	0	0	0	0	0	0.0625	0	0	0	0	0	0.025	0	0	0.00925926	0	0	0	0	0	0	0	0	0	0	0.0263158	0
	Nr4a3	0.0103348	0.0119945	0.00587121	0.0128676	0.0134722	0	0	0	0.00164474	0.00645833	0.0104167	0	0.00961538	0.00562169	0	0	0.00326797	0	0.00520833	0.00350877	0	0.00240385	0	0	0.017029	0.0222222	0.00555556	0	0.00347222	0.115885	0.037864	0.012137	0.0135158	0.00456623	0.0241228	0.0188978	0.00576416	0.0044968	0.00368924	0	0	0.0106518	0.00462941	0.00727612	0.00669564	0	0	0
	Wnt3a	0	0.00333333	0.0025641	0.00297619	0	0.0102041	0	0.00239234	0	0.00346435	0.00617718	0.00675725	0.00173913	0	0.0075856	0.00571895	0.00395257	0	0.0385057	0.0067617	0	0	0	0.00833333	0	0	0	0	0.0153846	0	0.00553813	0.00452352	0.00475109	0.00535465	0.00494746	0.00511123	0.00474816	0.00526159	0.00509353	0.0568206	0.0151543	0.005703	0.00530207	0.00512016	0.00597611	0.00583441	0.00622428	0.00188106
	Jph1	0	0	0	0.0208333	0.0145833	0	0.00555556	0	0	0.00955514	0.0111111	0.00604575	0.0031746	0.00328947	0.0030303	0	0.00185185	0.00245098	0.0198121	0	0	0.0135747	0	0.0119048	0	0.0147059	0.0146725	0	0	0	0.00860147	0.00886114	0.00605413	0.00797536	0.00749776	0.0100446	0.00499612	0	0.0353714	0.00891266	0.0025641	0.00375235	0.00213675	0.0145105	0.00287356	0.00875753	0.0016129	0.00272254
	Plppr5	0.00625	0	0	0.00724638	0	0.0121212	0.00277778	0.0118421	0.0112045	0.02703	0.0381636	0.0384039	0.00226757	0.00416667	0	0	0.00694444	0	0	0	0.00925926	0	0.00641026	0	0	0	0	0	0.00694444	0	0.00608157	0.00338078	0.0024396	0.00479563	0.00662717	0.00539296	0.00634712	0.00454537	0.00466433	0.00904377	0.00598589	0.00381818	0.0105629	0.0046527	0.00618182	0.0101472	0.00656622	0.00507761
	Eif2s3y	0	0	0	0.111039	0.147186	0	0.025	0.0111111	0.0227273	0	0	0	0	0	0	0	0.0185185	0	0	0.00877193	0	0	0	0	0	0	0	0	0	0	0	0	0	0	0.03125	0	0	0	0	0	0	0	0	0	0	0	0	0
	Tcim	0.00836601	0.00215054	0.00989011	0.00347222	0	0	0.00328255	0	0.0112088	0.00222222	0.0298855	0.0140056	0	0.00719868	0.00673224	0	0.00347222	0.0108666	0.00749475	0.00238095	0.00347222	0.00287859	0.00126263	0.01	0.00215471	0.00707294	0.00529373	0.0015873	0.00238095	0.00154799	0	0	0	0	0	0	0	0	0	0	0	0	0	0	0	0	0	0
	Gata2	0.016165	0.00684182	0	0.00350877	0	0	0	0.00530303	0	0.00454545	0	0.00473027	0.00250627	0.00231481	0.00587121	0.00333333	0	0	0.015873	0	0	0	0	0	0	0.0454545	0	0	0	0	0	0.0178571	0	0	0	0.0384615	0	0	0.0154074	0	0.0238095	0	0	0	0	0	0	0
	Lpar4	0	0	0	0.0153846	0	0	0.00694444	0.00952381	0.0147059	0	0	0.0140693	0	0.0121693	0	0	0.015873	0	0	0	0	0	0	0	0	0	0	0	0	0	0	0	0	0	0	0	0.00510204	0	0	0	0.00699301	0	0.00809213	0	0.02	0	0.0185185	0
	Cacna1e	0	0	0	0	0	0	0	0	0.0122549	0.00350877	0.0031746	0.00750907	0	0.00527846	0.00223214	0	0.0046952	0.00350877	0	0.00717593	0	0	0	0	0	0	0	0	0	0	0.00591892	0.00379843	0.00500977	0.00286074	0.0143954	0.00467837	0.00683115	0.00433576	0.00533984	0.00399788	0.00515714	0.00578392	0.00310888	0.00521154	0.00347723	0.00288595	0.00503057	0.00558603
	Ddn	0.00277778	0.00714286	0.0196581	0.00769231	0.0043992	0.00340136	0.020202	0	0	0.00384615	0.00245098	0.00624376	0.00396825	0	0.00238095	0	0.00927694	0	0.003125	0	0	0.00555556	0	0	0	0	0	0	0	0	0	0	0	0	0.00833333	0	0	0	0	0	0	0	0	0	0	0	0	0
	Cox7a1	0.00500992	0.00741758	0.00446429	0.00606061	0.00522876	0.0204793	0	0.00740741	0	0	0	0	0.00740741	0.0222222	0	0	0	0.00434783	0.00240385	0.00901187	0	0.0172414	0.0333333	0	0	0	0	0	0.0151515	0	0	0	0.0186147	0	0	0	0.0138889	0.0139517	0.0238095	0	0	0	0	0.0119048	0	0	0	0
	Bves	0	0.00526316	0.00462963	0.00595238	0.00162338	0.00615385	0.00797673	0	0.00271739	0	0.00132626	0.00350877	0.00808566	0	0	0.0102564	0.00793651	0.00909091	0	0.0150463	0	0	0.0555556	0	0	0	0	0.025641	0	0	0	0	0.0155678	0.00965321	0.0030303	0.00235294	0.0140557	0.00320513	0.00903444	0.00339559	0.00663753	0.0126791	0.0523183	0.00892857	0	0.00462963	0.00717703	0
	Rtl4	0	0	0	0.00769231	0	0	0	0	0	0.0119048	0	0	0	0	0	0	0	0	0	0	0	0	0	0	0	0	0	0	0	0	0	0	0	0	0	0.00909091	0.0444444	0	0	0	0	0	0	0	0	0.0313725	0	0.00568182
	Serpinb9e	0	0.0166518	0.00434783	0.0025641	0.00164474	0.00480769	0.0106679	0	0.00424603	0	0.0019305	0.00555556	0	0	0	0	0.00416667	0.00834317	0	0.00378788	0	0	0	0	0.0689655	0	0	0	0	0	0.00535714	0.00428673	0.0026738	0.00294118	0.00245098	0	0.0057423	0	0	0.00625	0.003367	0.00384615	0.00833333	0	0	0	0	0
	Alcam	0.00606061	0	0.00694444	0.00408333	0	0.00500756	0.00698174	0.00543478	0.00666667	0.00793651	0.00490196	0.00863095	0.00350877	0.00694444	0.016	0	0.0078125	0	0	0.00357143	0.0119048	0	0.00591716	0.00793651	0	0.00877193	0	0	0	0	0.00360683	0.00438251	0.00640225	0.00589159	0.00364139	0.00504787	0.00517683	0.00475734	0.00544615	0.00523135	0.00387021	0.00327082	0.00544923	0.00446768	0.00438256	0.00426545	0.00426099	0.00657528
	Lmod3	0.00471342	0	0.00625	0.00979763	0	0	0	0	0.00930372	0	0	0.00909091	0	0.0102564	0.00383142	0.00552721	0.00630529	0.0154221	0.00757576	0.0119048	0	0	0.00483092	0.0141148	0	0.00680272	0	0	0	0.00307692	0.0130295	0.0199628	0.0123188	0.00311594	0	0.0035762	0.00660509	0.00918129	0.0136809	0.00277778	0.00535997	0.0116162	0.00647452	0.00524476	0.0042449	0.00888889	0.00183824	0.0154183
	AU018091	0	0	0	0.0138889	0.00687831	0	0.00320513	0	0.0305556	0.0625	0	0	0.0178571	0.0104167	0	0	0	0	0	0	0	0	0.0277778	0	0	0	0	0	0.015873	0	0.003432	0.00753535	0.0141723	0.00334448	0.00451203	0.0129015	0.00833333	0	0	0.00346603	0.00307129	0.00280702	0	0.00512821	0.00252525	0.004329	0.000793651	0.00111607
	Tcp11l2	0.0047619	0.00880093	0.00757576	0	0	0	0.0107323	0.00462963	0	0	0	0.00774866	0.00520833	0	0	0	0.005	0	0	0	0	0	0	0	0	0	0	0	0	0	0.00476937	0.00681116	0.00379541	0.00218531	0.00250567	0.00409694	0.00527544	0.0388071	0.00166667	0.00371841	0.00390562	0.00138528	0.00383463	0.00275689	0.00836618	0.00366404	0.00409613	0.00862008
	Cacnb2	0.0208333	0	0.00274725	0.0115468	0.00531632	0	0	0.00641026	0.0131416	0	0	0	0	0	0.00367647	0.0037037	0	0	0	0	0.0102041	0	0	0	0	0	0	0	0	0	0.0107908	0.00610654	0.00946886	0.00478433	0.00680672	0.0062819	0.0021674	0.00449718	0.00163079	0.00565025	0.00145243	0.00263889	0.0017094	0.00566806	0.00393956	0	0.0126288	0.00121212
	Zfp773	0.0104167	0	0.00462963	0	0.00217865	0.00405246	0.003125	0.00826446	0.00416667	0.00310559	0.00877193	0	0	0	0	0	0	0	0	0.00277778	0	0	0	0	0	0.00952381	0	0	0	0.0555556	0.00510204	0	0.00555556	0	0	0.0122024	0.0138889	0	0	0.0521668	0.0816667	0.0575139	0.0611529	0.051977	0.00952381	0.0105263	0	0
	Phactr3	0.0122619	0.00383142	0.00446429	0	0	0.00480769	0	0.00595238	0	0.0127976	0	0.00395257	0.00194932	0.00240385	0	0.010582	0	0	0.00854701	0.0047619	0	0	0.00666667	0.0340909	0	0	0	0	0	0	0.00423155	0.00464936	0.0104006	0.00565858	0.00666554	0.00670211	0.00372625	0.00483933	0.00444453	0.00496295	0.00517448	0.00345454	0.00472928	0.00408306	0.00840713	0.00480449	0.00492366	0.00423215
	Gtsf1l	0.0045045	0.00910088	0.00326797	0.0075188	0	0	0.00480769	0.00998214	0	0.00657895	0	0.00555556	0	0	0.116521	0.00374097	0	0.011544	0.0266667	0	0	0	0	0	0	0	0	0	0	0	0.00666996	0	0.0592174	0.0602435	0	0.00549944	0	0	0.0153177	0.00749972	0	0.0150376	0.0185185	0	0	0.0108696	0	0
	Rnls	0	0.0155325	0	0.00512821	0.111111	0	0.00326797	0.00350877	0.00533911	0	0	0.00340136	0.00347222	0.010989	0.0166667	0	0.0178571	0.00840336	0.00641026	0	0	0.0222222	0	0.027619	0	0	0	0	0	0	0	0	0.0277778	0.0208333	0	0	0	0	0	0.0333333	0	0	0	0.00694444	0	0	0	0
	Unc5b	0.00454545	0.00724638	0.0125	0	0.00730519	0.00909091	0	0.00696078	0.0090417	0	0	0.0102564	0.0147592	0.00409992	0	0	0	0.0143464	0.00190476	0.0100334	0.00862069	0	0	0	0.0174279	0	0	0	0	0	0.00469664	0.0083411	0.00804734	0.0184342	0.00202192	0.00751456	0.00621203	0.00493233	0.00556386	0.00330214	0.00446558	0.00446836	0.00436652	0.00450169	0.00522442	0.00376179	0.00423508	0.00555349
	Sp8	0.015625	0.00653595	0	0.00454545	0.0176923	0.00198413	0.00555556	0.00952381	0.015625	0	0	0.00555556	0	0.0185185	0.0111111	0.012688	0.0152116	0.010691	0	0.00929487	0.0333333	0	0	0	0	0	0	0	0	0	0	0	0.023976	0	0.0214286	0	0	0	0	0	0	0.00595238	0	0	0.00793651	0	0.0354167	0
	Nrsn1	0	0.0159949	0.00310559	0.004329	0	0.00947856	0.00666667	0	0	0	0	0.0111765	0	0	0.0121795	0.00606061	0.0183974	0	0.00505051	0	0	0	0.0625	0	0	0	0	0	0	0.0263158	0	0.00595238	0.00285714	0.0135498	0.00460829	0	0.0101791	0	0	0	0.00534759	0	0	0	0.0128205	0	0	0.0111111
	Car4	0.00961538	0.00909091	0	0	0	0.00626133	0	0	0.00736961	0.00489861	0	0.0113636	0	0	0.00534759	0.0075188	0.00619048	0.0104167	0	0.00595238	0	0	0	0	0.0294118	0	0.00833333	0.00980392	0	0	0	0.00782172	0.00862915	0.00389893	0.00841238	0.0185416	0.0183183	0.00450216	0.00603019	0.00359623	0.0054789	0.00785939	0	0.00275298	0.00126263	0.00909151	0.0138889	0.00410334
	Gstp2	0.0112045	0.0341402	0.0381074	0.0106569	0.00758428	0.00558036	0.00837104	0	0.0258503	0	0	0	0	0	0.037037	0	0.0123941	0.00293255	0.00981767	0	0	0	0	0	0	0	0	0	0	0	0	0	0	0	0.025	0	0	0	0	0	0.0333333	0	0	0	0	0	0	0
	Lrrk2	0	0.00446429	0.0078125	0.00952381	0.0108902	0.0195971	0.004	0.00555556	0.00416667	0.0353386	0.0710317	0.12247	0	0	0	0.00892857	0	0	0.0031746	0	0	0	0	0	0	0	0	0	0	0.0178571	0	0	0	0	0	0	0.025	0	0	0	0	0	0	0	0	0	0.0125	0
	Vegfc	0.0031485	0.0015528	0.00492686	0.00868984	0.0113205	0.00185185	0.0111848	0.00360465	0.00438596	0.00587607	0.00608178	0.00571895	0	0.00599845	0	0	0.00454545	0	0	0.0359456	0	0	0	0.0602433	0.017094	0.0204795	0	0	0	0	0.00516357	0.0093623	0.00720315	0.00435648	0.0105847	0.0058629	0.00322813	0.024394	0.00787528	0.0041171	0.00372839	0.00586908	0.00664038	0.00716613	0.00387635	0.00425576	0.0104357	0.0116567
	Tsc22d4	0	0	0	0.00555556	0.00520833	0	0.00411523	0.00274725	0.00540414	0.00420168	0.0728558	0.135256	0.181143	0.03125	0.00357143	0.0037037	0.00534759	0.00869565	0	0.00666667	0	0	0.0078125	0	0.00980392	0	0.00724638	0.00680272	0	0	0	0	0	0	0	0	0	0	0	0.0479167	0	0	0	0	0	0	0	0
	Ttc39b	0.00478469	0.0037037	0.00673186	0.0109145	0.00263158	0.00320513	0.00606061	0.0175439	0.00416667	0.00658351	0	0.00502392	0.00520833	0.00517076	0.00333333	0	0	0	0	0	0	0	0	0	0	0	0	0	0	0	0.00635721	0.00711118	0.00389639	0.00477025	0.00560637	0.00667085	0.0036271	0.00859921	0.00478708	0.00528333	0.00679499	0.00472044	0.00619735	0.0151523	0.0148142	0.00589336	0.00397514	0.00479647
	Meox2	0	0.0131868	0	0.00555556	0	0.00227273	0.0153639	0	0.0120301	0.0244361	0	0.00536616	0.00793651	0	0.0042735	0.0100194	0.00454545	0.00789474	0	0	0	0	0	0	0	0	0.00357143	0.00505051	0.00350877	0	0.00377308	0.00701465	0.00520593	0.00486998	0.0222607	0.00325423	0.00618519	0.00550949	0.00512424	0.00500878	0.00484409	0.0239513	0.00790055	0.00280449	0	0.00371202	0.0333333	0.0371836
	Svep1	0.00555556	0.0178571	0.002849	0.00981405	0	0.00444664	0	0	0	0.00452489	0	0.00271739	0.00919451	0.00619195	0	0	0.00825282	0.00568182	0.00416667	0.0037037	0	0.0103291	0.00762527	0	0	0.00416667	0	0.0042735	0	0.0193204	0.0143026	0.00192467	0.0032842	0.0123687	0.00901575	0.00458998	0.00351947	0.00469752	0.00528653	0.00442976	0.00425203	0.0020362	0.0013359	0.00751758	0.00407545	0.00492101	0.00400705	0.00288425
	Cebpa	0	0.00801282	0.0136071	0.0114176	0	0.0026455	0.0104167	0.00863095	0.00927198	0.0137255	0	0.00625	0	0	0.00835913	0.0104428	0.00240385	0	0	0	0.00620155	0.00160256	0.0085034	0.00087184	0.00334528	0.00483026	0.0053953	0.00390136	0.00226691	0.00368694	0	0	0	0	0	0	0	0	0	0	0	0	0	0	0	0	0	0
	Apobr	0.00219298	0.00625	0.00452447	0	0.00909091	0.0102564	0.00222222	0	0.003367	0.0025	0.0109578	0.00776316	0.00289855	0.00217391	0.00588235	0	0.00694444	0.00555556	0.005	0.0154553	0	0	0	0	0	0	0	0	0	0	0	0	0	0	0	0	0	0.0102041	0	0.0142857	0	0	0	0	0	0	0	0
	Serpinb9g	0	0.00834783	0	0	0	0	0	0	0	0.00263158	0	0.00596273	0.00511983	0.0042735	0.0110294	0.0037037	0.00769231	0.0026455	0	0.00395257	0	0	0	0	0	0	0	0.0227273	0	0	0	0.0123457	0	0.00274725	0.00799201	0.00699301	0.00510204	0.00326797	0	0	0.00333333	0	0	0	0	0	0	0
	Pax1	0	0.00810185	0	0	0	0	0.00195312	0.00789474	0.00304695	0.0015873	0.00806452	0.00446429	0	0.00255754	0.0116224	0.00454545	0.00462963	0.0131579	0	0	0	0	0	0	0.047619	0.030303	0	0	0	0	0	0	0.0102041	0.00714286	0	0.0138889	0	0	0	0	0	0.0142857	0	0.0454545	0	0	0.00625	0.0117647
	Dusp27	0.00181488	0.00324675	0.00274725	0.00595238	0.00606061	0.002849	0.0114071	0	0.00588885	0	0.0102041	0	0.00683761	0	0.00219298	0.00444444	0.00452489	0.01	0	0.0034965	0	0	0	0	0	0.0227273	0.0117647	0	0	0	0	0	0	0	0.00909091	0.0138889	0.0104167	0.04	0	0.0123457	0	0	0	0	0	0	0	0.00925926
	Gm3383	0	0	0	0	0	0	0	0	0	0	0	0	0	0	0	0	0	0	0	0	0	0	0	0	0	0	0	0	0	0	0.0173717	0.0047915	0.00833333	0	0.0111111	0	0	0	0	0	0	0	0	0	0	0	0	0
	Hcn2	0.0105686	0.0047619	0.00515406	0.0124224	0.0119811	0.00734649	0.00490196	0.0015528	0.0124506	0.00571429	0.0100715	0.00745342	0	0.00510417	0	0.00404858	0.0082672	0.0127976	0.00773036	0	0.0416667	0	0	0.06	0.00952381	0.00625	0.00980392	0.00892857	0.0185185	0	0	0.0113673	0.00399085	0.00350321	0.00419025	0.00115741	0.00231129	0.00405108	0.00312912	0.0039604	0.00325321	0.0039058	0.0101954	0.00465986	0.00650561	0.00675779	0.000974659	0.00566291
	Dzip1l	0.00274725	0.00555556	0.0274444	0	0.0130952	0	0.00655864	0.0154129	0.00721501	0	0	0.0173962	0.00894034	0	0	0.00653634	0.0107086	0	0.00896057	0	0	0	0	0	0	0	0	0	0	0	0.00179019	0.00704141	0.00602412	0.0035924	0.00484545	0.00134033	0.000725689	0.0031716	0.00581386	0.00638501	0.0075714	0.00830089	0.00643869	0.00403203	0.00444956	0.00198891	0	0.000676133
	Obsl1	0	0	0	0	0	0	0	0.00980392	0.00653595	0.00666667	0	0.0031746	0.0115568	0	0.00357143	0.00416667	0	0.00454545	0.0047619	0.0120523	0.00926916	0.00277008	0.00213675	0	0.00446429	0	0.0102564	0	0.00450154	0.003125	0	0	0	0.00416667	0	0	0.00889587	0.00973545	0	0.00238095	0.0025641	0.00892857	0.0117647	0.0162578	0	0	0	0
	Fam78a	0	0.0104852	0	0.0109023	0	0.00833333	0	0.00490196	0	0	0	0	0.00520833	0.00347222	0.00416667	0.0110902	0	0.0042735	0.00779365	0.00309598	0.005	0.0025	0.00584795	0.0025	0.00777334	0.00265252	0.0165131	0.0134509	0	0.00676407	0.00451645	0.00681918	0.00955971	0.00288448	0.00337189	0.00278832	0.0040018	0.00351905	0.00730058	0.0052603	0.00479307	0.00628017	0.0054473	0.00561826	0.00504538	0.0029983	0.00191417	0.0221403
	Reep2	0.0066886	0	0	0	0.00555556	0	0.00714286	0	0.004329	0.00986842	0.0136364	0.00649351	0.015128	0.00485625	0.00333333	0	0	0.0111523	0	0.00833333	0	0.0208333	0.0277778	0	0	0.015625	0.0117647	0	0	0	0	0	0	0.015942	0	0.00925926	0.0104167	0.00534759	0.00668896	0.00608766	0	0.0166667	0	0.00452489	0	0.00869565	0.00392015	0.00213675
	1190002N15Rik	0.00666667	0	0	0	0.00806452	0	0.00641729	0	0	0.00769231	0.00454545	0.00404858	0.00446429	0.0034965	0.00882353	0.00714286	0.0037037	0	0.0042735	0	0.00520833	0	0.00438596	0.0123839	0	0	0	0.015625	0	0	0.0036278	0.00474262	0.00246675	0.00174242	0.0190058	0.000519751	0.0137218	0.00276493	0.00393915	0.00186104	0.00252663	0.0179497	0.00454798	0.00518954	0.0200058	0.00390466	0.00463564	0.00180624
	D1Ertd622e	0	0	0	0	0.00699301	0.0100911	0.002457	0.0111741	0.00446429	0.003663	0.00350877	0.00865801	0.00512821	0	0	0.00656566	0	0	0	0	0	0	0	0.0175439	0	0.0186147	0	0	0	0	0.00781107	0.00602152	0.000909091	0.00410281	0.00228758	0.012006	0.0035546	0.00250127	0.0100775	0.00685178	0	0.00242424	0.00357143	0.00703186	0.00972658	0.00329167	0.0014245	0.00289855
	Flrt3	0.01	0.0025	0.00404858	0.0034965	0.00529101	0	0	0	0	0	0.00665266	0	0.00297619	0.00901876	0	0.0125	0	0	0	0	0	0	0	0	0	0	0	0	0	0	0.000923361	0.00140089	0.00534094	0.00435065	0.0429513	0.00744736	0.00227002	0	0.00979853	0.00662236	0.00256509	0.00725651	0.00735043	0.00118203	0.00458829	0.00478525	0.00628472	0.00866512
	Crb3	0.00772765	0.00501253	0	0	0.0034965	0	0	0.00222222	0.00473214	0	0.00672043	0.0047619	0.003663	0.0244709	0.00657895	0.00245098	0.00512821	0.00520124	0	0	0	0	0	0	0	0	0	0	0	0	0	0	0	0	0	0	0	0	0	0	0	0.0178571	0.0769231	0	0	0.0151515	0	0
	Palld	0.0097028	0.00514851	0.0026455	0.00547199	0	0.00172414	0	0.0037037	0.00727778	0.00162338	0.0050706	0	0.00925731	0.00347222	0	0.00284091	0.00363636	0.00310559	0.00805556	0.00575803	0	0	0.0108696	0	0.0175493	0	0.00666667	0	0	0	0.00532631	0.00768361	0.00254938	0.00266877	0.00330747	0.00905474	0.00393572	0.00407064	0.00408894	0.00481701	0.00847018	0.00383595	0.00834272	0.00479915	0.00310002	0.0032156	0.00426	0.00395556
	Tlx1	0	0.0111111	0	0.00606061	0	0	0	0	0	0.00892857	0	0.00454545	0	0	0.00617284	0.00238095	0	0	0	0	0.00925926	0	0.00568182	0.0113636	0.0151515	0.0181818	0.00555556	0	0	0.0037037	0.00404858	0.00478469	0.00505051	0	0	0.0509259	0	0	0.0139918	0	0.00190476	0.0102484	0.00550595	0.00666667	0	0.0166667	0	0
	Myl1	0	0	0.0025641	0.00284091	0.00239234	0	0.00740741	0.0104167	0.00892857	0.0104167	0	0	0	0	0	0.0047138	0	0.00277778	0.00367647	0.00328947	0	0	0.00416667	0	0	0	0	0	0.0138889	0.0290404	0.0151728	0.00115741	0.00399139	0.02191	0.00141243	0	0.029717	0.00130542	0.0189026	0	0.00254237	0.0156503	0.00794602	0.00738479	0.00867614	0.0020202	0.00525362	0.00338124
	Serinc3	0.00966082	0.00446429	0.00617284	0	0	0.00980392	0	0	0.00512821	0	0	0	0.00238095	0	0	0	0	0.00626959	0.0106481	0	0	0	0	0	0	0	0	0	0	0	0.000915751	0	0.00400663	0	0.00339912	0.0106839	0.0553054	0.026738	0.0219227	0.0148888	0.00479446	0	0	0	0.0014245	0	0.00527635	0.0112357
	Lgals9	0	0.00384615	0.00297619	0.0112592	0.00404858	0	0.0034058	0.00649351	0.00595238	0.005	0	0.00933258	0	0	0	0.00280112	0.00478469	0.00308642	0.0075	0	0	0	0	0	0	0	0	0	0	0	0.00317233	0.00447285	0.000905797	0.00454578	0.005345	0.00809034	0.0021211	0.00387276	0.0040893	0.00451963	0.00694444	0.00885093	0.00329175	0.006135	0.0032634	0.00488727	0.00319746	0.00451092
	Taf4b	0	0	0	0	0	0.00290698	0	0	0.00384615	0.0138889	0.00357143	0.00740741	0.0128205	0	0	0.00701754	0.00591716	0	0	0	0	0	0.0147059	0	0	0	0	0	0	0	0.0027549	0.00462751	0.0038502	0.0048101	0.0387243	0.011786	0.00178872	0.00363668	0.00416923	0.00398936	0.00350689	0.00652269	0.00629607	0.00265925	0.0229152	0.00213675	0.00290487	0.00151976
	C7	0.00260417	0.00715951	0.00757576	0.0204082	0	0	0	0	0.00390625	0.00674326	0.00185185	0	0	0.01	0	0	0	0.00462963	0	0.00626959	0	0.0135135	0	0	0	0	0	0	0	0	0.0114286	0.004329	0.00478469	0.00728212	0.00471937	0.00604396	0.00149925	0.00166667	0.00543478	0.0101168	0.00853591	0.00633357	0.0131276	0.00575044	0.0103191	0	0	0.0127005
	Trim68	0.00555556	0.00796076	0.00449002	0.0047619	0.00284091	0.00555556	0.0146329	0.00512821	0	0.00621118	0.00420168	0	0.00520833	0.0178571	0	0	0	0	0	0	0	0	0	0	0	0	0	0	0.0277778	0	0.00952381	0.00426667	0.00295858	0	0	0.00567766	0	0	0.00346021	0.0356125	0.00452489	0.00666667	0	0	0	0.0166667	0	0
	P3h4	0.00555556	0	0	0	0	0.0128655	0.0322511	0.0408241	0	0.00378788	0	0.00350877	0.0018018	0.00326797	0.00625	0	0.004	0.00555556	0.00416667	0	0.0119048	0.00549451	0.0178571	0	0	0.00757576	0	0.00869565	0	0	0	0	0	0	0	0	0	0	0	0	0	0	0	0	0	0	0	0
	As3mt	0.00588235	0	0	0.00146628	0.00378788	0.00717593	0	0	0.00832512	0.0729363	0	0.00892857	0.00239234	0	0.00222222	0.00724638	0.00275482	0.00193798	0.002331	0.0030303	0	0	0.0238095	0	0	0	0	0	0	0	0.142857	0	0	0	0	0	0	0	0	0	0	0	0	0	0.0833333	0	0	0
	Asah2	0	0.00490196	0	0.0227273	0.0259259	0.00625	0	0	0	0	0	0.0125989	0.00962237	0	0	0.00494118	0.0125	0.00646168	0.00826446	0.00378788	0	0	0	0	0	0	0	0	0	0	0	0.00383142	0	0.00925926	0	0	0.00925926	0.00952381	0.00568182	0	0.0107023	0	0.00694444	0.00287356	0	0	0.00757576	0
	Fermt2	0.0456349	0.0124269	0	0	0.00549451	0.00956633	0.00594177	0.003125	0.00390625	0	0	0.00413223	0	0.00869565	0.00416667	0.00909091	0	0.00347222	0	0.00308642	0	0	0	0	0	0	0	0	0	0	0	0	0.025641	0	0	0	0	0	0	0	0	0.0454545	0	0	0	0	0	0
	Tmem45a	0	0.0030303	0	0.00681818	0.0075188	0.0281685	0.0123188	0.00309598	0	0	0.00462963	0.00202429	0	0	0.00789474	0	0.00170068	0.00689655	0.00583333	0	0.0192308	0	0	0.025	0	0	0	0	0	0.0153846	0.0127809	0.00328861	0.00622711	0.004576	0.00489944	0.00522401	0.0125957	0.00607777	0.0077646	0.00421692	0.00550651	0.00292741	0.00485973	0.00630819	0.00764392	0.00542035	0.00804111	0.00591871
	Radil	0.00462963	0	0.0026455	0.00579406	0.00472756	0.00344828	0.0067848	0	0.00588969	0.0112276	0	0.00574592	0.00292398	0.00755248	0.00666667	0	0.0031746	0.00851449	0	0.00302707	0	0	0	0	0	0	0	0	0	0	0.00487632	0.0218615	0.00530843	0.0045144	0.00203356	0.00490892	0.0072332	0.00562612	0.0371711	0.00466017	0.00750183	0.00427683	0.00748777	0.0123345	0.0275659	0.000720981	0.00116959	0.00441326
	Efnb2	0.0279179	0.0663146	0.0354018	0.00289855	0	0.00328947	0.0188778	0.0110666	0.0075131	0.0077381	0	0.00378788	0.0031746	0.00595015	0.0113636	0	0.00663939	0.00766046	0.00529101	0.0144676	0	0	0	0	0.0142857	0.0384615	0	0	0.0401288	0.0375817	0.00280538	0.00647229	0.0062758	0.0049147	0.00292642	0.00518967	0.00431569	0.00510346	0.00805321	0.0238451	0.00349517	0.00469442	0.00580962	0.00707105	0.00371214	0.00829179	0.00239974	0.00588591
	Dppa2	0	0	0.0204082	0.00833333	0	0	0.00576977	0.00700749	0.0101103	0	0.0163749	0.00228833	0	0	0	0	0	0.00793651	0.0246667	0	0	0.01	0	0	0	0	0	0	0	0	0	0.00793651	0.00874486	0	0	0	0.0166667	0.00769231	0	0.0227273	0.0526316	0.00694444	0.0196429	0	0	0	0.00867769	0.00595238
	Emid1	0.00714286	0.030031	0	0	0.00277778	0	0.0108696	0.0115749	0.00906501	0	0	0	0	0	0	0	0	0.00462963	0.00195312	0.00728438	0	0	0.0909091	0	0	0	0	0	0	0	0.00434395	0.00417048	0.00280008	0.00787784	0.00114155	0.00386088	0	0.00472222	0.00394193	0.00785829	0.00332991	0.000974659	0.00403787	0.00620656	0	0.00512881	0.0039798	0.00472267
	Stk33	0	0	0.00644841	0.0131254	0.00217865	0	0.00280112	0.00631552	0	0	0	0.00452489	0	0.00888192	0.00480769	0.00705128	0.0110637	0	0.00666495	0.00383142	0	0	0	0	0	0	0	0	0	0	0.00748587	0.00506835	0.0043398	0	0.00435472	0.0045417	0.00715196	0.00462572	0.00420007	0.00647854	0.0102654	0.00530443	0.0104595	0.00501429	0.0043903	0.00447236	0.00337599	0.00808132
	2310022B05Rik	0	0.00297619	0.00710109	0.00396825	0.0090614	0.00535714	0.00775887	0.0208333	0.0027027	0.0216683	0.0242376	0.00357143	0.00727513	0.005	0.049568	0.00715488	0.00390625	0.0502846	0.0107449	0.00483092	0	0	0.00526316	0	0.00238095	0	0	0	0	0.0285948	0.0085998	0.00180193	0.00528524	0.00556435	0.00178463	0.00549808	0.0107713	0.00277371	0.00452299	0.0117324	0.01486	0.0138422	0.015179	0.0266006	0.0185097	0.00458602	0.0111198	0.0269241
	Baiap2l2	0.00181488	0.0108193	0	0	0.00404858	0.00173913	0	0	0.00535714	0	0.0160714	0	0.0037037	0	0.00552381	0.00470085	0	0.0146524	0.0114198	0	0	0	0	0	0	0.021978	0.025641	0	0	0	0	0.0208333	0.0186335	0	0	0	0	0	0	0.0517544	0.0397516	0.0407303	0.0196154	0	0	0	0	0
	Als2cl	0.00790514	0.00744048	0	0.025	0.00146199	0	0	0	0.0649105	0.0233999	0.07018	0	0.00384615	0	0.00277778	0	0.00888889	0	0.0102564	0.00892857	0	0	0	0	0	0	0	0	0	0	0	0	0.00348736	0	0.00493371	0.00610555	0.0180494	0.00520833	0.0285108	0.0248065	0.0131579	0	0.0020284	0	0.0138889	0.00181818	0.00260417	0.00500801
	Ddx3y	0	0.00833333	0.0238095	0	0	0.0390625	0.0229167	0.02	0	0	0	0	0	0	0.0136364	0	0.00840336	0.0653846	0.211111	0	0	0	0	0	0	0	0.0833333	0.111111	0	0	0	0.015625	0.0111111	0.0166667	0	0	0.0422619	0	0.00854701	0.012987	0	0.0282051	0.020202	0.00727273	0	0	0	0
	Abi3	0	0	0	0	0.0106061	0	0.00980392	0	0	0.00641026	0	0	0.0086323	0.00584239	0.011155	0	0.00555556	0	0	0.00510204	0.0128968	0.011152	0	0	0	0.0111111	0	0	0	0	0.00715631	0.00627382	0.0216353	0.00759	0.00696889	0.00242813	0.000522466	0.0038519	0.00311869	0.00235018	0.0123256	0	0.0129065	0.00827532	0.003959	0.00621379	0.00757691	0.0331173
	Cyp4v3	0.00529101	0.00413223	0	0	0.00265252	0.0172102	0	0	0.00400641	0.00901572	0	0.00829726	0.00606061	0	0.0142857	0.00310559	0.00549451	0	0.00757576	0	0	0.00793651	0	0	0	0.00595238	0.00478469	0.00649351	0	0.0565476	0.0025974	0.0015015	0.00153846	0.00354449	0.00510204	0.00564209	0.00198762	0.00432849	0.0025641	0.00572851	0.00912628	0	0.00256063	0.00158988	0.00763226	0.00297619	0.00767196	0.0044802
	Vstm5	0.178305	0.0863539	0.0201389	0.00892857	0	0.00307692	0.0118343	0.0034965	0.018624	0.0121457	0	0	0.00483092	0.00207039	0.00808348	0	0	0.00367647	0	0.00840336	0	0	0	0.0576923	0	0	0	0	0	0	0.00502039	0.00682105	0.00500933	0.00443352	0.00777148	0.00349967	0.00526845	0.00608045	0.00624034	0.00439488	0.00396863	0.00827125	0.00555206	0.0020202	0.00378717	0.00663054	0.00542943	0.00277107
	Pgf	0	0	0.0042735	0	0	0	0.00340136	0.0169414	0.00396825	0.00334448	0.00462963	0	0.00554017	0	0.00357143	0.00687831	0.0026455	0	0	0.00460317	0	0	0	0	0.0185185	0	0	0	0	0	0	0	0	0	0	0	0	0	0	0	0	0	0	0	0	0	0	0
	Podxl2	0.00585317	0	0.00520833	0	0	0.0104167	0	0.00909091	0	0	0	0	0	0.00167224	0	0.00294118	0.0160088	0.00413223	0	0.00904977	0	0	0	0	0	0	0	0	0	0	0.00383598	0.00310502	0.00374106	0.00317076	0.000970696	0.00444916	0.0103062	0.00955811	0.0078125	0.00424935	0.00111888	0.00681136	0.00398366	0.00243231	0.00719302	0.00505039	0.0190146	0.0042618
	Smpx	0	0	0	0	0	0	0.00284091	0	0	0	0	0	0	0	0	0	0	0	0.010101	0	0	0	0	0.015625	0	0	0	0	0	0	0.00892857	0.00480769	0	0	0.0107527	0.00672307	0.00309598	0.00280112	0.00434783	0	0	0	0	0.0148526	0.00452489	0.00334448	0	0.00416667
	Gm3696	0	0.011941	0	0.0178571	0	0	0	0	0	0	0	0	0	0	0	0	0	0	0	0	0	0	0	0	0	0.0263158	0	0	0	0	0	0	0	0	0	0	0	0	0	0	0	0	0	0	0	0	0	0
	Cartpt	0	0	0.00347222	0	0.00872781	0.0159357	0.0047619	0.005	0.00534188	0	0	0	0	0	0	0	0	0	0	0	0	0	0	0	0	0	0	0	0	0	0	0	0	0	0	0	0	0	0	0	0	0	0	0.0178571	0	0	0	0
	Thsd1	0	0.00478469	0.0040568	0.0072549	0.00548759	0.00587861	0.00473214	0.0115384	0.003367	0.0120133	0	0.00292398	0	0.00219298	0.00478469	0.0047619	0.00363636	0	0.00328798	0	0	0.0405983	0	0	0	0.0123457	0	0	0	0	0.00576352	0.00490945	0.00290784	0.00645414	0.00526302	0.00460487	0.00687894	0.0068349	0.00397406	0.00541689	0.00243797	0.00273538	0.0066693	0.00679965	0.00824578	0.00836786	0.00278771	0.00343733
	Fgfbp1	0	0.0104657	0	0	0.00543478	0	0.00480769	0.00490196	0.00208333	0.00277778	0	0.00250627	0	0.00575049	0.00324675	0.00560224	0.00649351	0	0	0.00255102	0	0.0138889	0	0.0147059	0	0	0	0	0	0	0.0196759	0.0333333	0.025	0	0.0142857	0	0	0	0	0	0	0.012987	0.0153846	0	0.0104167	0.00932401	0	0.0178571
	Arhgap36	0.0147059	0.1	0	0	0	0.012987	0	0	0	0	0.0166667	0	0.0333333	0.00595238	0.0159722	0.00714286	0	0.0111111	0.0133333	0.0173913	0	0.0952381	0	0	0	0	0	0	0	0	0.00287738	0.00331898	0.0093045	0.00294118	0.00137363	0.00512373	0.00867347	0.00448114	0.00649399	0.00291005	0.0084478	0.00501931	0.00444	0.0077746	0.00340943	0.00458937	0.00575232	0.00149377
	Rasl11b	0	0	0.0127193	0.00537634	0.0015949	0.00219298	0.00252525	0.00416667	0.0116667	0.00555556	0.00822537	0	0.00806194	0	0.0143541	0.00208333	0.00167224	0	0.00357143	0	0	0.015873	0	0	0	0	0	0	0	0	0.0208333	0	0	0	0	0.0192308	0	0	0	0	0	0	0	0.0333333	0	0	0	0
	Pkdcc	0	0.0121528	0	0.0104167	0.0047619	0.00474441	0.00920635	0	0	0	0	0	0	0	0.00123457	0.00805153	0.00411523	0	0	0.0416667	0	0	0.0104167	0.00367647	0.0227273	0.0142857	0.0112782	0	0	0.00552268	0.00664216	0.00561404	0.0153816	0.00112613	0.00735816	0.0119048	0	0.00618212	0.0257576	0.00136054	0	0.00761544	0.00761905	0.00434166	0	0.00986111	0.00952381	0.00609473
	Rbm47	0.0130299	0.0130252	0.010101	0.00606061	0	0	0.0025	0.00833333	0	0.0127551	0.00887574	0	0.00208333	0.0018315	0.00833333	0.0263605	0.00529101	0.00568182	0	0	0	0.0454545	0	0	0	0.0166667	0	0	0	0	0	0	0	0	0	0	0	0	0	0	0	0	0	0	0	0.0128205	0	0
	Jak3	0	0	0.0133338	0.0124671	0	0	0.00132275	0.00178253	0	0.00277778	0.00207039	0.0102778	0.00241546	0.0137037	0.00227273	0.00708646	0.0118431	0.0240716	0.021275	0.00823045	0	0	0.01	0	0	0	0	0.0277778	0	0	0.0180312	0.0255514	0.0047619	0.0316427	0	0.0172254	0.00714286	0.0188366	0.0031746	0	0.00694444	0.00227273	0.00556145	0.040186	0.00612759	0.00378788	0.00277778	0
	Dlx6	0.0151515	0.00416667	0	0	0.0214372	0.00694444	0	0	0.00595238	0	0.00595238	0.00896973	0	0.0025641	0.00173913	0.0101211	0	0	0	0	0	0.0138889	0	0	0	0	0.00454545	0.0151515	0	0	0	0.0047619	0	0	0.00694444	0.0121753	0.0111111	0	0	0	0	0.00483092	0	0.00444444	0.00520833	0	0.0111915	0.0131173
	Ppm1k	0	0	0.00944444	0	0	0	0	0	0	0	0	0.0238095	0	0	0.00888889	0.0021645	0	0.0172839	0.00297619	0	0	0.0625	0	0	0	0	0	0	0	0	0.00630851	0.0124074	0.00547504	0.00571263	0.00859336	0.0072379	0	0.00672757	0.00330688	0.00436139	0.00533925	0.00553772	0.00246797	0.00458177	0.00617201	0.00364417	0.00266961	0.00512622
	Faim2	0.00412311	0.00733333	0.00617284	0.00533333	0.00310559	0	0.00266667	0.0183824	0.0138889	0.0208333	0	0.0161765	0.00555556	0.0163265	0.0209697	0.00544923	0.00227273	0.00630342	0.00309598	0.00558036	0.00568182	0	0.00606061	0.00446429	0.00480769	0.003367	0	0.025641	0	0.003125	0.00358423	0.0075	0.00757576	0	0.00588235	0.00590278	0	0.003367	0	0	0.00484587	0.00535322	0.00589418	0.00407234	0	0.0025	0.00357143	0.00833333
	Tmc7	0.00636364	0	0	0	0	0	0	0.00309598	0.00239234	0	0.0137255	0	0.00413223	0	0.0108755	0	0.00913313	0	0	0	0.0175439	0	0	0.0185185	0	0	0	0	0	0	0.00770645	0.00340166	0.00456725	0.00643002	0.00392082	0.00692331	0.00485884	0.00481961	0.00526886	0.0082911	0.00480188	0.00522379	0.0045981	0.00367888	0.00400663	0.00308994	0.0123948	0.0155255
	Nap1l5	0.0031348	0	0	0	0	0.00518207	0	0.00841751	0.00344828	0.0117949	0.00925926	0.00595238	0.0115385	0.020979	0.0124224	0.00210526	0	0.013493	0.0114802	0.0388577	0.00308349	0	0.00793651	0.00723623	0	0.00534759	0.00341829	0.00516917	0	0.00382134	0	0	0	0	0	0	0	0	0	0	0	0	0	0	0	0	0	0
	Parp9	0	0.00851393	0.00284091	0.00956633	0.00652681	0.0118428	0	0.00265252	0	0.00457666	0.00222222	0.00358423	0.0018797	0.002079	0	0.00435897	0	0	0	0.00363636	0	0	0	0.0042735	0.0138889	0	0	0.0351419	0	0	0	0.0196281	0.01	0	0.005	0	0.00307692	0	0.00219298	0.0034965	0.00320513	0	0.0465005	0.0285714	0	0	0	0
	Tmem38a	0.00137741	0	0	0	0.00625	0.00211416	0	0.0115062	0.00274725	0	0.00208333	0.00648688	0.0032473	0.013714	0.0147636	0.0188368	0.0137085	0.00265252	0.00420673	0.00973545	0	0	0	0	0	0.0227273	0.0125	0	0.0588235	0	0.00543155	0.00354048	0.000820345	0.00280024	0.0047771	0.00334781	0.00235554	0.00851008	0.00481649	0.00278123	0.00251057	0.00193146	0.0042312	0.00222222	0.00172043	0.00504813	0.00291521	0.00694614
	Rbpms	0	0	0	0.0133333	0.0104685	0	0	0.00505051	0.00989057	0	0.0833333	0.00552681	0.00213675	0	0.00220106	0.00454545	0.00977891	0	0.00699301	0.0068459	0	0	0.00793651	0	0	0	0	0.00363636	0	0.00892857	0.0109151	0.0104051	0.0127988	0.0111288	0.00911218	0.0113318	0.00772552	0.0111464	0.0115463	0.00898919	0.00755148	0.00439498	0.00397463	0.0114083	0.00728329	0.00569855	0.00712222	0.0145413
	Fbxo8	0.00627706	0	0.0238095	0	0	0.0149403	0.003125	0	0.00667735	0.00892857	0.00740741	0.0227273	0	0.00397727	0.00692641	0.00373577	0.00854701	0.00185185	0.00294118	0	0.00420168	0	0	0.0342529	0	0.00492611	0	0	0	0	0.00263281	0.00345735	0.00341652	0.00360963	0.0070587	0.00445416	0.00702247	0.00350573	0.0104037	0.00392232	0.0113801	0.00392078	0.0107628	0.00616764	0.00301105	0.0031744	0.00385377	0.0112482
	Pde8b	0	0.00201613	0.00635081	0	0	0.015625	0.00255754	0	0	0	0.0034965	0	0.0164918	0	0	0.00632227	0.00454545	0.00245098	0	0.00512821	0	0	0	0.0196078	0	0.0119048	0	0	0	0	0.00647614	0.00432991	0.00463828	0.0055907	0.00444646	0.00520527	0.0057984	0.00633633	0.00427031	0.00460312	0.00489824	0.00439318	0.00383814	0.0045543	0.00504127	0.00467756	0.00682969	0.00425309
	Diras2	0	0.00526316	0.00874108	0.00933014	0.00413223	0.00505952	0.00328947	0	0	0	0	0	0.00994398	0.00308642	0	0	0	0.00892857	0	0	0	0	0	0	0	0	0.015625	0	0.0256579	0	0.0114722	0.00713829	0.0030326	0.00653725	0.00304904	0.00304529	0.00341119	0.00374279	0.0056608	0.00403102	0.00264919	0.00494428	0.00339625	0.00606439	0.00353378	0.0222785	0.00421065	0.00465815
	Chmp4c	0.00378788	0.00277778	0.0047619	0	0.00628205	0	0.00245098	0	0	0.00694444	0.00968801	0	0.00441919	0.00639098	0.0197368	0	0	0.0031746	0.0130037	0	0	0	0	0.02	0	0	0.0416667	0	0	0	0.00544405	0.00361916	0.00432862	0.00304154	0.00547213	0.00361957	0.00164716	0.00778009	0.0059735	0.000509684	0.00405029	0.00405714	0.00342366	0.00333833	0.00432166	0.00309239	0.0069498	0.0072385
	Fancd2	0	0.00757576	0.00521739	0	0.00735294	0.00555556	0	0	0.0416667	0	0.00510204	0.0065625	0.0148185	0.00641026	0	0	0	0.00289855	0	0.0142467	0	0	0	0	0	0	0	0	0	0	0	0	0	0.00285714	0	0.0106952	0.0148026	0.0208333	0.0180556	0.00444444	0.00735294	0	0.00347826	0.00583333	0	0	0.0162037	0
	Col8a1	0.00520833	0	0	0	0	0.00621601	0.00534759	0.0178571	0	0	0	0	0	0.00772765	0	0.00809717	0.00637255	0	0.0181818	0	0	0	0	0	0	0	0	0	0	0	0.00372466	0.00391354	0.00656853	0.00527126	0.00465426	0.006402	0.00381454	0.00502849	0.00435013	0.00511116	0.00374355	0.00454889	0.00469336	0.00479705	0.00383988	0.00853413	0.0041418	0.00884275
	Ets1	0.015171	0.0187771	0.00163399	0	0.00811966	0.00480769	0	0.00574713	0	0.00396825	0	0.00396825	0.0078125	0.00595238	0.00438732	0.00160256	0.0128428	0	0	0	0.030303	0	0	0	0	0.00971034	0	0.007343	0	0	0.00322731	0.00450569	0.0161469	0.0144395	0.00557712	0.00681563	0.00719213	0.00530526	0.003201	0.00401181	0.00761732	0.00487939	0.00440875	0.00354365	0.00378976	0.0110156	0.0134536	0.00785538
	Hlx	0	0.00892857	0.0125	0	0	0.0136836	0	0.00146199	0.00535553	0.0055146	0.00378788	0	0.0159524	0	0.00494071	0	0.00183824	0.00160256	0.00347222	0	0.00297619	0.00773012	0.0034965	0.0107976	0.0168269	0	0	0	0.00735294	0	0	0	0	0	0	0.00840336	0	0	0	0.0175439	0	0.00757576	0.00757576	0	0.00581395	0	0	0
	Evx1	0	0.00490196	0	0.00289855	0.003125	0.00617284	0.00347222	0.003663	0	0.0119048	0	0.00578231	0.0094686	0.00389128	0.00868687	0	0	0	0.00833606	0.00308642	0	0.00625	0.00840336	0.00308642	0.0216783	0.0241071	0.0111111	0.0119048	0.00826586	0.00588235	0.00411523	0.0181818	0	0.00350877	0	0	0.00438596	0	0.00520833	0.00309598	0	0	0	0	0.00653595	0	0.0125	0.0107274
	Caprin2	0.0293803	0.0487045	0.00910931	0.00444444	0.0184725	0	0.00895979	0.00694444	0	0.00309598	0.00871212	0.00820106	0.00292398	0.00207039	0	0.00579151	0.00334448	0	0.0121528	0	0	0	0	0	0.0125	0	0	0	0	0	0	0	0.00892857	0	0	0.0142857	0	0	0	0.00869565	0.0190909	0.00724638	0	0.00694444	0	0.0133929	0	0.010101
	Pdgfrb	0	0	0.00867408	0.00383142	0.00355569	0.00135501	0.00863614	0	0.0134221	0	0.00168067	0.00505051	0	0	0.00976801	0.00510204	0	0	0.00624488	0.00589769	0	0	0	0.0113636	0.00396825	0	0.00625	0.00980392	0	0	0.0027262	0.00336449	0.00559331	0.00599965	0.00127382	0.00246002	0.00494856	0.00228758	0.00638178	0.00297556	0.00374072	0.0024472	0.00710973	0.00321373	0.00260781	0.00383744	0.00618116	0.00280878
	Sphkap	0	0	0.0446696	0.0392207	0.0363558	0.0516374	0.0569444	0.00480769	0	0.00207039	0.00292398	0	0.00833333	0.00925926	0.00793651	0	0	0.0309829	0.00606061	0	0	0	0	0	0	0	0	0	0	0	0.00569111	0.00571931	0.00310459	0.00545629	0.00666324	0.00143349	0.00445914	0.0047819	0.00477624	0.00292548	0.00435079	0.00532963	0.0058768	0.00623815	0.00385569	0.0041883	0.00469319	0.00422233
	Sptb	0	0.00292398	0	0.0037037	0	0	0	0	0	0	0.00520833	0.0115398	0	0	0	0.00877193	0.00869565	0	0	0	0	0	0	0.0120523	0.015625	0.0113636	0	0.00454545	0	0.00280112	0.00473609	0.00719401	0.00654269	0.00326787	0.00319583	0.0036201	0.0053733	0.00562315	0.00503481	0.0113554	0.00582053	0.00927667	0.0123472	0.00490748	0.0054567	0.00836609	0.00565048	0.00399346
	Epha5	0	0.00534759	0.004329	0	0.004	0.00770308	0	0.00909091	0	0	0	0.00931174	0	0.00413223	0	0	0.0202381	0	0	0	0.00477154	0	0.0075	0	0	0	0	0	0	0	0.00365241	0.00316381	0.00401905	0.00188324	0.00250875	0.00656904	0.00566115	0.0203508	0.00318408	0.0028168	0.00368752	0.0113648	0.00580099	0.00482342	0.00258401	0.00564445	0.00608917	0.0053924
	Grm8	0.0104167	0	0.00695652	0	0	0.00543478	0	0	0	0	0	0.0103896	0.00592238	0.00510856	0.00328446	0	0	0	0.0233468	0	0	0.0185185	0.0178571	0	0	0	0	0	0	0	0.0179005	0.00530637	0.00410706	0.000925926	0.00485269	0.0035166	0.00446429	0.00675334	0.0050063	0.000988142	0.00660948	0.00214635	0.000974659	0.00612182	0.007288	0.00163683	0.00408434	0.000666223
	Padi2	0.00210526	0	0	0.0047658	0.0108696	0.00895062	0	0.00462963	0.005	0	0.0141667	0.00526316	0.0100899	0.00438596	0.00952381	0.00806452	0	0.00226244	0	0.0128415	0	0	0	0	0	0	0	0	0	0	0.00457546	0.0043956	0.0322481	0.00555369	0.0124902	0.0034559	0.0196306	0.01069	0.0183974	0.0071232	0.00260104	0.0174746	0.00395	0.021487	0.00747863	0.00605926	0.00288983	0.00434174
	Efcab12	0	0.0138083	0	0	0.00634921	0	0.00775851	0	0.0100298	0	0	0	0	0.00208333	0.00198413	0.00245098	0	0.00842105	0.00310559	0	0	0.00543478	0.00271739	0.00322381	0	0	0	0.010101	0.0119048	0	0.00329971	0	0	0	0	0	0	0	0	0.0038881	0.00364887	0.0173835	0.00183566	0.00346458	0.00260074	0.00379535	0.00343392	0.0076663
	Dnah8	0.00534759	0	0	0	0	0	0	0	0	0	0	0	0.0104167	0	0	0	0.00857347	0.00396825	0	0	0	0	0	0	0	0	0	0	0	0	0.00287515	0	0	0.00633874	0.00335286	0.0019982	0.00276521	0.0112199	0.00837078	0.00669643	0.00322629	0.00329067	0.00758713	0.00364961	0.0057094	0.00396555	0.00253231	0.00304677
	Gimap6	0.00670079	0.00452489	0.00454545	0	0	0.00378788	0.0208333	0	0	0.0178571	0.00653595	0	0	0	0	0.00645508	0	0.00362319	0.00673059	0	0.00952381	0	0.00869565	0	0.00793651	0.00793651	0	0	0	0	0.00391728	0.00142248	0.00551684	0	0.0019305	0.0138761	0.0030303	0.00147059	0.0058734	0.00596591	0.00740741	0.00823755	0.0208333	0	0.00587607	0.0416667	0	0.00534759
	Gdf6	0.00695123	0.00569358	0.00507305	0	0.00965801	0.0138095	0.0112772	0	0	0	0	0	0	0.00828157	0	0	0.00769231	0.005	0	0.0240803	0	0.0138889	0.00740741	0	0	0.0269886	0.0333333	0	0.00666667	0	0.00462115	0.00146943	0.00693099	0.000611621	0.00170376	0.00536122	0.0031913	0.00709162	0.00501917	0.00569902	0.00266348	0.00799018	0.00652225	0.00544019	0.00205026	0.00312567	0.00310948	0.0208723
	Zeb2	0	0.0152956	0.00392157	0	0.00714286	0.00543478	0.00595238	0.00822701	0	0.0316697	0.0539869	0	0	0	0.00696767	0.0143116	0.0146717	0.00555556	0	0	0	0.00740741	0	0	0	0	0	0.00694444	0	0	0.00534759	0.00627451	0.00324675	0	0.00520833	0	0.00241546	0.00310559	0.0181818	0	0	0.00697587	0	0.0666667	0.0263889	0	0.00413223	0
	Kif6	0.0144928	0	0	0.00866597	0	0.00505051	0	0	0	0.00556522	0	0	0.0167735	0.00714286	0.00870601	0.00788898	0.00865339	0	0	0	0	0	0	0	0	0	0	0	0	0	0.00288272	0.00795455	0.00471451	0.00433248	0	0.0032491	0.0012987	0	0.00188034	0.0055875	0.00222222	0.00152439	0.000968992	0.00338266	0.00275482	0.00457467	0.0067803	0.00331197
	Rrp9	0	0.00207039	0	0	0	0.00833333	0	0	0	0	0	0	0	0.00478469	0	0	0	0.00768627	0.014178	0.0126061	0	0	0	0	0	0	0	0	0	0	0	0	0	0	0	0	0	0	0	0	0.0384615	0	0	0	0	0	0	0
	Apobec3	0	0	0.0102496	0.00873016	0.00215517	0.00328947	0.0102962	0.0102708	0	0.00833333	0.00769231	0	0.00222222	0.0493939	0	0.00346021	0.0103497	0.00241546	0.00333333	0.0222222	0	0	0	0	0.0131579	0.0119048	0	0	0.015625	0.0625	0.0125647	0	0.00735294	0.00970588	0.00207039	0	0	0.0026738	0.0135266	0.00548246	0.00320513	0.00367647	0	0.153395	0.0705134	0	0.00641485	0.0344828
	Scn3a	0.0123457	0	0.00666001	0	0	0	0.00555556	0.00631313	0.00626959	0.00347222	0	0	0.00526316	0.0120208	0.0166867	0.0177915	0.0670918	0	0	0.00740741	0	0.0294118	0	0.047619	0	0	0	0	0.0454545	0.0277778	0.00640094	0.00357773	0.00624865	0.00516864	0.00453014	0.00642075	0.00823428	0.00353415	0.00343734	0.00333781	0.00372174	0.00618283	0.00491542	0.00543216	0.0043138	0.0052248	0.00319875	0.00321444
	Lyz2	0.00222222	0	0	0	0	0.00438596	0	0.0185185	0.0208333	0	0.00292398	0.00666667	0.00543478	0	0	0	0	0.00412698	0.00584795	0.0088848	0	0	0	0	0	0.0417391	0.0148148	0	0	0	0	0	0	0	0	0	0.00841064	0	0	0.00344828	0	0.0065018	0.0222222	0	0.00833333	0	0	0
	Sema4f	0	0.00226244	0.00357143	0.00431849	0	0.00241546	0	0	0.00701754	0.015625	0	0.00392157	0.0120448	0	0	0	0	0.0176471	0.0105263	0	0	0.0151515	0	0	0.0104167	0	0	0	0	0	0.0103333	0	0	0	0.00295858	0.00920137	0	0	0.0118758	0	0.0158924	0.0555556	0	0	0.00308642	0	0	0
	Ldoc1	0	0.0102041	0.0208333	0	0	0	0.015625	0	0	0.0167411	0	0	0	0	0	0	0.00909091	0	0.0118125	0	0.00416667	0	0.00680272	0.0246914	0	0	0.00961538	0	0	0	0	0	0	0	0	0	0	0	0	0	0	0	0	0	0	0	0	0
	Cap2	0.00908521	0.00549451	0.00604686	0.00689655	0.00673401	0	0.00546595	0.003367	0.00720165	0	0	0	0	0	0	0	0.00709541	0	0	0	0	0	0	0	0	0	0	0	0	0	0.00458785	0.00293114	0.00593736	0.00364214	0.00500423	0.00902459	0.00488042	0.00759627	0.0022611	0.0129994	0.0119573	0.00471094	0.00270929	0.00552933	0.0072581	0.0100871	0.00857661	0.00596466
	Tedc1	0.0390643	0.0151515	0.00657343	0	0	0.00378788	0.0105965	0	0.0267974	0	0	0.00208333	0.003125	0.00336409	0.00913901	0.0057971	0	0.00366541	0.00280112	0.00396825	0	0	0	0.0217391	0	0	0	0	0	0	0	0	0	0	0	0	0	0	0	0	0	0	0	0	0	0	0	0
	Tspo	0	0.00277778	0	0	0.00854701	0.00222222	0.00595238	0.00506356	0.00347222	0.0212843	0.00480769	0.005	0.00416667	0.00392157	0.00280112	0	0.0151515	0	0.00621118	0	0	0.0111111	0	0	0	0	0	0	0	0	0.00448773	0.0103772	0.0355357	0.00462963	0.0309772	0.00368053	0.000507099	0.02537	0	0	0	0.00378788	0.017248	0.00170145	0	0.00346801	0.0059133	0.00387651
	Fezf1	0.0130435	0.00859788	0	0.00625	0	0.0180995	0.00833333	0.00416667	0.00357143	0.0133547	0.0128501	0.0166084	0	0.00961538	0	0.0205882	0.0078341	0	0	0.00694444	0.00840336	0.0102041	0	0	0.012987	0.00308642	0	0.00324675	0	0.0208333	0	0	0	0	0	0.025	0	0	0	0	0	0	0	0	0	0	0	0
	Nrap	0.00534759	0	0	0	0	0	0	0	0	0.00462963	0	0.014758	0.00275482	0	0	0.00363636	0.0657895	0	0.0103943	0.0153092	0	0	0.0107527	0.00363636	0	0	0	0	0	0	0	0	0	0	0	0	0	0	0	0	0	0	0	0	0	0	0	0
	Dnaja4	0	0.00320513	0.0042735	0	0	0.00584975	0	0.00818452	0	0.00879839	0	0.00266667	0.00471866	0.00434492	0.00208333	0	0	0	0.012987	0	0	0.0290404	0	0	0	0	0	0	0	0	0.00874942	0.00489766	0.00610996	0.00247835	0.0022703	0	0.00512821	0.00392954	0.00117647	0.00769185	0.015997	0.00188324	0.0211504	0.00306091	0.00433739	0.00125	0.00123153	0.000833333
	Scg2	0.0042735	0.00480769	0	0.00787037	0	0	0	0.00462963	0.00512821	0	0	0	0	0.0155203	0.00791246	0.0052521	0.0075188	0	0	0	0	0	0	0	0	0	0	0.01	0	0	0.0042735	0	0	0.00238095	0.00285714	0.00956938	0	0	0	0.0357143	0	0	0.00374332	0.0126922	0.00294118	0	0.00462963	0
	Rgs5	0	0	0.0190476	0.00584795	0	0	0.00961538	0.00505051	0.00444444	0	0	0	0	0.05	0.010101	0.0434783	0	0	0	0.00404858	0	0	0	0	0	0	0	0	0.0369048	0	0.0133223	0.00340531	0.00511544	0.00287957	0.0214084	0.00468083	0.010242	0.0141693	0.00979887	0.0060712	0.00439874	0.0113697	0.0134829	0.0130854	0.00173323	0.0139881	0.00632604	0.00965185
	Gkn2	0.00641026	0.0116575	0.0164959	0.00439394	0.0049794	0.00512478	0.00255754	0.00271739	0	0.00923077	0.00855898	0.00252525	0	0.00543478	0.00416667	0.00902256	0.0142581	0	0.00769231	0	0	0	0	0	0	0	0	0.0263158	0.0513158	0	0.00523077	0	0	0.00568327	0.0104167	0	0.00793651	0.00595238	0	0	0.00879839	0.00750916	0.00956833	0.0161458	0.00297619	0.003125	0	0
	Rusc2	0.0110826	0.00413223	0.0100881	0	0	0.00562353	0.00616371	0.00967078	0	0.00555556	0	0.00294118	0.00416667	0.00153846	0.00909091	0.0142045	0.0166667	0	0	0	0	0	0	0.0625	0	0.0117647	0	0	0	0	0.00357815	0.00251836	0.00384747	0.00360173	0.00457525	0	0	0.00984848	0.00119048	0.00427679	0.00711462	0.0038447	0.00633997	0.00349829	0.0089899	0.00474557	0.00344379	0.00438034
	Fmn1	0.00543478	0	0.00595238	0	0.003663	0	0.0138889	0	0	0	0	0.00431034	0.0078125	0.00777778	0	0.00762527	0.00297619	0.00277778	0.00744843	0	0	0	0	0	0	0	0	0	0	0	0.00427049	0.00201699	0.00754978	0.00603926	0.00251225	0.00280951	0.0048533	0.00553224	0.00417792	0.0048985	0.0113767	0.00516222	0.0152329	0.00954726	0.00604328	0.013668	0.0049472	0.00672676
	Treml1	0.0699634	0.00951178	0.00396825	0	0	0	0.0143229	0.00452489	0	0.0101456	0.00925926	0	0.00496417	0.0128205	0	0	0.00882353	0	0	0	0	0	0	0	0	0	0	0	0	0	0	0	0	0	0	0	0	0	0	0	0	0	0	0	0	0	0	0
	Pdpr	0.00274725	0	0	0	0.00350877	0.00240385	0.003003	0.0144499	0.00185185	0.0246914	0	0.00536984	0.00481475	0	0	0.00232288	0.00943223	0.00431034	0.00912976	0	0	0	0	0	0	0	0	0	0	0	0.00528369	0.0039892	0.000925926	0.0074059	0.00315598	0.0229479	0.00333144	0.00731707	0.00499452	0.00187254	0.00400922	0.00666419	0.00481942	0.0311732	0.00837054	0.00343137	0.00780893	0.00244344
	Rhox5	0	0	0	0	0	0	0	0	0	0	0	0	0	0	0	0.0192308	0.00595238	0	0.0164806	0	0	0	0	0.0416667	0	0	0	0	0	0	0	0	0	0	0	0	0	0	0	0	0	0	0	0	0	0	0	0
	Pkib	0	0.00740741	0	0.0138889	0	0	0	0	0	0	0.0113553	0.00505952	0.00542005	0.00714286	0.00909091	0	0	0	0	0.00510204	0	0.0142857	0	0	0.00657895	0.008	0	0	0	0	0	0.00505051	0	0	0	0.00694444	0	0	0	0	0.00952381	0	0	0	0	0	0	0
	Notch4	0	0	0.125	0	0.00625	0.00265252	0.0114941	0.00964998	0	0.012	0	0.00420168	0	0.0026455	0.0189691	0	0.00595238	0.0104167	0	0	0	0	0	0	0	0	0	0	0.00833333	0	0	0	0.004329	0	0.00714286	0	0	0	0.0078125	0	0	0.010989	0	0	0	0	0.0104167	0
	Gjb2	0.015873	0.0034965	0	0.00396825	0	0.0102041	0.00606061	0	0	0	0	0	0.00931174	0.00510204	0.00694444	0.00196078	0	0	0	0.00396825	0	0	0	0.0119048	0	0	0	0	0	0	0.00276304	0.00227273	0.00230415	0.0112782	0	0.0126645	0.00357143	0.0056899	0	0.00226757	0	0	0	0.011081	0.00792375	0.0171129	0.0171359	0.00618534
	Ppp2r5a	0.00790514	0	0	0.00833333	0	0.0314348	0.0268261	0.00682741	0	0	0.00617284	0	0.03125	0.05	0	0	0.00741107	0	0.00961538	0	0.00888889	0.0111303	0	0	0	0	0	0.0147368	0	0.00328947	0.0026589	0.00543164	0.00264136	0.00473548	0.00517161	0.00463698	0.00947656	0.00437397	0.00280864	0.00344589	0.00961815	0.00538972	0.00766687	0.00394016	0.00766799	0.00640868	0.00142462	0.00448737
	Oprd1	0.00657328	0	0.00840336	0.00541017	0	0.00834783	0.00623008	0.00268817	0	0	0	0	0.0357143	0	0	0.0526316	0.0149294	0.0047619	0	0.0138095	0	0	0	0	0	0	0	0	0	0	0.00395772	0.00459646	0.00718182	0.00422112	0.00371358	0.00299538	0.00813022	0.00423012	0.00537372	0.00340072	0.00375916	0.00917063	0.0198681	0.00624129	0.0135566	0.0060577	0.00338329	0.0190699
	Txnip	0.0067617	0	0	0.00263158	0	0.0151515	0	0	0.00634921	0.00694444	0	0	0	0.015213	0.00541784	0	0.0025	0.00897053	0.00650641	0.00562169	0	0	0.00595238	0	0.00680272	0	0	0	0	0	0	0	0	0	0	0	0	0.00657895	0	0.0277778	0	0	0	0	0	0	0.00574713	0
	Dhdds	0.00326797	0.00649351	0.00697256	0	0.00309598	0.0123081	0.0133333	0.00543831	0.0079016	0.00836661	0.00853295	0.00507765	0.00423611	0.00452489	0.00294118	0.128571	0.00357143	0.00219298	0.00326797	0	0.015625	0	0	0	0	0	0	0	0	0	0	0	0	0	0	0.0217391	0	0	0	0	0.00968013	0	0	0	0	0	0	0.03125
	Ssc5d	0	0.00940171	0.00694444	0	0.0112121	0.0169231	0.00662698	0.00444444	0.0025	0	0.00840336	0.00591348	0.0102041	0.0176768	0	0	0.00641026	0.0047619	0	0	0	0	0	0	0	0	0	0	0	0	0	0	0.0178571	0.0277778	0	0	0	0	0.0238095	0	0	0	0	0	0.125	0	0	0
	Mpped1	0	0.00617284	0	0	0	0.00689655	0.00228833	0.00183824	0	0	0.00706677	0.00367647	0.00357143	0.00667863	0	0.00526316	0	0	0	0.0175439	0	0	0	0	0	0	0	0	0	0	0.00340052	0.00352708	0.00760871	0.00526752	0.00374387	0.00481487	0.00727675	0.00580487	0.00340434	0	0.00561037	0.000641026	0.0280802	0.0038107	0.00162338	0.00497298	0.00593822	0.00462156
	Nedd9	0.00374332	0	0	0	0.00694444	0	0.0037037	0.00970696	0	0.00753968	0.00651011	0	0.00205761	0.00179211	0	0.00462963	0.00285714	0	0.00961538	0.00809717	0	0	0	0.00757576	0	0	0	0	0	0	0.00418144	0.00476527	0.00479515	0.00278052	0.00538569	0.00383887	0.00729441	0.0146387	0.00464899	0.0180319	0.00626657	0.0101991	0.00805811	0.00397591	0.00514391	0.00596135	0.00367877	0.00715324
	Tyrobp	0.0495536	0.00324675	0.00595238	0.00194932	0	0.00570583	0.00845411	0	0	0.00952381	0.0181818	0.0208333	0.00715488	0.00701754	0.00403226	0.00383772	0.0049794	0	0	0	0	0	0	0	0	0.0625	0	0	0	0	0	0.0357143	0	0	0	0	0	0	0	0.0133333	0	0.00892857	0	0	0.05	0	0	0
	Akr1e1	0.00124224	0.00411523	0.00550152	0.0147059	0	0	0	0	0	0.012987	0	0.0102041	0.0238095	0	0	0	0	0	0	0	0.0344828	0.0185185	0	0	0.0138889	0	0	0	0	0	0.00324675	0.0124158	0.00680272	0	0	0.00340136	0	0.00462963	0	0	0	0	0.0125	0	0	0	0	0.00433298
	Pcdhga10	0	0.0081754	0	0.00308642	0	0.00183824	0	0	0	0	0	0.05	0.0131579	0.00595238	0.0134865	0	0	0	0	0	0.00869703	0.0014881	0.0077505	0	0.00373162	0.00196078	0.00613969	0.0031746	0.000952381	0.00245536	0.00590453	0.00454312	0.00806005	0.00506835	0.00521715	0.00530892	0.00489394	0.00626645	0.00353313	0.00585979	0.00749113	0.00528948	0.00594301	0.00565121	0.00418006	0.00519771	0.00598874	0.00411189
	Fos	0	0	0	0	0	0	0.00897436	0	0.00231481	0	0	0	0.00438596	0.00714286	0.00297619	0	0.025	0.00350877	0.025	0.0148889	0	0	0.00854701	0.0202991	0	0	0	0	0	0	0.0555556	0	0.05	0.0153846	0	0.0125	0.010989	0	0	0.01	0	0	0	0	0	0.0104167	0	0
	Gucy1b1	0.0060104	0.00446429	0	0.0104167	0	0	0.00357143	0.00222222	0.00939423	0	0.00877193	0	0	0	0.00795756	0.0154348	0.00340136	0	0.0117647	0.00657895	0	0	0.025	0	0	0	0	0.0108696	0	0	0	0.015625	0	0	0	0	0	0	0.0113636	0.0333333	0.0357143	0	0	0	0	0	0	0
	Copz2	0	0	0.00326797	0.00210526	0.00420168	0.00789474	0.00929705	0.015873	0.0436546	0.0104233	0.0169787	0.0208219	0.00416667	0.00657596	0.25	0	0	0	0.0125313	0.025974	0	0	0	0	0	0	0	0.0416667	0.1	0	0	0	0.00657895	0	0	0	0	0	0	0.00625	0.0217391	0	0	0.0105263	0.00526316	0	0.0178571	0
	Il10rb	0.00416667	0.00673401	0.00547574	0.00830144	0.00592885	0.00769231	0.00763126	0.00274725	0.0114977	0.00883838	0	0	0	0.0142857	0.00520833	0	0	0	0.00396825	0.0158237	0	0	0	0	0	0	0	0	0	0	0	0.00568182	0	0	0	0	0.00653595	0	0.0141156	0	0	0	0	0	0	0	0	0
	Pdlim3	0.00469577	0.00926641	0.0161358	0.00333333	0.00198413	0	0	0	0.0667857	0.0124489	0.0866299	0.16063	0.123428	0.00968013	0.0201667	0.00505051	0	0.00431034	0.0148957	0.00730706	0	0	0	0.0277778	0.0151515	0.01	0.0193548	0	0	0.00555556	0.00251653	0.00862876	0.00353912	0.00400393	0.0064259	0.00496253	0.00495357	0.0279042	0.00311624	0.0013369	0.00316013	0.00223005	0.0020651	0.0274396	0.0221712	0.00471186	0.00396463	0.00094518
	Lilrb4a	0.00324675	0.00529101	0.004329	0	0.0208333	0	0	0	0	0.00454545	0	0	0	0	0	0	0.0133333	0	0	0.00420168	0.0909091	0	0	0	0	0	0	0.0625	0	0	0	0	0	0	0	0	0	0	0	0	0	0	0	0	0	0	0	0
	Zfp365	0.00714286	0.0146199	0	0	0	0.03125	0	0	0	0	0.0205635	0	0	0.00740741	0.00295858	0	0.0101029	0	0.00363636	0.00520833	0	0	0	0	0	0	0	0	0	0	0.0227778	0.0135135	0	0	0.00333333	0.00245098	0.00699301	0.00998217	0	0	0	0.0517624	0	0.00250627	0.0073808	0.003125	0.00320513	0
	Cd1d1	0.00624054	0.0136508	0.00625	0.00699301	0.00462963	0	0.0153128	0.00595238	0.00265252	0.00615385	0.004329	0.0080379	0.00227273	0	0	0.00809717	0.00289855	0	0	0.00809717	0	0	0	0.0135135	0.0151515	0	0	0	0	0.015	0	0.025	0	0	0	0	0	0	0	0	0	0	0	0	0	0	0	0
	Ppargc1a	0.00478469	0	0	0	0	0	0	0	0.00308642	0	0.00653595	0	0	0	0.00699301	0	0	0.0121212	0.00793651	0.0417201	0	0	0	0	0	0	0.0227273	0	0	0	0.00691721	0.00306938	0.0042146	0.115385	0	0.00166667	0.0250967	0.0070896	0.00266106	0.0130952	0.00843962	0	0.00122549	0.00258065	0.00208333	0.00100806	0	0.00394411
	Dock5	0.015873	0.00396825	0	0	0.00662393	0.0336726	0.0188408	0.0172848	0.00326797	0.012987	0	0	0	0.00833333	0	0.00396825	0.01	0	0.00877193	0	0	0	0	0	0.0277778	0.0416667	0	0	0	0	0.00846023	0.00490641	0.00284389	0.00671504	0.0236643	0.00615715	0.00946054	0.00406817	0.00728365	0.00594053	0.00562787	0.00818217	0.00635125	0.00947936	0.00641286	0.00527714	0.00673148	0.00246908
	Hpgds	0	0.00357143	0.00628205	0	0	0.00549451	0.00744048	0	0	0.0178571	0	0	0	0	0.0666667	0	0.0126923	0.0042735	0	0	0	0	0	0	0	0	0	0	0	0	0.000965251	0.00659341	0.00446429	0.0117647	0.00414673	0	0	0.00917108	0	0.00631808	0.00747066	0.0134575	0.00231481	0.00281955	0.00479183	0.00519481	0.00412879	0.00328541
	Slc5a5	0.0192308	0	0.00673401	0.00646412	0.00238095	0.0363923	0.00568182	0.0015625	0.00272109	0.00179211	0.0198698	0.0203709	0.00191571	0.0137255	0.00222222	0.00996072	0.00266667	0.0107638	0	0.0657961	0.00413223	0.00483092	0	0	0	0	0.0234375	0	0.00925926	0.015625	0.01	0	0.025	0.00757576	0	0	0.00571429	0.00490196	0	0.0129032	0	0.00833333	0.0170498	0	0	0	0.00892857	0
	Pdzrn3	0	0.0140536	0.00661064	0	0.00462963	0	0	0.00855615	0	0	0	0	0	0.00462963	0.00727759	0.00909392	0.00771411	0	0.00899758	0.00913313	0	0	0	0	0	0	0	0.0145688	0	0.00617284	0.00198527	0.00422846	0.00312415	0.00744347	0.00822065	0.00468551	0.00743016	0.0028769	0.00603068	0.00292547	0.00618135	0.00538573	0.00263398	0.00629336	0.00392123	0.00584551	0.00827765	0.0034188
	Irak3	0.00610119	0	0.00568182	0.00416667	0	0.00362319	0	0.00384615	0	0.00915756	0.00241546	0.00238095	0.00888889	0.0629482	0.0106275	0.00870096	0.0107575	0.00225225	0.0249288	0	0	0	0	0	0.0714286	0	0	0	0	0	0.00560431	0.00656921	0.00275928	0.0116425	0.00332168	0.00280594	0.00510078	0.00558752	0.00720216	0.00467256	0.00540313	0.047162	0.00720484	0.0044241	0.00316195	0.0057564	0.00398327	0.00499785
	Samd4	0.00284091	0	0	0	0.0151515	0.00792649	0.00280112	0.00454545	0	0	0	0.00208333	0.00785441	0.00205761	0	0	0	0	0	0.0151515	0.03125	0	0	0	0	0	0	0	0	0	0	0.00909091	0	0.00833333	0	0	0	0.0111111	0	0	0	0	0	0.00699301	0	0.00833333	0.0167832	0
	Igsf3	0.0104167	0.012987	0.00534759	0	0.00807416	0.00670078	0	0	0.0160714	0.01	0	0.0030303	0	0	0.0117936	0.0115942	0	0	0	0	0	0	0	0	0	0	0	0	0	0	0	0	0.00826446	0	0	0	0	0	0	0.025641	0	0	0	0.0151515	0.037037	0.00883995	0.015625	0
	Ppp2r2c	0.00164204	0	0.0064049	0.00512821	0.0290447	0.00625	0.00395955	0	0.00383142	0	0	0.0037594	0.0178702	0	0.00438596	0	0.00340136	0.00490196	0	0.00446429	0	0	0	0	0	0	0	0	0	0.0166667	0.00595105	0.0039206	0.00454089	0.00419735	0.00360165	0.00355177	0.00436144	0.00755294	0.0054092	0.00528594	0.00495388	0.00914266	0.00549933	0.00732543	0.00439168	0.00284914	0.00478948	0.00393558
	Rasip1	0	0	0	0	0.00907407	0.00699301	0.00700758	0.00650695	0.21875	0.0526316	0.0104278	0.008	0	0.0643939	0.00294118	0.00308642	0	0.00491991	0.012051	0.00543478	0	0	0	0	0	0	0	0	0	0	0	0	0.0357143	0	0	0	0	0	0	0	0	0	0	0	0	0	0	0
	Tenm2	0	0	0	0	0	0.010989	0.0192308	0.00555556	0.0181516	0.00480769	0	0	0	0.00703348	0	0.0088925	0.0113636	0.00757576	0.00375	0	0	0	0	0	0	0.0625	0	0	0.00946055	0	0.00339486	0.00572282	0.00350312	0.00960949	0.00375417	0.00402078	0.0069284	0.0042803	0.00600378	0.00543919	0.00528507	0.00785114	0.00800228	0.00699189	0.00276019	0.00449772	0.00376739	0.00629583
	Crtac1	0	0.0124224	0	0.0122449	0	0	0.00379507	0.00277778	0.00801282	0.00802502	0.00362976	0.00668724	0.00326797	0.00555556	0.00438596	0.00490196	0.00250627	0.0119048	0	0.00490196	0	0	0.0738095	0	0	0	0	0	0	0	0.00423126	0.00966938	0.00418127	0.0226263	0.00457619	0.0106271	0.00416106	0.0120998	0.00639118	0.00411857	0.00938938	0.0020088	0.00452714	0.00481182	0.00552646	0.0051836	0.00312135	0.00430891
	Col5a1	0	0	0	0	0.0155844	0	0	0.00529101	0.004329	0.00460829	0.0134615	0.00333333	0.00940171	0.00732601	0.0065812	0.0040568	0.0026455	0.0114967	0	0	0.00980392	0	0	0.012987	0.0119048	0	0.00826446	0	0	0.0277778	0.00524891	0.00328024	0.00448905	0.0038734	0.00706315	0.00406363	0.00417952	0.00617262	0.0160499	0.00310217	0.00574452	0.00919901	0.0050279	0.00806617	0.00864472	0.00802219	0.0093868	0.00863027
	Has2	0.0270936	0	0.00757576	0	0.0114603	0	0	0	0	0	0	0	0	0.00572344	0	0.00277778	0	0	0.00462963	0	0.0208333	0	0	0	0.01	0	0	0	0	0.00657895	0.00334672	0.00442678	0.0107699	0.00676362	0.00588416	0.00523234	0.00639178	0	0.0029386	0.00615385	0.000535045	0.00293722	0.00859253	0.00524936	0.0248684	0.00324262	0.00604032	0.00303365
	Irgm1	0.0111243	0.00452489	0.005	0	0.00452489	0.00480769	0.00384615	0	0.00333333	0.00416667	0.0067617	0.00167224	0.0252682	0.0587671	0.0305328	0	0	0.00931677	0	0.00501407	0.0285714	0	0	0	0	0.00980392	0	0	0	0.0208333	0	0	0.010507	0.00367647	0	0.00241546	0.00624376	0	0.00173611	0	0	0.00615984	0.00378788	0	0.00219298	0.0071273	0	0
	Cxcl12	0	0.00463599	0	0	0.00333333	0.00568182	0.00854701	0	0	0.003125	0	0.00285714	0.00606061	0.00478395	0.00534759	0	0	0.00793651	0	0.003663	0	0	0	0	0	0	0	0	0	0	0.00333333	0.00977555	0	0	0.00666996	0	0.00813692	0.0126991	0	0	0.00744285	0.0049794	0.00345692	0.00773329	0.00255428	0.00147059	0.00362616	0.0057971
	Ppfia4	0.00213675	0.00235294	0	0	0	0.0192744	0.00840336	0.00621118	0.0111111	0.00416667	0.00529101	0.00324675	0	0.00649351	0.00197628	0.014379	0.00496278	0.00384615	0.00395257	0.00735294	0	0	0	0	0	0.0240896	0	0	0.00520833	0.0047619	0.00222222	0.00753119	0.010455	0.00845865	0.00577201	0.00226244	0.00246914	0.00452489	0.00595238	0.00359517	0	0.00416667	0.00309598	0.00514347	0.0075	0	0.00787285	0
	Cyp39a1	0	0.00438596	0.00666667	0	0.00534759	0.00285714	0	0	0.0111111	0	0.00740741	0	0.0042735	0.00493165	0.01	0.00555556	0.00326797	0.00462963	0	0	0.0357143	0.0402047	0	0	0	0	0.0113636	0	0.00925926	0	0.00521279	0.0485064	0.0176706	0.004535	0.00408163	0.000541126	0.00541428	0.0116329	0.00545017	0.00401879	0.0075965	0.00235849	0.0083377	0.00175824	0.00813428	0.00408961	0.00291692	0.0140485
	Zbtb42	0.00846377	0	0.00543478	0	0.00649424	0.00240385	0.00732514	0.0116778	0.00478469	0.013215	0.00625	0.0171769	0	0	0	0.00758272	0.00625	0.00509642	0.023976	0	0	0	0	0	0	0	0	0	0	0	0	0	0	0	0	0	0	0	0	0	0	0	0	0	0	0	0.03125	0
	Pla2g4a	0	0.0116162	0	0	0	0.00983796	0	0.00333333	0	0.00571429	0.00957265	0.00628307	0.00595238	0.00793651	0	0.0106534	0.00384615	0.0082025	0	0.00555556	0	0	0	0	0	0	0	0	0	0	0.00459197	0.0100785	0.00270596	0.0120382	0.00807427	0.00506514	0.00727532	0.0026606	0.00344733	0.0116292	0.00377405	0.00545114	0.00685184	0.0296204	0.00488922	0.00709936	0.0123119	0.00638929
	Stac2	0.00714286	0.00680272	0	0.00639205	0.0018797	0	0.0109271	0.00433777	0.0163664	0.00714286	0.00618132	0	0.00197628	0	0.0115597	0.00320513	0	0.0136054	0.00709325	0.00706522	0	0.017094	0	0	0	0	0	0	0	0	0.0045653	0.00572939	0.00392581	0.00488622	0.00281156	0.00136563	0.00429777	0.00531561	0.00581038	0.00382812	0.0038133	0.00650022	0.0120993	0.0156849	0.00776542	0.00194458	0.00697442	0.0148608
	Car12	0	0	0.0117647	0	0.00793651	0	0.00238095	0.00714286	0.00718644	0.00395257	0.00363636	0	0.002849	0	0.00413223	0	0	0.00333333	0.00181159	0	0.0222222	0	0	0	0	0	0	0.0634921	0	0.0185185	0.0173611	0.00933465	0.0102619	0.00712121	0.00454871	0.0271189	0.00720919	0.00918532	0.0100848	0.0072622	0.00833333	0.0209424	0.00934903	0.00528986	0.0122061	0.01478	0.0199265	0
	Osbpl5	0.00720288	0.00938735	0.00888889	0.00999616	0	0.00694444	0	0.00595238	0.00505051	0.0248447	0.00219298	0.00146199	0.0130854	0.0136641	0.00761905	0	0	0	0.00326797	0.00634921	0.03	0.0372841	0.0247368	0.0414966	0.0283816	0.0281339	0	0	0	0	0.00384236	0.00241	0.00448906	0.00397149	0.00636473	0.0114359	0.00427977	0.00553075	0.00659695	0.00313564	0.0109768	0.00332835	0.00402913	0.00553027	0.00398352	0.00418485	0.00702531	0.0035697
	Gpa33	0	0.00490196	0	0.00462963	0.00653595	0.00689655	0.002849	0	0.00847701	0	0.00641026	0	0	0	0	0	0.0021978	0.00552632	0.0047619	0.00444444	0	0	0	0.00961538	0	0	0	0	0	0	0.00534291	0.00423866	0.00299082	0.0121416	0.00978758	0.0055957	0.00235804	0.00334885	0.0166854	0.00391707	0.00605108	0.00585533	0.00570606	0.00446124	0.00567804	0.00344997	0.00396061	0.00477534
	Cpt1b	0	0.0151515	0.00653595	0	0.00588235	0.00239234	0.00909091	0.0025641	0	0.00569697	0.0069697	0	0.00588235	0	0	0.00584795	0	0	0.00226244	0	0	0	0	0	0	0	0	0	0	0	0	0.0526316	0	0	0	0	0	0	0	0	0	0.0181818	0.0185185	0	0	0	0	0.00854701
	Ralyl	0.00404858	0.00697168	0	0.0025641	0.00357143	0.00854701	0.01875	0	0	0	0.00478746	0.00231481	0.0153846	0.00454545	0	0.027193	0.00909091	0.00411523	0	0.00925926	0	0	0	0	0	0	0	0	0	0	0	0	0	0	0	0	0.00892857	0	0.0153846	0	0	0.0204082	0	0	0	0	0	0
	Dmrtb1	0.00476799	0	0.00893551	0	0.00454545	0	0.00208333	0.003663	0	0.0119048	0	0.0107143	0.00280112	0	0	0.00407288	0	0	0.00395257	0	0	0.022096	0.00909091	0.00904977	0.00999616	0.00378788	0.00434783	0	0.0116342	0.00793651	0.002	0.0127273	0.00227273	0.00208333	0	0.00137363	0	0.00484401	0.00873016	0.00526316	0	0	0	0.00378788	0	0	0.00411523	0
	Pcdh7	0	0.00226244	0.00555556	0.00252525	0.013986	0	0.00714286	0.00591348	0	0.0111111	0	0	0	0	0	0	0	0	0	0	0.00271112	0.0066619	0.00149031	0.00393841	0.0164364	0.00320806	0.00189394	0.00493381	0.00289121	0.00591185	0.00630383	0.005536	0.00773424	0.00455483	0.0135358	0.00831802	0.00475121	0.00518658	0.00526776	0.00707437	0.00604126	0.00795506	0.00529521	0.0145714	0.00717126	0.00675819	0.00533025	0.00502873
	Dhrs7	0	0	0	0.02657	0.0031746	0.00662516	0	0.00649351	0	0.00250627	0.00350877	0	0	0	0.0138422	0.00297619	0	0.0123457	0	0	0	0	0	0	0	0	0	0	0	0	0.00162338	0.0077381	0.00131579	0.00411523	0.00230769	0.00981262	0.00420259	0.0127847	0.0177583	0.0114735	0.0015873	0.0122134	0.00222055	0	0.00352113	0	0.0013587	0.00232759
	Olig2	0.00285714	0.00937719	0.00478632	0.0130719	0.00673559	0	0	0.00207039	0.0328919	0.0166667	0.0309317	0.00867369	0	0.00167224	0	0.00909091	0	0	0.02	0	0	0	0	0	0	0.0444444	0	0.0333333	0	0	0.0133333	0	0.0119048	0	0.00769231	0	0	0	0	0	0	0	0.00462963	0	0	0	0	0
	Nxt2	0	0	0	0	0	0	0	0.0188816	0	0	0	0	0	0.00549451	0.0162037	0	0	0	0	0	0	0	0	0	0	0	0	0	0	0	0	0	0	0.4	0	0	0	0	0	0	0.0168067	0	0	0	0.0117647	0	0	0
	Slfn5	0.0139198	0	0.00657895	0.00483092	0.00399832	0.0030303	0.0132615	0	0.00164204	0	0	0	0.0114967	0	0.0166667	0	0	0	0	0.00289855	0.04	0.0416667	0	0	0	0	0	0	0	0	0	0.00526316	0.00277778	0.00577346	0	0	0	0.0051974	0.00584065	0	0.00465008	0	0	0	0.0077253	0.00925926	0	0.00618132
	Sim2	0	0	0	0.0114379	0.00867769	0.015625	0	0	0.012987	0.00326797	0	0	0.00347222	0	0	0	0.0248016	0	0.0170841	0	0	0	0	0.00588235	0	0.010989	0.00308642	0	0	0	0.00611154	0.00308642	0.00596105	0.00539466	0.0187086	0.00840977	0.00306335	0.00163429	0.00296269	0.015162	0.00227898	0.0016172	0.00274601	0.0063695	0.00689246	0.00317647	0.00228903	0.00388871
	Kcnj10	0	0	0	0	0	0	0	0	0	0	0	0.0151515	0.00292398	0.00974026	0.00617284	0.00404858	0.0125	0	0	0.0885913	0.0678419	0.0418301	0.0558223	0.0500344	0.0704496	0.0495238	0	0	0	0.0318182	0.0100729	0.00198245	0.0206534	0.00786305	0.00508608	0.015638	0.00563069	0.00338047	0.0039439	0.00378691	0.00870833	0.0068454	0.00444896	0.00766545	0.0176726	0.0068296	0.00265493	0.00753805
	Runx3	0	0.00925926	0.0034965	0	0.00792011	0	0.00277778	0.00501152	0	0.00791925	0.0138438	0.0156575	0	0.00226244	0	0.0121825	0.00608576	0.0150185	0.0294893	0.00470588	0	0.0130719	0	0	0	0	0	0	0.00854701	0	0.00461014	0.00625116	0.00610147	0.00378089	0.00965341	0.00462252	0.00467602	0.007115	0.00824597	0.00562633	0.00609956	0.00379774	0.00264804	0.00475091	0.00781775	0.0114731	0.0158639	0.00375027
	Dact1	0.00295858	0	0	0.00803571	0.00904977	0.00255102	0.015873	0.00423077	0.00387286	0.00189753	0.0144444	0.0136364	0	0	0	0.0047619	0	0.00595238	0	0	0.0357143	0	0	0	0	0	0.0208333	0	0	0	0.00326797	0.00328947	0.00183824	0	0	0	0.0171522	0	0	0	0.0349269	0.00208333	0.00473027	0.00729151	0	0	0.00457666	0
	Tcea3	0.00179211	0.00326797	0.039966	0.00595238	0	0.00649351	0	0	0	0.014	0	0.0178571	0	0	0	0.00925926	0.00396825	0	0.00403226	0	0	0	0	0	0	0	0	0	0.166667	0	0.00251462	0.00601251	0.00521978	0.00550558	0.0247366	0.00324001	0.00185185	0.00249398	0.00580717	0.00287627	0.0584046	0.02483	0.002932	0.00178545	0.00407331	0.00152439	0.00164069	0
	Phf19	0	0	0	0	0.0354563	0.0286654	0.0239582	0.00773633	0.0096366	0	0.00231481	0	0	0.00470588	0.002849	0	0.00238095	0.00384615	0	0.00454545	0	0	0	0	0	0	0	0	0	0	0	0.010885	0	0	0.00484318	0.00545058	0.00271003	0.0034965	0.0047619	0.00644841	0.00855263	0.00255754	0.00384615	0	0.00480769	0	0	0.0134192
	Kcp	0.00596591	0	0.00372024	0.00396006	0.00501701	0.00931034	0.0128205	0	0	0.00231481	0.0026738	0.00378788	0	0	0.00666667	0	0	0.121589	0.0433684	0.025	0	0	0	0	0	0	0.047619	0	0	0	0.00854545	0	0.00277778	0.00507937	0	0.004329	0.00189036	0.00924825	0	0.0323375	0.00529101	0.00716846	0	0.00595238	0	0.00403226	0	0
	Nefl	0	0	0	0	0.00955882	0.0030303	0	0.00549451	0	0	0	0	0	0	0	0.00888889	0	0.016954	0	0	0.00694444	0.00790514	0.00421053	0.00642857	0.0202206	0	0	0.00404858	0	0	0	0.119589	0	0	0	0.0330532	0.0143282	0.013986	0	0	0	0	0	0	0	0.0192308	0	0
	Dram1	0.0107097	0	0.00634058	0.0047619	0.00905206	0	0.00206612	0.0682307	0.0575526	0.0109043	0.0109676	0	0.00452489	0	0.00271739	0.00797101	0.0031746	0.00815542	0.00613467	0.0037037	0	0.00980392	0	0.00892857	0	0.0138889	0.0185759	0	0	0	0.00414239	0.00688367	0.0074948	0.00867996	0.00824435	0.00784314	0.00293616	0.00560799	0.00545534	0.00360082	0.00385308	0.00246628	0.00585807	0.00491347	0.00661776	0.00677088	0.00341813	0.00391571
	Hormad1	0.0285714	0.00526316	0.00363636	0	0.00416667	0	0.00774045	0.0047619	0.00649351	0	0	0	0.00505051	0.00767263	0	0.0857794	0	0	0.00803571	0.00694444	0	0	0.02	0.037037	0	0	0	0	0	0	0	0	0.0119048	0.0078125	0.0189394	0	0.0114943	0	0	0	0.0176736	0	0	0	0.00793651	0.00757576	0	0
	Rdh14	0	0	0.00505051	0.0302165	0	0.00790514	0.00446946	0.00571429	0	0.00434783	0	0	0.00392909	0.00493827	0	0.00310559	0	0.003367	0	0	0	0	0	0.0292929	0	0	0	0	0	0	0.00860043	0	0.00378788	0.0214216	0.0152173	0.00308642	0.00358423	0.0066821	0	0	0.0168259	0	0.00185185	0.0351579	0.00833333	0.0210408	0.00172414	0
	Plaur	0.0198904	0.0090812	0.00804196	0	0.0143045	0	0	0.00505051	0.00811688	0	0.0034965	0.00324675	0.0113636	0.0306818	0	0	0	0	0	0	0	0	0.015873	0	0	0	0	0	0	0	0.0031631	0.00793269	0.00611598	0.00529827	0.00555556	0.00226244	0	0.00284091	0	0.00563187	0	0.00864293	0.0075188	0	0.00714286	0	0	0
	Kif13a	0	0.0157407	0.00490196	0	0	0	0.00675797	0.00930587	0.00495338	0.0054884	0.00421053	0.00633528	0.00666785	0.003003	0	0.0362555	0.041143	0.0164835	0.0026455	0.0153846	0	0.0666667	0	0	0	0	0	0	0	0	0	0	0	0	0.0833333	0	0	0	0	0.0185185	0	0	0	0	0	0.0222222	0	0
	Tdh	0.005	0.00529101	0	0	0	0.00512821	0.00520833	0.00293255	0.0026738	0.00444444	0	0.0176768	0	0.00701754	0.0124098	0.00346021	0.0201307	0.0123457	0	0.00277008	0	0	0	0.0238095	0.0136111	0.00666667	0.0114943	0.0042735	0.00649351	0	0.00307878	0.00531313	0.00524033	0.00718667	0.00416132	0.00720565	0.0108151	0.008638	0.00690398	0.00232266	0.00460202	0.00318861	0.00472862	0.0038633	0	0.00296248	0.0077753	0.00834003
	Casp8	0.00634921	0	0.0037037	0	0.00570175	0.00454545	0.0104809	0	0.00714286	0.00529101	0	0.00384615	0.00433797	0.00833333	0	0.00932401	0.00420168	0.00620915	0.00694444	0	0	0.00980392	0	0	0	0	0	0	0	0.0196078	0.00445549	0.00336958	0.0102862	0.00369113	0.00587907	0.00584061	0.00312632	0.0219934	0.00456325	0.0143583	0.00612664	0.00706218	0.00258206	0.00332245	0.00490594	0.00894328	0.00793273	0.00135468
	Krt7	0	0	0.00649351	0	0.00961538	0	0	0	0.00793651	0.0132701	0.00417711	0.00679117	0	0.00154321	0	0.0206721	0.0367455	0.0498023	0.00568182	0.00657895	0	0.00892857	0	0	0	0	0.00952381	0.00621118	0	0	0	0.00490196	0	0.00595238	0	0	0	0	0	0	0	0	0.0155971	0	0	0.0104167	0	0
	Tnfrsf9	0	0.00892857	0.00260417	0.00207039	0.00465839	0	0.00720704	0.00383142	0.00227273	0.0183967	0	0	0	0	0.0020284	0	0	0.00378788	0.0161433	0.0525063	0	0	0.0151515	0.0909091	0	0	0	0.0131579	0	0.0555556	0.00119048	0.00243362	0.00664092	0.00638558	0.00217945	0.0103154	0.00295714	0.0108236	0.00135281	0.00319042	0.00439443	0.00743947	0.00622199	0.00383512	0.00277778	0.00554331	0.00411697	0.00618687
	Prdm5	0.00549451	0.00420168	0.00634921	0.00766284	0.00901559	0	0.00490196	0	0	0.00347222	0	0.00809717	0	0.00320513	0	0.00793651	0	0	0.013986	0.0025	0	0	0	0.0114035	0	0	0.0384615	0	0.030303	0	0.00420717	0.00532209	0.00590559	0.00476103	0.000745156	0.018144	0.00195457	0.00508526	0.000997009	0.0041324	0.00384532	0.00303806	0.00628627	0.00990113	0.0039359	0.00178253	0.00545936	0.0140286
	Hnf1a	0.0021645	0.00443459	0.00953634	0.00347222	0.00520833	0.00769231	0	0	0	0	0.0508547	0	0.00952381	0	0.0102381	0	0	0.00462963	0.0104167	0.0169231	0.0104895	0.0114286	0	0.00574713	0.00324675	0.00716846	0	0.0108696	0.01	0.0138889	0.00639544	0.0142857	0.0014881	0.00614187	0.00354193	0.0258449	0.00196825	0.00492877	0.00570534	0.0154046	0.00242256	0.00370555	0.00825382	0.0100097	0.00258645	0.00267857	0.0010142	0.0029057
	Sycp3	0.0134073	0.00757576	0.0202298	0.00480769	0	0	0	0	0	0	0	0	0	0.0138889	0.0185185	0.00657895	0.0159307	0.00961718	0.00462963	0	0.0357143	0	0	0	0.00833333	0	0	0	0	0	0.00617284	0.00840336	0	0	0.00801282	0	0	0.00434783	0.00962963	0	0	0.0126249	0.0037037	0	0.00859951	0.00291209	0.00223214	0.00324675
	Slc39a4	0.00640138	0.00285714	0.0025641	0.003663	0.00416104	0	0	0.00714286	0.00673401	0	0	0	0.00730706	0	0	0	0	0.00240385	0.00641026	0	0	0	0	0	0.0178571	0	0	0	0	0	0	0	0	0	0	0	0	0	0.0307692	0	0.0166667	0	0.0178571	0	0	0	0.03125	0
	Galnt6	0.00847953	0	0.0037037	0.00416667	0	0.00255754	0.00287356	0.015388	0.00580297	0.00222222	0	0	0.00595238	0.0177717	0.0133405	0.0192308	0.0111111	0.00657516	0.0269055	0.00512821	0	0	0	0	0	0	0	0	0	0	0.0188905	0.00662897	0.00589393	0.000673401	0.0188829	0.00531148	0.00727214	0.007409	0.00695938	0	0.0107715	0.012374	0.00501543	0	0.00662218	0.00296134	0.00297389	0.0024855
	Ly6h	0.00909091	0.0105263	0.0031746	0.00830281	0	0	0.0031746	0	0.00765803	0.0030303	0	0	0	0	0	0	0.00833333	0	0	0.0047619	0	0	0	0	0	0	0	0	0.0357143	0	0.010989	0	0	0	0.0227273	0	0	0	0	0.0384615	0	0	0.0178571	0	0	0	0	0.0714286
	Tm6sf1	0.00392157	0.00241546	0.00974026	0.0152357	0	0.0154173	0.00568182	0.011655	0	0.0206327	0	0.0872685	0	0	0.00265252	0.00455487	0.00434783	0.00706684	0.00724638	0.00383142	0	0	0	0	0.0113636	0	0	0	0	0	0.00694444	0.00629447	0.00704887	0.00707891	0.00621781	0.00329768	0	0	0	0	0	0	0.00548034	0.00511696	0	0.00637255	0.0147127	0.0113859
	Gdap1	0	0.00505051	0.0144923	0.00505972	0.00422614	0.0061582	0.0111877	0.00953159	0.00250627	0.00602241	0	0	0.0279101	0.0133547	0.0138889	0	0	0	0.00309598	0.00814076	0	0	0.0294118	0	0	0	0	0	0	0	0	0	0.00714286	0	0	0	0	0	0	0.00496278	0.0158103	0	0.00534759	0	0	0	0	0.0075188
	Smtnl2	0.00383142	0.00434783	0.00320513	0	0.00609756	0.00365365	0.00435872	0	0.0142857	0	0	0.00834726	0.00446429	0.0078125	0.0109907	0.0097619	0.00378788	0.00462963	0.0117918	0	0	0.00763889	0	0	0.00952381	0	0	0.0401961	0	0	0.00424166	0.00238939	0.00782124	0.0037037	0.0111111	0.00684624	0.00340284	0.00450265	0.00150183	0.00408753	0.00227337	0.00388427	0.00454748	0.00265957	0.00552121	0.00127877	0.00256323	0.00540224
	Islr	0.0047619	0.00840336	0	0	0.0107143	0	0.0175439	0	0.00793651	0.00657895	0.00333333	0.0114095	0	0.00161031	0.00392157	0.00600414	0.00758893	0	0	0	0	0	0.0478632	0.00925926	0.00833333	0	0.0125	0	0	0	0.00534759	0	0	0	0.00384615	0.00907407	0.00986842	0	0.0285714	0	0.015873	0	0.0208333	0.0196078	0	0	0	0.0045045
	Syt1	0	0	0.00603715	0	0.00714286	0.0255189	0.0780465	0.00277778	0.00740741	0	0.00719159	0	0.0156986	0	0	0.0132964	0	0	0	0	0	0	0	0	0	0	0	0	0	0	0.00392426	0.0061031	0.00393151	0.0038578	0.00452174	0.00340787	0.00877656	0.00538943	0.00471077	0.00552546	0.00560951	0.00586109	0.0057895	0.00667672	0.00569004	0.00465417	0.00618633	0.00534672
	Mfsd2b	0.00227273	0.00222222	0	0	0.00891915	0.00277778	0	0	0.00396825	0.00595238	0.00534759	0	0.0046203	0	0.0030303	0.00324675	0	0.00406746	0.00854701	0	0	0	0	0	0	0.0133333	0	0	0.0227273	0	0.0136508	0.0016835	0.00458052	0.00153846	0.00227273	0.010337	0.00960135	0.00178253	0	0	0	0.0034965	0.00238095	0.00684839	0.00659993	0.00814001	0.00161031	0.00520833
	Arhgap8	0.00574713	0	0	0	0.0488722	0.0026455	0.0206229	0.00384615	0.00292398	0	0	0	0.00672269	0.00363636	0.00714286	0.00298574	0.00295858	0	0.00555556	0.0137436	0	0	0	0	0	0	0	0	0	0	0.00244987	0.00432956	0.00397391	0.0305002	0.0034376	0.000520833	0.0141693	0.0044709	0.00207657	0.00466102	0	0.0205811	0.0244321	0.0300534	0.00350913	0.00401385	0.0140068	0.00585748
	Fhl2	0	0.0138889	0.0125	0.00666667	0.0178571	0.00579323	0.0155556	0	0.00275482	0.00568182	0.00833333	0.00416667	0.00983796	0.0194805	0.00333333	0	0.00480392	0.00260417	0	0.00641026	0	0	0.0131579	0	0.0111111	0	0	0	0	0	0.00478582	0.00266667	0.00453118	0.00206612	0.0025641	0.00600788	0.0102285	0.0164649	0.00539043	0.00141723	0.00376651	0.00280496	0.00728707	0.00458539	0.0025395	0.007173	0.00622391	0.00445217
	Acot11	0	0.0080848	0.00588235	0.00869565	0.00574713	0.00906339	0	0.0169472	0.00959596	0.00626566	0	0.0151862	0.00606061	0	0.00505051	0.00854409	0	0	0.00213675	0	0	0	0.0434783	0	0	0.00961538	0.0393519	0	0	0	0.00340767	0.00513209	0.00677506	0.00521124	0.00557954	0.00151886	0.006091	0.00527428	0.00426493	0.00367378	0.0146301	0.00913882	0.00742203	0.00176438	0.00308208	0.00302773	0.00634036	0.0118757
	Plet1	0.0148148	0.00877193	0.00634921	0	0	0.0100309	0	0	0.025	0.0164614	0.00307692	0.0524026	0.00334448	0.0117647	0.00434783	0.00595238	0.00740391	0.00855615	0	0	0	0	0	0	0	0	0	0	0	0	0	0	0.010101	0	0.0100983	0.0221061	0.00511509	0.00774743	0.000881834	0.00136054	0.00708341	0.155379	0.00126263	0.0106771	0.0296914	0.037037	0.0262936	0.0134697
	Plk3	0.00565134	0.0128637	0.00255102	0.00320513	0.0020202	0	0	0.00628205	0.0126037	0.00284091	0.00463768	0	0	0	0	0	0.0182454	0.0158111	0	0.00805068	0	0	0.025	0.0222222	0	0	0	0	0	0	0.0384615	0	0	0	0	0.0444444	0	0	0	0	0	0	0	0	0	0	0	0
	Slc24a4	0.00617284	0.0183413	0	0	0	0.0102306	0	0.00347222	0.00446429	0.004329	0	0.00793651	0.0151515	0.00416667	0.00641026	0	0.0212515	0.004329	0.00411523	0.00367647	0	0	0	0	0	0	0	0.0131579	0	0	0	0	0	0.0378002	0.0287485	0.00362319	0	0	0	0.00333333	0.00555556	0	0.0026738	0.0111061	0.00347752	0	0.00514069	0.00555556
	Chd5	0.00643116	0.00483092	0.00757576	0.0037037	0.003367	0.00337838	0	0	0.00674326	0.0015083	0.00246914	0.00245098	0.0153846	0.0037037	0.00793651	0.00760375	0.00292398	0.0238095	0	0	0	0	0	0	0	0	0	0	0	0	0.00546948	0.00543043	0.00512226	0.00214097	0.00525046	0.00571811	0.00255255	0	0.00872093	0.00322581	0.00215981	0.00842024	0.00746211	0.0065483	0.0091823	0.00204535	0.0893134	0.00219298
	Crtap	0	0.00623544	0	0.00633691	0	0.0148607	0	0	0	0.00740741	0.00760304	0.00859788	0	0.00438596	0.004	0.00378788	0	0	0	0.00699301	0	0.00606061	0	0	0	0	0	0.02	0	0	0	0.00703876	0.016689	0.0040897	0.00839921	0.00158983	0.00501672	0.00416667	0.00901961	0.00166667	0.0095516	0.0025974	0.00239234	0.00389978	0.00210084	0.00332226	0.00768983	0
	Ppp1r3b	0.00852273	0.00588235	0.00178571	0.0037037	0.00321746	0.00297619	0	0	0	0	0.0130719	0.0045045	0.0030303	0.00515873	0.00266667	0.00307692	0.00526515	0.00830745	0.00334448	0	0	0	0	0	0	0	0	0.0138889	0	0	0.000459559	0.00744732	0.003431	0.0135014	0.00301283	0.00359434	0.00245881	0.00503801	0.00581314	0.00588235	0.00926079	0.01763	0.00602632	0	0.00335775	0.00943725	0.0441166	0.00532266
	Jakmip1	0.00617284	0.0123457	0	0.0140062	0.0037613	0	0.00732601	0.00516917	0.00198413	0.00362319	0.0195891	0.00979021	0	0.00229885	0.00395257	0.00208333	0.00198413	0.00641975	0.001443	0	0	0	0	0	0	0	0	0	0	0	0.00526068	0.00587132	0.0168708	0.00618367	0.00536643	0.00194799	0.00501191	0.00907076	0.00433465	0.00522023	0.00347325	0.00296338	0.00571882	0.00376767	0.00519427	0.00590763	0.0174277	0.00441533
	Pif1	0	0.0126984	0.0178571	0	0	0	0.00606909	0	0.00454545	0.0166667	0.00879917	0.0166667	0.0228127	0	0.00512821	0.0198413	0.00568182	0.0076747	0.00458333	0	0	0.00833333	0	0	0.00729167	0.0115283	0	0.0110176	0.00227273	0.00189753	0.03125	0	0	0	0	0.0107106	0	0.00505051	0	0	0	0.00752401	0	0	0.0151515	0	0.00980769	0
	Lrtm2	0.0103981	0	0.00625	0	0	0.00421053	0.00500801	0.00503758	0	0	0.00132275	0.00333333	0	0	0.00416667	0.00854701	0.0162393	0	0	0.00769231	0	0	0	0.012987	0	0	0	0	0	0	0.00441829	0.00635763	0.000718391	0.00420036	0.00966669	0.00284551	0.00539148	0.00713618	0.00483092	0.00234985	0.00174825	0.00639731	0.00542295	0.0025683	0.00535642	0.00662453	0.00176768	0.00449039
	Fes	0.00833333	0	0.00757576	0	0.00591716	0.00732601	0	0.00534759	0.00496032	0.00710867	0.00448718	0.010101	0	0.015625	0	0	0	0	0.00384615	0.0037037	0	0	0	0.0357143	0	0	0	0	0	0	0	0.0204082	0	0	0	0	0	0.0185185	0.0185185	0.0104167	0	0	0	0	0	0	0	0
	Lmo7	0.00910816	0	0	0	0.00625	0.011413	0.00703125	0.0034965	0.005	0	0.0166667	0	0.00590278	0.00207039	0.00701754	0.00948142	0	0	0.0037037	0	0	0	0	0	0	0	0.0138889	0	0	0.0263158	0.00346401	0.00333644	0.00359582	0.00630891	0.00330344	0.00703334	0.00514544	0.00410077	0.00519535	0.00316657	0.00578371	0.00444704	0.00453384	0.00395193	0.00580811	0.00516154	0.00660819	0.0036762
	Orc1	0.003125	0.00526316	0.0100512	0.00297619	0	0	0	0	0	0	0	0	0	0	0.00457666	0	0.00740741	0	0.00480769	0	0	0	0	0	0	0	0	0	0	0	0.00384645	0.00816736	0.0112303	0.00522222	0.00290741	0.00185185	0.00501614	0.00324483	0.00226314	0.0018482	0.00478931	0.00475544	0.00554187	0.00657642	0.00108342	0.0446564	0	0.00224868
	Serpinf1	0.0103646	0	0	0	0	0.00526316	0	0	0.0148148	0.00735294	0.00847953	0	0	0.00452489	0.0123932	0.00833333	0.00263158	0	0	0	0	0	0	0	0	0	0	0	0	0	0.00340581	0.00647	0.00542125	0	0	0	0	0	0.00283267	0.00119048	0.0053037	0	0.0120047	0.0025974	0.0026455	0.00680895	0.00444793	0.00451499
	Fxyd5	0	0	0	0	0.0110256	0.00452489	0.003125	0	0	0	0	0.00740741	0.00219298	0.00512124	0	0	0	0	0.00328947	0	0	0	0	0	0	0	0	0	0	0	0.0301509	0.0416667	0.021978	0.00595238	0	0	0	0	0	0	0	0	0.0238095	0	0	0	0.0119048	0
	Tgfa	0.00277778	0.0046131	0.00659938	0	0.00549451	0.0047619	0	0.00411523	0.0021645	0.00189394	0.00805627	0.00414079	0	0.0159226	0.00766284	0.0100194	0.00378788	0.0015873	0.0110416	0.00395257	0	0	0	0	0	0	0	0	0.01	0	0.00432848	0.00470238	0.00637705	0.0193578	0.0047356	0.00540979	0.0040018	0.00346109	0.00811051	0.00471461	0.00354357	0.00758725	0.00261537	0.0033161	0.00500133	0.00777535	0.00911113	0.0132173
	Plxna4	0	0	0	0.00383917	0.00621118	0.00416667	0.00210084	0.00608032	0.0147909	0.00307692	0.010101	0.00833333	0.00701754	0.00554017	0.00271739	0.00416667	0.0136945	0.00846154	0	0.00480769	0	0	0	0	0	0	0.00699301	0.0047619	0	0	0.00375803	0.00497954	0.00521933	0.00409294	0.00466763	0.0138043	0.00540612	0.00385468	0.00476237	0.00480854	0.00490635	0.00477854	0.00307249	0.00681348	0.00734922	0.00623526	0.00470238	0.00483963
	2610528A11Rik	0.0197025	0.00833333	0.00404858	0.0118708	0.00757576	0	0.0026455	0	0.0172414	0	0.00621118	0	0.0132082	0.00310559	0	0.0031348	0.0105263	0.00292398	0.0100122	0	0	0	0	0	0	0	0	0	0	0	0.00834228	0.005	0.0087146	0.0118431	0.00744048	0	0.142857	0	0	0	0	0.00228833	0	0	0.00194932	0.00782014	0.00462766	0.003125
	Tnni3k	0.00552268	0.00962001	0	0	0.01	0	0.00568182	0.00252525	0.00762527	0.0132353	0.00954927	0.00539044	0.00649351	0.0131579	0	0.00925926	0	0	0.00888889	0.00250627	0	0	0	0.0208333	0	0	0	0	0	0	0	0	0	0	0	0	0	0	0	0	0	0	0	0	0	0	0	0
	Dnmt3l	0	0	0.003125	0.0109299	0.00626959	0.0118911	0	0.008514	0.00304878	0.00493949	0.0015528	0.00421053	0.00344717	0.00740741	0.00961538	0.0104167	0.00550964	0.00260417	0.0025641	0	0	0	0	0	0	0	0	0	0	0	0	0.00669643	0.00250305	0.00274725	0.00403475	0.0101013	0.00993494	0.00924242	0.00436508	0.00533204	0.0195118	0.00833333	0.00290379	0.00803571	0.00329268	0.0170224	0.025423	0.0130633
	Sez6l	0	0.00824176	0	0	0.00848165	0.00446429	0.003367	0.0126263	0	0	0	0	0	0.00328407	0.00462963	0.00350877	0	0	0.00555556	0.00833333	0	0	0	0.00595238	0	0	0	0	0	0	0.0123084	0.00625959	0.00456472	0.00869901	0.0066689	0.00671071	0.00418012	0.00832184	0.00536969	0.00708851	0.00540445	0.00561246	0.0076457	0.00954714	0.0114457	0.00513667	0.00396652	0.00880235
	Igfbp4	0	0	0.0148639	0	0.00337838	0	0.00555556	0.0119949	0.00611285	0	0.00181488	0	0.012442	0	0.00634921	0	0	0.0214646	0.00580808	0	0.0123457	0	0	0	0	0.00505051	0.0111111	0	0.0115079	0	0.00877708	0.0314475	0.00837793	0.00165837	0	0.00173611	0.00163818	0.00309535	0.00457176	0.0177276	0.00886456	0.00308551	0.0058915	0.00642057	0.00165712	0.00222024	0.00338036	0.000805153
	Alx4	0.00900576	0.00510621	0.00252525	0	0	0.0070473	0	0.00222222	0.00724638	0.00511509	0	0.00694444	0.00297619	0.01087	0	0.00496894	0.00260417	0	0	0	0	0.0138889	0.00888889	0.010101	0	0	0	0	0	0	0.00679148	0.00528056	0.00260135	0.00189181	0	0.00272684	0.00495088	0.00333241	0.00555958	0.00488654	0.00586754	0.00565026	0.00452045	0.0117891	0.0042933	0.00601295	0.00380305	0.00167969
	Syn2	0.00130208	0	0.00416667	0.015625	0	0.0121693	0.00480769	0.0026738	0.003663	0.00266667	0	0.00549451	0.00183824	0.00378788	0	0	0	0.00615079	0	0.00699301	0	0.00735294	0.00649351	0	0.0277778	0.0149393	0	0	0.0357143	0	0.00553437	0.00506166	0.00400095	0.00456705	0.00553179	0.00577768	0.00557631	0.00721014	0.00408614	0.00494666	0.00697102	0.00516039	0.00432371	0.00465621	0.00467518	0.00427599	0.00405682	0.00314905
	Loxl1	0.00392157	0.00793651	0.00462963	0.0017301	0.00241546	0.0130488	0	0.0101083	0.0108696	0.00815979	0	0.0119048	0.0166667	0	0.00568182	0.00396825	0	0	0	0	0.00480769	0	0.004884	0.00420168	0.0102854	0.00595238	0	0.0152328	0	0.005	0.00471523	0.00747876	0.00298206	0.00314292	0.00278952	0.000925926	0.00713568	0.00683043	0.00728369	0.00519699	0.00454076	0.00456271	0.00524878	0.0070746	0.0114486	0.00646402	0.005415	0.00222117
	Cckar	0	0.02	0	0.00531401	0	0	0.0123274	0	0.00384615	0	0.00378788	0.00735055	0.00553613	0	0.00350877	0.00959421	0.00413223	0.00347222	0.00588235	0	0	0.00413223	0.0205263	0	0	0.00666667	0	0.0142857	0	0	0	0	0.0164683	0.0326087	0	0.00801282	0	0.00588235	0	0	0.0114943	0	0.0238095	0	0	0	0	0
	Fcer1g	0.0102259	0	0.00766284	0.0125356	0	0.0555556	0.00808036	0.00333333	0.0145455	0.003125	0.00657895	0.005	0.00698061	0.0285714	0.00255754	0.00490196	0.00859788	0.0104167	0	0.00653595	0	0	0	0	0	0.166667	0	0	0	0	0.0034965	0	0	0.00811966	0.00571429	0.00175439	0.0296118	0.0106275	0.0754409	0.00740741	0.00983072	0.00359786	0.00607287	0.00829346	0.01107	0.00416667	0.00520833	0.0103936
	Slc39a14	0.0833333	0.00568182	0.00699301	0	0.0133333	0	0.0125902	0	0.0207316	0	0	0.00241546	0	0.00185185	0	0.00292398	0.0774074	0	0.0216667	0.0114943	0.166667	0.166667	0	0.0833333	0	0	0	0	0	0	0.00648838	0.00584676	0.00345554	0.00742608	0.00607278	0.00316421	0.0101772	0.00656851	0.0048873	0.00615711	0.0104372	0.00497575	0.00517463	0.00218904	0.00551144	0.0131779	0.0035469	0.00122951
	Pramef12	0.010582	0.0165162	0.00309598	0	0.00217865	0	0.00666667	0	0	0	0.0222222	0.00297619	0.00324675	0	0.0138889	0	0	0	0	0.0642857	0	0	0	0	0	0.0144928	0	0	0	0	0.00507973	0.00339375	0.0021791	0.00584153	0.0073855	0.00423926	0.0200914	0.00772585	0.00381938	0.0115337	0.00292398	0.00567913	0.00290399	0.00369529	0.00186782	0.0133528	0.00388636	0.0021978
	Dkk2	0	0.00909091	0	0.00639386	0	0	0.00502674	0	0.00571429	0.00975679	0	0.0122106	0	0	0	0.0215686	0.0113636	0	0	0	0.00309598	0.0125	0	0	0.0075188	0	0.00826446	0.00363636	0	0.012987	0.0049572	0.0105408	0.00567748	0.00665764	0.00910976	0.00515265	0.00478584	0.00479163	0.00449216	0.00451876	0.00320335	0.00424032	0.00402693	0.00283884	0.00411559	0.00583157	0.0048758	0.00651549
	Hoxd3	0	0	0	0.00416667	0.01082	0.0148884	0	0	0	0.00324675	0.0116747	0	0	0.0118897	0	0	0	0	0.00490196	0.00883838	0	0	0.0138889	0	0.01	0	0.010101	0.0175439	0	0.0142857	0.00542054	0.00334775	0.00424301	0.00466809	0.00326381	0.00559033	0.0043979	0.00688097	0.00636301	0.00680373	0.00455618	0.00354816	0.00623443	0.00446164	0.00495092	0.00426715	0.00211767	0.0053676
	Gsn	0	0	0.00691087	0.00271739	0	0	0.00595238	0.00833333	0	0.0030303	0.0177083	0	0	0.0127385	0.0163386	0.00370195	0	0.00554017	0.0138952	0.00347222	0	0	0.0227273	0	0	0	0	0	0	0	0.00450405	0.00357162	0.00904819	0.00282497	0.000974018	0.00778608	0.00510204	0.005198	0.0107957	0.0065009	0.00523883	0.00339576	0.00450257	0.00603074	0.00664455	0.0103052	0.00789732	0.00248316
	Enpp1	0	0.00606061	0	0	0.0026738	0.00613038	0	0.00657895	0.00606061	0	0.0021645	0.0166667	0	0	0.00390625	0	0.0144725	0.00757576	0	0.00671937	0.0113636	0	0	0	0	0	0	0	0	0	0.00281028	0.00971198	0.0076949	0.0122948	0.00150359	0.00189394	0	0.00395642	0.00739339	0.0141178	0.0050355	0.00301887	0.00722158	0.00391424	0.00298804	0.00946652	0.00162602	0.00454808
	Slc17a7	0.0361728	0	0	0.00555556	0	0	0.00991049	0	0	0.00679125	0.00422209	0	0.00606061	0.00324675	0.00793651	0.00439174	0.00595238	0	0.0128002	0.00727765	0	0	0	0	0	0.0909091	0.0147059	0	0	0.0277778	0.00756303	0	0.00457666	0.00384603	0	0	0	0.00378885	0.00748055	0.0166667	0.00320513	0.00911821	0.00974659	0.0078125	0	0	0.00242131	0.00746352
	Dmtn	0.00226244	0	0	0.0201923	0	0.00793651	0.0084707	0.0144928	0	0	0	0	0	0.00587121	0.00735294	0	0.0153846	0.00875753	0.0030303	0	0	0	0	0	0	0	0	0	0	0	0.00167971	0.00582698	0.0200462	0.00425532	0.00986033	0.0160147	0.0126939	0.00336271	0.00749559	0.00226757	0.00980292	0.0172283	0.0160714	0.00396086	0.00443335	0.00403448	0.00181818	0.013598
	Pnldc1	0	0.00484472	0.0119048	0.00558036	0.00208333	0.00694444	0	0.0533053	0.0275734	0.0598732	0.0045045	0.00308504	0	0	0.0112761	0.00606061	0.00700749	0	0.00909091	0.00362319	0.0416667	0	0.0384964	0	0	0	0	0	0	0	0	0	0.0144928	0	0.03125	0	0	0.0113636	0	0.015873	0	0	0	0	0	0	0	0
	Agap2	0.00840336	0.00416667	0	0	0.0238095	0	0	0.00295858	0.0154321	0.00657895	0.00512478	0	0.00403226	0	0.00545455	0	0	0.0148287	0	0	0	0	0	0.00555556	0.00225225	0	0.0149425	0.00367647	0.00333381	0.0238095	0.00568182	0.00362319	0.00595238	0	0.00980769	0	0	0.00735294	0	0	0	0	0.0111111	0.00757576	0.00840336	0.0102041	0	0.00703704
	Gng3	0	0.00428656	0.010582	0.0220343	0.00575397	0.00228833	0.00584967	0.0152597	0	0	0	0.017106	0.00854701	0.0167888	0.00511464	0.00807292	0.00357143	0.0137912	0	0.003663	0.0714286	0	0	0.0277778	0.0921569	0	0.00617284	0	0.0395833	0	0	0	0	0	0	0	0	0.00952381	0	0	0	0	0	0	0	0	0	0
	Pik3cb	0	0.0218745	0	0	0	0.00892857	0.0181624	0.00793651	0	0	0.00292398	0	0.00308642	0	0	0.01125	0	0	0.00284091	0	0	0	0	0	0	0	0	0	0	0	0.00168702	0.00351921	0.00338988	0.0124249	0.0011544	0.00385885	0.00435471	0.00356682	0.00329372	0.00301875	0.00918673	0.00670403	0.0064389	0.00579952	0.00720792	0.00394994	0.00267846	0.00543995
	Cmya5	0	0.00350877	0	0	0	0.0160738	0.003125	0.158333	0.00294118	0	0.00284091	0	0.00347222	0	0	0	0.0111111	0.020202	0	0	0	0	0	0	0	0	0	0.0119048	0	0	0.0158864	0.00641485	0.00851081	0.00449178	0.00373472	0.00653595	0	0.00525318	0.00563743	0.00467336	0.00559736	0.00277955	0.00669148	0.00441234	0.00444889	0.0089287	0.0065326	0.00311237
	Olfml1	0	0	0.0247789	0.051536	0.00653595	0	0.00277778	0	0	0	0.00231481	0	0	0	0	0.00350877	0	0.00555556	0	0.0154173	0	0	0	0.00520833	0.00505051	0.005	0.00980392	0	0	0	0.0020284	0.0061703	0	0	0.0113754	0.00227273	0	0.00402004	0.00568182	0	0	0.00571429	0	0	0.0148586	0.00527635	0.03125	0
	Ccdc155	0	0.00378788	0	0	0.00526162	0	0	0.0199675	0.00178571	0.0113669	0.00183824	0.00252525	0.00568182	0.00477154	0	0.00333333	0.0293988	0	0.0306495	0.00241546	0.00555556	0.0281385	0.0297619	0.0078125	0.00460829	0	0.00937729	0	0	0.00657895	0	0.00175439	0.00422427	0.00115741	0.062963	0.00454545	0.00317734	0.00505051	0.00595238	0.00198413	0	0.00731512	0.0197505	0	0.0147555	0.00405541	0.00741335	0.00503432
	Dyrk3	0.00732601	0	0.0203857	0.00529827	0.00231481	0.00168919	0.0129264	0.00694444	0.00363636	0.00320513	0.00714286	0.00935374	0.0104439	0.00767045	0.0078125	0.00595238	0.0108108	0.00333333	0.010101	0.0246753	0	0	0	0	0	0	0	0	0	0	0.00431034	0.00653595	0	0	0.0026455	0.00835422	0	0.00454545	0	0.0102632	0.0077037	0.00740741	0.00724638	0	0.00833333	0	0	0
	Peak1	0	0	0.00482655	0.0025	0	0.00550152	0	0	0.0075188	0.00645833	0	0.00174825	0.00326797	0.002849	0	0.00231481	0	0.00795455	0.00416667	0	0.047619	0.0238095	0	0.0434783	0	0.0357143	0	0.0357143	0	0	0.00600589	0.00637941	0.00918878	0.00560594	0.00366402	0.00464396	0.00876421	0.00650975	0.00516038	0.00558153	0.00533065	0.00547331	0.00311141	0.00348439	0.00548234	0.00290304	0.00668629	0.00393599
	Ppp2r2b	0.00714286	0.0119048	0	0.00378788	0	0.00740741	0	0.003125	0	0	0.0142857	0	0	0	0.00904977	0.00641026	0.0421975	0.00219298	0	0.0154521	0	0	0.025641	0	0	0	0	0	0	0	0.00504251	0.00882317	0.00528595	0.00668989	0.00420987	0.00588512	0.00616931	0.00678313	0.00432624	0.00502173	0.00534643	0.00899926	0.00420002	0.00753005	0.00422456	0.00748217	0.00474587	0.00475487
	Car14	0.00649351	0.0122024	0.0138889	0.015	0.0030303	0	0	0	0	0	0.019288	0	0	0	0	0	0	0	0.00721154	0.00357143	0	0	0	0.00679012	0	0	0	0.0833333	0	0	0.00784314	0	0.0142857	0	0	0	0.00396825	0	0	0	0.00630952	0.0109091	0.018315	0.00711111	0.00454545	0.00549451	0.0025	0.00320513
	Esrrg	0	0.00833333	0.00891692	0.0123457	0.00925926	0	0.0131471	0	0.0106789	0.00384615	0.00568182	0.00591716	0	0.0113636	0	0	0.00625	0	0	0.00588235	0	0.0666667	0	0	0	0	0	0.00833333	0	0	0.00451913	0.00562335	0.00590711	0.00483128	0.00609646	0.00505956	0.00434398	0.00474414	0.00467711	0.00557554	0.00471029	0.00634862	0.00566732	0.00495259	0.0053646	0.00704497	0.00601549	0.00594116
	Dkc1	0	0.0473684	0.0407407	0	0	0	0	0	0	0	0	0	0	0	0	0	0	0	0	0	0	0	0	0	0	0	0	0.0277778	0	0.181818	0	0.0178571	0	0	0	0	0.0227273	0	0	0	0	0	0	0	0.0142857	0	0.0119048	0
	Fkbp7	0.01062	0	0	0.00350877	0	0	0.00274725	0	0.0106227	0.00446429	0	0.00413223	0.0144444	0	0	0	0.00235294	0	0.0128999	0.00340136	0	0	0	0	0	0	0.00740741	0.0262626	0	0.01	0.00854701	0	0	0.00606061	0	0.00584795	0.00543478	0	0	0	0	0.00384615	0	0	0.00478469	0	0.0142857	0
	Ppp1r3g	0.00277778	0.00137741	0.00231481	0.0120274	0	0	0.00255754	0	0.0112045	0.0255952	0.00246305	0.00329269	0.00560224	0.00174216	0.00346021	0.003125	0	0	0.00416667	0.00666667	0	0.0238095	0	0	0	0.0151515	0	0	0	0	0	0	0	0	0	0	0	0	0	0	0	0	0	0	0	0	0	0
	Acsbg1	0.00619195	0.0119048	0.00529101	0.00292398	0	0.00205761	0.00619658	0.00336134	0.00584975	0.00189394	0.00277778	0.0631164	0	0	0	0.00997058	0	0.0103509	0.00334448	0	0.0170687	0	0	0	0	0	0.004329	0.0138889	0.0111111	0	0.00445446	0.00363833	0.00359751	0.00294658	0.00502378	0.00297129	0.00383478	0.00319825	0.00484029	0.00406924	0.00326516	0.00213618	0.00437597	0.00261022	0.023214	0.00723394	0.00680718	0.00492411
	Map1lc3b	0	0.0067284	0.00357143	0.00277778	0	0.00395963	0.00484292	0	0	0.00808824	0.0025	0	0.0061823	0	0.00828137	0.00559441	0	0.00606432	0	0.00151515	0.0138889	0	0	0	0	0.0172414	0	0	0	0	0	0.0125334	0.00615079	0	0.00462745	0.0045232	0.00836635	0.000874126	0	0.00121212	0.0023569	0	0.0023823	0.00561848	0.00472973	0.00284495	0.00811287	0.00340136
	Ddias	0	0	0.004329	0.00454545	0.00649351	0.00717593	0.0057971	0.00510204	0	0.00357143	0.00649351	0.00383142	0.0130456	0.0119048	0	0.0047619	0	0.00266667	0	0.00308642	0	0	0	0	0	0	0	0	0	0	0	0	0	0	0.0285714	0	0	0	0	0	0	0	0.0178571	0.00391304	0	0.01	0.00879765	0
	Ptger3	0	0.00438095	0.00297619	0	0.018544	0	0.00909091	0.00395257	0.00833333	0	0	0.00952381	0	0	0	0	0	0.00396825	0.00560224	0.00470379	0	0.00553306	0	0.00573038	0	0.00555556	0	0	0	0.0128385	0.00139159	0.00448764	0.00395561	0.00650708	0.00266173	0.00613467	0.00695923	0.00306191	0.00381879	0.00469501	0.00386872	0.0101737	0.00548338	0.00444086	0.00684265	0.00402613	0.00459434	0.00713249
	Hr	0	0.00579777	0	0.00793651	0.0238095	0	0	0	0	0.00411523	0.00818399	0.00431034	0.00185185	0	0.0238095	0.0151515	0.0016129	0.00600414	0.00229885	0.00609391	0	0	0	0.05	0	0	0	0	0	0	0.0125	0	0.00735294	0.0104167	0	0	0	0	0	0	0	0	0	0	0.0333333	0	0	0
	Zfp36l3	0	0	0.00625	0	0	0	0.015873	0	0	0.0192308	0	0	0	0.015873	0	0	0	0	0	0	0.0103365	0.00240385	0.0116315	0	0	0.00666667	0	0.00130208	0.0115889	0	0	0	0	0	0	0	0	0.0138889	0	0.0113636	0	0.0111111	0.0178571	0	0	0	0	0
	Ccl9	0	0	0.0102041	0.0100164	0.00245098	0	0	0.0178571	0.00925926	0	0.00740741	0	0	0.0042735	0.0125	0	0	0	0	0.00213675	0.0181818	0	0	0	0	0	0.025	0	0	0	0.0180273	0.00924776	0.00255102	0.00673401	0.0128105	0.00757576	0	0.0106164	0.0035409	0.0045478	0.0111597	0.00529101	0	0.0078125	0	0	0.005	0
	Nrp1	0.0235294	0.003125	0.00271739	0	0.00223214	0.00644122	0	0.0067791	0.00708995	0.00874237	0.0013587	0.00280112	0	0	0.00250627	0.00404911	0	0.00309598	0	0	0	0.0178571	0	0	0.0175439	0	0	0	0	0	0.00277778	0.00761514	0.0025098	0.001443	0.00712332	0.00742179	0.00127714	0	0.0200405	0.00363409	0.0011655	0.00352846	0.00202315	0.0212963	0.0112003	0.010477	0.00406926	0.00517265
	Fabp7	0	0	0	0.0047619	0	0.0111111	0.004662	0.0181373	0.00854701	0.00854701	0.0115884	0	0.011786	0.00494953	0.0118493	0	0	0	0	0	0	0	0	0	0	0	0	0	0	0	0	0	0.0153846	0.0714286	0.0175439	0	0	0.015625	0.0185185	0	0	0	0.0148148	0.0208333	0	0.0238095	0	0.0344828
	Col2a1	0.0208333	0	0	0.00555556	0.0153846	0.00966184	0.00416667	0.00983796	0.00466667	0.00952381	0.00462963	0.00478469	0.00297619	0.00480769	0	0	0.0168322	0.0115022	0	0	0	0	0.0104167	0	0.0125	0	0	0	0	0	0.0194601	0.0136364	0.00724638	0.00493168	0.00267045	0	0.0026455	0.00337302	0.00760943	0.00111607	0.00142248	0	0.002849	0	0	0.00373272	0	0.0042588
	Otog	0.077381	0.016187	0.00414462	0.0153263	0.00416667	0	0	0	0	0.0162393	0.0101461	0	0.012574	0.01	0	0	0	0.0179012	0.0676923	0.00308642	0	0	0	0	0	0	0	0.025	0	0.0217391	0	0	0	0	0	0	0	0.0078125	0	0.0289916	0.0138889	0.0190476	0	0	0	0	0	0
	Kcnq5	0.00555556	0.00480769	0	0.00977855	0.00458333	0	0	0.0226263	0	0	0.00289855	0.0192308	0.00308642	0	0.004329	0.0136234	0.0150183	0	0	0.00891692	0	0.00699301	0	0	0	0.00704887	0.00617284	0	0.0037594	0	0.00568286	0.0056067	0.00661285	0.00781195	0.0070304	0.00663669	0.00810688	0.00954147	0.00534889	0.00549413	0.00512996	0.00564431	0.00525488	0.00647484	0.00708361	0.00552472	0.00615415	0.00533464
	Fanci	0.00520833	0.0077381	0	0.0238095	0.00617284	0.012932	0.0047619	0	0	0	0	0.00793651	0.00650695	0	0.00473138	0.0185185	0	0	0	0.00490196	0	0	0	0	0	0	0	0	0	0	0.00277778	0	0	0.00779949	0.00617284	0.00445055	0.0106245	0	0	0.013465	0.00483092	0.00735294	0	0.00118203	0.00396825	0.00926896	0.00333333	0
	Pdgfra	0.00390625	0	0	0.00513158	0	0.00833333	0.0034965	0	0	0.00699301	0	0.0416667	0	0.0128205	0.00309598	0.00350877	0.0113636	0.0125	0.0333333	0.00724638	0	0	0	0.0384615	0	0	0	0	0	0	0.00663818	0.00457844	0.00796114	0.00452489	0	0.00197044	0.00335578	0.0104675	0.00423942	0.00384615	0.00472961	0.00520587	0.00412088	0.0015949	0.00353685	0.00372689	0.00396693	0.0192356
	Rrbp1	0	0.00208333	0	0	0.00683333	0	0.00990495	0.00390625	0	0.00928571	0	0.00595238	0	0.0097661	0	0.0122158	0.00340136	0	0.004329	0.00471866	0	0.010989	0	0	0	0	0	0.00892857	0.025	0	0.00692115	0.00222087	0.0224981	0.000595238	0.00183797	0.0255325	0.0100961	0.0033217	0.00332935	0.00931049	0.0058074	0.00335133	0.0095062	0.00498409	0.00461367	0.00486126	0.00450545	0.00357565
	Khdrbs2	0	0	0.015873	0.0107962	0	0	0.00490431	0	0.015873	0	0	0.00292398	0	0.00309598	0.00595238	0	0.00806052	0.0136616	0.0136249	0.00512821	0	0	0	0	0	0.05	0	0	0.0555556	0	0.00308108	0.00344968	0.00589629	0.00891558	0.00470634	0.00523158	0.00549154	0.00345118	0.0031446	0.00615198	0.00556067	0.00318444	0.0116989	0.00514427	0.011818	0.00713585	0.0170687	0.00734387
	Obscn	0.00705816	0	0.0090464	0.00452489	0.0031746	0.00210526	0	0.0121328	0	0	0.00627706	0.00483092	0.00463768	0.0037037	0	0.0101846	0	0	0	0	0.00694444	0	0.0318139	0.0037037	0	0	0.0178649	0	0.0034965	0.00918184	0	0	0	0	0	0	0	0	0	0	0	0	0	0	0	0	0	0.0153846
	Slc10a4	0.00462963	0.00326797	0.00904882	0.00378788	0	0.00454545	0.00689223	0.009375	0	0.00883327	0.0148026	0.0084707	0.00467919	0.0026455	0.00847269	0	0	0.00793651	0	0.00793651	0.00588235	0.0147059	0	0.00357143	0.00714286	0.0030303	0	0	0.00549451	0.00520833	0	0	0	0	0	0	0.00715488	0	0.0226054	0.0183712	0.010582	0	0.0368539	0.0452381	0.00793651	0.0166667	0	0
	Actl6b	0.00680147	0.00294118	0	0.00505051	0.00568182	0	0	0	0.00793651	0.0106952	0.00185185	0	0.00719932	0.00510204	0	0	0	0.00793651	0	0	0.0769231	0	0	0	0	0	0	0	0	0	0	0	0	0	0	0	0.0185185	0	0	0.0238095	0.125	0	0.0178571	0	0.0208333	0	0	0.142857
	Zfp956	0.00204082	0.00947837	0.0248479	0.00684159	0.00416667	0	0.00641026	0.00799201	0.00438596	0	0.00404668	0	0.0203719	0.00951797	0.00927536	0	0.00769231	0.00530303	0.00469055	0	0	0	0	0.015625	0	0	0	0.0322581	0	0	0.00917214	0.00446429	0.00108225	0.00181818	0	0.0031746	0.00328947	0.00555556	0.00396825	0.00883327	0.00904762	0	0.00231481	0	0.0052065	0.00541335	0	0.0025
	Clic5	0.0103089	0.00444096	0	0.00505051	0.00285714	0	0.0117647	0.00228833	0.0363636	0.0259109	0	0.0242063	0	0	0	0	0.0017301	0.00520833	0	0	0	0	0.00606061	0.015873	0	0	0	0	0	0	0.00541183	0	0	0.00636026	0.00766386	0.00332627	0.00466447	0.00374533	0.00244237	0.00484625	0.00348872	0.00330095	0.0101547	0.00523363	0.0069645	0.00628224	0.009628	0.00622238
	Rcn3	0.00584795	0	0.00241546	0.012984	0	0	0	0.0153846	0.00770867	0	0.00308642	0.00378788	0.00550964	0	0	0	0	0.00148148	0	0.0108225	0	0	0	0	0.102632	0	0	0	0	0	0	0	0	0	0	0	0	0	0	0	0	0	0	0.0196078	0.0125	0	0	0
	Cyp2j6	0.00480769	0.00392157	0	0	0	0	0	0	0.00576923	0	0	0	0.0227273	0.0208333	0.0185185	0	0.00790514	0.00694444	0.00510204	0.00649351	0.0103981	0	0.0133053	0	0.00793651	0	0	0	0.013913	0.00571429	0.00380607	0.00929375	0.00520082	0.00214337	0.00205761	0.00603992	0.00811966	0.00450053	0	0.0403837	0.00363757	0.000727273	0.0320947	0.0131	0.00434783	0	0.00584672	0
	Def6	0	0.00219298	0.00618696	0.00396825	0.00344828	0.00292398	0.00980392	0.0037037	0	0	0	0	0.00737847	0.00887311	0	0	0.0057423	0.00397727	0.00595238	0	0	0	0	0	0	0	0.0178571	0	0	0	0.00553963	0.00530303	0.00191571	0.00639638	0.0077209	0.00810065	0.00359405	0.00819	0.00349325	0.0016369	0.00437101	0.00499729	0.00240359	0.00674729	0.0069272	0.00738322	0.00658263	0.00567456
	Gm5108	0	0.0047619	0.00769231	0	0	0	0	0	0	0	0.0125	0	0.00705467	0	0.00854701	0	0	0	0.0166667	0.00900178	0	0.0176786	0	0	0.0178571	0.0144928	0	0	0.00416667	0	0.0015528	0.00569043	0.0102041	0.0180556	0	0	0.00520833	0.00490196	0.0120616	0.0434781	0.0115694	0.0212819	0.0163945	0.0200321	0.00462963	0	0.00652778	0
	Clcf1	0.00595238	0.00334448	0	0.0105263	0	0	0.00526316	0	0.00452489	0.0102398	0	0.0047619	0.00294118	0.00231481	0.0025	0.00649351	0.00384615	0	0	0	0	0	0	0.030303	0	0	0	0	0	0	0	0	0.0107747	0.00675676	0	0.00394085	0.0056962	0.0062954	0.00319865	0.00577872	0.00477869	0.0070922	0.00379679	0.00443478	0.0047619	0.00742405	0.00324675	0
	Elfn2	0	0.00807202	0	0	0.00619195	0	0	0.00591716	0.0102041	0	0	0.0068743	0.00950032	0.00747132	0	0	0	0.0096668	0	0.00833333	0	0	0	0	0	0.008	0	0.0333333	0	0	0.00531142	0.00361884	0.00492289	0.00633602	0.0192886	0.00648989	0.0060622	0.00447145	0.00383114	0.00431289	0.00540327	0.00365766	0.00417078	0.00806682	0.00368953	0.00910466	0.00400245	0.00248307
	Nrip3	0.00245098	0.0020202	0	0.00904977	0.00357143	0.00854701	0.00617284	0.0105263	0	0	0.00580019	0.0104167	0.00197628	0	0	0.00641026	0.0126834	0.00372414	0	0.00745614	0.0131579	0.00840336	0.0266667	0	0	0	0	0	0	0	0.00629675	0.00221844	0.00220871	0.00467802	0.00233718	0.000777001	0.00270207	0.00393506	0.010883	0.00888581	0.00378368	0.00836526	0.00208333	0.00515623	0.000990099	0.00563512	0.0033076	0.00481481
	Synpo2	0	0.0116667	0	0.0122222	0	0.00657895	0.00595238	0.00207039	0	0.015873	0	0	0	0.0117647	0.00605475	0.0030303	0.00324675	0.003125	0	0.00649351	0.025	0	0	0	0	0	0	0	0	0	0.00694311	0.00705104	0.00857852	0.00530573	0.00809351	0.00453904	0.00817965	0.0105154	0.00710587	0.00550981	0.00969395	0.00976139	0.00340911	0.002914	0.00925019	0.0115842	0.00840881	0.00687262
	Kcnj2	0.0110544	0.00796108	0.0154684	0.0124875	0	0.00417391	0.00648567	0.00292398	0	0.00350877	0	0	0.0121429	0	0.00625	0.0285452	0.0330715	0.0712848	0.00555556	0.00396825	0.0277778	0	0.0147059	0.0138889	0.0111111	0.015625	0	0	0	0.0333333	0.00304878	0.00282476	0.00998296	0.00126263	0.00208333	0.00295858	0.0104167	0	0.002405	0.00501092	0.00440794	0.00270469	0.0105253	0.00140252	0	0.00925926	0.00626804	0.0026738
	1700007K13Rik	0	0.0031746	0.0103561	0.00555556	0	0	0.0223214	0	0.00729705	0.00396825	0	0.0169192	0	0.0109609	0	0.0157952	0	0.0204082	0.0183908	0	0	0	0	0.0119048	0	0	0.0166667	0.015625	0	0	0	0.00505051	0	0.0128205	0.00793651	0	0	0	0	0	0	0	0	0	0.0185185	0.01	0	0.0138889
	Lrrc8c	0.00392157	0	0	0.0068072	0.0122449	0	0	0	0	0	0	0	0	0	0.0026455	0.00452489	0.0042735	0.00310559	0	0	0	0	0	0	0	0	0	0	0.0166667	0.0698413	0.0339152	0.00313543	0.00693084	0.00218092	0.00443694	0.000801232	0.00494471	0.00261871	0.00358937	0.00381364	0.00797253	0.00678279	0.00458899	0.0210786	0.00270804	0.00844958	0.00650095	0.00218196
	Eno3	0	0	0	0	0.00333333	0	0.0138889	0	0.00555556	0	0.0153061	0	0.0347107	0	0.00576977	0.00595238	0	0.00446429	0.0188816	0.0047619	0	0.0151515	0.0105263	0.0075188	0	0	0	0	0	0	0	0	0	0	0	0	0	0	0	0	0	0	0	0	0	0	0	0
	Ror1	0.00588235	0.0109091	0.00333333	0.0108902	0	0.00490196	0	0.00480769	0.0102496	0.00595238	0.0133929	0	0.00512821	0.0125	0	0.00413223	0	0.00324675	0	0	0	0.0266667	0	0	0	0	0	0	0	0	0.00453272	0.00587908	0.0065657	0.00581577	0.0104101	0.00560851	0.00639525	0.00918834	0.00580667	0.00544593	0.00602986	0.00693975	0.00609694	0.00532768	0.00567148	0.00521717	0.00626446	0.00643982
	Usp13	0.0042735	0.00705314	0	0.00908991	0.0113235	0.00420168	0.00624376	0.014481	0.0170952	0.0147783	0.015841	0.00694444	0	0	0	0.0031746	0.0407895	0.0417868	0.00240385	0.00534759	0	0.0192308	0.010989	0	0.0357143	0	0	0	0.0333333	0	0.00359461	0.00244574	0.00609893	0.0162404	0.00385492	0.01019	0.00628682	0.00428325	0.00987925	0.00638921	0.0079839	0.00483652	0.00256422	0.00343057	0.0141571	0.0182116	0.00620713	0.0129419
	Nrsn2	0	0.00869565	0.0111455	0	0.0121382	0.00350877	0.00828157	0.00965208	0.00619048	0.00595238	0.00571429	0.0102425	0.0137849	0.00878378	0	0.00462963	0	0.00648148	0	0.00416667	0	0	0	0	0	0	0	0	0	0	0.00367647	0	0.00463262	0.00297619	0.00586347	0.00274725	0	0	0	0	0	0	0	0.0103175	0.00326797	0.00431034	0.00833333	0.0208333
	Dact2	0.00617284	0.0205711	0	0.00606061	0	0.00333333	0	0.0124201	0.0026738	0	0	0.0058651	0	0	0.0141854	0	0.00434783	0	0	0	0	0	0	0.0287081	0	0	0	0	0	0	0.00421398	0.00384112	0.00450139	0.0040404	0.00274725	0.00735698	0.00547947	0.00652904	0.00966749	0.0021645	0.00443392	0.00138889	0.0082255	0.00277008	0.00405983	0.00931677	0.0105277	0.00912283
	Adam12	0	0.00793651	0.0162281	0	0.00413223	0	0.00297619	0.00498624	0.00429825	0.00339559	0.00574713	0.00666667	0	0	0.0037037	0	0.00384615	0.0158557	0.00990831	0.00708737	0	0.0129167	0.0185185	0	0	0.0225564	0	0	0.0113636	0	0.00750102	0.00443764	0.00395852	0.00486672	0.00373841	0.00567556	0.0064528	0.004744	0.00413597	0.00804571	0.00418473	0.00749764	0.0092153	0.0111478	0.00425335	0.00719002	0.0062259	0.00496549
	Plau	0	0.00684099	0.00846414	0.0139444	0.00520833	0.0104348	0	0.0119048	0.00340136	0.00444444	0.0102564	0.00334448	0.00653595	0.00606618	0	0	0.0110254	0.00649351	0.0217391	0.00362319	0	0	0	0.015873	0	0	0	0	0	0	0	0	0	0.00595238	0	0	0.00793651	0.00595238	0	0	0	0	0	0	0	0	0	0
	Tle2	0	0	0.00496032	0	0.00490196	0.00526316	0.012987	0	0.00213675	0.00568182	0	0.00540816	0.00367647	0	0.00700063	0.00763494	0.00927198	0	0.00735294	0	0	0	0	0	0	0	0.0277778	0	0	0.0178571	0	0	0	0	0	0	0	0	0	0.0555556	0	0	0	0	0	0	0	0
	Litaf	0.00367647	0	0	0	0.00520833	0.00909091	0.00826446	0	0.0144231	0	0	0.0060104	0	0.00277008	0.00347222	0.0104167	0.00872507	0.00570175	0.0138889	0	0	0	0	0.0333333	0	0	0	0	0	0	0.00676407	0.00513659	0.00519183	0.00621926	0.00473159	0.00495833	0.00691233	0.00455126	0.00429515	0.00445337	0.0380059	0.00198158	0.0033499	0.00634589	0.00499447	0.0042711	0.00536774	0.00619746
	Bcat1	0	0.0108696	0.00909091	0	0.00925926	0.00721248	0	0.00601504	0.0187166	0.00708128	0.016105	0	0.00873563	0	0	0.0192939	0.00320513	0.0128205	0.0168269	0.0037037	0.0128205	0.025974	0.0267094	0	0.0113636	0	0	0	0	0	0.00441378	0.0052175	0.00451952	0.00695233	0.00408757	0.0035976	0.0123312	0.00230018	0.0048919	0.00491734	0.0151536	0.00760385	0.0111727	0.00692958	0.00890779	0.0026878	0.00740131	0.015201
	Cdon	0.00559947	0.00816327	0.0030303	0	0.00653595	0.0161166	0	0.01546	0.00646412	0	0	0	0.00980392	0.00625	0.00588235	0.0166667	0	0	0	0	0	0	0	0	0.0133333	0	0	0	0	0	0	0	0	0	0	0	0	0	0	0.0204082	0	0	0	0	0	0	0	0
	Hopx	0	0.00765425	0	0.0405351	0.0581885	0.016954	0	0.0169683	0.00773125	0.00865801	0.00485757	0.00420875	0.00591716	0	0	0	0.0016835	0.00287356	0.00740741	0.00653595	0.0238095	0	0	0	0.0111111	0	0	0	0	0	0.00838139	0.00480192	0.00515547	0.00647498	0.00258351	0.0131195	0.00234488	0.00285205	0.00802685	0.0140056	0.0027027	0.00797644	0.00454545	0.0018646	0.00430134	0.00656361	0.0154753	0.0017094
	Lrrk1	0.00526316	0	0.0850962	0.0042735	0	0.0622222	0.00665748	0.0102	0.00255102	0	0	0.0138889	0	0.00277778	0.00350168	0.031746	0.0327273	0.0509743	0	0.00367647	0	0	0	0	0	0	0	0.015625	0	0	0.000877193	0.0170355	0.00137741	0	0.00907316	0	0.00630537	0.00911087	0.00383248	0.0229746	0.00210438	0.013809	0.00516569	0.00297619	0.017619	0.0229472	0.00203972	0.00468679
	Oas1c	0.0163477	0.0075438	0.00540816	0.00753062	0.00274725	0	0.0121053	0.00582346	0	0.00404668	0.00586606	0	0	0.0287176	0.0157164	0	0.0042735	0	0.0141738	0.00846591	0.117647	0	0.1	0.111111	0.0902778	0	0	0.105263	0.1	0	0.014177	0.00879093	0.00410142	0.00384136	0.00617667	0.00683761	0.0175737	0.00522139	0.0149721	0.0456307	0.055929	0.004329	0.00540936	0.00555556	0.00178253	0.00567227	0	0
	Cacng8	0.0125	0.00284091	0	0.0047619	0.0106491	0.0145597	0	0.00480769	0.00505051	0.0026455	0.0025641	0	0.00892857	0.0128194	0.00222222	0.0118323	0.0248171	0	0.00413223	0.00277778	0	0	0	0	0.010989	0.00653595	0	0.0183824	0	0.00694444	0.00286303	0.00244956	0.00568184	0.00301317	0.0125606	0.000823045	0.00923459	0.00432465	0.00572568	0.00359053	0.00215039	0.00657852	0.00702149	0.00942761	0.0108796	0.00349762	0.00426063	0.00586234
	Thsd4	0.00255754	0.00841751	0.00976919	0.00467391	0	0	0.0106732	0	0.00226244	0.00638441	0.00329977	0.00462963	0.00888219	0.00201613	0.00634921	0.00383142	0.00591716	0.00608519	0.0112592	0	0	0	0.025	0	0.00869565	0.0217391	0	0	0	0	0.00678805	0.00505593	0.00482819	0.00584833	0.00632189	0.00534906	0.00421701	0.0103942	0.00596655	0.00774453	0.00544032	0.00489301	0.00340473	0.00543866	0.00580389	0.00389033	0.00479628	0.00651097
	Ctnna3	0	0.0166667	0.00444444	0	0.0322675	0.00582633	0.0020284	0.0042735	0.00793651	0	0.00634921	0	0.0467327	0.0026455	0	0	0.00666667	0	0.00462963	0.00263158	0	0	0	0	0	0.0277778	0.0277778	0	0	0	0.0034843	0.00989262	0.00664121	0.00558486	0.0121339	0.0152181	0.00712098	0.00509701	0.00780976	0.00569412	0.00770306	0.00287823	0.00499489	0.00404529	0.00869904	0.00365765	0.0151069	0.00693343
	Glyctk	0	0.0125	0.00833333	0	0.00766046	0.012549	0.00661765	0.00755735	0.00310559	0	0.00277778	0	0.00606061	0	0.00222222	0	0.00591716	0.00617284	0	0	0	0	0	0	0.00854701	0.0714286	0	0	0	0	0	0	0	0	0	0	0	0	0	0	0	0	0	0	0	0	0	0
	Alox5	0.00333333	0	0	0.00732601	0	0	0	0	0	0.00481	0.00860278	0	0	0.00505051	0.00934066	0.0100171	0.0034965	0.0143541	0	0.0104686	0.0108696	0	0	0	0.00454545	0	0	0	0	0.02	0.0069928	0.00285714	0.000925926	0.0015949	0.00589881	0.00871985	0.00402758	0.0096453	0.00279325	0.00596591	0.0134081	0	0.0105698	0.00542718	0.00162098	0.00541141	0.00773284	0
	Fam111a	0.00392157	0	0.00390625	0.0040568	0.00438689	0	0	0.014881	0	0.00416667	0.00526316	0	0	0	0	0.00462963	0	0	0	0	0	0	0	0	0	0	0	0	0	0	0.0176091	0	0.00287032	0.00896674	0.00735294	0.00252525	0.0195044	0.00189753	0.0158144	0.00834967	0.0104167	0	0	0.00655594	0.0113611	0.00777479	0.0229004	0.0140005
	Mab21l3	0	0	0	0.00252525	0.0166667	0.0111111	0.00714286	0.00649351	0.00543478	0	0	0.015625	0	0.00833333	0.00892857	0.025	0	0.00849558	0.00208333	0.00625483	0	0	0	0	0	0	0.0215054	0	0.00666667	0	0.0104167	0	0	0	0	0	0	0	0.0146989	0	0	0	0.00922619	0	0	0	0	0.0128205
	Ece1	0.00766189	0.00657895	0.015625	0	0	0.00787037	0.00454545	0.0119728	0.0315893	0.0740608	0.0494565	0	0.00353902	0.0111111	0	0	0	0.0196078	0	0.009375	0	0.0190476	0.0144928	0	0.030303	0.0263158	0	0	0	0	0.00470498	0.00310972	0.00518232	0.00526245	0.00457386	0.0059645	0.00298771	0.00381553	0.0023271	0.00485059	0.0051253	0.00499837	0.00499494	0.00354733	0.0146948	0.00471079	0.0025274	0.00396901
	Vwc2	0.00490196	0.00666667	0	0	0	0	0	0	0	0.00657895	0.00481481	0.00367647	0.0115652	0	0	0.00715951	0	0.005	0.01	0.00334448	0	0	0	0	0.00588235	0	0	0	0.005	0.0047619	0	0.002849	0.0127394	0	0.0445714	0.0724739	0.142719	0.166281	0	0	0	0	0.0130556	0	0	0.0144058	0	0
	Dock8	0	0.00608178	0.0183761	0	0.0307692	0.00699301	0.00595238	0.0170455	0.00265252	0.00416667	0	0.0148479	0.00569406	0	0	0.0113636	0.00297619	0	0.00462963	0.00534759	0	0	0	0	0	0	0	0	0	0	0.00679521	0.00492387	0.00480741	0.00815863	0.00861554	0.00525236	0.00522319	0.0052127	0.00409692	0.00395507	0.00958983	0.00420139	0.00582532	0.00552933	0.0038351	0.00471288	0.00410636	0.0110627
	Nqo1	0	0.00862069	0.005	0.00730365	0.00751323	0.00806452	0.0104903	0.00610501	0.00178571	0	0.00787037	0	0	0.0087146	0.00173611	0.00213675	0.010348	0.0058651	0.0354012	0.0147539	0.0131579	0	0	0	0	0	0	0	0	0	0.00985381	0.00291193	0.00743221	0.00551082	0.00895351	0.00356164	0.00477552	0.0070452	0.00287675	0.00767186	0.00553289	0.00337096	0.00687581	0.0151814	0.00812166	0.00363076	0.0030803	0.00901624
	Tgfbi	0	0	0	0.010582	0.00320513	0.0131789	0	0	0.00362319	0	0.00336134	0.00657895	0.00543478	0.00189753	0.00490196	0	0.00347222	0.00245098	0.0108696	0.00555556	0	0	0	0	0	0	0	0.0117647	0.0333333	0	0.00478469	0.00286596	0.00528722	0	0.0012285	0.00564588	0.00519659	0.00192308	0.00805893	0.00302864	0.00777263	0.00488598	0.00354191	0.00496825	0.00598467	0.033528	0.0156506	0.00633019
	Vit	0.01074	0	0.0770011	0.00595238	0.00511509	0.0192848	0.00235294	0	0	0	0	0	0	0	0	0.0449038	0	0	0.0030303	0.0102293	0	0	0	0	0	0.0128205	0	0	0	0	0.00468077	0.00342883	0.00729385	0.00851394	0.00463861	0.0193486	0.00324594	0.00638253	0.00339093	0.00585538	0.00597299	0.00449527	0.00369504	0.00243262	0.0121469	0.00617429	0.0237404	0.0054987
	Etnk1	0.00893649	0	0	0	0.0294118	0.00733627	0.00197239	0.0031348	0.00451887	0	0.00308642	0.00789474	0.0138438	0.00458333	0.00219298	0.00473279	0.00478469	0.00520833	0.0239711	0.00490196	0.012987	0	0	0	0	0	0	0	0.0125	0	0.00460962	0.00263183	0.00503298	0.00914334	0.000884173	0.0020542	0.0130883	0.0042987	0.00504257	0.0039792	0.00351269	0.00506736	0.00411509	0.0037329	0.00582218	0.00344332	0.00524891	0.00356817
	Atoh8	0.003663	0.00555556	0.00724638	0	0.00309598	0	0.0122782	0.00310559	0.00888889	0.00918145	0.00854701	0	0.00505051	0.00694444	0	0	0	0.00649351	0	0	0.00255754	0	0.00892857	0	0	0.00588235	0	0.0137037	0	0.00606061	0.00740843	0.00619582	0.00481763	0.00318006	0.00507582	0.005357	0.00442319	0.00758861	0.00662464	0.00654046	0.00399894	0.00490232	0.00372429	0.00337662	0.00752133	0.00426817	0.0134991	0.00214947
	Mtus1	0.00510204	0	0	0.0403361	0	0	0.0125839	0.0031746	0.0133616	0.00243902	0.0144928	0	0	0.0106227	0	0	0	0.00740741	0.00263158	0	0	0	0.0042735	0.00384615	0	0	0.0102814	0	0	0	0.0108221	0.003948	0.00465363	0.0139114	0.0360379	0.0160387	0.00161546	0.0053899	0.0243421	0.0098934	0.00635745	0.0160768	0.00608476	0.00139329	0.00236819	0.00361203	0.00659197	0.0173455
	Rsu1	0	0	0.00961538	0	0	0	0.00595238	0.0293155	0	0	0.00452489	0	0	0	0	0.0103561	0	0.00983796	0.0025641	0.0037037	0	0	0.0138889	0	0	0	0	0	0	0.0526316	0	0	0	0	0	0.025	0	0	0	0	0	0	0	0	0	0	0	0
	Igsf9b	0.00347222	0.00793651	0.00438596	0	0.00915852	0	0.00505051	0.013627	0.0158239	0.0168522	0	0.011859	0	0.00416667	0.0102041	0.00277778	0.0042735	0	0.00774573	0.00745951	0.0222222	0	0	0	0	0	0.00833333	0	0	0	0.00489086	0	0.00508159	0.00405642	0.00582379	0.0165074	0.0158392	0.00315527	0.00547274	0.00460066	0.00351188	0.00378093	0.0053172	0.00350536	0.00217777	0.00278902	0.0240358	0.00390109
	Tmem26	0.015625	0.00260417	0.0047619	0.00231481	0	0	0.00526316	0.0102496	0.00793651	0	0	0	0	0	0.00913547	0.00606735	0.0125026	0.00388889	0	0.0034965	0	0	0	0.0454545	0	0	0	0	0.00625	0	0.00405492	0.00713176	0.00581659	0.00444838	0.00365025	0.00352014	0.00330079	0.00975639	0.000805802	0.0063101	0.00788392	0.0138305	0.00793532	0.00534774	0.00647709	0.00603035	0.00491788	0.00605257
	Gpc5	0	0.00696594	0	0	0	0.00334448	0	0	0.0034965	0	0.00369458	0.00867318	0.00563725	0.00227273	0.00714286	0.00625	0	0.00568182	0	0	0	0.0267857	0	0.00680272	0.00529101	0.00404858	0.0142857	0.00833333	0	0	0.00454014	0.00491774	0.00649812	0.00394802	0.00534924	0.00698711	0.00767006	0.00499181	0.00549718	0	0	0.058642	0.00709226	0.00346934	0.00192542	0.0109065	0.00505621	0.00546914
	Rspo3	0	0	0.0030303	0.0181818	0.00649351	0	0.0103175	0	0	0.00653595	0	0	0.00570175	0.00690476	0.00227273	0.00480769	0.00989011	0	0	0	0	0	0	0	0.00854701	0	0.015625	0	0	0	0.00424408	0.00504553	0.00617934	0.00976426	0.00333819	0.00637348	0.00429479	0.00581905	0.00908904	0.00398319	0.00558041	0.00410035	0.00320549	0.00811639	0.00314521	0.00478942	0.00726535	0.00858852
	Parm1	0	0.00747283	0.0143914	0	0.00294118	0	0.0030303	0.01628	0	0.00505051	0.00564103	0.00677778	0.020202	0	0	0	0.00621118	0	0	0	0	0	0	0	0	0.0357143	0	0	0	0.0138889	0.00407346	0.00534807	0.00483704	0.00667922	0.00749038	0.00432186	0.0037185	0.00390674	0.00549807	0.00447577	0.00709365	0.00524954	0.00540366	0.00586837	0.00664837	0.00464345	0.00480718	0.00384373
	Bspry	0.0053202	0.00740431	0	0.0391865	0.00416667	0.00875421	0	0	0.00588235	0.0147243	0.00280112	0	0	0.0125	0.00909091	0	0.037963	0.0278788	0.0367287	0	0	0	0	0	0	0	0	0.0275444	0	0	0.00657895	0	0.00195312	0.0111111	0.0077381	0	0.0123716	0.00763218	0.00363636	0.00284091	0.003663	0.0154304	0.00260417	0.00175439	0.00378788	0	0	0.00621118
	Gabre	0	0	0	0.0166667	0.00505051	0	0	0	0	0	0.0224359	0	0.0119048	0	0	0	0.00606061	0.0106952	0.00833333	0.013986	0	0	0	0	0	0	0	0	0	0	0	0	0.0045045	0.00793651	0	0	0.00657895	0	0.00909091	0.0145503	0	0.0387931	0.00625	0	0	0	0	0
	Mpl	0.0125	0.00424208	0.00395257	0	0	0	0.0152158	0.00446429	0	0	0.0112796	0	0	0.0110294	0.00277778	0	0	0.00384615	0.00833333	0.00308642	0	0	0	0	0.0363636	0.0384615	0	0	0	0	0	0	0	0	0	0	0	0	0	0	0	0	0	0	0	0	0	0
	Cpne7	0.0166667	0	0	0.00458937	0.0106434	0	0.00713869	0.00412186	0	0.0119048	0.00240385	0.0102657	0	0	0.00378788	0.00613066	0	0.0083468	0	0	0	0	0	0	0	0	0	0.0139456	0	0	0.0165448	0.00921496	0.00439959	0.00151515	0.00462963	0.00257588	0.00924765	0.00239234	0.00310559	0.0129021	0	0.00410628	0.00162602	0.00520636	0	0.00588235	0.00953377	0.00796332
	Sox15	0	0.00735294	0.00684099	0	0.00340136	0	0.00833333	0.0105882	0	0.00588235	0.0272436	0	0	0	0.008125	0.00274725	0.00454545	0	0.00833333	0.0110748	0	0.00606261	0.00897262	0.0156907	0.00280112	0	0	0	0.00743034	0	0.0138889	0.00404858	0	0.0117647	0	0	0.00657895	0.0416667	0.00757576	0	0.0125	0.0192308	0	0	0.0197368	0	0	0
	Sct	0	0.0108083	0.00362319	0.0151515	0	0	0.00617284	0.0180112	0.0133851	0.0175439	0	0	0	0.00740488	0.00245098	0.00721501	0.00469673	0.00843389	0	0	0	0	0	0	0	0	0	0.0222222	0	0	0	0	0	0	0	0	0	0	0	0	0	0	0	0	0	0	0	0
	Pgap1	0	0.00408163	0.00952381	0	0.00925926	0.0042735	0	0	0.00265252	0.00350877	0.0128819	0.00840336	0.014758	0	0.0153846	0.0160598	0.00326797	0.00820106	0	0	0	0	0	0.00925926	0	0	0	0	0	0	0.0147059	0	0.00572616	0.00518015	0	0.00579871	0.0222964	0.00754132	0.00384615	0.00140252	0.0111708	0.00303455	0.000925926	0	0.00347222	0.00457983	0.00587725	0
	Cmtm3	0.00694664	0.00568182	0.00465116	0.00520833	0	0	0.017602	0.00979956	0.00694444	0	0	0.00573301	0.01	0	0	0.0116279	0	0	0	0.0163828	0	0	0.00529101	0	0	0	0	0	0.00555556	0	0.00591244	0.00362319	0.00208986	0.00271842	0.00263158	0.00656633	0.00512032	0.00294671	0.0104929	0.00836217	0.00213675	0.00390589	0	0.00340278	0.00735433	0.00616133	0.0055374	0.00528195
	Pianp	0.00146199	0.0018315	0	0.0125	0.00554228	0	0	0.00694444	0.0166667	0.0140693	0.00378788	0.00736961	0.00241546	0.00280112	0.0230482	0	0.00461656	0	0.0158476	0	0.05	0	0	0	0.0277778	0	0	0	0	0.0416667	0	0	0.0125	0.00833333	0.00625	0	0.00590278	0	0	0	0	0	0.00543478	0.00534188	0.00378788	0.00307692	0.00265252	0.00727513
	Rasef	0.00949736	0	0.00854701	0	0.0116883	0	0.005	0.00416667	0	0.00907407	0	0	0	0	0	0	0.00588235	0	0.00699301	0.00309598	0	0	0	0	0	0	0	0	0.0625	0	0.00486553	0.00274725	0.00611434	0.00308841	0.00564972	0.00667208	0.00641889	0.00412672	0.0381581	0.0050241	0.00179211	0.00393929	0.00466847	0.00591716	0.000881834	0.00457337	0.003644	0
	Got1l1	0	0.00620238	0.00754509	0	0.00310559	0	0.00231481	0.00636395	0.00799675	0.0108035	0	0.00931677	0.00231481	0.00457143	0.00620915	0.0142136	0.0157509	0.00287356	0.00666667	0.0109007	0	0	0	0.0128205	0	0	0	0	0	0	0.00793651	0	0.00595238	0.00978644	0	0	0.00225225	0	0.00452489	0	0.00841751	0	0	0.00757576	0.00910364	0	0.00588235	0
	Pak6	0	0.005	0	0.0190476	0.00961538	0.00680828	0	0.00265252	0.0192116	0	0	0.0100553	0.00807416	0.00416667	0	0.0123249	0.00615385	0.0160534	0.00500371	0.0015528	0	0	0	0	0	0	0	0	0	0	0	0	0	0	0	0	0	0.0454545	0	0	0	0	0	0	0	0	0	0
	Asb2	0	0	0.0180632	0.00294118	0.00173611	0	0	0.00480769	0.02	0	0	0	0.00192308	0.00741987	0.0100251	0.00728745	0	0.00693781	0.00978535	0	0.00757576	0	0	0.0114286	0	0	0	0	0.0153846	0	0.00528164	0	0.0415243	0.00707535	0.0128585	0.00621938	0.00201042	0.00540097	0.0177994	0.00453363	0.00480875	0.00289109	0.00542708	0.00639166	0.000981162	0.00128794	0.00257837	0.00694128
	Ptn	0	0.00847269	0.0105287	0.00665266	0.00735992	0.0160911	0.0042517	0.0240379	0.0351477	0.0152958	0.0124421	0.00420168	0.0164835	0.00869565	0	0.0118939	0.00268817	0.0025641	0.00436328	0.00320513	0	0.00446429	0.003861	0.00266667	0.00328947	0.00490196	0.00520833	0.0025	0.00460881	0.0030303	0.00552541	0.00406172	0.00942535	0.00797067	0.0071048	0.00546092	0.0119179	0.00344958	0.00503661	0.00447836	0.00558705	0.0045028	0.00507328	0.00590735	0.0133469	0.00419965	0.00712887	0.00422615
	Vcan	0.00416667	0	0.00512821	0.00512821	0.00226244	0	0.00540541	0.00595238	0	0.0117647	0.0047619	0	0.00444444	0.0149093	0	0.0123626	0	0.00512821	0.0218254	0.00396825	0	0	0.00888889	0	0	0	0	0	0	0	0.00187477	0.00508458	0.0010142	0.00201613	0.006409	0.00160256	0.0023351	0.00446967	0.00859972	0.00162963	0.0180454	0.00553869	0.00297614	0.00428401	0.00244602	0.0034661	0.00308528	0.000813008
	Angpt2	0	0.00443287	0.00584795	0.00462963	0.025	0	0.0037037	0	0.00423638	0.00798051	0.0030426	0.00217865	0.00297619	0.00556864	0	0.0105792	0.003125	0.00434783	0	0	0.00555556	0.0050097	0.0061553	0	0.00606061	0.00396825	0	0.00555556	0	0	0.00532133	0.0040885	0.0073127	0.00318632	0.0131705	0.012632	0.00469593	0.00577115	0.00453281	0.00462221	0.00691061	0.00499874	0.0157358	0.00744971	0.00495907	0.00640239	0.00470045	0.00454805
	Hspb3	0.00252525	0.003367	0.0286458	0	0.0025	0.0180363	0.00320513	0.00260417	0	0	0.0142857	0.0130719	0	0	0.0166667	0	0	0	0	0	0.00677778	0.0272459	0.0129412	0.0318251	0.0025641	0.00340136	0.00378788	0.0153846	0.01	0.0185759	0	0	0	0	0	0	0	0	0	0	0	0	0	0	0	0	0	0
	Hgf	0	0	0	0	0	0	0.0557336	0.0166667	0	0	0	0	0	0.00505051	0.00911243	0	0	0	0.00757576	0	0	0.0166667	0	0	0	0	0	0	0	0	0	0	0	0	0	0	0	0	0	0	0	0	0.025	0.0125	0	0	0	0
	Grin3a	0	0	0.00510204	0.00483969	0.00207039	0	0	0	0.00699301	0.00520833	0.00510204	0.0132812	0.00888889	0	0	0.00452489	0	0.00539977	0.0037037	0	0.0356987	0.0443828	0.0692149	0.0240451	0	0	0.00694444	0.003663	0	0	0.00285393	0.00684761	0.00572506	0.0201372	0.00812825	0.00561369	0.00543205	0.00426802	0.0126032	0.00418619	0.00754321	0.013203	0.0107301	0.00414865	0.00497658	0.00733304	0.00431793	0.00478518
	Slc45a1	0	0	0	0	0.00952381	0.00637755	0	0	0.0045809	0.003125	0	0.0145688	0.00416667	0	0	0	0	0.0230769	0.004329	0.0333333	0	0	0	0	0	0	0	0	0	0	0.00322985	0.014942	0.01151	0.0291421	0	0.00308642	0.0090658	0.00124069	0	0	0.0204092	0.00676644	0.0052266	0.00200229	0.00254147	0.00363649	0.00757576	0.00610208
	Zwilch	0.00483092	0	0	0	0.00869565	0.00277778	0.0101701	0	0.00404858	0	0.0104167	0	0	0	0.00260417	0	0.00555556	0.0125	0.00347222	0.00274725	0	0	0	0	0	0	0	0	0	0	0.00575881	0	0	0.00439883	0.00383142	0	0.00380117	0.016125	0.00593851	0.00696286	0.00394737	0.00384615	0.00566639	0.0135134	0.00318979	0.0181818	0	0.00661765
	Exoc3l	0	0.00942685	0	0.00603741	0.00250627	0.00238095	0.00815095	0	0.01	0.00444444	0	0	0.00272109	0.00626959	0.0123994	0	0	0.00424901	0.00172414	0	0	0	0.00462963	0	0	0	0	0	0	0	0	0.0357143	0	0	0	0	0	0	0	0.0238095	0	0	0	0	0	0	0	0
	Vstm2l	0	0	0.00534759	0	0.00888889	0.00892857	0	0	0	0.0208333	0.00454545	0	0	0	0	0.00584795	0.00613839	0.00618132	0.00404858	0	0	0	0	0	0.025	0	0	0	0	0	0.00307544	0.00527641	0.00194217	0.0054497	0.00275538	0.00117902	0.0047003	0.00409589	0.00402886	0.00839353	0.00442825	0.00811764	0.0033752	0.00552192	0.0062957	0.00556419	0.00866597	0.00877897
	C2cd5	0.0037594	0	0	0.00905797	0	0.0625	0	0.00231481	0.00952381	0.00324675	0.0123254	0	0	0.00510204	0.00416667	0	0.00804989	0.00546537	0.00505051	0.0139177	0	0	0	0	0	0	0	0	0	0	0	0	0	0	0	0	0	0	0	0.0294118	0	0	0	0	0	0	0	0
	Syt6	0.00637755	0	0	0.010989	0	0.00625	0.0208333	0	0	0.00989583	0	0.00326797	0.030303	0	0.00420168	0.0224994	0.004329	0.00328947	0	0.025	0	0.025	0.03125	0	0	0	0.0272109	0	0	0	0	0.00230044	0.0023652	0.00195312	0.00351878	0	0.0361326	0.0337666	0.00277778	0.0156436	0.00769433	0.00426439	0.00135501	0.0150206	0.00937422	0.00436023	0.00210438	0.0153065
	Ephb1	0	0.00549451	0.00517076	0	0.00520833	0.00641026	0	0.00954545	0.00444444	0.0037037	0	0.00740741	0.0037037	0	0.00833333	0.00869565	0	0.0111111	0	0.0194444	0	0	0	0	0	0.0169312	0	0	0.0113636	0	0.005528	0.00891393	0.0060157	0.0139705	0.00566136	0.00628574	0.00624338	0.009027	0.00524435	0.00582707	0.00462336	0.00388406	0.00541905	0.00487073	0.00510341	0.00385591	0.00348474	0.00514498
	Cilp2	0	0	0.0136964	0.0125	0	0	0.0102564	0	0.00285714	0.0111317	0.0194484	0.030296	0.0593293	0.0128748	0.00255754	0.0021978	0	0	0.00292398	0.00526316	0	0	0	0	0	0	0	0	0	0	0.00472069	0.00569801	0.00925926	0	0	0	0.005	0.0425214	0	0.00322581	0.0108785	0	0.016	0.0263158	0	0	0	0.04
	Casp7	0.00761494	0.00588235	0.00430108	0.00490196	0.0105621	0	0.0131871	0.00820136	0.0119048	0.0125153	0.0130992	0.00395257	0.01025	0.00333333	0	0	0.00625	0.0181704	0.00625	0	0	0	0	0	0	0	0	0	0	0	0.00208333	0.00279758	0.00708794	0.00134409	0.0239094	0.00533861	0.00938133	0.00768571	0.012432	0.00600227	0.002	0.00436819	0.00943396	0.00492857	0.00125375	0.00699297	0.00621968	0.00427784
	Wfdc2	0	0.00289855	0.00732839	0.0132711	0	0.0111111	0.00719868	0.0051358	0.00967912	0.0129018	0.00453515	0.00534759	0.00595238	0.0015674	0.00555556	0	0	0	0	0	0	0.0416667	0	0	0	0	0	0	0	0	0.0625	0	0	0	0	0	0	0	0	0	0	0	0	0	0.00833333	0	0	0
	Fxyd3	0.0047619	0.0440476	0.0031746	0	0.0364146	0.0037594	0	0.00295858	0	0	0.0113636	0	0.00641026	0	0	0.00271739	0	0	0	0	0	0	0	0	0	0	0	0	0	0	0.00384615	0.0115674	0.00715354	0	0.00266831	0.00823045	0.0353501	0	0.0487993	0	0.011232	0	0.00867032	0.00934606	0.00192308	0.0116242	0	0.00297619
	Cntn5	0.029085	0.01	0.00454545	0.00340136	0.00207039	0.00732601	0	0	0.00641447	0.00483092	0	0.0125074	0.00714286	0.00606061	0	0	0.0245581	0	0.00549451	0	0.0294118	0	0	0	0.0138889	0	0.00840336	0	0	0	0.00500766	0.00456785	0.00444506	0.00480813	0.00547683	0.00500893	0.0062959	0.00589367	0.00650717	0.00758831	0.00552354	0.00699073	0.00491256	0.00609289	0.00500464	0.00508605	0.00460919	0.00677249
	Pir	0.00939951	0	0.0109351	0.0357143	0	0	0.00568182	0.0355072	0	0	0	0	0.00757576	0	0.00462963	0.0133547	0.0178571	0	0	0	0	0.025	0	0	0	0	0	0	0	0	0	0	0.0147436	0.0125	0	0	0	0	0.00892857	0.00505051	0.00956938	0	0	0	0.00328947	0.00333333	0	0
	Phldb3	0	0	0.0188125	0.00379572	0.0345073	0.0551079	0.0265952	0.00714286	0.00672043	0.00526316	0.00802139	0.00483092	0	0	0.00816993	0	0	0.00512437	0.00292398	0.00383142	0	0.00555556	0	0	0	0	0.00833333	0	0	0	0.0163194	0.00510204	0	0	0	0	0	0	0	0.00384615	0.00649351	0	0	0	0	0	0.0134712	0
	Prrg1	0	0	0	0	0	0.00555556	0	0	0	0	0	0	0	0	0	0	0	0.0130719	0	0.0113636	0	0	0	0	0	0	0	0	0	0	0.00386262	0.00433273	0.00331366	0.0021669	0.0013879	0.0221698	0.00344227	0.0111657	0.00169651	0.00519229	0.0085032	0.00440556	0.000945142	0.00562143	0.00481953	0.00541418	0.00685025	0.00667517
	Wipi1	0	0.00714286	0	0	0.0075188	0.00239234	0.00565816	0.00737781	0.0156472	0.00742424	0.00793651	0.014165	0.00961254	0	0.0019305	0.00150376	0.01	0	0	0.00383142	0	0.0333333	0	0	0	0.0444444	0	0	0	0	0.0024975	0.00899382	0.00251662	0.00128145	0.00223511	0.0074297	0.00215517	0.00363005	0.00138889	0.00226244	0	0.0101623	0.00433113	0.00405106	0.00533351	0.00706112	0.00478534	0.00590453
	Itm2a	0	0	0.0151515	0	0	0	0.0208333	0.00666667	0	0.00980392	0.00595238	0	0.0131579	0	0	0.00444444	0	0.00617284	0.0240741	0.0833333	0	0	0	0	0	0	0	0	0	0	0	0	0	0	0	0.254167	0.0309524	0	0	0	0	0.0030303	0.0144812	0.0102041	0.0279982	0.0248016	0.0134921	0
	Stbd1	0	0	0.00396825	0.00347222	0	0	0.00792011	0	0.00540936	0.0128486	0.00709559	0	0.005	0	0.00714286	0	0.00851393	0	0.0133333	0.0319749	0.00775194	0.00548048	0	0.00892857	0	0	0	0	0	0.0606061	0	0.015625	0	0	0	0	0	0.00883327	0.0113636	0	0.00793651	0	0	0	0	0.00925926	0.0102041	0
	Npy	0	0	0.0026738	0.00390625	0.0136956	0.0110963	0	0	0.0208333	0	0	0.00859435	0.00992063	0.00189753	0.0116501	0.0194444	0.00735294	0	0	0.010101	0	0.0416667	0	0.0666667	0	0	0	0	0	0	0	0	0	0.00833333	0.00534759	0	0	0	0.00462963	0.00568182	0	0.00526316	0	0.0175439	0	0.0294118	0.0210526	0
	Hs3st1	0	0.00490196	0	0	0.0138889	0.00297619	0	0.0133333	0	0	0	0.00617284	0.00833333	0.0285714	0	0.00309598	0.0119069	0.0116876	0.00743902	0.0099493	0	0	0.0108696	0	0	0	0	0	0	0	0.0071073	0.0105881	0.0111142	0.00559359	0.00709723	0.0103307	0.00467551	0.00290202	0.0109222	0.00433088	0.00336179	0.00559986	0.00680887	0.00483189	0.0152389	0.00615448	0.00519581	0.00405618
	Ptges3l	0.0143229	0.0034965	0	0.015	0.00658436	0.00840336	0	0	0.0037037	0.017649	0	0.0121457	0	0.0144824	0	0	0.00252525	0.00289855	0.00483092	0.0142512	0	0	0	0	0.0111111	0	0	0.00952381	0.00714286	0	0	0	0	0	0	0	0	0	0	0	0	0	0	0	0	0.00952381	0	0
	Gdpd2	0	0	0.00584795	0.00952381	0	0.005	0.00568182	0	0	0	0.00555556	0	0	0	0.00595238	0	0	0.00840336	0	0	0	0	0	0	0	0	0	0	0	0	0	0.0145833	0	0.00529101	0	0	0	0.0146089	0.00952381	0	0.015942	0	0	0.004329	0.00793651	0.00793651	0.00526316	0
	Ecm1	0	0.00955711	0.00705467	0	0.00378788	0.00877193	0.00529101	0.00274725	0	0.00694444	0.00549451	0.0075	0.00666667	0.0046798	0	0.00984629	0.00542328	0	0	0.00906176	0	0	0	0.0166667	0	0	0	0	0	0.0277778	0	0.00569406	0	0	0	0.0251323	0	0	0.00510204	0.0126923	0	0	0	0	0.0154129	0	0	0.00909091
	Marveld2	0	0.00480769	0	0	0	0	0.00265252	0.00333333	0.00320513	0	0	0.012987	0	0.0047619	0.00334448	0.00215054	0.00297619	0.0160911	0	0	0	0	0.00925926	0	0	0.0192308	0.0190476	0.0116959	0	0	0.00150295	0.00660464	0.00678499	0	0	0.00508752	0.00409524	0.00238095	0.00441147	0.00236909	0.00130467	0.00410156	0.0113343	0	0.00167824	0.00188318	0.00665106	0.00237762
	Galns	0	0	0.0103383	0.00357143	0	0	0.00368492	0.0136268	0.00671516	0.00294118	0.00603715	0.00147929	0	0.00276361	0	0.00562938	0.00130208	0.00975474	0.0040981	0.00321594	0	0	0.01	0	0	0	0	0	0	0	0.00612094	0.00479063	0.0155616	0.00482841	0.00388919	0.00522411	0.00980392	0.00549116	0.004937	0.00459394	0.00344427	0.00359581	0.00541236	0.00482215	0.00395065	0.00613462	0.00221066	0.00950348
	Fbxl22	0	0.00396825	0.0126984	0.00809524	0.00384615	0.00680473	0	0.011	0.00350877	0	0	0	0	0.00588235	0.0119318	0.00271739	0.00416667	0.00457666	0.00280112	0.00116144	0.0105263	0	0	0	0	0	0.00653595	0	0	0.0111111	0	0.00734266	0	0.00297619	0	0.00902993	0.0131124	0.00227273	0	0	0.00396825	0.00357143	0	0.004662	0.0132275	0.0133333	0	0.0110479
	Inpp5j	0.00328947	0.0042735	0	0.00901559	0	0	0	0	0.00568182	0.0037594	0.00277008	0	0	0	0	0	0.00367647	0	0.00854701	0	0	0	0	0	0	0	0	0	0	0	0.00869237	0	0	0	0	0	0.0101103	0	0	0.0201465	0	0	0.00521662	0	0.0128205	0.0381818	0	0.00904977
	Kcnk5	0	0.00526316	0	0.00274725	0.00795756	0.00462963	0.0119671	0.003663	0	0.00149925	0	0.00175439	0	0.00625	0.00740741	0.012987	0.0135965	0.00681818	0.00395257	0.00146628	0	0	0.00543478	0.0117647	0	0	0	0	0	0.0296443	0.00344046	0.00330196	0.00573886	0.00519501	0.00494117	0.00243656	0.0110352	0.00583957	0.00436955	0.00665264	0.00622975	0.00321859	0.0101549	0.00649636	0.00594855	0.00327012	0.00487354	0.00401312
	Myl9	0.00420168	0.00684885	0.00939542	0.0175028	0.00416667	0.0106952	0.00208333	0	0.00526316	0	0	0.00833333	0.00657895	0.00255754	0	0.0102899	0.00431034	0.0018315	0.0457899	0.0887264	0	0.0909091	0.111111	0	0	0.1	0.105556	0	0	0	0.00363636	0.005	0.0057621	0.0235331	0.00599241	0.00246914	0	0	0	0	0	0.00498159	0.00271739	0	0	0.00505051	0.0833333	0.00512821
	Sh3gl2	0.010771	0	0.0056961	0.00195312	0	0	0	0	0	0.00694444	0	0.02811	0.0446731	0.0138889	0.0140977	0	0.0043573	0.0103314	0.00531632	0.00252525	0.0208333	0	0	0	0	0	0	0	0	0	0.00332499	0.00447778	0.00904755	0.00799925	0.00382534	0.00345408	0.00621781	0.00426427	0.00447937	0.00382644	0.00480918	0.00486434	0.0116309	0.00342381	0.00952066	0.00562158	0.00617386	0.0052777
	Lcp2	0.00271739	0.00809717	0	0	0.00859011	0.025	0.013664	0	0	0	0	0.00793651	0.0138889	0	0.0113227	0.00591716	0	0.0185185	0	0	0	0	0	0.0238095	0	0	0	0	0	0	0	0.00224876	0.00782992	0.00382025	0.00210084	0.00801779	0.00755369	0.0115741	0.00436166	0.00142857	0	0.0015674	0	0	0.00413223	0.00602089	0.00196078	0.00542462
	Cd44	0	0	0	0.00144928	0.00750751	0	0	0	0	0.00925926	0.00433797	0	0.00626566	0.00681555	0	0	0.00506096	0.004	0	0	0.00952381	0	0	0.00653595	0.00653595	0	0	0	0	0	0.00377796	0.00496123	0.00894536	0.0090833	0.00571739	0.00730513	0.00268323	0.00617431	0.00904765	0.00788496	0.0191879	0.00430112	0.00573323	0.00486616	0.00739551	0.00340775	0.00477105	0.00604816
	Cntnap2	0.0031348	0.0166667	0	0	0.00520833	0	0.00621118	0.00555556	0	0	0.0109202	0	0	0	0.0106049	0	0	0.00693607	0	0.012381	0	0	0	0	0	0	0	0.0117647	0	0	0.00522636	0.0222553	0.00430408	0.00522513	0.00759105	0.00421909	0.00580363	0.00437293	0.00261379	0.00744354	0.00591473	0.0357168	0.00169074	0.00799297	0.00550668	0.00586237	0.00401478	0.00640581
	Angpt1	0	0.00686499	0.00758893	0	0	0.0722222	0.00284091	0.00730159	0.00953947	0.00606061	0	0.00904762	0.0171126	0.00238095	0.00955514	0.0243506	0.00854701	0	0.00757576	0	0	0.00828157	0.00826446	0.00793651	0	0	0	0.00724638	0.0119048	0	0.00575526	0.00545058	0.0116427	0.00936131	0.00877722	0.00847683	0.00759189	0.0064152	0.00533714	0.00544644	0.00571889	0.00423408	0.00683618	0.00617116	0.00888275	0.00674016	0.00682357	0.00520815
	Sfmbt2	0.00210526	0.00201613	0.0128205	0	0	0	0	0	0.00925926	0.00568182	0.00392157	0.00611111	0.003125	0.00263158	0.00260417	0.0124278	0	0	0	0.00961538	0.0185185	0	0	0	0.0571429	0	0.00645161	0.00666667	0.01	0	0.00462963	0.00131426	0.00735053	0.00208556	0.008392	0.00538616	0.00613905	0.00350427	0.00611289	0.00329586	0.00394477	0.00118343	0.00633758	0.0017094	0.0039234	0.00151976	0.00617528	0.0093564
	Pygm	0.0118999	0.00416667	0	0.00694444	0.00911691	0.0291052	0.0135669	0.00245098	0.0030303	0.0127709	0.00833333	0	0	0	0.00505051	0.00952381	0.00876976	0.0271645	0.00666667	0	0	0.0157457	0.0105263	0	0	0	0.0131579	0.00694444	0.0166667	0.0399731	0.0414555	0.0211801	0.0216631	0	0	0.00574713	0.00490196	0	0	0	0	0	0	0.00692042	0.00641026	0.0130719	0.00961538	0
	Spaca6	0	0.00909091	0.00952381	0.00925926	0	0.00358852	0.00289855	0.0034965	0.00274725	0	0	0	0	0	0.00555556	0.00763636	0	0.00396825	0.0230015	0	0.00986395	0	0.0117647	0	0	0.00961538	0	0	0	0.0111111	0	0.0119792	0	0	0	0	0	0	0.0130719	0	0.025641	0.0138889	0	0	0	0	0.0133333	0
	Lcp1	0.00333333	0.0136364	0.00761004	0.00523134	0.00950292	0.00668338	0	0	0.014751	0.00168067	0.00198413	0	0	0	0.00829726	0	0	0	0.0110978	0.00320513	0	0.00714286	0	0.0350877	0	0	0	0.0120915	0	0	0.00440982	0.00392957	0.0055074	0.00243071	0.0054035	0.00260092	0.0051658	0.00956867	0.012831	0.00592975	0.00772156	0.00325941	0.00723285	0.00383824	0.00579335	0.00651773	0.00506599	0.00487591
	Frem1	0	0	0	0	0.00493913	0	0.00438596	0.00462963	0.00543478	0	0.0104167	0.0163273	0.00260417	0.00505051	0	0	0.0333333	0.0111111	0.00297619	0	0	0	0	0	0	0	0.0266667	0	0	0	0.00395488	0.00653714	0.00452619	0.01226	0.00503257	0.0062699	0.00421015	0.0035303	0.00731675	0.00354212	0.00656283	0.00265926	0.00488896	0.00251294	0.00322829	0.00626941	0.00723556	0.00466647
	Olfml2b	0	0	0	0	0	0.00714286	0	0.00190476	0	0	0	0.00350877	0	0.0030303	0.00649123	0	0.012987	0.0037037	0	0.010303	0.00735294	0.0119048	0	0	0.0153846	0	0.00714286	0.0342593	0	0.00869565	0.00213675	0.00678571	0.00891692	0.00595238	0.00865151	0.00770544	0.0135747	0.0031348	0	0	0.00297619	0.0034965	0	0	0.0222944	0.00333333	0.00416667	0
	Msx2	0.00771008	0.00871394	0.0189411	0.0299218	0.0163407	0	0	0.00631898	0	0	0.00565611	0.00217865	0.00942655	0	0	0.00617284	0.0119048	0	0.0115672	0	0	0	0	0	0	0.0131579	0	0	0	0	0.00793651	0	0	0.00591716	0.0033393	0.0433867	0.00793651	0.0361921	0.00600176	0.00625	0.00484253	0.00607864	0.00350877	0	0.00284091	0.00121951	0.00277778	0.00329138
	Cgnl1	0.00413223	0.0185185	0	0	0.00384615	0.00735294	0	0.0222222	0	0	0	0.003663	0.00590278	0.00346021	0.011074	0	0.00886589	0.00784314	0.0164435	0.0259408	0	0	0	0	0	0	0	0	0	0	0.00429186	0.0029748	0.00525906	0.00354268	0.00878747	0.00492353	0.00467574	0.00547796	0.00716107	0.00647651	0.00251153	0.00402314	0.0102657	0.0079461	0.00757486	0.00350151	0.0055464	0.00553534
	Fkbp5	0.0116315	0	0.00619195	0.0178571	0.0106153	0.00292398	0	0.034375	0.00694444	0.00235294	0	0.00367647	0	0.00919118	0.00483092	0.00533333	0	0.00790705	0	0.00478469	0	0	0	0	0.0526316	0	0	0	0	0	0.00397002	0.00684325	0.00708572	0.0044269	0.00635197	0.00495035	0.00646484	0.00297208	0.00626582	0.00622831	0.00556529	0.00776606	0.00912667	0.00347733	0.00592048	0.0061868	0.00385849	0.00536804
	Nat2	0.0144546	0	0.00324675	0.0225733	0.00416667	0.0121083	0.0140701	0.00621118	0	0.00491289	0.00548382	0.004329	0.00297619	0.00699293	0.00462963	0.00297619	0.00396825	0	0.00961564	0.00444109	0	0	0	0	0	0	0	0	0	0	0.00750343	0.00659425	0.00501852	0.00616464	0.00567398	0.0030233	0.0050812	0.00568999	0.00687575	0.00367366	0.00486332	0.00657247	0.00555556	0.00127551	0.00230449	0.00936002	0.00746712	0.00775194
	Trim6	0.00555556	0	0.0122186	0	0	0	0	0.0189793	0.0125989	0.00757576	0.02	0	0.00985222	0	0	0	0.00549451	0	0	0	0	0	0	0	0	0.125	0	0	0	0	0.000841751	0.00344828	0.00659341	0.0103903	0.00689354	0.0165518	0.0103409	0.00259952	0.00931677	0	0	0.00239627	0.00926704	0.0106781	0.00421627	0.00529101	0.00924982	0.000974659
	Ptgs2	0	0	0	0.00520833	0.00840336	0	0	0.003125	0	0	0	0.0233766	0.0078125	0.002331	0.003125	0.00344828	0.00284091	0	0	0	0	0	0	0.0333333	0.0204082	0.0185185	0	0	0	0.1	0.012987	0	0	0	0	0.0208333	0	0.0133333	0	0	0	0	0	0	0	0	0	0
	Zim1	0	0.00416667	0	0	0.0181818	0	0	0.00589226	0.0134016	0	0.00250627	0.00274725	0.00957522	0.0110155	0	0.00512821	0.002849	0.0282264	0.0250043	0	0	0	0	0	0	0	0	0	0	0	0	0	0	0.0220238	0	0	0.00806452	0	0	0	0	0	0	0.0078125	0	0	0	0
	Dnah11	0	0	0	0	0	0	0.00785819	0.003367	0.00805229	0.00471986	0	0	0.05	0.00854701	0.00718954	0.010101	0	0	0.0181818	0	0	0	0	0	0	0.0133333	0.0128205	0.00833333	0	0.0128205	0.00193798	0.00164474	0	0.011139	0.00603715	0.0871272	0.010101	0	0	0.00641026	0.00771991	0.0125	0.0138889	0	0.0075188	0	0.0285714	0
	Il11ra1	0.00416667	0.00873016	0	0.00396825	0.00618961	0.00638155	0.00444444	0.00481481	0.00555556	0	0	0	0.00512077	0	0.00307692	0.0392291	0.0390013	0.00952381	0	0	0	0	0.0222222	0	0	0	0	0	0	0	0.0026455	0	0	0.00268817	0.00376984	0.004329	0.00552885	0.00490196	0.00593407	0	0.00714286	0	0.0113653	0	0	0.00710059	0	0.004329
	Spi1	0.00555556	0.00320513	0.0047619	0.00714286	0	0	0.00671032	0	0	0	0	0	0.0185185	0.00641026	0.0021645	0.00413223	0.022181	0.0211094	0.0428387	0	0	0	0.0142857	0	0	0.0128205	0	0	0	0	0.00846561	0.00578704	0.0037037	0.00858295	0.00277778	0	0.00173913	0	0.00357143	0	0.0018797	0.0113834	0	0.00348558	0	0	0.0138889	0
	Slco2a1	0.035396	0.00590858	0	0.0026455	0.00245098	0	0	0.00890269	0.00404858	0.00740741	0	0.00190476	0.0144577	0.00798611	0	0.00724638	0	0	0	0	0	0	0	0.04	0.0119048	0	0	0	0.00980392	0	0.00228742	0.00820893	0.00467891	0.00441523	0.00313469	0.00540572	0.00437319	0.00945702	0.0117073	0.00333391	0.00432816	0.00516557	0.00426497	0.0045728	0.00456164	0.00381449	0.00688114	0.00489509
	Papss2	0.00503324	0	0.00645161	0	0.00947368	0	0.00263158	0.01	0.00385185	0	0.00367647	0	0	0	0.0129282	0	0.0152249	0	0.00668338	0.00699301	0	0	0.0405844	0.0102041	0	0	0	0	0	0	0.00424901	0.00110189	0.00904245	0.00462808	0.00647438	0.00343193	0.00537905	0.00424787	0.00662394	0.00333588	0.00468472	0.00166665	0.00499922	0.00167103	0.00109525	0.0229811	0.0147551	0.00783075
	Lrrc17	0	0.0104778	0	0	0	0.00869236	0.0085249	0	0.00580758	0.00240385	0.0026455	0.010101	0.00793651	0.00568182	0	0.00734266	0.0444444	0	0.00605956	0	0	0	0	0	0.0151515	0	0	0	0	0	0.00414798	0.0199846	0.0050814	0.00709646	0.00356452	0.00584478	0.00470318	0.00367444	0.00239335	0.00642473	0.00272915	0.00275654	0.00722978	0.00809943	0.0148243	0.00708129	0.00839243	0.00458927
	Arx	0	0.00641026	0	0.00649351	0.00854701	0	0	0.0138889	0.0590278	0	0	0	0	0	0.0192308	0	0	0	0	0	0	0	0	0	0	0	0	0	0	0	0.00892857	0	0.00392157	0.00404858	0	0	0.0140797	0.0228938	0.0266211	0	0.0105263	0	0	0	0	0	0	0
	Sh3pxd2a	0	0	0	0	0	0.00828157	0.00927536	0	0.00367647	0	0.0030303	0.00280112	0.0231753	0.00641026	0.0029985	0.00468067	0.00715951	0.00500572	0	0	0	0.0166667	0	0	0	0	0.0119048	0	0	0	0.00788298	0.00313145	0.00669871	0.0072584	0.00712809	0.00579472	0.00937834	0.00837436	0.00835895	0.0052904	0.0039931	0.00536911	0.00944607	0.0119587	0.00745435	0.00723316	0.0105641	0.00461294
	Tagln	0	0	0	0	0.00868842	0.00421053	0.00260417	0.0176471	0.00925926	0.00837054	0	0	0	0.00931677	0	0	0.00568182	0	0.00289855	0.0171123	0	0	0.0119048	0	0	0.047619	0	0	0	0.00869565	0.00768751	0.00460881	0.00662879	0.00159172	0.00342556	0.042832	0.0220585	0.00571429	0	0.00140252	0.00479871	0	0	0	0.003861	0.00194932	0.00201613	0
	Rhpn2	0	0.0208333	0	0	0	0	0.00454545	0	0	0.0119048	0.00883138	0.0129956	0	0	0	0	0.00285714	0.021542	0.00588235	0	0	0	0	0	0.00833333	0	0	0	0	0	0.00452107	0.00296752	0.0126306	0.00224704	0.0043542	0.00334636	0.00740841	0.0207369	0.00957996	0.00574923	0.00534299	0.00266146	0.00326893	0.00256594	0.0105583	0.00340431	0.0102383	0.00154866
	Foxf1	0	0.0151515	0	0.00320513	0.00173611	0.00416667	0.00289855	0	0	0	0.00905923	0.00431034	0.00424827	0	0.00292398	0.00892857	0	0.0125	0	0	0	0.00934783	0.00297619	0.0013369	0	0.00318841	0.00404668	0	0.00740741	0.0043992	0	0.00294118	0	0	0.00194932	0.00514985	0	0.00925926	0.002	0.00416667	0.00396825	0.00467692	0	0.00595238	0	0.00769231	0.00892332	0.00595238
	Nrn1	0	0	0	0	0	0.0108392	0	0	0	0.00529101	0	0.00277778	0	0.00877193	0	0	0	0.00446429	0.00833333	0.00255754	0.0166667	0.0555556	0.047619	0.0620301	0.0837218	0.0461538	0.0227273	0	0	0	0.00105263	0.0138889	0.00333333	0.00869565	0	0.0020202	0	0.00169779	0	0.0040404	0.00310559	0	0.0069923	0.00190476	0.00113636	0	0	0.00354191
	Plekhh1	0.0177431	0.00728438	0.00404858	0.00770053	0.00496278	0.00277778	0	0	0	0	0.00172414	0	0	0	0	0	0	0	0	0	0	0	0	0	0	0	0.0142857	0	0	0	0.00438312	0.00250385	0.00883655	0.00461823	0.003663	0.00760314	0.00541063	0.00167084	0.00583314	0.00707994	0.00426438	0.00718285	0.00874723	0.0057031	0.00241926	0.00285884	0.0094115	0.00646398
	Myb	0	0	0	0.0057423	0	0	0	0.00480769	0	0.0107323	0	0.00490196	0.00414079	0.00506073	0	0.010442	0	0	0.0117647	0.00740741	0	0.0102041	0	0	0	0	0	0	0	0	0.005737	0.0050489	0.00222469	0.00573437	0.00328947	0.00610555	0	0.0017094	0.00582011	0.00500992	0.00590476	0.00938872	0.0407652	0.0237154	0.0833333	0.0075	0.00489796	0.003663
	Adrb3	0.0164531	0	0.0014881	0.00162338	0.00239234	0.0026738	0.00673626	0.0109864	0.016488	0	0.00229885	0.002331	0.00449658	0.0047619	0.00954696	0.00474071	0	0	0	0	0	0	0.00961718	0	0	0.00740741	0	0	0	0	0.0175439	0	0.00735294	0	0	0	0.0136054	0	0	0	0	0	0	0.025641	0	0	0.00434783	0.0519568
	Nr1h5	0.00573503	0.0130645	0.00859788	0.0116071	0	0	0.00446429	0.0125731	0	0	0	0.00699301	0	0	0.00714286	0.017321	0	0.00793651	0	0	0	0.037037	0	0	0	0	0	0	0	0	0.0059232	0.016531	0.00302343	0.00505051	0	0	0.00248869	0	0.00725136	0.00264393	0.00538744	0.00145773	0.00320513	0.00916291	0.010296	0.0143939	0.00478005	0.00306091
	Furin	0	0	0.010989	0.00808081	0.003848	0	0	0	0.00505051	0.0106481	0.0031746	0.00295858	0	0	0.00739348	0.00529101	0.00277778	0	0	0.00591716	0	0	0	0	0	0	0	0	0	0	0.00545738	0.00694444	0	0	0.0538968	0	0.00477575	0.0036	0.00272059	0.0160448	0	0.00272222	0	0.00273297	0	0.0115115	0.00578494	0
	Vax2	0.003367	0	0.00815851	0	0	0	0	0.00446429	0.00660475	0.00593542	0.0134943	0.00520833	0	0	0	0.0144231	0	0	0	0.00909091	0	0	0	0	0	0	0.00943732	0	0.0133333	0.0681818	0.00360946	0.00627205	0.00265483	0.00644035	0.00270465	0.00502693	0.0078443	0.0499432	0.00732578	0.00495015	0.00329587	0.00616435	0.00551109	0.00348322	0.00435978	0.00455503	0.00620874	0.00340147
	Fbn2	0.00333333	0.00595238	0	0	0	0	0	0	0	0	0.00529101	0.00378788	0.00309598	0	0.00333333	0.0030303	0.00292398	0.00568182	0.0117864	0.00462963	0	0	0	0	0	0	0	0	0	0	0.00699301	0	0.00793651	0	0.00444444	0.03125	0.00714286	0	0	0.00634551	0	0	0	0	0	0	0.0026455	0.00595238
	Tusc3	0	0.00367647	0	0	0	0	0	0	0.0463925	0.0616402	0.0521455	0.00420168	0.0588235	0	0	0.00396825	0.00215054	0.00242131	0	0.00416667	0	0	0	0	0	0	0	0	0	0	0.00562469	0.0141353	0.00495205	0.00516775	0.00560043	0.0080918	0.0046243	0.00941777	0.0115257	0.0040882	0.00667211	0.00431006	0.0426741	0.0114185	0.00507392	0.0156654	0.0114628	0.00986631
	Myzap	0	0.00808348	0.0114087	0.0207958	0	0.0115079	0.00525199	0.00793269	0	0.012987	0	0.00690476	0.00606061	0.0104895	0.00456871	0.0177198	0.00857143	0	0.002	0	0.0625	0	0.0277778	0	0	0.020202	0.05	0	0	0	0.00539132	0.00519644	0.00321337	0.00411974	0.0359326	0.0120943	0.00470691	0.00839147	0.00383456	0.0186688	0.0124451	0.00509744	0.00369688	0.00160064	0.00914552	0.00315452	0.0190777	0.00236459
	Klhl38	0.00945767	0.00903775	0.00277778	0	0	0.0114117	0	0	0	0	0	0	0	0	0.00275482	0.00353598	0	0	0.0062978	0.00802139	0	0	0	0	0	0	0	0	0.00833333	0	0	0.0263158	0	0	0.0192308	0	0	0	0	0.0383523	0.0119048	0.0392157	0.00892857	0	0	0.0119048	0	0
	Rmdn2	0	0	0.0173611	0.00606061	0	0.00396825	0.00350877	0.00952381	0.00326797	0	0.0208333	0.00954488	0.00779967	0.0112121	0.00664811	0	0.0168956	0.00320513	0.01696	0.0037594	0	0	0	0	0	0	0	0	0	0	0.00649721	0.00561326	0.00477949	0.00457875	0.00610431	0.00526647	0	0.00505872	0.00245098	0.0107838	0.00973566	0.00465839	0.00295858	0.00738636	0.0078125	0	0.00444444	0.00211247
	Ptprk	0	0.00454545	0	0.0141204	0.0056044	0	0	0	0.00904977	0	0	0.0176471	0.00444664	0.00228833	0.0116249	0	0.00411523	0	0	0	0.0125	0	0	0	0	0	0	0	0	0	0.00720464	0.0039595	0.00489344	0.00505791	0.00708974	0.00483667	0.00723742	0.00604524	0.00641562	0.00492981	0.00426319	0.00465203	0.00646886	0.00453262	0.00566376	0.00732117	0.00587036	0.00590307
	Serpina3n	0	0.00460829	0	0.00770583	0	0	0.00574713	0.00892857	0.0047619	0.00617761	0	0.003663	0.0030303	0.00584795	0.00925926	0	0.00416667	0	0	0.00444444	0.333333	0	0.1	0	0	0	0	0	0	0	0.0119048	0	0	0	0	0	0	0.00431034	0	0	0.0198413	0.002849	0	0.0109127	0	0	0	0
	Rasgrp4	0.0260082	0.00293255	0	0	0	0.00634921	0.00654961	0.00324675	0.00416667	0.00357143	0	0	0.0277778	0.0148148	0.0128968	0.0130208	0.00571429	0	0.025	0	0	0	0	0	0	0	0	0	0	0	0	0	0.0047619	0.0108696	0.00568182	0	0.00534759	0	0	0	0.00865801	0	0	0.00452489	0.0147059	0.00697168	0.0110177	0.0037037
	Cd200	0	0	0	0	0	0	0.00740741	0.015873	0	0	0.004329	0	0.00378788	0	0	0.00925926	0.00649351	0	0.0137565	0	0	0	0	0.0178571	0	0	0	0	0	0	0.00405506	0.00253586	0.0175826	0.00415062	0.00291461	0.00260956	0.0156901	0.00514136	0	0.023573	0.0252456	0.00435813	0.00801857	0.00761967	0.00400364	0.00181631	0.00262832	0.00583055
	Tmem182	0.00505051	0.0318788	0.0102041	0.00328947	0	0.00279813	0	0.00363636	0	0.00358423	0.00568182	0.0082716	0.00529101	0	0	0	0	0.00804924	0.00895141	0.00835561	0.0181818	0.0166342	0	0	0	0	0.0142857	0	0.0263158	0	0	0	0	0	0	0	0	0	0	0	0.016129	0	0	0	0	0.00641026	0	0
	Prickle3	0	0	0.0222222	0.00480769	0.0337662	0	0	0	0	0	0.0114379	0.00625	0.0116959	0.00452489	0	0.0204248	0.0156573	0	0	0	0	0	0	0	0	0	0	0	0	0	0.03	0.0113636	0.00854701	0	0	0	0	0	0	0	0	0.0555556	0	0	0	0	0.0277778	0
	Antxr2	0.00625	0	0	0	0.00569801	0	0	0.0123457	0.00223214	0.0227273	0.00515572	0	0	0.00817175	0.00625	0.0151696	0.00350877	0.00210526	0.0124392	0.00438596	0.00363636	0	0	0	0	0.00769231	0	0	0.0138889	0	0	0	0	0	0	0	0.0444444	0	0	0	0	0	0	0	0.00985222	0	0	0
	Plxdc2	0	0	0.0156805	0.00848416	0	0.0148601	0.00454545	0	0.005	0.00347222	0.0112865	0	0	0.0047619	0.003125	0	0	0.00561594	0	0	0.00833333	0	0	0.00844444	0	0.00309598	0.00588235	0.0026738	0.00892857	0.0183983	0.00581498	0.0120454	0.00424244	0.00555064	0.00643484	0.00822882	0.00985436	0.00631509	0.00658404	0.00548822	0.0048593	0.0040339	0.00497502	0.0044945	0.00705599	0.0050453	0.0046923	0.00431501
	Tmem108	0	0.00952381	0.00198413	0.00514444	0.00403226	0.00162338	0.00347222	0	0	0	0	0	0.0108586	0.00222222	0	0.0034965	0	0.00680147	0.00396825	0.00396825	0	0	0	0	0.0384615	0	0	0	0	0	0.00293695	0.00579589	0.0048212	0.00720035	0.00550533	0.00321997	0.0102564	0.00891686	0.00595481	0.00405031	0.0053112	0.00614378	0.00534658	0.00564713	0.00386327	0.00395361	0.00406294	0.00699171
	Foxi3	0	0.00350877	0	0.0100251	0	0.0125	0.0119048	0.0075188	0	0	0.00350877	0.00897436	0.0146531	0.00925926	0.0047619	0	0.00833333	0	0	0.00854409	0	0	0.0047619	0.00606061	0	0	0	0.00549451	0.00490196	0.00534759	0.0060104	0.0088955	0.00462963	0.00790793	0.0138538	0.00473485	0	0	0.00976331	0	0.0215911	0.0362237	0	0	0.00315934	0.00166667	0	0.00162338
	Chdh	0.00588235	0	0.00952381	0	0	0	0.00333333	0	0	0.003663	0.00555556	0.00520833	0.00295858	0.00238095	0.0114871	0.0047619	0	0	0	0	0	0	0	0	0	0	0	0	0	0	0.00654944	0.00485667	0.0115373	0.00197628	0.0014881	0.00217391	0.00602264	0.0051273	0.00668669	0.00176557	0.00526455	0.00572233	0.007526	0.00282552	0.00881707	0.00258838	0.00836601	0.00363929
	Vcl	0.00440115	0.00252525	0.00384615	0.00346021	0	0	0.00202429	0	0.0107323	0.00714286	0	0.00347222	0.00705467	0.00954027	0.00565611	0	0.00534759	0.00797721	0	0.00378788	0	0	0	0.0333333	0	0	0	0	0	0.0144928	0.00897308	0.00746207	0.00962864	0.0032559	0.0035529	0.0042066	0.00443863	0.00329873	0.00524177	0.0100698	0.00566458	0.00618851	0.0132382	0.0100177	0.0056703	0.00331629	0.00578949	0.00397999
	Sspn	0.00738916	0.00568182	0	0	0	0.00941826	0.00761322	0.00255102	0.0066005	0.0016129	0.00620342	0.00266667	0.00747713	0.0123457	0.00390625	0	0	0	0.00833333	0.00483092	0	0	0	0	0	0	0	0	0	0	0.00419433	0.00595354	0.0152766	0.00379483	0.00496575	0.0040208	0.00362047	0.00559163	0.00360775	0.00808936	0.0144414	0.0060482	0.0168404	0.00646826	0.0041988	0.00444174	0.00538824	0.00421956
	Cavin3	0.005	0	0	0.00403226	0	0.0106522	0.00557276	0.00685112	0.0100667	0.00638545	0	0.00757576	0.00961538	0.00215517	0.00174825	0.0042735	0.0047619	0.0047619	0.00324675	0.00894765	0.0253623	0.0230769	0.0483311	0.0289604	0.0183333	0	0.0166667	0	0	0	0	0	0	0.02	0	0	0	0	0.25	0	0	0	0	0	0	0	0	0.025974
	Nkx3-1	0	0	0.019943	0.0267857	0	0	0.00694444	0.005	0.0142857	0.0666667	0	0	0.00892857	0	0	0.0138072	0.00285714	0.003367	0.00596591	0.00649351	0	0.0192308	0	0	0	0.0153846	0	0	0	0	0	0	0	0.00452489	0	0	0	0	0	0	0	0	0.00606061	0	0	0	0	0
	Mxra8	0.00320513	0	0.0034965	0.00933014	0	0.00625	0	0	0	0.00219298	0	0.0193939	0	0.0204082	0.0757576	0.00714286	0.00826446	0.015873	0.00501253	0.00277778	0	0	0	0	0	0	0	0	0	0	0	0	0.010989	0.00757576	0	0	0	0	0	0	0	0.030303	0	0	0	0.0160819	0.00404858	0.00769231
	Sipa1l2	0.0112045	0.00728604	0.0048383	0.00266667	0.012685	0	0.00292398	0.0077477	0.002849	0.0122731	0	0.0103334	0.00648449	0.0177725	0	0.00555556	0.00518272	0	0.00331318	0.00743185	0.0148017	0.00334423	0.00363595	0.00094697	0.00512044	0.00785753	0.0126526	0.00497107	0.00613669	0.0010352	0.00210896	0.00799675	0.00806546	0.0051879	0.00227236	0.0126164	0.00594684	0.00552412	0.00654221	0.00560831	0.00741281	0.00468794	0.00270745	0.0111694	0.00470553	0.00381129	0.00352224	0.00520294
	Sulf1	0.00689655	0	0.0114469	0.00271739	0.00909091	0.0110544	0	0	0	0	0	0	0	0	0	0.0105808	0.00420168	0.00690476	0	0	0	0.0227273	0.0227273	0	0	0	0	0	0	0	0.00678204	0.00711361	0.0065481	0.00554308	0.00564983	0.00405917	0.00548387	0.0061086	0.00683526	0.00519566	0.00466534	0.00673652	0.00511845	0.00591684	0.00504014	0.0069439	0.00382388	0.00671661
	Tfap2a	0	0	0.00862069	0.0113757	0.00294118	0	0	0	0.0110902	0.00359874	0.00320513	0.0151515	0.0125956	0.00347222	0.00520833	0.0117647	0.0162161	0.0595289	0.0364938	0.00340136	0	0	0	0	0	0	0	0	0	0	0	0.00989011	0.00364742	0.00919741	0.00115741	0.0015625	0	0	0	0	0.011004	0.00185185	0.00328947	0.00561245	0	0.01	0.00181488	0.000968992
	Nr3c1	0.0182131	0	0.00653595	0	0	0.00478469	0	0	0	0	0.00769231	0.00642349	0	0	0.010989	0.0198413	0.00584795	0	0.00416667	0	0	0.00390625	0.00386663	0.00374111	0.00554017	0.0109358	0.0068756	0.00337838	0	0.00239234	0.00237078	0.00519154	0.00990307	0.00424151	0.00540433	0.00315164	0.00382148	0.00342259	0.00477942	0.00657593	0.00541103	0.00977799	0.00347801	0.00810808	0.00482068	0.00545259	0.00503699	0.00346777
	Penk	0	0.00416667	0.00454545	0.012987	0.0217803	0	0.00895191	0.00625	0.00757576	0	0.0171111	0	0	0.0025	0	0.00416667	0	0.00595238	0.0037594	0.00343249	0	0	0	0	0	0	0.00892857	0.00892857	0	0	0.00520833	0.00421769	0.011562	0.0126068	0.00413223	0	0	0.0119048	0.0152911	0	0	0.00276521	0.0111111	0.00452489	0	0.00323389	0.00551355	0.00382905
	Inpp5a	0.0242982	0	0.0101207	0.00222222	0.00297619	0	0.0072549	0	0.00976331	0.00493827	0	0.00492611	0	0.00861557	0.0137839	0.0149372	0.00793651	0.00744417	0	0.00673401	0	0	0	0	0	0.00714286	0	0.00735294	0	0	0.00467187	0.00582552	0.00977806	0.00355907	0.00576425	0.00483187	0.00474772	0.00320166	0.00396955	0.00415135	0.00697045	0.0054748	0.00433416	0.00411363	0.00478039	0.00555376	0.00361449	0.00601802
	Etv5	0.0152299	0	0.00505051	0	0	0.0156325	0.00699301	0	0.0070028	0.00308642	0	0	0.00569406	0	0.00160256	0.0018797	0	0.0188889	0.0026455	0.00846561	0	0	0	0	0	0	0.0192308	0	0	0	0.00227273	0	0.0121483	0.0037037	0.0121212	0.00694444	0.00723542	0.002	0.00266667	0.00679012	0.00493827	0.00210526	0.00480769	0	0.00347222	0	0.00396825	0
	Cav1	0	0	0.00549451	0.00396825	0.00413223	0.0067577	0.0677721	0.0662698	0.0169753	0.0458488	0.00958893	0.0441959	0.00513158	0	0.002	0.0134804	0	0.0035461	0.00930233	0.00334448	0.0162338	0	0	0	0.00892857	0.00641026	0	0	0	0	0.0114109	0.00449261	0.00586524	0.00432456	0.00751751	0.00443218	0.00552572	0.00522475	0.00315017	0.00585219	0.00512375	0.00500454	0.00325085	0.00449867	0.00456471	0.00533023	0.00419591	0.00378486
	Fam84b	0.00804643	0.0174383	0	0.0104167	0.00416667	0.00326797	0.00844828	0	0.00877193	0.00694444	0	0.00162338	0.0021645	0.00763126	0	0	0	0.00490196	0.00347222	0.006969	0.00396825	0.0158402	0	0.00892857	0	0	0.0153846	0.00462963	0	0	0.0117647	0	0	0	0	0	0	0	0	0	0.00833333	0	0	0	0	0.0181818	0	0
	P3h1	0	0	0	0	0.0153061	0	0.0059893	0	0.0026455	0.0124656	0.0123016	0	0	0	0.003125	0	0.0101906	0	0.003367	0.00565134	0.0116667	0.0119048	0	0	0	0	0	0	0	0	0.0141427	0.00195312	0.00623544	0.00198413	0	0.00395257	0	0.00444444	0	0	0.00333333	0	0	0.00308642	0.0104167	0	0.00556948	0
	Col25a1	0.0128205	0	0	0	0	0.00206612	0.0206044	0.00520833	0.0078125	0.0067402	0	0	0.00480769	0	0	0.00526316	0	0	0.00231481	0	0	0.0140693	0	0.00308642	0	0.00753968	0	0	0.00744843	0.0034965	0.0238095	0.00714286	0.00833333	0	0	0	0.0192447	0.0270468	0.00526316	0	0	0	0	0	0	0.00434783	0	0.00925926
	Zfp534	0.00376469	0	0.00662815	0	0	0	0	0	0	0	0	0	0	0	0	0	0	0	0	0	0.013085	0	0	0.0111111	0	0.00584795	0.0177116	0	0	0	0	0.0266667	0	0.0218462	0.0115969	0.0100469	0.00867924	0.00199761	0.0124331	0.00441772	0	0.00673759	0.00308642	0.0148125	0.0242392	0.00292793	0.0232143	0.00217504
	Adgra1	0.00238095	0.00420168	0	0.00568182	0.0080864	0	0.00263158	0.00619195	0.0141144	0	0.004329	0	0.00347222	0.0018797	0.00245098	0	0	0.00606326	0.0144231	0.00346021	0	0	0	0	0	0.0193924	0.0169869	0	0.00952381	0	0	0	0.0116342	0.0434783	0.00757576	0	0.00347222	0.00403226	0	0	0.00833333	0.008	0	0	0.00462963	0.0128205	0	0
	Exd1	0.00814954	0.00492611	0.00362319	0.0327619	0.00554017	0	0	0	0	0	0.00933447	0.0133668	0	0.00568182	0.00205761	0.0016835	0.0058971	0	0	0.00490196	0	0.00909091	0	0	0	0	0.00333333	0.004329	0	0	0	0	0	0	0	0	0	0	0	0	0	0	0	0	0	0.0714286	0.0714286	0
	S100a4	0	0.00277778	0.0128332	0.00632647	0	0.00760389	0	0.003367	0.00367647	0	0.00280112	0	0	0	0	0	0.0169444	0	0	0	0	0	0	0	0	0	0	0	0	0	0	0	0.0416667	0	0	0	0.0212862	0.00833333	0.005	0.0145505	0	0.00954861	0.010989	0	0	0.018	0	0.00833333
	Svil	0	0.00677116	0.0138396	0.00712572	0.0111985	0	0	0	0.00520833	0.0025	0.0085213	0.0314685	0.0147059	0	0	0	0.00309598	0.00769231	0.00333333	0.0129694	0	0	0	0	0	0	0	0	0	0	0	0	0	0	0	0	0	0	0	0	0.0192308	0	0	0	0	0	0	0
	Rgs6	0.00461133	0.00274725	0.0122383	0.002849	0.010092	0	0.00551471	0.00833333	0.0354864	0.00961538	0.0506264	0	0	0.002	0.00950819	0.0114718	0.00246305	0.0333333	0	0	0	0	0	0	0	0	0.00505051	0.00595238	0	0	0.00312695	0.00647045	0.00988382	0.00521534	0.00311886	0.00785131	0.00401623	0.00387564	0.00266117	0.00727251	0	0	0	0.00625687	0.00206007	0.00567318	0.00733628	0.00748201
	Adamtsl2	0.0126478	0.00482655	0.00183824	0.00443985	0	0.00444444	0.0125	0.0189889	0.00757576	0.0114198	0.00271739	0.00307692	0.005	0.00515177	0.0121795	0	0	0.00776809	0	0	0	0	0	0	0	0.00892857	0	0	0	0	0	0.00644577	0.00416848	0	0	0	0	0.00730994	0.0111455	0	0	0.00945992	0.00517076	0	0	0.00481481	0.0100054	0
	Rarres2	0	0	0	0.0175595	0.00429825	0	0	0.00452489	0	0	0	0	0	0.00865801	0.00284091	0.00841821	0.0100144	0	0	0.00695187	0.0263158	0.0277778	0.0177809	0	0.0138889	0	0	0	0	0	0	0	0	0	0.00909091	0	0	0	0.0123457	0.00769231	0	0	0	0	0	0	0	0
	Plag1	0	0	0.00240385	0	0.0103603	0	0.0170455	0.00981007	0.00699301	0.0034965	0	0.00241546	0.0273908	0.0147233	0.00748951	0	0	0.00357143	0.00416667	0	0	0	0	0	0	0.0381944	0	0	0	0	0.00751924	0.00650996	0.0124883	0.00595426	0.00481118	0.00409441	0.00355586	0.00474635	0.00362407	0.00413791	0.00140194	0.00413534	0.00413325	0.00916716	0.00285444	0.00875139	0.00361393	0.00780227
	Tnxb	0.0162037	0.00911458	0	0.0141612	0.0130952	0	0	0.0175439	0	0	0.00980392	0	0	0.004329	0.00161031	0.00462963	0	0.00416667	0.0071525	0	0	0	0.0128205	0	0	0	0.00740741	0	0	0.0238095	0	0	0	0	0	0	0	0	0	0	0.0263158	0	0	0	0	0	0	0
	S100a11	0.00395257	0	0.0213904	0.00357143	0.00569358	0.00666667	0.0034965	0.00782926	0.00408163	0.00991294	0	0.004329	0	0.00297619	0	0.0127279	0	0.0239575	0.0295094	0.0574244	0.0227273	0	0	0	0	0	0	0	0	0	0	0.00227273	0.0530303	0	0	0	0.0037037	0	0	0	0.0168067	0	0.00515177	0.00753247	0.0141327	0	0.00820941	0.00394558
	Tfr2	0	0	0	0	0	0	0	0	0	0	0	0	0	0	0	0	0	0	0	0	0	0	0	0	0	0	0	0	0	0	0	0	0	0	0	0	0	0	0	0	0	0	0	0	0	0	0	0
	Grap2	0.0134804	0.00192308	0.0078125	0.00238095	0.00789744	0.00480769	0.0296244	0.0357358	0.0190476	0.00795455	0	0.00555556	0.015625	0.0321429	0.00411523	0	0.00570437	0	0.00328947	0	0.00961538	0	0	0	0	0	0.00680272	0	0	0	0.00379881	0.00767814	0.00847254	0.00627303	0.00740456	0.00603523	0.00280374	0.00781695	0.00399353	0.0038835	0.00309797	0.0032607	0.00513832	0.00272113	0.00292398	0.00294156	0.00578392	0.0101646
	Tvp23a	0.0108025	0.00627451	0	0.00192308	0.00952381	0.00308642	0.00202429	0.0164806	0.0157952	0.00404858	0.00694444	0	0	0	0.00677245	0.00277008	0.0235024	0.00694444	0	0.00510204	0	0	0.00462963	0.00446429	0	0	0	0.00952381	0	0	0.00237374	0.00703861	0.0077814	0.00586859	0.00564062	0.00565282	0.00438787	0.00517134	0.00740759	0.00460271	0.00340367	0.00276819	0.00362524	0.00278606	0.00744325	0.00413227	0.00360535	0.00248327
	Apbb1ip	0	0	0	0	0.00925926	0.012987	0	0	0	0	0	0.0110662	0.011442	0	0.00444444	0	0.00777552	0.00462963	0.00404858	0.00289855	0	0.00952381	0	0	0	0.0151515	0	0.0238095	0	0	0.00618141	0.00339988	0.00345639	0.0043708	0.00440899	0.0159512	0.00464746	0.0049595	0.00434211	0.00301687	0.0107822	0.00426057	0.00542633	0.00604249	0.00700158	0.00757287	0.00304201	0.0026165
	Mei4	0.0161458	0.00649351	0	0.00892857	0	0	0.010101	0.00625	0	0	0.0147009	0	0.0144581	0.00390625	0.00625	0.00505051	0.00438596	0.00854701	0	0	0	0	0.0181818	0	0	0	0	0	0	0	0.00655227	0.00469062	0.0110774	0.0185241	0.00193885	0.0102287	0.00163399	0.00399188	0.00420267	0.00428465	0.00280132	0.00460241	0.00488566	0.00535445	0.00213903	0.00327596	0.00279435	0.00301481
	Cdh1	0.00477047	0.00378788	0.0052381	0	0	0.00133333	0	0	0.00284091	0	0.00892857	0	0	0	0.00480769	0	0.00352564	0.00524691	0.0047619	0.0017301	0	0	0.01	0	0	0	0	0	0	0	0.00571429	0	0.00724638	0	0	0	0	0	0	0.0141844	0	0	0	0	0.00248139	0	0.00297619	0
	Sox18	0.0025	0	0.00741758	0.0153159	0.00245098	0.0026455	0.00202429	0.0025	0.00907336	0.00392157	0.00641026	0	0.00696767	0	0	0	0.00173913	0.0080848	0.00630252	0.00549451	0	0	0	0	0	0	0.00735294	0.0178571	0.00444444	0.0107692	0	0	0	0.025	0	0	0	0	0.0217391	0.0208333	0	0	0	0	0	0	0	0.0217391
	Paqr9	0.00879146	0.00404858	0	0	0.00877193	0	0	0.0152174	0.00413223	0.00624376	0	0.00689655	0.00686275	0.00735354	0	0.0142857	0	0.00363636	0.0121429	0	0.00512821	0.0018315	0.00166113	0	0	0	0.00641026	0.0110714	0.0040107	0.015217	0	0	0	0	0	0	0	0	0	0	0	0	0	0	0	0	0	0
	Ech1	0	0	0.0042768	0	0	0.00309598	0.00554017	0	0.00868687	0.0034965	0	0.00505051	0	0.00606061	0	0.003367	0.0026738	0.0147813	0	0.00309598	0	0	0	0	0	0	0	0	0	0	0	0	0	0	0	0	0	0	0	0	0	0	0	0.0105263	0	0	0	0.0285714
	Irs4	0.0213235	0.0535714	0.0131579	0	0.0108696	0.00666667	0	0.0047619	0	0	0	0.0106952	0	0	0	0.0104167	0	0	0	0	0	0.00134771	0.00289606	0.0272085	0.0168065	0.00634921	0.0025974	0.00482139	0.0147345	0.00796703	0	0.00174216	0	0	0.00427775	0.00406746	0.00434783	0.00379357	0.0200893	0.00453515	0.00759415	0.00446429	0.0238095	0	0.0131313	0	0.00974026	0.00867133
	Ctnna2	0.00505051	0	0	0	0	0.00649351	0.00514403	0.0108734	0	0	0	0.00246305	0	0.0102041	0.00793651	0.00333333	0.0141595	0	0	0	0	0	0	0.0104167	0	0	0	0.0222222	0	0.0454545	0.00555992	0.0302424	0.00551139	0.00653549	0.00386922	0.00596273	0.00531799	0.00496972	0.00419277	0.00434127	0.00690992	0.00429026	0.00399273	0.00680224	0.00418922	0.00464417	0.00489347	0.00389643
	Hba-a2	0	0	0.015625	0.00416667	0	0	0	0	0	0.0125445	0.0108909	0.00367647	0.00466629	0	0	0	0.0117647	0	0	0	0	0	0	0	0	0	0	0	0	0	0	0	0	0	0	0	0	0	0	0	0	0	0	0	0	0	0	0
	Mad2l1	0	0.00666667	0	0	0	0	0.0168067	0	0	0	0.0221719	0	0	0	0.023	0.00367647	0.00217391	0	0	0.00460829	0	0	0	0	0	0	0	0	0	0	0	0	0	0	0	0	0.00980392	0	0	0	0	0.00757576	0	0	0	0	0	0
	Mmp9	0.0026738	0	0.00969697	0	0	0	0.0154392	0	0.0107251	0	0.0108187	0.00420268	0.00888889	0.0166667	0.00363636	0	0	0.0034965	0.0078125	0.00793651	0.00840336	0	0	0	0	0	0	0	0	0	0	0	0	0	0	0	0	0	0	0	0	0.0434783	0	0	0	0	0.00769231	0.0108696
	Btd	0.0127778	0.0244817	0.0042735	0	0	0.0102041	0	0.0125	0	0.00820433	0.0025	0.00292398	0	0.00954309	0.00219298	0.00987944	0.00366792	0.00536616	0.0219883	0.0145202	0	0	0	0	0	0	0	0	0	0	0.00487517	0.00397043	0.0116737	0.00359436	0.005065	0.00742742	0.0215835	0.00589948	0.00249419	0.00543721	0.00557953	0.00464278	0.00558381	0.00234599	0.00459529	0.00463871	0.00287161	0.010106
	9530077C05Rik	0.004329	0.00967564	0.0123274	0.00634921	0.00510204	0.00324675	0.00520833	0.00925926	0	0	0.00555556	0	0	0	0	0	0	0.00550964	0	0.010101	0	0.0125	0	0	0	0	0	0	0	0	0	0.00544012	0.00293703	0.00517787	0.00842109	0.00727301	0.00595575	0.00398689	0.00108471	0.00869725	0.00912175	0.00301739	0.00510242	0.0130062	0.00539936	0.00638193	0.00671523	0.00508663
	Nectin4	0	0.00625	0	0.00585765	0	0	0.00625	0.00549872	0.00610119	0.00505051	0.0227273	0.00654892	0.003125	0.00326797	0.00219298	0.0118953	0.00544118	0.004	0	0.00731707	0	0	0.0277778	0	0	0	0.0125	0	0	0	0.0222222	0.00780664	0.00396825	0.00442383	0.0167534	0.00430712	0.00337239	0.00399025	0.00143298	0.00604578	0.00225017	0.00516234	0.00895416	0.00281385	0.0070911	0.0225841	0.00368045	0.00255739
	Ndrg2	0	0.00925926	0	0.00240385	0.0284314	0	0	0	0.00578704	0	0	0	0	0.00571429	0	0	0	0.00857143	0	0	0	0	0	0	0	0	0	0	0	0	0	0.0736111	0.00271739	0	0.0103668	0.00280112	0.00390625	0	0	0	0	0.0114583	0.00294118	0.00217391	0	0	0	0.010989
	Jcad	0	0.00347222	0.0144231	0.00452489	0.012605	0.0122651	0.0126516	0.0068393	0	0	0.0151828	0	0.00280112	0.00240385	0.00392157	0.0051511	0	0	0.00693503	0	0	0	0	0	0	0	0	0	0	0	0.00650364	0.0029222	0.00717379	0.00226098	0.0082222	0.00398415	0.00622217	0.00494277	0.00194805	0.0138767	0.00566302	0.00734303	0.00692641	0.00644983	0.00972201	0.00405233	0.00367279	0.00285835
	Col5a2	0.00248139	0	0.00606061	0.0042735	0.0110294	0.0203478	0.00238095	0	0	0.0627451	0	0	0.00952381	0.020459	0.011039	0	0.00588235	0	0	0	0	0	0.00308642	0	0	0	0	0.181913	0	0.00865801	0.00822199	0.0154079	0.0154104	0.0138539	0.0045216	0.00329158	0.00462253	0.00419487	0.00346885	0.0080173	0.0111633	0.0165703	0.00515	0.00535986	0.0173266	0.00733245	0.00453035	0.00587924
	Dmc1	0.0166667	0	0	0.00571429	0.00518926	0.00769231	0.0042735	0	0.0031348	0.00592593	0.0517513	0.0139394	0.00367647	0.00505051	0.00699301	0	0	0.00757576	0.088782	0.00310559	0	0	0	0	0	0	0	0	0	0	0	0.00701754	0.00238095	0.0121212	0.00980392	0.0138889	0	0	0	0	0.0833333	0	0.0282828	0.00547138	0.00544508	0.0047619	0.0282187	0
	Hmga2	0	0	0	0	0.00215054	0.0111111	0	0.00434783	0	0.00694444	0.00854701	0	0	0	0	0.00543478	0.0285714	0	0	0	0.0142857	0	0.00666667	0	0	0	0	0	0	0.0104167	0	0.00378788	0	0.0157051	0.0102124	0	0.0513709	0	0.0347738	0.00197239	0.00814815	0.00578074	0	0	0	0.00493197	0.0140625	0
	Npr3	0	0.00833333	0.0151515	0.010582	0.00909091	0.0021978	0.00877193	0	0.0037594	0.004329	0.00217391	0.0102041	0.00525253	0	0	0	0	0	0	0	0	0	0	0	0.0171429	0	0	0	0	0	0.0014566	0.00340177	0.0108732	0.00452017	0.0120129	0.00526522	0	0.00549073	0.00193259	0.00657895	0.00370589	0.00479354	0.0108097	0.00307191	0.0047349	0.00940348	0.0013935	0.00477867
	Myrip	0.00284091	0.00826446	0	0.00396825	0.01	0.00308642	0.01373	0.00480769	0.00245098	0	0.0026455	0.00181818	0	0	0.00473856	0.00271739	0.010993	0	0	0.00462963	0	0	0	0.0555556	0	0	0.0384615	0	0	0	0.00329372	0.00339118	0.00199055	0.00513182	0.00632331	0.00571724	0.0197721	0.00983953	0.0299014	0.00579887	0.00243586	0.00498328	0.00281802	0.00531902	0.00544098	0.00520558	0.0147861	0.00361398
	Dmrt2	0.0989011	0.0034965	0.0121326	0	0	0	0.00396825	0	0	0	0	0	0.0148601	0.0216826	0.00252525	0.0182292	0.00970395	0.0213018	0.0087963	0.00783784	0	0	0	0	0	0.0204082	0.00769231	0	0	0	0	0	0	0.005	0	0.01	0	0	0	0	0	0.0208333	0.352833	0	0.0125	0	0	0
	Rps6kl1	0	0.00293255	0	0.00414611	0.00506159	0.00332226	0.0030303	0	0.00534759	0	0	0	0	0	0.00555556	0.00260417	0.00682832	0.00560224	0.00217865	0.0103981	0	0	0	0	0	0	0	0	0.0208333	0	0.012987	0.0143806	0.00480769	0	0.002849	0	0	0	0.0151515	0	0	0.0346154	0	0.01	0	0.00438596	0	0.0125
	Vstm2a	0.0636958	0.0427948	0.00743978	0.00757576	0	0.0178571	0	0	0.0185185	0	0.00248139	0	0	0.00255754	0.00623402	0	0	0	0	0.0332071	0	0	0	0.00512821	0.0105263	0	0.0186147	0.0047619	0	0.00724638	0	0.002849	0	0	0.00555556	0.0042735	0.013927	0.00568182	0.0138889	0	0	0.00699301	0	0.00743034	0.00490196	0.00392157	0.00420168	0.0042735
	Plekhb1	0	0.00390625	0.0126529	0	0.00518688	0	0.00537634	0	0	0.0105263	0	0.0113636	0	0.00846561	0.017094	0	0	0.00555556	0	0.00277778	0	0	0.0344828	0	0	0	0	0	0	0	0	0	0	0.00797721	0	0	0.0244218	0.011544	0.0047619	0.0170026	0.00892857	0	0.00396925	0.00595238	0	0.00275482	0.0167033	0.00383142
	Tmem98	0.00625	0.00651927	0.0030303	0	0	0.00431034	0	0.00653595	0	0.00294118	0	0.00561961	0	0.00287356	0	0.00196078	0	0.00520833	0	0	0	0	0	0	0	0	0	0	0	0	0	0	0	0	0.00411523	0	0	0	0.0105715	0	0	0	0	0	0.0034965	0.00555556	0.0118506	0.00462963
	Cyp1b1	0.00456823	0.00397361	0	0.00384615	0.00425047	0	0.003367	0.00396825	0.00250627	0	0.00811688	0.00396825	0.0174603	0.00713668	0.00483092	0	0	0.00294118	0.00925926	0.00526316	0	0	0	0	0	0	0	0	0	0	0	0	0	0	0	0	0	0	0	0	0	0	0	0	0.00909091	0	0	0
	Tchh	0.005	0.01	0.00392157	0.00241546	0.00181818	0.00672818	0.0147059	0	0.00357143	0.00595238	0.0132641	0	0.00732323	0	0.0112179	0	0.00646412	0	0	0	0	0	0	0	0	0.0151515	0	0.0119048	0	0.0294118	0.0104167	0.00892857	0	0	0	0	0	0.0277778	0	0	0	0	0	0	0	0	0	0.0140931
	Itgb3	0	0.00833333	0.00649351	0.0176768	0.00508361	0.00588235	0.00892857	0	0	0	0.00181818	0.00699301	0	0.00814536	0	0.00436328	0	0.00694444	0	0.0108696	0.0151515	0	0	0	0	0	0	0	0	0	0.00119617	0.00522185	0.00532261	0.00497506	0.00511888	0.00450521	0.00504852	0.00146605	0.00773888	0.00951671	0.00204418	0.00540892	0.00182388	0.00545906	0.00303665	0.0345003	0.00446605	0.00516709
	Derl3	0.0182446	0.0134943	0	0.00347222	0.00704887	0	0.00480769	0.00515572	0	0.00879839	0.00988248	0	0.003663	0.00904977	0.00297619	0.00411523	0.0115671	0.0130063	0	0	0	0.1	0	0	0.04	0	0	0.030303	0	0	0	0	0	0	0	0	0	0	0	0	0	0	0.0833333	0	0	0	0	0
	Klf9	0	0.00740741	0	0.0250313	0	0	0	0.00340136	0.015873	0	0	0	0.00699301	0.00308642	0.00277778	0.00699301	0	0	0	0	0.00657895	0	0	0.0111111	0	0	0	0.00625	0	0.00416667	0.00280605	0.00729227	0.00547931	0.00660004	0.00357803	0.00465924	0.00577107	0.00828228	0.00592681	0.0032014	0.00398125	0.0087012	0.00369431	0.00674683	0.00693285	0.00303839	0.0185692	0.0195591
	Abi3bp	0.0481283	0.0149393	0	0	0	0.00520833	0.00160256	0.00198413	0	0	0.0593484	0	0	0	0.00714286	0.015873	0	0.0151515	0	0.00717949	0	0	0	0	0	0	0.0144928	0.0238095	0	0.0125	0.00572193	0.0159814	0.00447022	0.00443915	0.0034953	0.00745794	0.00531306	0.00488866	0.00471586	0.00461636	0.00502242	0.00331539	0.00400648	0.00545019	0.00575812	0.0025706	0.00306521	0.00453473
	Zfp503	0.00505051	0.0141304	0.0093254	0.00606061	0	0.00625	0	0	0	0.0121212	0	0.00625	0.00934066	0.00483092	0.00641026	0	0	0.0234568	0	0	0	0.0119255	0	0.00877193	0.00526316	0	0	0.00666667	0.0375	0	0	0	0	0	0	0	0	0	0	0	0	0	0	0	0	0	0	0
	Tgfb3	0.00896262	0.0105864	0.00984848	0	0	0.0025	0.0047619	0.00310559	0	0.010989	0	0.028125	0.0257421	0	0	0	0.0025641	0.00351264	0.00498287	0.00347222	0.00545809	0.0123942	0.00487805	0	0	0.00574713	0.003367	0.00595238	0.00384615	0.00833333	0.00682667	0.00413842	0.00213135	0.00581966	0.00591107	0.00286956	0.00668591	0.00258135	0.00791399	0.00344288	0.001211	0.00662338	0.00136664	0.00231026	0.0066278	0.00613516	0.00691771	0.00341043
	Trim43c	0.00697115	0.024796	0.0189394	0	0	0.0238095	0.00925926	0.00555556	0.00438596	0.00390625	0.00520833	0	0	0	0	0	0.0119048	0	0	0.00416667	0	0	0	0	0	0	0	0.0166667	0.0159222	0	0	0	0	0	0	0	0	0	0	0	0.0185185	0	0	0	0.025974	0.0166667	0	0.0208333
	Dok4	0	0	0.00271739	0	0.00373864	0.00465116	0.0123375	0	0.00277008	0	0	0	0	0	0.00996718	0.0155127	0.00286472	0.00683761	0.00718915	0.0102777	0	0	0	0	0	0	0	0	0	0	0.00372422	0.00204918	0.00147929	0.00722896	0.00487504	0.000529101	0.0052024	0.00269729	0.00707317	0.00659628	0.00510722	0.0029782	0.0072417	0.00153061	0.00770361	0.00636096	0.00367921	0.00453337
	Sult4a1	0.00452489	0	0.00717787	0.00350877	0.00833333	0.00730519	0.0149554	0	0.00277778	0.00555556	0.00740741	0.0129274	0	0	0	0.00462963	0	0.0145658	0	0	0.0276498	0	0	0	0	0	0	0	0	0.025	0.0161746	0.00633683	0.00628551	0.010582	0.00264767	0.00916637	0.006865	0.00196547	0.0178038	0.00395221	0.0155466	0	0.0028836	0.014959	0.00867417	0.00416897	0.00538685	0.00253574
	Arhgdib	0	0.0186147	0.00699588	0.00840336	0	0	0	0.0053843	0	0.00266667	0.00850794	0.0042735	0	0.00297619	0	0.00568182	0.166667	0	0	0	0	0	0	0	0	0	0	0	0	0	0.00416689	0.0168639	0.0025411	0.00277406	0.00457687	0.0027027	0.0061078	0.0041504	0.0258145	0.00374375	0.006552	0.00791117	0.00705421	0.00667963	0.00284091	0.0010582	0.00215054	0.0151801
	Bhlhe22	0	0.00294118	0.0133603	0.0160963	0.00478469	0.003125	0	0.00833333	0	0.00357143	0.00277778	0.00309598	0.00433298	0.00826446	0.0192308	0.00721154	0.0205882	0.00289855	0	0	0.00374736	0	0	0.00197044	0.00852953	0.00640496	0	0.00716728	0.0111487	0.00154799	0	0	0	0	0	0	0	0	0	0	0	0	0	0	0	0	0	0
	Mas1	0	0.0112045	0.0110723	0	0.0113636	0.00483092	0.0179674	0	0.00925926	0	0.010582	0	0	0	0.00517076	0.0138387	0	0.00699301	0.0254011	0.00779967	0	0	0	0	0	0	0	0	0	0	0	0.0145671	0.00337881	0.00595238	0.0111111	0.00511557	0	0	0.0061828	0	0	0	0.00297619	0.00618132	0	0	0	0
	Nrk	0	0.0111111	0	0	0.0416667	0	0.00840336	0	0	0.00699301	0.0113636	0	0.00438596	0	0	0	0	0	0	0	0	0	0	0	0	0	0	0	0	0	0.0047619	0	0.00638298	0.00930233	0	0.00297619	0.00977356	0	0	0.00239234	0.0260771	0.0138889	0	0.0012987	0.00815217	0	0	0.00346021
	Anxa5	0	0.0067402	0.00309598	0.0104167	0.00357143	0.0158907	0.012987	0.00833333	0	0.00769231	0.00865801	0.00791667	0.00226757	0.0101908	0.00196078	0.00549451	0.00334448	0	0	0.00737179	0.00694444	0	0	0.00862069	0	0	0.0114943	0	0.0144928	0	0	0	0	0	0	0	0	0.142857	0	0	0	0	0.0625	0	0	0	0	0
	Elmod1	0.0183258	0	0.00658331	0.00431034	0.00576923	0.00868347	0.00716846	0.0109428	0	0.0121212	0	0.0110608	0	0	0.0146968	0	0	0.00671024	0.0132848	0.0117424	0.00793651	0	0	0	0	0	0	0	0	0	0.00270717	0.012354	0.0112345	0.00310765	0.00969589	0.00162877	0.00284894	0.00446293	0.00413628	0	0	0	0	0.00482198	0.0014106	0.00334429	0.00419347	0.00516894
	Dscaml1	0	0	0	0.0666667	0	0	0.0228175	0.0208333	0	0	0	0.00694444	0	0	0.005	0.00653595	0.00584046	0	0.00252525	0	0	0	0	0	0	0.0138889	0.0125831	0	0	0	0.00267839	0.00455091	0.00112589	0.00965148	0.00520113	0.0103962	0.0127084	0.00827434	0.00457783	0.00447688	0.0115672	0.015572	0.00273764	0.00419638	0.0153586	0.0103783	0.000874552	0.00559795
	Postn	0	0.175964	0.0339476	0.0361111	0.052587	0	0	0	0	0.0131944	0.00826446	0.00420168	0	0	0.00826446	0	0	0.0103341	0.00308642	0	0	0	0.03125	0	0	0	0	0	0	0	0	0.0119048	0	0	0	0	0	0.00694444	0.0025	0.00529101	0.00396825	0.00362319	0.0111111	0	0	0	0	0
	Deptor	0.00340136	0	0.00260417	0.0119298	0.0233507	0	0.0103704	0.0208333	0	0.00549451	0.00326797	0	0	0	0.00896686	0	0.00473485	0	0	0	0	0	0	0	0	0	0	0	0	0	0.00553234	0.00308989	0.00428237	0.0058498	0.00662352	0.00899997	0.00435232	0.00224544	0.0109895	0.00816392	0.0042341	0.00341548	0.00368706	0.00442891	0.00421947	0.00506935	0.0088288	0.0042483
	Irx4	0	0.00512027	0.00925926	0	0.00255102	0.0185185	0.00793651	0	0	0.00625	0	0	0.00292398	0	0.00462963	0.00909091	0.015662	0.00178571	0	0	0	0.00980392	0	0	0	0	0	0	0.00892857	0.0185185	0.00693036	0.00701993	0.00530846	0.0125259	0.0126599	0.00137931	0.00344717	0.0144124	0.00958111	0.00623188	0.00610192	0.00173611	0.00189036	0.00362319	0.0151515	0.00142857	0.00134409	0.0106291
	Fmod	0	0	0	0	0.00649351	0.00454545	0.00989011	0	0.0151515	0	0	0	0.00324675	0	0.00297619	0	0.00555556	0.015886	0	0.002	0	0	0	0	0	0	0	0	0	0	0	0.00181159	0	0	0	0.00300245	0.00219298	0.0111627	0.017222	0.00239234	0	0.00741627	0	0.00231481	0.00689964	0.00505578	0.0208333	0
	Nwd1	0.00753019	0.00367647	0.00326797	0.00379136	0.003663	0	0	0.0591034	0	0.00766825	0.00764632	0.00325397	0	0.00635131	0.00334448	0	0.00480769	0.00578298	0	0.005	0.00925926	0	0	0.0241935	0.0111111	0.0117695	0.00454545	0.0227273	0.0100462	0	0	0.00745004	0.00450203	0.00704935	0.0124126	0.0118615	0.00789037	0.00533689	0.00477793	0.00177156	0.00508014	0.00384734	0.0106436	0.00417609	0.0027015	0.00370156	0.00654992	0.00591017
	Gpr45	0.00404807	0.00404858	0	0.00260417	0.00245098	0.00455182	0.00532213	0.00229885	0.0110057	0.0160389	0	0.00571895	0	0.00480769	0.0113636	0.00793651	0	0.0416667	0.0132576	0	0	0	0	0.0142857	0	0	0	0	0	0	0.00473138	0.00550366	0.0045259	0.00534717	0.00532849	0.0104825	0.00590197	0.00817132	0.00668638	0.00467891	0.00470747	0.00366939	0.00543871	0.00365065	0.00379185	0.0048864	0.00465114	0.00530026
	Tmem176b	0	0	0.00226244	0	0.00192308	0	0.00771003	0.00400458	0	0.00483092	0.00277778	0.00757576	0.00699301	0.002849	0.00774443	0.00350877	0.00701993	0.00198413	0.00653595	0	0	0.00344828	0	0.00520833	0	0	0	0.0178571	0.003663	0.00555556	0	0	0.00462963	0	0	0	0.00295858	0.00696594	0.0109572	0.00952381	0	0	0	0.00655201	0	0.00292398	0.0131579	0
	Afap1l2	0.0034965	0.00610119	0.00292398	0.00925926	0.0117284	0.00714286	0.00362319	0.004329	0	0.00505051	0.0134387	0.00429825	0.00478469	0.00945992	0.00239234	0	0.01	0.00324675	0	0.00633745	0	0	0	0	0	0	0	0	0	0	0.0048203	0.00349151	0.0042445	0.00294881	0.00541767	0.00747921	0.00405589	0.00541827	0.00717952	0.00426015	0.00439105	0.00515721	0.00358913	0.00440644	0.00567045	0.00255432	0.00426937	0.0051779
	4930548H24Rik	0.0191643	0	0.00248139	0.0030303	0.0116777	0.00933258	0	0.0102085	0.00634921	0.00968013	0.00392157	0	0.00667735	0.00666667	0.00912698	0.00289855	0.0127402	0.0026738	0	0.00410526	0	0.0231481	0	0	0	0	0	0.00961538	0	0.00534759	0.0119048	0.079791	0.0508727	0.00396825	0.0116923	0.031161	0.0324209	0.00543478	0	0	0.00521739	0	0	0.00438596	0	0	0	0
	P2rx7	0	0	0.0164474	0.0187364	0	0.00694444	0.0153656	0.0279265	0.00297619	0	0.00438596	0.0116959	0.0143098	0.0138889	0.00309598	0.00238095	0	0	0.00231481	0.00295858	0	0	0	0	0	0.0196759	0	0	0	0.0138889	0.00303354	0.00530062	0.00533069	0.00352688	0.00613777	0.00702565	0.00761816	0.0168579	0.00737705	0.00388937	0.00463626	0.00692704	0.00729167	0.0104797	0.00849449	0.00478469	0.00380975	0.00309371
	Agtr2	0.0119048	0.0111111	0	0	0.00656566	0	0	0.0123457	0	0	0.010101	0	0	0	0	0	0.00452489	0	0.0185185	0	0	0	0	0	0	0	0	0	0	0	0	0	0	0	0	0	0	0	0	0	0	0	0	0	0	0	0	0
	Il3ra	0	0.00464779	0	0.00762873	0	0	0	0.0113636	0	0	0	0	0.0047619	0	0.0113636	0	0	0	0.00285714	0.0133333	0	0	0	0	0	0	0	0	0	0	0	0	0	0	0	0	0	0	0	0	0	0.0204082	0	0	0	0.0286195	0	0
	Srl	0.0137931	0.00347222	0.01067	0.00308642	0	0.00480769	0.0101852	0	0.00208333	0.00952381	0.00549451	0.00694444	0.0247432	0	0	0.0105676	0	0.00292398	0	0.0104167	0	0	0	0	0	0	0	0	0	0	0.00197067	0.00739255	0.00392207	0.00594093	0.00416692	0.00372992	0.00350298	0.00346612	0.00503458	0.00397193	0.00166963	0.00520247	0.00400959	0.00524328	0.00375397	0.00492462	0.00477331	0.00459055
	Nsg1	0	0.00653595	0	0	0	0.00378788	0.0127361	0.0169753	0.00452489	0.00833333	0.00694444	0.00263158	0.00292398	0.00621118	0.00178253	0.00710979	0	0	0	0.00704887	0	0	0	0.166667	0	0	0	0	0	0	0	0.00793651	0.0175439	0	0	0	0	0	0	0	0	0	0	0	0	0	0	0
	Pla2g16	0.00591348	0.00416667	0	0.00971034	0.00454545	0	0	0	0	0.00396825	0.00969697	0.00280112	0.00512821	0.0113445	0.00292398	0.0126634	0.0031746	0.00215517	0	0.00490196	0	0	0	0	0	0	0	0	0	0	0	0	0	0	0.0125	0.0263158	0	0	0	0	0	0	0	0	0	0	0	0
	Myocd	0	0	0.00980392	0	0	0.0072601	0.00962733	0.00506614	0.00595238	0.00554017	0.00452489	0.00887446	0.00367647	0.00904977	0.00641026	0	0	0.0243056	0	0	0	0	0	0.0222222	0	0.010101	0	0	0	0.00925926	0.0146584	0.00278631	0.00303305	0.00537586	0.0074281	0.0100635	0.00440266	0.00451103	0.00512173	0.00448856	0.00935479	0.00452756	0.00379242	0.00562825	0.00687515	0.00488763	0.00433272	0.00404776
	Fyb	0.0015528	0.0136193	0.00452489	0	0.00277008	0.0111111	0.00826446	0.00666667	0.0166667	0	0	0	0.00925926	0.00462963	0	0	0	0	0.0060039	0.00347222	0.00307692	0.00380952	0.00147929	0.004	0	0.00618558	0.00595238	0	0.00326797	0.00166667	0.00521195	0.00483792	0.0198123	0.00538925	0.00612443	0.0144112	0.00708176	0.00480224	0.00485506	0.00809559	0.00575747	0.00305814	0.00572256	0.00558641	0.010067	0.00428675	0.0148035	0.00562869
	Dusp15	0	0	0	0	0.00250627	0	0.0178571	0	0	0.0104167	0	0.00534759	0	0	0	0.00420168	0.00634921	0.0111111	0	0	0	0	0	0	0	0	0	0	0	0	0	0	0	0	0	0	0	0	0	0	0	0	0	0	0	0	0	0
	Sntb1	0.00657895	0	0	0	0	0	0	0	0.00808505	0	0.00625	0.0026738	0.0122341	0.00649351	0.00555556	0	0	0	0	0.003125	0.003367	0.0026738	0	0.00462963	0	0	0.00378788	0	0	0.005	0.00525353	0.00551556	0.00569894	0.00507191	0.00405277	0.00636079	0.00471139	0.0036536	0.00512199	0.00866389	0.0221083	0.00390216	0.00496948	0.00487659	0.00575131	0.00434123	0.00602483	0.0048981
	Slc10a3	0.00892857	0	0.00625	0.010101	0	0.015625	0	0	0.00591716	0	0	0	0.0350767	0.0104167	0.00812325	0	0.0588235	0	0	0	0	0	0	0.0352941	0	0	0	0	0	0	0.00864198	0	0.00925926	0.00595238	0	0	0	0	0.0363946	0.0469312	0	0	0.0147059	0	0	0	0.00505051	0
	Ston1	0.0195321	0.00396825	0.0030303	0.0146825	0	0.00530303	0	0.00858539	0.0137832	0.00980392	0	0	0.00673559	0.00860806	0.00710776	0	0.00219298	0.00980392	0.00449039	0.00347222	0	0	0.0456349	0	0.00505051	0	0	0.0125	0	0.0166667	0.00220858	0.00525217	0.00593409	0	0.00790103	0.00795254	0.00336229	0.00350515	0.00232068	0.00786615	0.00332594	0.00572798	0.0063941	0.0066176	0.00656734	0.00235862	0	0.000818331
	Pskh1	0	0.00659938	0	0.010746	0.0132275	0.00925926	0.00595238	0.0216512	0	0.00619195	0.00952381	0	0	0	0.0150835	0.00925926	0.0076256	0.00396825	0.010119	0	0	0	0	0	0	0.1	0	0.105263	0.1	0	0.0214407	0.00278433	0.00290915	0.00527928	0.00557286	0.0105384	0.003429	0.00726994	0.00829604	0.00652402	0.00610498	0.00367063	0.0032618	0.011062	0.0028055	0.00572413	0.00665047	0.00144972
	Acss1	0	0.0025	0.00793651	0.00238095	0.0461508	0.0296774	0.00979167	0.0047619	0.0112299	0.0194444	0.00950292	0.00882353	0.00416667	0	0.0151053	0.00347222	0.0110134	0.0020284	0	0.00208333	0	0	0	0	0	0.0173797	0	0	0	0.0189286	0.00423265	0.00396745	0.00864055	0.012272	0.00123457	0.00677083	0.0036459	0.000801282	0.00483092	0.0040027	0.00439876	0.00886568	0.0015	0.00645582	0.00327835	0.00430839	0.00994141	0.00293862
	Hey2	0.0111455	0.00320513	0.0185999	0.011489	0	0	0	0	0.0217546	0.00260417	0	0.00266667	0.00326797	0	0	0	0.00606187	0	0.00308642	0	0	0.0526316	0	0.0133333	0	0	0	0	0	0	0	0	0.00618073	0.00230415	0	0	0.00900901	0.00420361	0	0.0028888	0	0.00568182	0.00657895	0.00961538	0.00969619	0	0	0.00308642
	Atp4a	0	0.0747475	0.0197802	0.0267624	0.00213675	0.00595238	0	0	0.00287356	0	0.004	0	0	0.00274725	0	0.00505051	0.00676638	0.00284091	0	0.0025	0	0	0	0	0	0	0	0	0	0	0	0	0	0	0	0	0	0	0	0	0	0	0	0	0	0	0	0
	Cdh11	0.0136364	0.00255754	0.00309598	0.00166667	0.0045584	0	0.00348926	0.00424242	0.00832721	0.00294118	0.0163462	0	0.00595238	0.00602361	0.0145604	0	0	0	0.00619435	0.00953947	0.0102041	0	0	0.107143	0	0	0	0	0	0	0.00520928	0.0057022	0.00490957	0.00735568	0.00340091	0.00515552	0.00474689	0.00773273	0.00456275	0.00494956	0.00799924	0.00514468	0.00536064	0.00537991	0.00329435	0.00589489	0.0045119	0.0068794
	Stx11	0	0.0313515	0.00490196	0	0	0	0	0.0214646	0	0	0	0.0124032	0.00604686	0	0.00510204	0.00309598	0.00606061	0	0.00803324	0.00310559	0	0	0	0.0142857	0	0	0	0	0	0	0.00307749	0.00476402	0.00842169	0.00719972	0.00459363	0.00683697	0.00508416	0.00112906	0.00527363	0.00930081	0.00330022	0.00406882	0.00804564	0.00468434	0.00185888	0.00453411	0.00956492	0.0122133
	Spon1	0	0	0	0	0.00326797	0	0.0115963	0.0090388	0.00163399	0.0135135	0.00285714	0.0025641	0.00937002	0.0058971	0.0025	0	0.0026455	0.0151654	0	0.0100603	0.00404858	0	0.0047619	0	0.00641026	0	0	0	0	0	0.0038586	0.00474872	0.00566098	0.00693684	0.00268479	0.00394138	0.00670157	0.00550729	0.00207723	0.00589477	0.00570813	0.00466775	0.00408543	0.00638154	0.00352626	0.00221636	0.00611906	0.00362101
	Slc25a13	0.00378788	0	0.00164204	0.00896552	0	0	0	0.00588235	0.0051511	0.00416667	0.0041958	0.00297619	0.0037594	0.00326797	0.00680272	0	0.0018315	0	0.00431034	0.00692268	0	0	0	0	0	0	0	0	0	0	0.00585097	0.0026447	0.00539233	0.0050185	0.0093054	0.00556662	0.00908236	0.00414764	0.0050395	0.00746622	0.00636772	0.00429896	0.00295911	0.00403803	0.00533091	0.00381508	0.00460759	0.00764108
	Pnmal1	0	0	0	0	0.111111	0	0	0.0167411	0.02	0.00814001	0.0101852	0.003367	0	0	0.010101	0	0	0.0103958	0.0208169	0.00661376	0	0	0	0	0	0	0	0	0	0	0	0	0	0	0	0	0	0	0	0	0	0	0	0	0	0	0	0
	Sgca	0.00231481	0.00909392	0.00793651	0.00352734	0	0.00534759	0	0.00239234	0.00343175	0.00862069	0	0.00529234	0	0.00333333	0.00827604	0	0.00416667	0	0.00501253	0	0	0	0.0114943	0	0	0	0	0	0	0	0	0.00490196	0.00238095	0.0155664	0.00606061	0.00277778	0.00555556	0	0	0.0119923	0.0021645	0.00310559	0	0.00619658	0.00328947	0.0016129	0.00695767	0.00274725
	Tnr	0.0144231	0	0.010989	0.00621118	0	0.00833333	0.00790514	0.00694444	0.00769231	0.00861111	0.00784314	0	0	0.00403226	0.00297619	0.00641026	0.00657895	0.008	0.00996574	0.00833333	0	0	0.0119048	0	0	0	0.0125	0	0	0.00490196	0.0085056	0.00594491	0.00670443	0.00606629	0.00473585	0.00472249	0.00626655	0.00580896	0.00647121	0.00518997	0.0049146	0.00488359	0.00591472	0.00823885	0.00672531	0.00489376	0.00429941	0.00778342
	Ifngr2	0.0042735	0	0	0	0.00195312	0.0190894	0.0105569	0	0.0110229	0.00347222	0.00595238	0	0.0037037	0.0112674	0	0	0	0	0	0	0.0208333	0	0.0588235	0	0.0196078	0	0	0	0	0.0392157	0.00298233	0.00440644	0.00525469	0.00382723	0.00245668	0.00703812	0.00188679	0.00557489	0.00114416	0.00757576	0.00245098	0.0056231	0.00359307	0.00581498	0.00196023	0.00582223	0.00439271	0.00355556
	Dyrk2	0	0.005	0.00925926	0.0166667	0.0133333	0.0175439	0.0238095	0	0	0	0	0.00740741	0	0.00310559	0.00446429	0.004329	0	0.00478469	0	0	0.0175439	0	0.0175439	0	0	0	0	0	0	0	0	0	0.0333333	0.0555556	0	0	0	0	0	0	0	0	0	0	0	0	0	0
	D130043K22Rik	0.00526316	0.00328947	0	0	0	0	0	0.00505051	0	0.00350877	0.018648	0	0	0.00664811	0.00964506	0.135501	0.110358	0.0581221	0	0.00510204	0	0	0	0	0	0	0	0	0	0	0.00311727	0.00358843	0.00138719	0.00533494	0.000923361	0.043584	0.00849272	0.0136952	0.00872788	0.00520313	0.00550826	0.00292703	0.00561338	0.00308548	0.00499393	0.00599647	0.00380651	0.00509938
	Rragd	0.0104489	0	0.00657895	0	0	0.00437243	0.00433094	0.00934154	0.025641	0	0.0154937	0.00378788	0.0175439	0	0	0.0116959	0	0.00933014	0.00277778	0.0416667	0.0153846	0.00641026	0.00714286	0	0.0144928	0	0.00359517	0.00840336	0	0	0.00395529	0.00821092	0.00381431	0.00245074	0.00748069	0.00814424	0.00684146	0.00238095	0.00306678	0.0106178	0.00490759	0.00303846	0.00604912	0.00679992	0.00605949	0.0153776	0.00353084	0.00222179
	Usp43	0.00928793	0.00295858	0	0.00840336	0	0	0.00434783	0	0.00284091	0	0	0.00952381	0	0.00202429	0.0142857	0	0	0	0.00333333	0.00862573	0.00735294	0	0.0150376	0	0	0.00649351	0	0	0.00793651	0	0.00834564	0.00598919	0.00395631	0.00544655	0.00484905	0.00230079	0	0.00688998	0.00962676	0	0.00340502	0.00213904	0.00620331	0.00389067	0.0078641	0	0.00612661	0.00551984
	Tmem106a	0	0.0107639	0	0.00437243	0.00940439	0.00285714	0	0	0	0.00483092	0.00882353	0	0.0252627	0.00362319	0.00287356	0.00434783	0	0.0125	0	0.00277778	0	0	0	0	0	0	0	0	0.0869565	0	0.0526316	0	0	0	0	0	0	0	0	0	0	0	0	0.0333333	0	0	0	0
	Ets2	0.00395257	0	0.015873	0	0	0.00711698	0.021399	0.00571429	0.00971178	0.00565603	0.00396825	0.00711063	0.00674603	0.00999122	0	0.0134666	0	0.015293	0.0138889	0	0	0	0	0	0	0	0	0	0	0	0.00630252	0.00277008	0	0.0026455	0	0	0.00295858	0.00612182	0.0103469	0.00760453	0	0.00416461	0.0110917	0.00732323	0.00307692	0.0038808	0	0.00303456
	Atp6v0e2	0	0.00689655	0	0.0134893	0.0208734	0	0.00289855	0.0156085	0.00530303	0.00729443	0.00284091	0	0.00619348	0.00520833	0	0.00245098	0	0.00682274	0.00518678	0.00333704	0	0	0	0	0	0	0.00505051	0.0175229	0.0222222	0.0104167	0.00446429	0	0.0125	0.00713869	0.00240385	0.003125	0.0145705	0.00255754	0.00454545	0.00396825	0.004	0.01	0.00619195	0.00309598	0	0.00714286	0	0.027619
	Rerg	0	0.00434783	0.00480769	0.0101103	0.00666667	0	0.00483092	0	0.00215517	0	0	0.0167335	0.00908722	0	0	0	0	0	0.0154809	0.00892256	0	0	0	0	0	0.00555556	0	0	0	0	0.00977993	0.043451	0.00407983	0.01221	0.00767263	0.00436328	0.00401786	0.038071	0.00729993	0.00137174	0.00332226	0.001443	0.00208333	0.00581818	0	0.00591822	0.00602073	0.0382744
	Bmp2	0	0.00974151	0.00411523	0	0	0	0	0	0	0	0	0.00413223	0	0.00952381	0.0107212	0	0.00413223	0.00543478	0	0	0	0	0	0	0	0	0	0.0267094	0	0	0	0	0	0.00309598	0	0	0	0.00657895	0	0.0254386	0.0130614	0	0	0.015877	0.00310559	0.0155123	0.00705128	0
	Fbxo15	0	0.00606061	0.00271739	0	0	0	0	0.00801282	0	0	0.0166667	0	0	0.00192308	0	0.00277008	0.00297619	0.00602151	0.00208333	0.00294118	0	0	0	0	0.0238095	0	0.0238095	0.05	0	0	0.0078358	0.00426216	0.00553814	0.00195992	0.00317956	0.0065104	0.00512923	0.00284535	0.00411131	0.00637589	0.00289145	0.00350164	0.00339422	0.00394256	0.00573759	0.00363792	0.00304962	0.0222487
	Hist1h2bc	0.00252525	0.00928793	0.0104167	0.00568182	0	0	0.00826446	0	0.00378788	0.0207151	0.00606061	0.00263158	0	0.00452489	0	0.0192308	0.00350877	0	0.00210084	0.00559773	0.008	0	0.0123457	0	0.00832209	0	0.0113636	0	0.00694444	0	0.00295746	0.00639789	0.00480185	0.00162602	0.00180072	0	0.0047619	0.00230311	0.00300187	0.00602088	0.00793651	0.00513302	0.00917012	0.00831041	0	0.00130964	0.00154607	0.0049776
	H2-Ab1	0.00582418	0	0.0111425	0.0174854	0	0.00420168	0	0	0.00452489	0	0	0.00357143	0.00857488	0	0.0047619	0	0.00856755	0.012617	0	0.00227273	0	0	0	0	0	0	0	0	0.047619	0	0	0	0	0.00595238	0	0.00416667	0.00724638	0.0195804	0	0.0149645	0.0042735	0	0	0.0333333	0	0	0	0
	Rarb	0.00931818	0.00769231	0.0285714	0	0.00520833	0.00694444	0	0.0238095	0	0.025	0	0	0	0	0.00395257	0.0130952	0	0	0	0	0	0.00625	0.00617284	0	0	0	0	0	0	0	0.0061342	0.00295296	0.00535153	0.00398806	0.00651762	0.00525168	0.00572532	0.00265163	0.00396937	0.00348743	0.00888266	0.00607501	0.00722368	0.00829844	0.00530446	0.00424321	0.0040286	0.0125917
	Nbl1	0	0	0	0.0104689	0.00727273	0.0149123	0.00854701	0	0.00945992	0.00185185	0.00750916	0.00694118	0.0105601	0.0103806	0.00438596	0.0182463	0	0	0	0.00309598	0	0	0	0	0	0	0	0	0	0	0.00241682	0.0023088	0.00328283	0.00300245	0.00562588	0.00313354	0	0.0123731	0.00518865	0.00457785	0.00942047	0.0213846	0.00710573	0.00491803	0.0107544	0.00519784	0	0.00949597
	Thumpd3	0.00974026	0	0.0034965	0	0.00911804	0	0.00454545	0	0	0.0030303	0.00568182	0	0	0.00841751	0.00945166	0.0094519	0.0033701	0.00397727	0.00297619	0.00543478	0.0333333	0	0	0	0	0	0	0	0	0	0	0	0.0140123	0.0138889	0.00595238	0	0.00438596	0	0.00781499	0	0.00297619	0	0	0	0.00625	0.00930736	0.00588235	0
	Zyg11a	0	0.00694444	0.0224467	0	0	0.0231481	0.0192308	0.0125	0.00552162	0	0.00404858	0.0034965	0.00266667	0	0.0083664	0.00333333	0.00328947	0	0.0042735	0.00854701	0	0	0	0	0	0	0	0	0	0	0.00388849	0.00836718	0.00656633	0.0397147	0.01213	0.0014881	0.00150376	0.00775337	0.00162907	0	0.00480769	0.00542784	0.00789128	0.00724818	0.00197	0	0	0.0015674
	Prss42	0.0052795	0	0.0166667	0.00606061	0.0034965	0.00410321	0.00206612	0	0	0	0	0.00724638	0.00840336	0	0.00953947	0.00928793	0.0135681	0.0202014	0	0.00848765	0.0151515	0	0	0	0.0246032	0	0.00925926	0.00694444	0	0	0	0	0	0.0359684	0	0	0	0.0125	0	0	0	0	0	0.0344828	0	0	0	0
	Ppbp	0	0	0	0	0	0	0.00584795	0.0125	0.00292398	0.00549451	0	0.00512821	0	0	0	0	0	0	0	0	0	0	0	0	0	0.0125	0	0	0	0	0	0	0.00793651	0	0	0	0	0	0	0	0	0.0227273	0	0	0	0	0	0
	Sgip1	0	0	0	0.00534759	0.00588235	0.00289855	0	0.00744048	0	0.00297619	0.005	0	0.012605	0	0	0	0	0.00550964	0	0	0	0	0	0	0.0526316	0	0	0	0	0	0.00676587	0.00513039	0.00372993	0.00448939	0.0052679	0.00590952	0.00573079	0.00632035	0.00464208	0.00917389	0.00466633	0.00697459	0.00469548	0.00541689	0.00602898	0.00940666	0.0048068	0.00463501
	Rgs10	0.00641026	0.00833333	0	0.0124008	0	0	0.0075	0.00197239	0	0.0138889	0.00434851	0	0	0	0	0.00854701	0	0.00213675	0	0	0	0	0	0	0.0769231	0	0	0	0	0	0.00689975	0.00986314	0.005494	0.0102345	0.00542242	0.00333333	0.00376461	0.00486004	0.00478858	0.00848879	0.00305732	0.00492632	0.00231817	0.00342665	0.00446713	0.00467086	0.00487	0.00640867
	Top1mt	0	0.00873864	0	0.00683761	0	0.00561167	0.00833333	0.00420168	0.00694444	0	0.00314815	0.0042735	0.00446429	0.0127016	0.00130208	0.0102339	0	0	0.00595238	0.00411523	0	0	0	0	0.0104167	0	0	0.0151515	0	0	0	0	0.00208333	0.00208333	0.00796215	0.00148148	0.00178571	0.00747475	0.0137821	0	0	0.00396825	0.00191571	0	0.00736708	0.0101604	0.00953947	0.00501253
	Gm3488	0	0	0	0	0	0	0.0178571	0.0268939	0	0	0	0	0	0	0	0	0	0	0	0.0416667	0	0	0	0	0	0	0	0	0	0	0	0	0	0	0	0	0	0	0	0	0	0	0	0	0	0	0	0
	Zfp536	0.0034965	0	0.0152778	0	0	0	0.0105263	0	0	0.0114035	0.030303	0.0160064	0.00292398	0	0	0	0.00568182	0	0	0	0	0.02	0	0	0.0172619	0	0	0	0	0	0.00331595	0.00474897	0.00648517	0.00487776	0.00404274	0.00510252	0.00502336	0.00470138	0.00524395	0.00502677	0.00588835	0.0042347	0.00392938	0.00587115	0.00505289	0.0050866	0.00775439	0.00517585
	Cnn2	0.0178571	0.0025	0.0170455	0.00718694	0	0.00274725	0.00505051	0.00396825	0.00181818	0.00625	0.00292398	0	0.00478469	0.00396825	0	0	0.0133333	0.00892857	0	0.0111111	0	0	0	0	0	0	0	0	0	0	0.00390625	0.00751413	0	0	0.00162338	0.00777733	0.0075168	0	0.0106872	0.00692668	0	0.0097475	0.00824176	0.02	0.00505051	0.00350877	0.00271739	0.00227273
	Pax3	0.0106335	0.00240385	0.00384439	0.0104167	0	0.00328947	0.012987	0	0.00392157	0	0	0.0128986	0	0.0030303	0.00238095	0	0.00198413	0	0.0101042	0	0	0.00961538	0	0	0	0	0	0	0	0	0	0	0	0	0.00367647	0	0.0132576	0.00833333	0	0.00957614	0.0147059	0.00395257	0.00793651	0.00793651	0	0.00740741	0	0.00606061
	Psd2	0	0	0	0.00268817	0.0142857	0.00238095	0	0	0	0	0	0.00480769	0	0	0	0.0201923	0	0.00568182	0	0.0143745	0	0	0	0	0	0	0	0	0	0	0.00979414	0.00517941	0.00463674	0.00837501	0	0.00911578	0.00109556	0.00422083	0.0111518	0.00379056	0.00308506	0.0088317	0.0156222	0.00391269	0.00508188	0.00588687	0.00638551	0.00396188
	Ptx3	0	0.00952381	0	0.00490196	0	0	0.00619195	0.0251503	0.00219298	0.00511983	0.00964553	0	0	0	0	0.0100334	0	0.0114371	0.010631	0	0.0571429	0	0	0	0.0238095	0.0181818	0	0	0	0	0	0.0105263	0	0	0.0175439	0	0	0.0208333	0	0	0	0	0	0	0	0	0	0.025
	Tfpi	0.00245098	0.0168269	0.00274725	0.00473027	0	0.00649351	0.00883355	0.00983392	0.0078869	0	0.0042349	0	0	0	0	0	0	0.00688512	0	0	0.0238095	0.0225	0	0.0178571	0	0.0107976	0.00862069	0.0131579	0.00833333	0	0	0	0	0	0	0	0	0	0	0	0	0	0.0227273	0	0	0	0	0
	Slc25a18	0.00596273	0.00534562	0.00830116	0.00347222	0.0097619	0.003663	0	0	0.00462963	0	0.00367647	0	0.00480769	0.00505051	0.00758394	0.0031746	0.00879839	0.00920893	0.00231481	0.0058651	0	0	0	0	0	0	0	0	0	0	0.00368738	0.031456	0.0219971	0.00552125	0.00899511	0.00370072	0.0023141	0.00582841	0.00375	0.00263357	0.00327917	0.0039802	0.00275639	0.00700993	0.00719558	0.00881517	0.0154385	0.0154939
	Gpm6a	0.0110073	0.00642857	0.0037037	0.00529101	0.00645161	0	0.0190476	0.00337838	0	0.0259042	0.0306122	0	0.00347222	0.00897593	0.00223214	0.01	0	0.00735294	0	0	0	0	0.00980861	0.0127193	0	0	0.00952381	0.0119048	0.00277778	0	0.00655976	0.00484511	0.00471537	0.00556003	0.0137807	0.00800329	0.00375727	0.0151963	0.0056744	0.00671592	0.00437155	0.00600566	0.0073327	0.00685267	0.00466801	0.00444724	0.00425784	0.00378988
	Pde8a	0.005	0	0	0	0.0161172	0	0.00320513	0.012102	0.00444109	0	0	0.00495169	0.00606061	0	0.0181159	0.0107249	0	0.00649351	0	0.0279235	0	0	0	0	0	0	0	0	0	0	0.00499952	0.00395138	0.0048881	0.00370285	0.00497362	0.00479474	0.00745004	0.00493048	0.00388315	0.00394816	0.00502897	0.00384325	0.0053486	0.00677559	0.00418062	0.00406451	0.00409088	0.00673449
	Slc24a3	0	0	0	0	0	0	0	0	0	0	0	0	0	0	0	0	0.0277778	0.025	0.015873	0.0357143	0	0	0	0	0	0	0	0	0	0	0.015625	0.0114082	0	0.00274725	0.00446429	0.0104167	0	0.0166667	0	0	0	0.0155844	0	0.0104167	0	0.0138036	0	0
	Disp2	0.00671394	0	0.00533333	0	0	0	0.0352564	0	0	0.0124861	0	0	0.04	0	0	0	0	0	0	0	0	0	0.030303	0	0	0	0	0.0153846	0	0	0.00378472	0.00194215	0.00511887	0.00436047	0.042174	0.00595238	0.0214789	0.00553289	0	0.025745	0.0038936	0.0245807	0.0044144	0.0340996	0.0223788	0.0061279	0.0146673	0.00534036
	Ahnak	0.00549451	0	0.00386383	0	0	0	0	0	0.00595238	0.00529101	0.00811688	0.00444444	0	0.0030303	0	0.00724638	0.00347222	0.0042735	0.00480769	0	0	0	0	0	0	0	0	0	0	0	0.00695859	0.00769886	0.00310691	0.00701066	0.00578964	0.00436253	0.00570657	0.0187241	0.006045	0.00520972	0.00324474	0.00278516	0.00224715	0.00561107	0.00640328	0.00345024	0.00226529	0.0038942
	Chchd4	0.0042735	0.0138889	0.0034965	0.00931432	0	0.00948718	0.00285714	0.0039627	0.00667923	0.002849	0.00626194	0	0	0	0.0106952	0.0042517	0.0021645	0.00510204	0.00207039	0.00795455	0	0	0.00925926	0	0	0	0	0	0	0	0	0.0552483	0.0113864	0.0059596	0.0040893	0.00259104	0.00261148	0.0447597	0.00712586	0.00120773	0.0052986	0.00549727	0.00687519	0.00210084	0.00199027	0.0058087	0.00159812	0.00348297
	Ank1	0	0	0.00333333	0.0018797	0.00196078	0	0.00646412	0.00601547	0	0.0896523	0.00700095	0.00831025	0	0.00353535	0.0105177	0.00307692	0.00743374	0	0	0.002849	0	0	0.0128205	0	0	0	0	0	0	0	0.00578119	0.00790861	0.00505021	0.0166455	0.00557028	0.00322557	0.00852908	0.00506192	0.00163399	0.0121246	0.0225987	0.00369586	0.00515298	0.0247345	0.00292917	0.00426937	0.00416353	0.00878451
	Scn9a	0.0151654	0.0047619	0.00780798	0.00584795	0.010989	0	0	0.00793651	0	0.00757576	0.0282228	0.0748016	0	0	0	0	0	0	0.0037037	0.0105882	0	0	0	0.0114035	0	0.0441176	0	0	0	0	0.00585197	0.0185106	0.00751822	0.00861125	0.0064394	0.00364224	0.00513116	0.0190971	0.007616	0.00413826	0.00821714	0.00661889	0.00637693	0.00410802	0.00729454	0.00270048	0.00541068	0.00585587
	Rex2	0	0	0	0	0	0	0	0	0	0	0	0	0.0252117	0.0441323	0.00483531	0.00471609	0.025	0	0	0	0	0	0	0	0	0	0	0	0	0	0	0	0	0.0222222	0	0	0	0	0	0	0	0.00527303	0.0148352	0.00662281	0.0080447	0.00277778	0.0117647	0
	Grid1	0	0	0.0261233	0	0.0042735	0	0.0142857	0	0	0.0037594	0	0.0037594	0.00888889	0	0.00568182	0.0125	0	0	0	0	0	0	0	0	0	0	0	0	0.03125	0	0	0.00324675	0	0	0.0121795	0	0	0	0.00625	0	0.00206612	0	0	0	0	0.00223214	0	0.00170068
	Eef1a2	0	0	0.0128205	0.0119048	0	0	0.00564049	0	0.00861427	0	0	0.00641026	0.00194932	0.00790514	0	0	0.00367647	0.00207039	0.00396825	0.00714286	0.0133333	0	0	0	0	0	0	0	0	0	0	0	0.0166667	0	0	0	0	0.00526316	0.0125	0	0	0.00952381	0	0.00230415	0	0	0	0.00810492
	Serpinb6c	0.00699588	0	0.00208333	0	0.00309598	0	0	0.00294118	0.00404858	0	0.00416667	0	0	0.0205128	0.0147059	0.00724638	0	0	0.00350877	0.00452489	0	0	0	0	0	0	0	0	0	0	0.0114199	0.000753012	0.00348679	0.0044665	0.000591716	0.00262076	0.00160256	0.00310559	0.0026455	0.0050947	0	0.00301932	0.0100884	0.00422323	0.00113122	0.00745856	0.0090401	0.00111111
	Col4a5	0.00333333	0	0	0.00588235	0	0	0	0	0	0	0	0	0	0	0	0	0.0222222	0	0	0	0	0	0	0	0	0	0	0	0	0	0	0	0	0	0	0	0	0	0	0	0	0	0	0	0	0	0	0
	Calcr	0	0	0.00217865	0	0.00367647	0.0015528	0	0	0.00404858	0	0.00490196	0	0	0	0.00452489	0.00395257	0	0.00324675	0.004329	0.00297619	0.0138889	0	0	0.00740741	0	0	0	0	0	0	0.00892857	0.0109524	0.00543478	0	0	0	0	0	0	0	0	0	0.0119048	0	0	0.0166667	0	0
	Heph	0	0	0.0277778	0	0	0	0	0	0	0	0	0	0	0	0	0.00641026	0.00480769	0	0	0	0.03125	0	0	0	0	0	0	0	0	0	0	0.00431034	0.00362319	0	0	0.00395257	0	0	0	0.00378788	0.00522876	0	0	0	0	0	0	0
	EU599041	0	0	0	0	0.00935374	0.00490196	0.006	0	0	0.00529101	0.0042735	0	0	0	0.00666667	0	0.00555556	0	0.00776398	0	0	0	0	0	0	0	0	0	0.0178571	0	0.00233918	0.00277778	0.00280246	0.00703439	0.00389583	0.00618819	0.0025463	0.00671412	0.00281172	0.00589476	0.00611435	0.00470255	0.00857143	0.00693505	0.00505754	0.00385441	0.00522524	0.00351605
	Klf15	0.0043992	0.00982615	0.00892857	0.00580808	0.0077243	0.0060104	0.00666077	0.00961196	0.00303708	0.0104206	0.00630252	0.00240385	0	0	0.00717593	0	0	0.00367647	0.0125	0.00505051	0	0	0	0	0	0	0	0	0	0	0	0.00862471	0.00163462	0	0.00328947	0.00175439	0.00268817	0.0089637	0.0121692	0.00582011	0.00198413	0.00190476	0.00108696	0.00662953	0.00537634	0.0076952	0.00765306	0.00999788
	Map7	0	0.00235294	0.0018797	0	0.0075188	0	0.00378788	0	0	0.0163758	0.00158983	0.00675299	0.00252525	0.00416667	0.00877193	0	0	0	0.00404858	0.0196886	0	0	0	0	0.0576923	0.0625	0	0.0909091	0	0	0.00538357	0.0123308	0.00868711	0.00457848	0.00382711	0.00629169	0.0101742	0.00631582	0.00685618	0.00761626	0.00654505	0.0086894	0.00961546	0.0121863	0.00765106	0.00692903	0.00417556	0.0061437
	Pdlim5	0.00328947	0.0134475	0.00928793	0.00979603	0	0	0.0062069	0	0	0.025	0	0	0.0153846	0.0119048	0.0075188	0.00173913	0.00357143	0.00919118	0.00939542	0.00606061	0	0	0	0	0	0	0	0	0	0	0.00545455	0.00502571	0	0	0.00841826	0.00334448	0.015625	0	0	0.00909091	0.00366792	0.00628878	0.00722474	0.0149377	0.00977026	0.00250627	0.0134826	0.0031746
	Aass	0.00480769	0	0.00452489	0.00549451	0.00277778	0	0.00838306	0.00227273	0.00197628	0	0.00854701	0.0107843	0.00987654	0	0.00340136	0.0050641	0.00850993	0.00523399	0.00175439	0.00416667	0	0	0	0	0	0	0	0	0	0	0.00433897	0.00466692	0.00306122	0.00481264	0.00278192	0.0166879	0.00587215	0.00588434	0.0060898	0.0024557	0.00799652	0.00595238	0.00562865	0.0161666	0.00530024	0.0140508	0.000547345	0.00491089
	Mreg	0	0	0	0.00641026	0.00452489	0.00543478	0.00744907	0.00357143	0	0.00416667	0.0126804	0.00446429	0.009375	0.00164474	0.00625	0.00462963	0.0025	0	0.00592238	0.0114074	0	0	0	0	0.05	0	0	0	0	0	0.00215517	0.00449726	0.00535328	0.00584862	0.00528895	0.0046885	0.00363443	0.00444817	0.00252717	0.00737705	0.00608197	0.00309704	0.00324594	0.00381997	0.00212913	0.00486176	0.00832664	0.00479419
	Gdf7	0	0	0.0131907	0.0104167	0	0.00416667	0.00672043	0	0	0.00479715	0.0106061	0.00252525	0	0	0.00621345	0.00634921	0	0.00287356	0.00544118	0	0	0	0	0.0178571	0	0	0	0	0	0	0.00593766	0.00210084	0.00274725	0.00238095	0	0	0.00875219	0.0048429	0.00380952	0.00333333	0.00340136	0.00235294	0.0068777	0.00660451	0.0122332	0.00317686	0	0
	Wdr62	0	0	0.004329	0.00384615	0.00396825	0.0131287	0.00531046	0.00443787	0.0034965	0.00701754	0.0119433	0	0.00685714	0.0047619	0	0	0	0	0.00606061	0	0	0	0	0	0	0	0	0	0	0	0.00126263	0	0.00965763	0	0.00436213	0.00215054	0.0108675	0.00173611	0.0020202	0.00622001	0.014881	0.00498737	0.00634319	0.00454919	0.00361108	0.00814421	0.00161031	0.00771605
	Arhgap6	0	0.05	0.140505	0	0.00867347	0	0.00480769	0.00618132	0	0	0	0	0.0102041	0	0	0	0	0.00641026	0	0	0	0.0025641	0.00213675	0.00520833	0	0.00985222	0.00645161	0.00357143	0.0160875	0	0.00621876	0.00487555	0.00338581	0.00589537	0.00808617	0.00547097	0.00676238	0.00552462	0.00372699	0.00666561	0.00489339	0.00531264	0.0057516	0.00478532	0.00477182	0.00630653	0.0045793	0.00482791
	Oprl1	0	0.00384615	0.00446775	0	0	0.00287356	0.00444664	0.00590035	0	0.00215517	0.00560224	0.00307692	0.00324675	0.00992063	0.0034965	0	0.00483092	0.0128788	0.00641026	0	0	0	0	0	0	0	0	0	0	0	0	0	0	0	0	0	0	0	0.0104167	0	0	0	0.0163265	0	0.0151515	0.0211694	0	0
	Zxdc	0.0030303	0.0067527	0.00246305	0.00529101	0.0297203	0	0.00575397	0	0.00574713	0	0.00911458	0.0158252	0.0175439	0.0172903	0	0.00607287	0	0.00549451	0.00868056	0.0025641	0	0	0.0130719	0	0	0	0	0.00694444	0.00478469	0.00833333	0.00403226	0	0.00991049	0.00340136	0.00337302	0.00857143	0.00721501	0	0	0.00326797	0.00418301	0.00320513	0	0	0.0185185	0.00938495	0.00284091	0.0127635
	Spry4	0	0.00390961	0	0.0113636	0	0	0.00392157	0.00231481	0	0.0228758	0	0.00411523	0	0.0135747	0.00802139	0.00280112	0	0	0.00840336	0.00404858	0	0	0	0	0.0333333	0	0.0151515	0	0	0	0.00414366	0.00284337	0.00536365	0.000595238	0.00749873	0.00363205	0.00149782	0.00586268	0.00451185	0.00665109	0.00207279	0.00522675	0.00663701	0.00350041	0.00638104	0.00742992	0.00400068	0.0030819
	Glt1d1	0.0133187	0.00571429	0.045098	0	0.00235294	0	0	0.00625	0	0	0.0015674	0.00289855	0.00694444	0	0	0	0	0	0	0.0102041	0	0	0	0.0454545	0	0.0357143	0	0	0	0	0.00642273	0.00241529	0.00539412	0.00541734	0.0156959	0.00397653	0.00530453	0.00299767	0.00322921	0.00235495	0.00640597	0.00334203	0.00483904	0.00465571	0.0127376	0.00340847	0.00388197	0.00392834
	A230050P20Rik	0.00555556	0.0126237	0.00446429	0	0	0	0.0166667	0.00271739	0	0.0078125	0	0.00554017	0.00808824	0.00925926	0	0	0.00621118	0.00362319	0	0	0.0526316	0	0	0	0	0	0	0	0	0	0	0	0	0.012987	0	0	0	0	0	0	0	0	0	0	0	0	0	0
	Eya4	0	0	0.0384615	0	0	0	0.0181818	0.00833333	0	0.00807292	0.00505637	0.00438596	0.00252525	0.0141093	0.00909091	0	0.0158402	0.00746606	0.00406926	0.00803895	0	0	0	0	0	0	0	0	0	0	0.00316723	0.00912235	0.00720824	0.00515487	0.00725309	0.00567805	0.0078858	0.00490777	0.0112114	0.00387749	0.00243141	0.00385047	0.00384303	0.00243859	0.00268361	0.0104952	0.0038797	0.00585242
	Abca9	0	0	0.00793651	0.00416667	0.00392157	0.00865801	0	0	0.00231481	0	0.0129556	0.00833333	0	0	0.00925926	0	0.013986	0.0238095	0	0.1	0	0	0	0	0	0	0	0	0	0	0	0	0	0.0221154	0.0607769	0	0	0	0	0	0	0	0	0.0138889	0	0.00512821	0.00571429	0
	Tmc8	0.009375	0.00285714	0.00694444	0.00503221	0.00144928	0.0084458	0.0116667	0.0166667	0	0	0.00505051	0	0.00322581	0.00206612	0.00168919	0	0.0042735	0.009375	0.0169166	0	0.0217014	0	0	0	0	0	0	0	0	0	0	0	0	0.0226757	0.00724638	0	0	0	0	0.00446429	0	0	0.00625	0	0	0.0128623	0	0
	Sdk2	0.00986842	0.00324675	0.00925926	0.0026455	0	0.0031746	0	0	0	0	0	0	0	0	0.00549451	0.0163884	0.0106952	0.00285714	0.0078125	0	0	0	0	0	0	0	0	0	0	0	0.0075352	0.00669783	0.00823338	0.00484492	0.0104499	0.00603305	0.00773616	0.00574714	0.00675515	0.00508935	0.0045753	0.00765748	0.00494517	0.00619491	0.00606713	0.00490661	0.00559648	0.00378549
	Foxg1	0.00761509	0	0.0026455	0	0	0.00452489	0	0	0.0104348	0	0.00416667	0.00238095	0	0.00595238	0.00892857	0.0148148	0	0.0210526	0.00408163	0	0	0	0	0	0	0	0	0.0123457	0	0	0.00833333	0	0	0	0	0	0	0	0	0	0	0.0175439	0	0	0	0	0	0
	Cgref1	0.00555556	0.0120205	0.0030303	0.00529101	0.00549451	0	0	0	0.00714286	0	0.00662879	0.00512821	0.00602176	0	0.010468	0.0104913	0.00509259	0	0.00358796	0.00906983	0	0	0	0	0	0	0	0	0	0	0.00241327	0	0.00193424	0.00289606	0.00862536	0.00508199	0.00764289	0.00480488	0.031379	0.008754	0.00725583	0.00858988	0.00450794	0.00486292	0.0155973	0.00878374	0.00699883	0.0048844
	Hnf4a	0.0277778	0.0113636	0	0.0146356	0.0037642	0.00656333	0	0	0	0	0.0880165	0.0378051	0.0546175	0.0150755	0.00217865	0	0	0.0080848	0	0	0	0	0	0	0.0416667	0.0138889	0	0.0160819	0	0	0	0.00111483	0.00674493	0.00426065	0.000884173	0.00284091	0.0030722	0.00151515	0.0025641	0.00618071	0	0.00252874	0.00494753	0.00444444	0.0112912	0	0	0.001443
	Dok2	0.00205761	0.00446429	0	0	0	0.012605	0.0161565	0.00333333	0.0326087	0	0.0037594	0	0	0	0	0	0.00833333	0.003125	0	0.00909091	0.03125	0	0	0	0	0	0	0.0078125	0	0.03125	0.017094	0.00573301	0	0	0	0	0	0.0078125	0	0	0.00952381	0	0	0	0	0	0	0.0078125
	Gpx3	0	0.0199275	0.00334448	0	0.0068743	0	0	0.00757576	0.00527494	0.00793651	0.00652174	0.010422	0.005	0.00662879	0.0138791	0.00846154	0.00873327	0.00284091	0.01625	0.00892857	0	0	0	0.015625	0.0453216	0.0484694	0.0771062	0.0782051	0	0	0.0431675	0.0111742	0.002079	0.003663	0	0.00330323	0.00181818	0.00750469	0	0.0157347	0.0432641	0.0314152	0.0336789	0.0296347	0	0.00427993	0	0.00208333
	Dusp6	0.00714286	0	0.0280612	0	0.00592593	0.00927871	0	0.00625	0.00774045	0.00308642	0.00792574	0.00790514	0.003663	0.00255102	0.00694444	0.00462963	0	0.00765306	0.00699301	0.00653595	0.0169625	0.0166084	0.00793651	0	0.00420168	0.00346021	0	0	0	0	0	0	0	0	0.0166667	0	0.0125	0	0	0.01628	0	0	0	0	0.0266667	0	0.0181818	0
	Wnt11	0	0	0.00404858	0	0	0	0	0	0	0	0.00653595	0	0.00702948	0	0.019436	0.00505051	0	0	0.00534759	0.038215	0.0769231	0	0	0	0	0	0.0863636	0	0.00571429	0	0.00386905	0.00146199	0.00528581	0.00824291	0.00447921	0.00633002	0.0242801	0.0034009	0.00626339	0.00357143	0.00838664	0.00340414	0.00709617	0.0163964	0.0044168	0	0.00465131	0.0178625
	Kcnip2	0	0.00358423	0.00967262	0	0	0.0111111	0.00413223	0	0	0	0	0.0047619	0.00793651	0.010101	0.00320513	0.00297619	0.00416667	0.00659537	0.00404858	0.00231481	0	0	0	0	0	0	0	0	0.0384615	0	0.00567216	0.0053864	0.00295616	0.00588548	0.00913484	0.00365609	0.00551273	0.00875826	0.00481228	0.00399699	0.00654762	0.00568262	0.00834865	0.00210868	0.00331608	0.0109315	0.00309414	0.00401202
	Myom2	0	0.00347826	0.00359518	0.003125	0	0.00606061	0.00170068	0	0	0.00119474	0.00619553	0.0301027	0.00650331	0.0355162	0.003663	0.00416667	0	0.0026455	0.00210084	0.00277778	0	0	0	0	0	0.0151515	0.125	0	0.030303	0	0.0108696	0	0.00379659	0.00435138	0.00318691	0.00203704	0.00614439	0.00631515	0.00453367	0.0292532	0.00864449	0.00576637	0.00700996	0.00368657	0.00189394	0.0209535	0.00392332	0
	Luzp2	0.00510204	0.018315	0.00294118	0	0.017611	0.00225225	0.00239234	0	0.00357143	0	0.0125	0	0	0.0034965	0	0	0.00413223	0	0	0	0.0152778	0	0	0	0	0	0.0152972	0	0	0.00367647	0.0115283	0.00795152	0.00937015	0.00649153	0.00925784	0.00931862	0.00674513	0.00532677	0.0104889	0.00941908	0.0139011	0.00909636	0.00775979	0.00606999	0.00760075	0.00611453	0.0112338	0.00783569
	Chst2	0	0.0202922	0	0.00297619	0	0	0	0.0404194	0.020202	0.00699301	0.0234375	0	0	0	0	0.00480769	0.00367647	0	0.00324675	0.0124717	0	0	0	0	0	0.0192308	0	0	0	0	0	0	0	0	0	0	0	0	0	0	0	0	0	0	0	0	0	0
	Pcp4	0.00649596	0.0093446	0.00849802	0.0116959	0.00446429	0.0792229	0.0136054	0	0.0153846	0	0.00297619	0	0.00438596	0	0	0.025	0	0	0.00328947	0.0138889	0	0	0	0	0	0	0	0	0	0	0.00407825	0.00515722	0.0063672	0.00477894	0.0241953	0.00434395	0.00179806	0.00503995	0.00350419	0.0171351	0.0138535	0.0034293	0.0148526	0.00376337	0.013362	0.00784483	0.00600354	0.00238207
	Dpcr1	0.00438596	0.00210084	0.00714456	0	0.00207039	0	0	0.00438596	0.028125	0.00395257	0	0.0078125	0	0	0.0314815	0	0.015625	0	0	0.00357143	0	0	0	0	0	0.025641	0	0	0.0153846	0	0	0.00279787	0.00691358	0.00486111	0.00143472	0.00524656	0.00436328	0	0.00779952	0.00253268	0.00657895	0.00526055	0	0.00315425	0.00175737	0.00555878	0	0.00881065
	Caly	0.0108681	0.0227273	0	0	0	0	0.00490702	0.00972222	0	0	0.0104463	0.00568182	0.00268817	0.00413437	0.00547279	0	0.0158225	0	0.00239234	0	0	0	0	0	0	0.0138889	0	0	0	0	0.00390576	0.00376676	0.00275868	0	0.00180375	0.004221	0.00670128	0.00217391	0.0029899	0.00400794	0.00960536	0.00276081	0.00593678	0.00698435	0.00390689	0.00135135	0.00107527	0.00604056
	Osbpl10	0.00571895	0	0.00580808	0.0114117	0	0	0	0.00571352	0	0.00591716	0.00671329	0.0135328	0.00641026	0.00641026	0	0.00228833	0.0186275	0	0	0	0	0	0	0	0	0	0	0	0.0416667	0	0.00579194	0.00436983	0.00374911	0.00400908	0.00736448	0.00595238	0	0	0.00459145	0.00456574	0.00671287	0.00228621	0.00525933	0.00443758	0.0067534	0.0119003	0.0121325	0.0097226
	Itga2b	0	0.00549451	0.00736961	0.0252747	0	0.0128205	0.00549451	0.00413223	0.0173493	0	0.0037037	0.00438596	0.00347222	0	0	0.0065018	0	0.00350877	0	0	0.0105263	0.0175866	0	0.00543478	0.015	0	0.00833333	0	0.00666667	0	0.0259167	0.00392157	0.00277778	0	0.00621118	0	0	0.00877193	0.0119485	0.00854701	0.00845306	0.00324675	0.0116246	0.00909091	0.0121753	0	0	0
	Cdk5r1	0.00198413	0.00537634	0.00284091	0.00952381	0	0.0210114	0	0.00713012	0	0	0.00493827	0.004	0.00324675	0	0.0113937	0.00396825	0.00466629	0.00740741	0	0	0.0040877	0.077619	0.0270133	0.00319522	0.00329365	0.00446009	0.00641026	0.00629544	0.00147929	0.00322428	0	0	0	0	0	0	0	0	0	0	0	0	0	0	0	0	0	0
	Kcne3	0.00513784	0	0	0.00735992	0	0	0	0.00392157	0	0.0104895	0.00595238	0	0.00238095	0.00431034	0	0.00699301	0.00733083	0.00217391	0.0130719	0.055826	0	0	0	0.08	0.0714286	0.0625	0.0666667	0	0	0	0.00395257	0	0	0.00490196	0	0.00490196	0.0184703	0.00681818	0.00392308	0.00678733	0.00504774	0.0037594	0	0.00823045	0	0.00490196	0.0128205	0.047304
	Pdgfb	0.0160839	0.00657895	0	0.00848416	0.00715488	0.00646429	0.00396825	0	0.00907407	0	0	0.00549451	0	0	0	0.00892857	0.00852273	0.00696594	0	0	0	0.0246377	0	0	0	0.00653595	0.00909091	0.003663	0	0	0.0505822	0.0127857	0.00293233	0.00505827	0.00524683	0.00186136	0.00629666	0.021488	0.0192631	0.006318	0.0175293	0.00490855	0.00164345	0.00719439	0.00262188	0.016874	0.00587979	0.00879808
	Adcy5	0.0116901	0.00326797	0.0103981	0	0.00947712	0.00716846	0	0.015625	0	0.00555556	0.00833333	0	0	0.00894881	0	0	0.00925926	0	0	0	0	0.0025974	0.0044955	0.00339559	0	0	0	0.0144919	0.00833333	0.0157517	0.0049247	0.00392091	0.00593408	0.0159135	0.00581542	0.00840161	0.00447137	0.00620188	0.00585271	0.00620729	0.00513598	0.00498131	0.0122737	0.00407031	0.00410971	0.00435805	0.00516367	0.0059914
	Dcn	0.00971408	0	0.00793651	0	0	0	0	0	0.0857143	0	0	0.0106755	0.00568182	0	0	0	0	0.00779357	0	0	0.0128205	0	0	0	0.0294118	0	0	0	0.0181818	0.0107527	0.0114943	0	0.00512821	0.00265957	0	0	0	0.0104167	0	0	0	0	0.00925926	0	0	0.0139434	0	0
	Dnmt3b	0	0.00505051	0	0.0136726	0	0.00320513	0.00774573	0.0075188	0.00559231	0.00462963	0.00641026	0	0.00215054	0.0049062	0.00915096	0.0125	0.00606061	0	0.00555556	0.0078125	0	0.0119048	0	0	0	0	0	0	0	0	0	0.0125	0.0375119	0	0	0.00320513	0	0	0	0	0.015625	0.00367647	0	0.00956938	0	0.00793651	0	0
	Sema4a	0.0100299	0.00724638	0	0.005	0	0.039637	0.0795506	0.0025	0	0.0238095	0.00649351	0	0.00308642	0	0.00395257	0	0	0.00803996	0	0.0020202	0	0	0.0181818	0.00694444	0	0	0	0	0	0	0.00680272	0.0136054	0	0	0.00505051	0	0.0666667	0	0	0.017108	0	0.0166667	0	0	0	0.00793651	0	0
	Adamts14	0.00416104	0	0.00416667	0	0	0.00692308	0.00454545	0	0.00655864	0.0034965	0.00854701	0.00396825	0.00505051	0.00412088	0	0.00383142	0	0	0.0104167	0	0	0	0.00793651	0	0.0208333	0	0	0	0	0	0	0.0102041	0	0	0	0	0	0	0.0131868	0.0227788	0.0245809	0	0	0.00682832	0.00277778	0	0	0.00574713
	Bcan	0	0	0	0	0.00597572	0.00378788	0.0196581	0.0037594	0	0.0194805	0.00724638	0	0.00757576	0.0213904	0	0.00396825	0.00198413	0.00906832	0	0.0101587	0	0	0	0	0	0	0	0	0	0.0222222	0.00446429	0	0.0138889	0.00454545	0	0.00363636	0.00320513	0	0	0.00694444	0.010989	0	0.00463158	0	0	0	0.00820136	0.00347222
	1810041L15Rik	0.00379507	0.00446429	0.00661946	0.00246305	0	0.00556404	0	0.00406746	0.00328947	0.00792011	0.002849	0	0.00735294	0	0	0	0.0142857	0.00666667	0.012037	0	0	0	0	0	0	0	0	0	0	0	0.00775995	0.00537841	0.00292462	0.0028782	0.0101559	0.00536208	0.00282234	0.00435999	0.0142542	0.008884	0.0070631	0.00404858	0.00262326	0.00441091	0.00558389	0.00390172	0.00404446	0.00245997
	Rbm46	0	0.00246914	0.00416667	0.0066092	0.00363636	0.00869963	0	0.0192447	0.00836601	0.017708	0	0	0	0.0042735	0	0	0	0	0.013986	0	0	0	0	0	0	0	0	0	0	0	0.0148751	0	0.0042101	0.00320724	0.00598639	0	0.00422032	0.00724715	0.00262172	0.00562275	0.00367318	0.0149684	0.00964001	0.00414079	0.00567022	0.00663355	0.00772298	0.001287
	Far2	0	0.00869565	0.0116959	0.00505051	0.00694444	0.00714286	0.00438596	0.00757576	0	0	0	0.00897436	0.00840336	0.0142974	0.00807692	0.004158	0.0104167	0.002457	0.00271739	0.00392157	0	0	0	0	0	0	0	0.0178571	0	0	0.00343494	0.00379896	0.00316622	0.00430843	0.0045192	0.00250492	0.00605471	0.00427454	0.00561897	0.00654125	0.00489012	0.00454199	0.00508702	0.00533631	0.00623147	0.00534292	0.00392149	0.00451551
	Epha7	0	0	0.00793651	0	0	0	0	0.0047619	0.0026738	0	0.0111111	0	0.0102941	0	0.0115741	0.00431034	0.004329	0.00271739	0.00190476	0	0	0	0	0	0	0.00520833	0	0.00921659	0	0	0.00788288	0.00833333	0.00909091	0.0101204	0.00501253	0	0	0	0.00219298	0.0038808	0.00179211	0.00717958	0.00340909	0.0112613	0	0	0	0.0061703
	Prrx2	0	0.00250627	0	0.010989	0	0.0104167	0.0146667	0	0.00239234	0.00626347	0.00240385	0	0	0.004329	0.00793651	0.00404858	0.00714286	0	0	0	0	0	0	0	0	0	0	0	0	0	0.0036313	0.0184837	0.00395502	0.00535305	0.00460497	0.00304311	0.00789499	0.00593908	0.0072366	0.00574701	0.00885343	0.00905172	0.00588591	0.00317498	0.00328637	0.00472624	0.00656863	0.00352508
	Mctp2	0	0.00483092	0	0	0.00625	0.00292398	0	0	0.00582011	0.00326797	0.00694444	0	0	0.00591716	0.00759804	0	0.0105861	0.0110177	0	0.0137198	0	0	0	0	0	0.1875	0	0	0	0	0.00384154	0.00322933	0.00335074	0.00379062	0.011037	0.00549947	0.0037223	0.00527891	0.00451925	0.00485424	0.0039454	0.020465	0.00781464	0.00550335	0.0102283	0.00881439	0.00391914	0.00555812
	Wbscr17	0	0.00912698	0.00757576	0.00833333	0.00480769	0	0	0.0145742	0	0.0219493	0.105965	0.0900534	0.00640152	0	0.00757576	0.0129274	0.00462794	0.00757576	0	0.0116162	0	0	0	0.00652681	0	0	0	0.00333333	0.0037594	0	0.0107425	0.00413963	0.00428972	0.00483359	0.00439843	0.00335268	0.0040008	0.00511289	0.00683713	0.00469161	0.00720037	0.00608613	0.00492193	0.00541225	0.00458937	0.0038701	0.00694345	0.00600312
	Thbs4	0	0	0.0026738	0	0.00854701	0	0	0	0.0037037	0.0125661	0.0153846	0.00294118	0.0153195	0	0.0101023	0	0.00271916	0.00569801	0.00835165	0.00289855	0.0125	0	0.0204082	0	0	0	0	0	0	0	0	0.00902778	0.0012987	0.00246305	0.00181159	0.0120123	0.00531287	0.00499808	0.0031746	0	0	0.00310245	0.0302198	0.00502392	0.00865801	0.00296431	0.00189394	0.00328947
	Adamts17	0.0179762	0.005	0.00519481	0.0203704	0.0230423	0.00452489	0.0238095	0	0.0179293	0.0695335	0	0	0	0	0	0	0	0	0	0.0062585	0	0.0208333	0	0	0	0.00909091	0.0227273	0.00877193	0	0	0	0	0	0	0	0	0	0	0	0	0	0	0	0	0	0	0	0
	Smad6	0.00836601	0.00248139	0.00383142	0.0037037	0.00641026	0.00878349	0.00969388	0	0.00617284	0.00454545	0	0	0	0.00333333	0.00205761	0	0.0140704	0.00430108	0.00246305	0	0.00578512	0	0.00271739	0.00310559	0	0.004329	0.0044674	0.00444444	0.004329	0.00384615	0.0139914	0.00640948	0.00267761	0.0067111	0.00521733	0.00935812	0.0291667	0.000733676	0	0.0048771	0.00920666	0.00606781	0.00395796	0.0106173	0.00276424	0.00537841	0.00262706	0.00118687
	Tmem200a	0.00309598	0.00491932	0	0	0.00416667	0.0118636	0	0	0	0.00952381	0.00326797	0.00297619	0	0.00694444	0	0.00686499	0	0	0	0.107143	0	0.00526316	0.00326797	0	0	0	0.0125	0.00384615	0.0143468	0.00413223	0.00894247	0.00364461	0.00543665	0.00613848	0.00594323	0.00398531	0.0046588	0.00465036	0.00393344	0.00492831	0.00388393	0.00620631	0.00506945	0.00416503	0.00485434	0.00518002	0.00494963	0.00722134
	Slc4a10	0	0.00661157	0	0	0	0	0	0	0	0	0	0.00438596	0.00512821	0.010101	0	0	0	0	0.00552721	0.00384706	0.0208333	0.01	0	0	0	0	0	0	0	0	0.00370504	0.00457257	0.00553575	0.00543627	0.00841802	0.0100875	0.00510194	0.00415451	0.0055348	0.00334975	0.00900273	0.0101053	0.00522137	0.00361077	0.00442904	0.00517702	0.0043355	0.00855251
	Dusp23	0.0201681	0	0.00470379	0.00512821	0.00529101	0.0128099	0.00392157	0	0	0	0.00760582	0	0	0.00269151	0.00556454	0	0.0140909	0.0060104	0	0.00793651	0	0	0	0	0	0	0	0	0	0	0.012987	0	0	0.010101	0	0	0	0.0166667	0	0	0	0.0416667	0	0	0.0111111	0	0.00833333	0
	Lmod1	0	0.00784314	0.00320513	0	0.0431035	0	0.00219298	0.0133117	0	0.012217	0.00505051	0	0	0	0	0.0596591	0.0164806	0	0.00263158	0	0	0	0	0.0300926	0.0113636	0	0	0	0	0	0.00835508	0.0139914	0.00439366	0.00753013	0.00747809	0.011027	0.00555642	0.00437193	0.00243756	0.00440256	0.00438263	0.00357686	0.00473126	0.00679697	0.00911007	0.00835149	0.00822888	0.00460423
	Hmgn3	0.0256046	0	0.0202822	0	0	0.0138889	0	0.020979	0	0.0289941	0.00641026	0.00584795	0	0.00444444	0	0	0	0.00555556	0	0	0	0	0	0	0.0178571	0	0	0	0	0	0.00918066	0.0189356	0.00452681	0.00543581	0.00582972	0.0110945	0.0052388	0.00494248	0.00200437	0.00984073	0.022309	0.00484244	0.00557648	0.00493293	0.00458476	0.00412899	0.00486414	0.00372156
	Tcf21	0	0	0.00284091	0.0073832	0	0.0333333	0	0	0.003663	0	0	0	0	0.0026455	0.00887446	0.0142857	0	0	0.00625	0.00162338	0.0042735	0.00326797	0	0.0047619	0	0	0	0	0.00909091	0.00854701	0	0	0	0	0	0	0	0	0	0.00641026	0	0.0222222	0	0.00833333	0	0	0	0.00769231
	Cacng2	0	0.0153846	0.0166667	0	0	0	0	0	0	0.0181511	0	0.00510204	0.0037594	0	0	0	0.00416667	0	0	0	0.012987	0.0179272	0	0	0.00512821	0.0111111	0.0166667	0	0	0	0.0058018	0.00604346	0.00466692	0.0057598	0.0046689	0.0128435	0.0100228	0.00761388	0.00533173	0.00824732	0.00667426	0.00663088	0.00429393	0.00389682	0.00825743	0.0107695	0.00419753	0.00571303
	Clec2l	0.032708	0.0075188	0.00446429	0.00310559	0.00511509	0.00431034	0	0.00509273	0.00252525	0.00238095	0.00712121	0.0114538	0.00727273	0.015873	0.015625	0.00699301	0	0.0042735	0	0.00543478	0	0	0	0	0	0	0	0	0	0	0.0066688	0.00422045	0.0065429	0.00725648	0.00388846	0.00953037	0.00692041	0.00847855	0.00382358	0.00858583	0.00473656	0.00180235	0.0102028	0.00973889	0.00388122	0.00600585	0.00437956	0.00574085
	Ceacam1	0.0555736	0	0.0162907	0	0.00643275	0.00396825	0.0134576	0.00396825	0	0.0104167	0.00722222	0.00285714	0.0163822	0.0037594	0.015873	0	0	0	0	0.0133333	0	0	0	0	0	0	0	0	0	0	0	0	0	0	0	0.00645161	0	0.00675676	0	0.0124451	0	0	0	0	0.0444444	0	0.0178571	0
	Nrros	0	0.0111111	0.010119	0.00699301	0.0285714	0.00895191	0	0.0122172	0.00196078	0	0.00505051	0.0133333	0.00326797	0.00512821	0	0.00714286	0.0125	0.01	0	0.00416667	0	0	0	0	0	0	0	0.0625	0	0	0	0	0.0388826	0.0136507	0.0182883	0.00265252	0.00384615	0	0.00250627	0.0104657	0.00444444	0	0.005	0.00404858	0.0172564	0.011541	0.00653595	0.0107639
	Tecrl	0.015873	0.0208333	0	0	0	0	0	0	0	0.0277778	0.00952381	0	0	0	0	0	0	0	0	0	0.0147059	0	0.0107427	0	0	0	0	0	0	0	0	0.00320513	0.00451353	0.00210804	0.00108023	0.0218349	0	0.00381849	0.00919718	0.00469755	0.00393701	0.00436258	0.00355944	0.0109756	0.00415584	0.00735931	0.00498547	0.00363248
	Dmrt1	0	0	0.0062069	0.00621118	0	0	0.00378788	0.00625	0.00925926	0.00753968	0	0	0.0340741	0.00328947	0.00699301	0.0056439	0	0.00665747	0.00952381	0.00292398	0	0.00714286	0	0.00909091	0	0	0	0.00653595	0	0	0	0.00297619	0.00568182	0.00151515	0.00308642	0	0.00641026	0	0	0.00210526	0.00622189	0.0122864	0	0.00375235	0.0041847	0.00709877	0.00429894	0.0137942
	Ebf4	0.00543997	0	0.00480769	0.0122768	0	0.0136054	0.00416667	0.00496337	0.00495275	0	0	0	0.00761649	0	0.00625	0	0.0078125	0.00392157	0.0037594	0	0.025098	0	0.0815851	0.0502331	0.0185185	0	0	0.04	0.0262302	0	0.00726948	0.00338303	0.00447872	0.00546976	0.00335312	0.00188713	0.00340906	0.00449176	0.00315462	0.00486775	0.00580127	0.00868934	0.00460611	0.00634961	0.00551146	0.00676961	0.00726082	0.00152439
	Galnt7	0	0.0666667	0.00617284	0.00275482	0.00401979	0.00203252	0	0.00919783	0.0420107	0.0396047	0.0132731	0.00189394	0.00451594	0.00799626	0.00260417	0.00241546	0.003125	0.00604686	0.0135878	0.00222222	0	0.00595238	0.00952381	0.0151515	0	0	0.0138889	0	0	0	0.00445361	0.0053489	0.00454611	0.00528768	0.0113231	0.00472866	0.00476613	0.003972	0.00937015	0.00652429	0.0054982	0.00402819	0.00468875	0.00671536	0.0109194	0.0063466	0.00403279	0.00600149
	Map10	0	0.00816993	0.00446429	0.00396825	0.014181	0.00642176	0.00229885	0.002	0.015625	0.00840983	0.00271739	0.00464396	0.00543478	0.0025	0	0.00452477	0.00645161	0.00215054	0	0.00131579	0.00366761	0.00376002	0.00647664	0.004512	0.00357494	0.00439877	0.006069	0.00429902	0.00453392	0.00563339	0	0	0	0	0	0	0	0	0	0	0	0	0	0	0	0	0	0
	Adam1a	0	0	0.00521662	0.00603514	0.01	0	0.00384615	0	0	0	0	0	0	0.0285714	0	0	0.00446429	0	0.00817175	0.0060336	0.00339514	0.00274936	0.00431908	0.0157664	0.0322665	0	0	0.0106643	0.00229822	0.00386996	0	0	0	0	0	0	0	0	0	0	0	0	0	0	0	0	0	0
	Grhl3	0.00713012	0.00408163	0	0	0.00285714	0.00178571	0.0161454	0	0	0.0030303	0	0.00664811	0	0.00378682	0.00584372	0.00408163	0	0.00770468	0	0.00201613	0	0.0135135	0.00625	0	0	0	0	0	0	0	0.00532541	0.00550673	0.0024607	0.00139937	0.00982698	0.00304638	0.00259044	0.00703782	0.00219345	0.00452645	0.00411765	0.00201313	0.00531897	0.00263432	0.00738402	0.00387243	0.00427042	0.00622497
	Sgk1	0.00413223	0.0104167	0.00444444	0.00310559	0.00390625	0	0.00378788	0	0	0.0078081	0	0	0	0	0	0	0.0340136	0	0	0.00967262	0	0	0.0111111	0	0	0	0	0.025	0	0	0	0	0	0	0	0	0	0	0	0	0	0	0	0	0.0222222	0.0454545	0.02	0
	Hmgn2	0	0.00260417	0.00625	0.0037594	0.00252525	0.00780932	0	0.00549451	0	0.00435606	0.00480769	0.00516937	0.00834783	0.00742424	0	0.0154762	0.00175439	0	0.00716846	0	0.0162698	0	0	0	0	0	0	0	0	0	0	0	0	0	0	0	0	0	0	0.0174242	0.0185185	0	0	0.0244898	0	0	0	0
	Glipr1	0	0	0.0146812	0	0.00555556	0.003125	0	0.00446429	0.00420168	0.00307692	0.00381437	0.00280112	0.00588235	0	0.00250627	0	0	0.00520833	0.00649351	0	0.00490196	0	0	0	0	0	0	0	0	0	0.00560224	0.00205761	0.0100351	0	0.00196078	0.00611111	0.00568087	0	0.00943502	0.0161483	0.0166667	0.00980392	0	0.00529101	0.00308642	0.0117383	0	0.00462963
	Pisd	0	0.0175173	0.00357143	0	0	0.0153846	0.00863698	0.0075188	0	0	0	0	0.00869565	0	0	0.0107274	0.00384615	0.0047619	0	0.0157563	0	0	0	0	0	0	0	0	0	0	0.00429892	0.0201052	0.00525346	0.0190405	0.00412797	0.00514511	0.00546849	0.00480088	0.00496575	0.00633546	0.00295699	0.00597372	0.00113636	0.0231629	0.00560755	0.00388322	0.00836204	0.00426274
	Osbp2	0	0	0	0.00170068	0	0.00699013	0.0037037	0.00666439	0.0107046	0.02	0.00626959	0.0244444	0.0408163	0.00694444	0	0	0.0167411	0.0196078	0.00591716	0.00934066	0.01036	0.00420168	0.00714286	0.0102273	0	0	0.0178571	0	0	0	0.00901038	0.00451219	0.0048484	0.00666234	0.00467553	0.00435027	0.00671711	0.00330853	0.00692717	0.00410773	0.00336891	0.00388994	0.0052922	0.00562681	0.0029374	0.00178672	0.00449077	0.0030171
	Lox	0	0	0.0178571	0.00666996	0	0.00767544	0.00701754	0	0	0.00324675	0.00549451	0.0163561	0	0.0241319	0.00324675	0.00294118	0.00454545	0	0	0.0142857	0.0037037	0.00637009	0.00512821	0	0	0	0.0187075	0.00680272	0.00956938	0.00983796	0	0	0	0	0	0	0	0.133333	0	0	0	0	0.00909091	0	0	0	0	0.03125
	Zfp296	0.00628845	0.0111111	0.00759734	0	0.0030303	0	0.0047619	0.130208	0	0.00255102	0	0.00748223	0	0	0.043573	0	0.00833333	0.0107077	0.00395257	0.00654961	0	0	0	0	0	0	0	0.00621118	0	0	0	0	0	0	0	0	0	0	0	0	0	0	0	0	0	0	0	0
	Hat1	0	0	0.00512821	0.00980392	0.00250627	0.0658977	0	0	0.00677778	0.00908305	0.0487329	0	0.00238095	0.00404858	0	0	0.00555556	0.0127315	0.00455357	0.00246305	0	0	0.0185185	0	0	0	0	0	0	0	0	0	0	0	0.0104167	0	0	0	0	0	0	0	0	0	0.010989	0	0	0
	Traf5	0	0	0	0.0119048	0	0.00619195	0	0.00344828	0.0016835	0	0.00823045	0.00694444	0	0.00568182	0	0	0.0109428	0	0.00877193	0.00520833	0	0	0	0.00645161	0	0	0	0	0	0.025641	0.00556958	0.0115736	0.00741551	0.000892857	0.00491138	0.00492136	0.00336325	0.00614998	0.00588683	0.00326604	0.01186	0.00670861	0.0164717	0.00540837	0.00842362	0.00397457	0.00487008	0.00505927
	Map3k8	0	0	0.00882353	0	0	0.0034965	0	0	0	0.0117063	0	0.00555556	0	0	0	0	0	0.00384615	0	0	0.0526316	0	0	0	0	0	0.0769231	0	0	0	0.00132275	0.004329	0	0.00808081	0.00436508	0.00172414	0.0038961	0	0.0113675	0.00776749	0.0106124	0.00670163	0.00548246	0	0.00464744	0	0.00755361	0.00511307
	Runx1	0	0	0.0151515	0	0.00900762	0	0	0	0	0	0	0.0061039	0	0.00703463	0.0134576	0	0.00263158	0.00215054	0	0.00762086	0.00225225	0	0.00664336	0.00333333	0	0.00754831	0.00136054	0.00597668	0.0181624	0.00538847	0.00261051	0.00283798	0.00236407	0.0010101	0.00487769	0.00377964	0.0117375	0.00496779	0.0017316	0	0.00535445	0.00269542	0.00245098	0.00815068	0.00667368	0.00489445	0.00807988	0.00234076
	Abcg4	0.00863095	0.00606061	0	0	0	0.041421	0	0	0	0.0026738	0	0.00650794	0.384615	0.0020202	0	0	0	0.0169683	0	0	0	0	0	0	0	0	0	0.0125	0	0	0.0128205	0	0	0	0	0	0	0	0	0.0454545	0	0	0	0	0.0191327	0	0	0
	Ano4	0.00252525	0	0.00909091	0.0156986	0.0139834	0.0148148	0.0247934	0	0.00833333	0.0047619	0.00277778	0	0	0.00520833	0	0.0147392	0.00238095	0.0040404	0.00708061	0.00757576	0	0	0	0	0.0222222	0	0	0.0779221	0.00512821	0	0.00449219	0.00317166	0.00487724	0.00712128	0.00508869	0.0046432	0.00361551	0.00364496	0.0062613	0.00390063	0.00468313	0.00469468	0.00450246	0.00398967	0.00657179	0.00447326	0.0064446	0.00387323
	Nr0b1	0.0185185	0	0	0	0	0	0.0047619	0	0	0	0.0321429	0.00714286	0.0192308	0.00292398	0.00904977	0.00588235	0	0	0	0	0.00694444	0.0153846	0.00434783	0	0.0157563	0	0.0157895	0.00416667	0	0	0	0	0	0	0	0.00909091	0	0	0	0	0	0	0	0	0	0.0142857	0	0.00568182
	Osmr	0.00865385	0	0	0	0.0021978	0.00921659	0.00289855	0.00621118	0	0	0	0	0.00277008	0.00192308	0.0139803	0.00734127	0.00952381	0.00333333	0.00625	0	0	0	0	0	0	0	0	0	0	0	0.00423882	0.00334982	0.00205824	0.0032803	0.00539384	0.00353905	0.00794963	0.00459876	0.00735862	0.00371333	0.00263871	0.0046905	0.00203232	0.00577423	0.00170379	0.00407466	0.00426114	0.00698552
	Fam222a	0.00250627	0	0.002331	0.00265252	0.00433797	0.00362319	0.00208333	0	0	0	0.0327991	0	0.0117647	0.0332524	0.00852273	0	0.00595238	0.0173469	0.00625	0	0	0	0	0	0	0	0	0	0	0	0.00751627	0.00696154	0.00129892	0.00455533	0.00687746	0.00423522	0.00349391	0.00496015	0.00431424	0.00537432	0.00458801	0.00516818	0.0056162	0.00356416	0.00401549	0.00411855	0.00840295	0.00338797
	Tspan4	0	0.0104461	0	0.0042735	0.010101	0.004329	0.0125583	0	0	0.00153846	0	0	0.00697279	0.00699301	0.00603992	0.00444444	0.00809524	0.00285714	0	0	0	0	0	0	0.010101	0	0	0	0	0	0.00456972	0.0272969	0.00544018	0.00534512	0.00310162	0.00545378	0.00429921	0.00495339	0.0030571	0.003003	0.00359848	0.00697942	0.00568182	0.00834128	0.00381994	0	0.00579323	0.00280786
	Cbr3	0.11402	0.016293	0.0857798	0.00862378	0.0030303	0	0.00784314	0	0	0	0	0	0	0.00536243	0	0	0	0	0.00428754	0.00215517	0.0277778	0.00520833	0	0.00769231	0.0172414	0.0172414	0	0	0.1	0.147186	0.121579	0.112456	0	0	0.0042735	0	0.0121795	0.00404858	0	0	0.0130952	0.00877193	0	0.00549451	0.0015674	0	0	0.00595238
	Slc38a4	0	0.00992063	0.00250627	0	0.00568182	0.00444444	0	0.0037594	0.003367	0.00294118	0	0	0	0	0.00438596	0.00219298	0	0.0112963	0	0.0142857	0	0	0	0	0	0	0.047619	0	0.0681818	0	0.0054787	0.00581862	0.00359498	0.00253239	0.00742111	0.00269402	0.00465583	0.00499837	0.00570933	0.00663508	0.00354094	0.00318232	0.00461833	0.00609481	0.00571776	0.00560546	0.00333067	0.00462566
	Chchd6	0.0015674	0.00445846	0.00357143	0.003663	0.00310559	0	0.00333333	0	0.0037594	0	0.00777778	0.00568182	0.00277778	0	0	0	0	0.0089886	0.00803826	0	0	0	0	0	0	0	0	0.0384615	0	0	0.00593873	0.00167656	0.00182329	0.00662751	0.0109439	0.0043098	0.00590342	0.00441719	0.00230376	0.00368472	0.00268529	0.00440943	0.00389618	0.00298302	0.00480093	0.00894471	0.00339486	0.00497546
	Wdr31	0	0.00790514	0.00378788	0	0.0111111	0	0	0	0.00694444	0.00297619	0	0	0.00287356	0.00680866	0	0	0	0.00833333	0	0	0	0.0196078	0	0	0	0	0	0	0	0	0	0	0.00404858	0.00739306	0.00735294	0	0	0.0294259	0.00724638	0.00481239	0	0.0062585	0	0	0	0	0	0.00446429
	Plxna1	0.00748299	0.0174513	0.00470588	0.00758428	0	0	0.00198413	0.0128205	0.0172912	0.00274725	0.00688995	0	0.00434783	0.00767196	0.0108131	0	0.00493197	0.00494743	0.00552569	0.00246914	0	0	0	0	0	0	0	0	0	0	0.0084114	0.0255237	0.00203081	0.0015625	0.00324567	0.0106577	0.00319069	0.00785024	0.00111483	0.00828924	0.00617716	0.00185185	0	0.00604464	0.00247188	0.00353211	0.00308642	0.00508421
	Myo18b	0.0078125	0.0119919	0.00779031	0.00250627	0.0148221	0.00605956	0.014881	0.00357143	0.00819655	0	0.00274725	0	0	0.0163198	0.00456175	0	0.00805556	0.00309598	0	0.0030303	0	0.0125	0	0	0	0	0	0	0	0	0.00360661	0.00269073	0.00750678	0.00644777	0.00486255	0.00271824	0.00280524	0.00259285	0.004827	0.00564157	0.00538923	0.00362503	0.0147143	0.00501971	0.00508433	0.00488011	0.00376435	0.00861654
	Gm10324	0	0	0	0	0	0	0	0	0	0	0	0	0	0	0	0	0	0	0	0	0	0	0	0	0	0	0	0	0	0	0	0	0	0	0	0	0	0	0	0	0	0	0	0	0	0	0	0
	Fam109b	0.0116883	0.00396825	0.00505051	0.00727273	0.00308642	0	0.00192308	0.00596491	0	0	0.0625	0.00297619	0.00383142	0.00666667	0.0452174	0.0160361	0.0150376	0	0.0018315	0.003663	0	0	0	0	0.0277778	0	0	0	0	0	0	0	0.015	0	0.00989409	0.0094246	0.00346021	0.00559573	0.0118932	0.00566893	0.0134921	0.00663919	0.0167832	0.00549451	0	0	0	0
	Fhod3	0.00208333	0.0166667	0.0215909	0.00641026	0.00890313	0.0160911	0	0.012883	0.00986701	0	0	0.00698287	0.00296296	0	0.0127778	0	0.00416667	0.00985798	0.00478469	0	0	0	0	0.012987	0.0119048	0	0	0.0163399	0.0142857	0	0.00434973	0.00321163	0.00460058	0.00495549	0.00881032	0.00365202	0.00529144	0.0101743	0.00249825	0.00442437	0.00549062	0.00395556	0.00578024	0.00467843	0.00992447	0.00546185	0.00456282	0.00431254
	Mmrn1	0	0	0.00347222	0	0	0	0.00396825	0	0.00714286	0	0	0	0	0	0	0	0	0.00761494	0.0058576	0.00438596	0.0116959	0	0.00260417	0.00684718	0.00252525	0.00979124	0	0	0	0.0119048	0.0114429	0	0.00279101	0.00514801	0.00459577	0.00587272	0.0045955	0.00436195	0.0049688	0	0.00453139	0	0.00653681	0.0106718	0.00910895	0.00241357	0.00556132	0.00966184
	Stmn3	0	0.016	0.05	0	0.0139536	0	0	0	0.00694444	0	0	0.00480769	0.00952805	0	0.00572391	0.0160985	0.00904977	0.00483092	0.0126984	0.00367647	0	0	0	0	0	0	0	0	0	0	0.008125	0.00666667	0	0.00555556	0	0.00765867	0.00672115	0.00632516	0.00487805	0.0111508	0.0031348	0.00584795	0.0108428	0	0.00287356	0.0038665	0	0
	Prkca	0	0.00326797	0.00369653	0	0	0	0	0.00383142	0.00401849	0	0.00219298	0.00390625	0	0.00294118	0.0074638	0.00510856	0.0283044	0.0235452	0.0133155	0.00854037	0	0	0	0	0	0	0	0	0	0	0.00371951	0	0.00735931	0.00809482	0.0104321	0.0120401	0	0.00284091	0.00416667	0.00747283	0.00238095	0.0042735	0.002457	0	0.00189394	0	0.00953424	0.00551355
	Mcf2	0	0	0	0	0	0	0	0	0	0.0193333	0	0	0	0	0	0	0	0	0	0	0	0	0	0	0	0	0	0	0	0	0	0.00472411	0.00272817	0.00831848	0	0.00431034	0.00128041	0.00271132	0.00583538	0	0.00645188	0.000674764	0.00833333	0	0.00174216	0.00446429	0.00291199	0.0107422
	Tpbpa	0.00837104	0	0	0	0.00326797	0.00724638	0.00452489	0.0207792	0.0166667	0	0	0	0	0.0047619	0	0	0.0145425	0	0	0	0	0	0	0	0	0	0	0	0	0	0	0	0	0	0	0	0.0242424	0	0	0	0.0105263	0	0.0152632	0.0114286	0.0105663	0.00340136	0.005	0
	Palmd	0	0	0.0160911	0.0148148	0	0.0057041	0	0.00708061	0	0.00235294	0.00793651	0.00892857	0	0	0	0.00666667	0.0117647	0.0047619	0.00390625	0	0	0	0	0	0	0.012987	0	0	0	0.0555556	0.0128362	0.00265329	0.0210164	0.000534188	0.00376623	0.0076182	0.0129487	0.0216659	0.000694444	0.0018315	0.00463171	0.00552118	0.00568071	0.0149099	0.00368671	0.0111773	0.0253576	0.00547589
	Afp	0	0	0.00378788	0.00657005	0.00333333	0	0	0	0	0	0.0123106	0.00357143	0.0113023	0.0111373	0.00558608	0	0.012987	0.0111111	0	0	0	0	0	0	0	0.0142857	0	0	0	0	0	0.04	0	0	0	0.00925926	0	0	0	0	0.00952381	0.00649351	0.008	0	0	0	0.00724638	0
	Pnma5	0.00260417	0	0	0.00933258	0	0	0	0	0.0138889	0.00666667	0.0119048	0.00925926	0	0	0	0	0	0	0.0227273	0	0.0444444	0.0116923	0.00419118	0	0.00793651	0	0.0026455	0.0102778	0	0.0115995	0	0	0.0535714	0.124542	0.25	0	0	0	0	0	0	0	0	0	0	0	0	0
	Rin1	0.00446429	0.00421053	0	0	0	0.00877193	0	0	0.00520833	0.0116449	0.00653595	0	0.00395257	0.00446429	0.00565611	0.0171958	0	0.00396825	0.00260417	0.00362319	0	0	0	0.0230769	0	0.00869565	0.01	0	0	0	0	0	0	0	0	0	0	0	0	0	0	0	0.0416667	0	0	0	0	0
	Vsnl1	0.004	0.00309598	0.00401003	0.0107099	0.00794724	0	0	0.00326797	0	0	0	0	0	0.0222222	0	0.00615385	0.00347222	0.00490385	0	0	0	0	0	0	0	0.0143325	0	0	0	0	0.00672269	0.00295188	0.00327779	0.0056731	0.00312841	0.00636946	0.0067622	0.00512704	0.00370624	0.00384325	0.00416054	0.00718257	0.00476707	0.00383906	0.00462491	0.00487697	0.00745428	0.00400719
	Cd14	0.0127016	0.00983437	0.00555556	0.00824176	0	0.002849	0.00168067	0.0257401	0.0249094	0.0107064	0.0110193	0	0.0178635	0.0190036	0.00285714	0.002331	0	0	0.01853	0.0236855	0	0	0	0	0	0	0	0	0	0	0	0	0	0	0	0	0	0	0	0	0	0	0	0	0	0	0	0
	Klhl1	0	0.00785442	0	0.00493827	0.00994213	0	0	0.0030303	0	0.00185185	0	0	0	0.0462963	0	0	0	0	0	0	0.00863095	0.00873016	0.00505051	0.00333333	0.00992063	0	0	0.0179924	0	0.0142857	0.00635276	0.00407384	0.00421278	0.00420072	0.00433212	0.00356637	0.00638503	0.00612454	0.0045002	0.00640231	0.00509629	0.00614356	0.00436306	0.00589847	0.00520892	0.00416765	0.00411908	0.00381919
	Tubg2	0.00828157	0.0025	0	0	0.00714286	0	0	0	0.00714286	0	0	0.00340136	0	0	0.00294118	0.010719	0	0	0	0	0	0	0	0.0151515	0.0454545	0	0.0178571	0	0	0	0	0	0.0625	0	0	0	0	0	0	0	0	0	0	0	0	0	0	0
	Sorbs2	0.0222222	0.00307692	0	0.00398551	0.00240385	0	0.00249487	0.00500896	0.00274725	0.0037037	0.0148026	0	0	0	0	0.00950292	0.00584127	0	0.00555556	0	0	0	0	0	0	0.0166667	0	0.0167033	0.0172414	0	0.0101944	0.00505117	0.00514902	0.00661018	0.00653326	0.00510559	0.00555592	0.007077	0.00470936	0.00402927	0.00395405	0.00564253	0.00428875	0.00554076	0.00538754	0.00386356	0.00416513	0.00756342
	Aen	0	0	0.0111111	0	0	0	0.00953201	0.00395257	0	0	0.0078125	0	0	0.0176638	0	0.00909091	0	0.0175902	0.00634615	0.00592055	0	0	0	0	0.0454545	0.0217391	0	0	0	0	0.00403333	0.0045933	0.00178571	0.000887311	0.00635814	0.0105438	0.00498995	0.00347922	0.00991901	0.0142857	0	0.0189394	0	0	0.00414079	0	0.00855263	0
	Bambi	0.00396825	0	0.00769231	0.00274725	0	0.0122449	0	0.00591716	0	0.00520833	0.00625	0	0.00750613	0	0.0127946	0.00196078	0.00925926	0.0037037	0.00231481	0.00727273	0	0	0	0	0	0	0	0.025641	0	0	0.00549451	0.00420168	0.00568737	0	0.0078125	0	0.0052795	0	0	0.00833333	0	0	0	0.009375	0.00189394	0.0025	0	0.0140351
	Lgi1	0.00483092	0.00833333	0.00555556	0	0.00694444	0	0	0.00396825	0.004329	0	0.00595238	0.004329	0	0.02295	0.00724638	0.00280112	0.010385	0.00714286	0.00454545	0.00584795	0	0	0	0	0	0	0	0.0138889	0.0186957	0	0	0	0	0	0	0	0	0	0	0	0	0	0	0	0	0	0	0
	Ankrd33b	0	0	0	0.00666667	0	0.0111111	0	0.00505051	0.00277778	0	0.00161031	0.00587121	0.0217647	0.0116521	0.0119048	0	0.00694444	0	0.00297619	0.0078125	0.0238095	0	0	0	0	0.0127005	0	0	0	0	0.00526966	0.0140198	0.00451742	0.00463241	0.00671797	0.00711966	0.00923455	0.0160798	0.0030502	0.00935248	0.00674822	0.00957041	0.0035081	0.00993398	0.00742812	0.0085713	0.0105601	0.00823157
	Paqr7	0	0.0030303	0.0234737	0	0	0.005	0.00255754	0	0.00621118	0.003663	0	0.00463158	0	0.0108333	0.00396825	0.00460829	0	0	0	0.0078125	0	0	0	0	0	0	0	0	0	0	0.0102053	0.00523504	0.0329898	0.00347222	0.0197811	0.00215371	0.00277778	0.0190125	0.00499647	0.00476601	0.0106131	0.0186729	0.00228825	0.0124823	0.00769139	0.00477627	0.00309598	0.00142813
	Arl4d	0.00510204	0	0	0.00438596	0.00330237	0.00404858	0.0094697	0	0.00280112	0	0.015873	0	0.00198413	0.00789141	0.00252525	0	0.0238095	0.00520833	0	0.00887446	0	0	0	0	0	0	0	0	0	0	0.008	0	0	0.00694444	0.00568182	0.026862	0.00925926	0	0	0	0.0189198	0	0.0047619	0	0.0153846	0	0	0
	Gabrg1	0	0.00757576	0.00750801	0	0	0.00711779	0	0	0.00307692	0.00909091	0.0119048	0	0.0251082	0.00892857	0.0208333	0.0111111	0	0.0327977	0	0.00520833	0.0222222	0	0	0	0	0	0.0075188	0	0.0138889	0	0.000724638	0.00233136	0.00340897	0.00860448	0.00321075	0.00252497	0.00882898	0.00564972	0.00618289	0.00874503	0.0114056	0.00382551	0.00403551	0.00801749	0.00763175	0.00425508	0.00463507	0.00772801
	Utf1	0	0	0	0	0	0	0	0	0	0	0	0	0	0	0	0	0	0	0.00357143	0.0364799	0.00454545	0	0	0.00740741	0	0	0.00641026	0	0	0.00956938	0	0	0	0	0	0	0	0	0	0	0	0.0588235	0	0	0	0	0	0
	Maf	0.00225397	0	0	0.00462963	0.00333532	0.0152258	0.00505051	0.00347222	0	0.00280112	0.00555556	0.00617284	0.00278087	0.00625	0.00196078	0.00725898	0.0119048	0	0.00271003	0	0.0137143	0.00792461	0.00518519	0.00107759	0.00245902	0.0030303	0.004699	0.00524343	0.00197628	0.00402256	0	0	0	0	0	0	0	0	0	0	0	0	0	0	0	0	0	0
	Sntg2	0.0123457	0.00324675	0	0	0.00904762	0.00550152	0.00333333	0.0111111	0.00854701	0	0	0	0	0.003125	0.00757576	0.0734873	0.00666667	0.00346021	0.00478469	0.00480769	0	0	0	0	0	0	0	0.00714286	0	0.01	0.0125201	0.016457	0.00633917	0.00952027	0.00815159	0.0125053	0.0140713	0.00482132	0.00784694	0.00802289	0.00329972	0.00896693	0.00468459	0.00587739	0.00892923	0.00414159	0.00549325	0.00750387
	Vav1	0.00462963	0.003367	0	0.0037594	0	0.00529101	0.0151515	0.00292398	0.00416667	0	0	0.0208333	0.00763636	0.00520833	0.00769231	0	0.00742424	0.00907258	0.00363636	0.00235294	0.0166667	0	0	0	0	0	0	0	0	0	0.0065581	0.00565276	0.00355834	0.00373483	0.00212453	0.0026115	0.00948431	0.00626858	0.00309197	0.00973726	0.0076892	0.00377671	0.015027	0.00312332	0.00473899	0.00486545	0.0054011	0.00756928
	Cyth4	0	0	0.00705128	0.0161376	0.00229885	0.0185185	0	0	0.00790514	0	0.00666667	0	0.0208333	0	0	0	0	0.0117647	0	0	0	0.0128205	0	0	0	0	0	0.010989	0	0	0.00235043	0.00226707	0.0093788	0.0490067	0.00274725	0.00831403	0.00499322	0.005	0.00412802	0.0259471	0.00280505	0.00429459	0.00324239	0.000628536	0.00634965	0.00114943	0.00119048	0.00178571
	Ntrk3	0	0.0147059	0.00740741	0	0.0119318	0	0	0	0	0	0	0	0.00925926	0	0	0	0	0.00568182	0.00420168	0.0026738	0	0	0	0	0	0	0	0	0	0	0.00473331	0.00997801	0.00443956	0.00536197	0.00376448	0.00560119	0.00737568	0.00479131	0.00990067	0.00351651	0.0171711	0.00756913	0.00254824	0.0107814	0.00539229	0.0049704	0.0020238	0.00475682
	Arhgef17	0	0	0	0	0.00553208	0	0	0.00510204	0.00425963	0.00284091	0.00846561	0.00497977	0.00347222	0.0187424	0.0207469	0.00452489	0.00314368	0.00551471	0.00292398	0.00690476	0.00572849	0.00832151	0.00531778	0.00190911	0.00745661	0.00360144	0.00629995	0.00260983	0.00127551	0.0035998	0.00632103	0.00940917	0.0166931	0.00408085	0.00441236	0.00540643	0.0166888	0.00848781	0.00290686	0.00472164	0.00653343	0.00717939	0.00601082	0.00367147	0.00365493	0.00496875	0.00353528	0.011801
	Vwa8	0	0.00324675	0.00588235	0	0.00694444	0.00478469	0	0	0.0106151	0	0.00673401	0	0.0144191	0.00641026	0	0	0	0.00510204	0.00901027	0.0136905	0	0.0151515	0	0	0	0	0	0	0.0833333	0	0.00277811	0.00332734	0.00866888	0.0164882	0.00208754	0.00242848	0.00227743	0.00186615	0.0106582	0.00631923	0.00861089	0.00237384	0.0103744	0.00392817	0.00735528	0.00238948	0.00419575	0.00179762
	Bcl6	0	0	0.0156926	0.0694479	0	0.00505051	0.00490196	0.00784314	0	0.0151515	0.0182396	0	0	0.00980392	0	0	0.003125	0	0	0.00266667	0	0	0	0	0	0	0	0	0	0	0.00313665	0.00364764	0.00684059	0.00369477	0.00460918	0.00181818	0.00409488	0.00578091	0.00593617	0.00505064	0.00263123	0.00466139	0.00977705	0.00327381	0.0016095	0.00310399	0.00598147	0.00522763
	Serhl	0	0	0.0142857	0.0210526	0	0.00357143	0.00985083	0	0.00284091	0.0111189	0	0.00520833	0.00625	0	0	0	0.0136218	0.00802469	0.00284091	0.00740741	0	0	0	0	0	0	0	0	0.0192308	0	0	0	0	0	0	0	0	0.0061651	0	0	0	0	0	0.0111111	0.00705467	0.00543478	0.00328947	0
	Rims2	0.00462963	0	0	0	0.00357143	0.004	0.0047619	0	0	0	0	0.0078125	0	0	0.0119048	0	0	0	0	0	0	0	0	0	0	0	0.00793651	0	0	0	0.00960215	0.00476373	0.00793653	0.00769182	0.00855578	0.00569424	0.00496046	0.00887725	0.00451469	0.00758001	0.00823595	0.0064839	0.00918056	0.00647288	0.00586895	0.00847248	0.00820442	0.0102609
	Tmem40	0	0.00737206	0.00568783	0.0045679	0	0	0	0.0158854	0	0.0117188	0	0.00902184	0.0122638	0.012201	0	0.00620248	0.00671551	0.00274725	0.00392157	0	0.0227273	0	0	0	0	0	0	0	0	0	0.00286042	0.00344505	0.00178442	0.00563197	0.00710942	0.00373063	0.00395329	0.0055877	0.00532414	0.00303358	0.00377707	0.00439853	0.00471893	0.00583651	0.00585312	0.00351245	0.00901364	0.00476588
	Spock2	0.00808824	0	0	0.00277778	0.0104167	0.00413223	0.0115546	0	0.00543478	0.0102041	0	0.00414079	0.00501672	0.00297619	0.0160374	0.00803571	0.00420168	0.00555556	0	0	0	0.00520833	0	0	0	0	0	0	0.0178571	0	0.00323417	0.00351195	0.0052641	0.0105486	0.00649112	0.00677417	0.00513421	0.00605291	0.00225101	0.00390651	0.00440445	0.0049256	0.00270117	0.00382878	0.00663188	0.00093633	0.00221829	0.00423409
	Lama3	0	0	0	0	0	0.00549451	0.00454545	0.0192308	0	0.00478469	0.00350877	0.00980392	0	0	0.00751134	0	0	0	0.0147059	0.00984848	0.35	0	0.0555556	0	0	0	0.0102041	0	0	0	0.00702044	0.00789143	0.00589799	0.00451524	0.00553185	0.0031177	0.00291159	0.00618473	0.00652716	0.00263669	0	0.0416667	0.0190476	0.00708558	0.00711761	0.0111447	0.010255	0.00635584
	Cd55	0	0.00720588	0.00792011	0.0138889	0	0	0.00740741	0.00677245	0.00896203	0	0	0.00885076	0	0.00662637	0.00424901	0.00210084	0	0	0.00462963	0	0	0	0	0.0210526	0	0	0	0	0	0	0	0	0	0	0	0	0	0	0	0	0	0	0	0	0	0	0	0
	Slc7a2	0	0	0	0	0	0	0	0	0	0.00428922	0.00210084	0.00204082	0.00374263	0.00362319	0	0.0107302	0.0047619	0.00625	0.00235294	0	0	0	0	0	0	0	0.0175439	0	0.0222222	0	0.00495655	0.00909697	0.00652482	0.0130251	0.00814248	0.00331458	0.00355102	0.00897506	0.00449236	0.00386318	0.00853267	0.0114348	0.00635441	0.00600602	0.00404017	0.00579906	0.00629409	0.00727478
	Igsf10	0.00404858	0.0025	0.00952381	0.0125	0	0	0	0	0	0	0	0	0.00392157	0	0	0.00395257	0	0.00246914	0	0	0	0	0.00268817	0	0.0107527	0	0	0.00465116	0.0120015	0	0.00222222	0	0.0114943	0.0114144	0.00427989	0.00211416	0.0025641	0	0.00263158	0.0106952	0	0.0101504	0	0	0	0	0.00277778	0.0047619
	Dnase1l1	0	0	0.0166667	0.0294118	0	0	0.00555556	0.00520833	0	0.00925926	0.00454545	0	0.00649351	0	0	0.0171429	0	0	0	0.00549451	0	0	0	0	0	0	0	0	0	0	0.00460829	0.0186252	0	0.002331	0	0.00745342	0	0	0	0.00765306	0.00307692	0	0.0386041	0.0875	0.00727273	0	0.0103956	0.0166667
	Jph2	0	0.00838095	0.00357143	0.00861678	0.0126984	0.00292398	0	0.00925926	0	0	0.0285714	0	0	0.00826446	0.00641026	0.005	0	0.0055583	0.00462963	0	0	0	0	0	0	0	0.0294118	0	0	0	0	0	0	0	0	0	0	0	0	0	0	0	0	0	0	0	0	0
	Ikzf2	0.0238095	0	0	0	0	0.01875	0.00961538	0.00701754	0	0.0129892	0	0.00596285	0.0018315	0	0.0047619	0	0	0	0	0	0	0	0	0.0277778	0	0	0	0	0.0142857	0	0.0117647	0	0	0	0	0	0.00729167	0.00416667	0.00383142	0.00935095	0	0	0	0.00854592	0	0	0	0
	Phox2b	0.0136232	0	0.00444444	0.00591716	0	0.0123035	0.00620915	0.00395257	0.00328947	0	0.00350877	0	0.00555556	0	0.00769039	0	0	0.00340136	0.0137363	0.00588235	0	0.00444444	0	0	0	0.015625	0.00854701	0.0181818	0	0.00483092	0	0	0.00980392	0	0.0078125	0.00641026	0	0	0.0138889	0	0	0	0.0242647	0.03125	0	0.0142857	0.047619	0.01
	Slc1a5	0.00238095	0	0	0.0333333	0	0	0.00681818	0	0.0364583	0	0	0	0	0	0.0037037	0	0	0.00367647	0.00404412	0.00580929	0.0395271	0.0540691	0.0550283	0	0.00769231	0.00420168	0	0	0.00647759	0.00769312	0	0.00189753	0.00192308	0.0125	0	0.0170317	0.0195495	0.00305556	0.00121212	0.00246914	0.0103461	0.00223214	0.00480769	0.00923246	0.00339506	0.00791701	0.003125	0.0311966
	C1s1	0.00730994	0.0140196	0.00207039	0.00227273	0.0115385	0	0.0248666	0	0.00328947	0.0072538	0.0096766	0.0193034	0	0	0.0137879	0	0	0	0.00510204	0	0	0	0	0	0	0	0	0	0	0	0	0	0	0	0.00987298	0	0.0107527	0	0	0	0	0	0	0	0.00555556	0	0.0031348	0
	Col6a3	0.0108696	0.00568182	0	0	0.00413223	0	0.00694444	0	0	0	0	0.0037037	0	0.0078125	0.003367	0.0204644	0.0111607	0.00396825	0	0.00714286	0	0	0.0119048	0	0	0	0	0	0.00595238	0	0.0199866	0.0201181	0.00305135	0.0031362	0.0197247	0.00395913	0.0111918	0.0121503	0.0114842	0.00372998	0.00314981	0.0041437	0.0132669	0.00858047	0.00572506	0.00601328	0.00513764	0.00600622
	Rbp4	0.00205761	0.0106294	0	0.00595238	0	0.00478469	0	0.01998	0.00534091	0.011004	0	0	0.0125	0.00324675	0.010101	0.00381944	0.00274725	0.0119048	0.0092542	0	0	0.0138889	0.00793651	0	0	0.00854701	0	0	0.00555556	0	0	0	0	0	0	0	0	0	0	0	0	0	0.0555556	0	0	0	0	0
	Fzd10	0	0	0	0.00793651	0	0.00606061	0	0	0	0	0	0	0.0125	0.0157151	0.00596591	0.0208791	0	0	0.00699301	0.00568182	0.00336568	0.00248251	0.0065122	0.00395598	0.00094697	0.0042517	0.000881834	0.00320513	0	0.00972311	0	0	0	0	0	0	0	0	0	0	0	0	0	0	0	0	0	0
	Plekhf2	0	0.00367647	0	0	0	0	0.00416667	0	0.00534759	0	0	0	0.0169771	0.00956938	0.00793651	0.00641026	0.00510204	0	0.00807823	0.00833333	0	0.0357143	0	0	0.00680272	0	0.0175439	0	0	0	0.0167139	0.00343663	0.00279536	0.00838516	0.00688697	0.0195168	0.0164514	0.0154703	0.00530927	0.0158943	0.00334749	0.00784818	0.0117895	0.00381887	0.00388199	0.0134671	0.00498699	0.00819381
	Lhx9	0.00866441	0	0	0	0.0127551	0.00549451	0	0.00416667	0.010842	0	0.0158279	0.0156545	0	0.00307692	0	0	0.00198413	0	0	0.0105263	0	0	0	0	0	0	0	0.00595238	0.0192308	0	0	0	0	0.0909091	0	0	0	0	0	0	0	0	0	0	0	0.0108696	0	0
	Grik2	0.00666667	0.00769231	0	0	0.00347222	0	0.00549451	0	0.00396825	0.00833333	0.017982	0	0	0.0205128	0	0.00801282	0.00309598	0	0.00534188	0	0	0	0	0	0	0	0	0	0	0	0.00174216	0.002	0.0123982	0.00659722	0	0.00162338	0	0.0154092	0.00222222	0.00723755	0.00483092	0.0047619	0.00185185	0.00512821	0.00655806	0	0	0.00762873
	Grin2b	0	0	0	0	0.00694444	0	0	0.0333333	0.1	0.00384615	0.00694444	0	0.003367	0.00525253	0.00600255	0.00240385	0	0.00733083	0.00289855	0.00333333	0	0	0	0	0	0	0	0	0	0	0	0	0.0142857	0	0	0	0	0	0	0	0	0	0	0	0	0	0	0
	Cad	0.0125959	0	0	0.0201681	0.00534759	0.00615079	0.00854701	0.00534759	0.00526316	0.025	0.0238095	0	0.003003	0.0346016	0.027337	0.00407088	0.00641026	0.0182169	0.0150794	0.00280112	0	0	0	0	0.0192308	0	0	0	0.0277778	0	0	0	0.0153846	0	0	0	0	0	0	0	0	0	0	0	0	0.0277778	0	0
	Otx2	0.0464286	0.01	0.00833333	0	0	0.0151359	0.012987	0	0.00521008	0	0	0	0.00625	0.0150568	0.014652	0.0138889	0	0	0	0.00833333	0	0.0102041	0.00526316	0	0.00568182	0	0	0	0	0	0.00310559	0	0	0.05	0	0	0.025974	0	0	0	0	0	0.0138889	0	0	0.0075188	0.016	0
	Calca	0.00645833	0.00452675	0.0105263	0.00723208	0	0	0.00490196	0.00534759	0	0.0152512	0.00217391	0.0310992	0.00748223	0.0175767	0.00213675	0	0	0.00446429	0.00485294	0	0	0	0.025641	0	0	0	0	0	0	0	0.0125	0	0	0	0	0	0	0.0111111	0.00699301	0	0	0.00892857	0	0	0.00757576	0	0	0.0142857
	Gabra5	0.0173288	0	0.0138889	0	0.0133333	0	0	0	0	0	0.0193915	0.00940439	0	0.00840336	0	0.0153409	0.00769231	0.00925926	0	0	0	0	0	0	0	0	0.0526316	0	0	0	0.00909091	0	0.009	0.00617284	0	0.015873	0	0.0147436	0	0	0.00252525	0	0	0.00641026	0	0.00714286	0	0
	Tnfrsf19	0	0.01	0.00757576	0.0199032	0.0340909	0.00909091	0	0.0130435	0.00767196	0	0.0112721	0.0646259	0	0.00404858	0.0113346	0.00416667	0.00238095	0.0196323	0.00527494	0	0	0.00322581	0	0.00925926	0	0.00595238	0	0	0.0125	0.00568182	0.005235	0.00403695	0.00393646	0.00769138	0.00420599	0.00311842	0.007357	0.00421687	0.0072235	0.00604928	0.00612717	0.00424221	0.00677879	0.0157877	0.00317158	0.00499675	0.000699301	0.0033029
	Catsperd	0.00611111	0.003125	0.00420168	0.00925926	0	0.00948688	0	0.00241546	0	0.026638	0	0	0	0.010989	0.0118679	0	0.00170068	0.00178253	0.00439344	0.003367	0	0	0	0	0	0	0	0	0	0	0.00196078	0	0.00235294	0.00353692	0.00358423	0.00529032	0.00852089	0	0	0.0128403	0.00505376	0.00371372	0.0033033	0.00474441	0.0449735	0.00411523	0.00397959	0.00481443
	Rlbp1	0.00307692	0.00226757	0	0.00238095	0.00640513	0.00305688	0.00333333	0.00714286	0.0112037	0.00866013	0.00292398	0.00362319	0	0.00888889	0.00500541	0	0.00178571	0	0.004	0.0163585	0	0	0	0	0.0287179	0	0	0	0.0143914	0	0	0	0	0	0.00444444	0.00324675	0.00217865	0.00826586	0.00634921	0	0.0535714	0	0	0	0.00584795	0	0.002849	0
	Fkbp10	0	0	0	0	0.00277778	0	0.00584795	0	0.0134615	0.00548942	0	0.00641026	0	0	0	0.0144928	0	0	0.00438596	0	0	0	0	0.00480769	0	0	0	0	0.0208333	0	0.00472115	0.00273598	0.00920003	0.00410494	0.00774564	0.00464153	0.00702105	0.00146199	0.0114943	0.00322581	0.0108974	0.0121083	0.00367996	0.00941522	0.0213233	0.0282579	0.00378788	0.00481
	Tusc1	0	0.00909091	0.017686	0.00986709	0	0	0.00490196	0.00626566	0.0131579	0	0.0672269	0	0.0158187	0.0347095	0.0190476	0.0133155	0	0	0.0625	0.00787879	0	0.0289474	0.00526316	0.0047619	0.00340136	0.00297619	0	0.00714286	0	0.0145455	0	0	0	0	0	0	0	0	0	0	0	0	0	0	0	0	0	0
	Coro6	0	0.0154086	0	0.0037037	0.00947712	0	0	0	0.00680272	0	0	0	0.0025	0.00538549	0.0109244	0	0.00231481	0.007289	0.0102657	0.00681004	0	0	0	0	0	0	0.0202206	0	0.0333333	0.0222222	0.00577459	0.002849	0.0120258	0	0	0	0.00969619	0.0243506	0.00649351	0	0	0.00784314	0.00346021	0	0.00392157	0.0117754	0.025463	0
	Phactr2	0.00999616	0	0.00185185	0	0.00434783	0.00416667	0	0	0.010582	0	0.00909091	0.012037	0.00920635	0.00452489	0	0.00857143	0	0	0	0.00537634	0.0142857	0	0	0.00925926	0	0	0	0	0	0	0.00690338	0.00749707	0.00548926	0.00509994	0.00435997	0.0051186	0.00604855	0.00316174	0.00863554	0.00694083	0.00845151	0.0086658	0.0050382	0.00433663	0.00603047	0.00598088	0.00542622	0.0105497
	Adgre5	0	0	0.0200501	0.0216098	0.00466352	0.00390399	0.00728438	0.0037594	0.00277778	0.00769231	0.00930977	0.00369458	0.00833333	0	0	0.00838775	0	0.00285714	0.00986228	0	0.0104167	0.0131579	0	0.00927536	0	0	0	0.0555556	0	0	0.00517858	0.00464128	0.00383656	0.00121445	0.00504056	0.00388032	0.00670443	0.00133375	0.00910063	0.00653765	0.00871126	0.00528819	0.00896852	0.00546631	0.00519616	0.00125691	0.00483385	0.0053041
	Ttc39a	0	0	0.00617284	0.00358659	0.00952381	0	0.0142857	0.00809717	0.00333333	0.0152699	0.00714286	0.0144472	0	0.00913866	0.00297619	0.00555556	0.0131868	0.0113746	0.004	0.0186409	0	0	0	0	0	0	0	0	0	0	0	0	0	0	0	0	0	0	0	0	0	0	0	0	0	0	0	0
	Fam217b	0	0.00583333	0.0034965	0.00653595	0.0075188	0	0.00245098	0.0150463	0.00241546	0.0119615	0	0.00324675	0.00534759	0.00378788	0.00657895	0.0350877	0	0.00868421	0.00277008	0.00615385	0	0	0	0	0	0	0	0.037037	0	0	0.00699301	0	0.00651927	0	0.00986395	0.00833333	0.0166667	0.00617284	0.00546595	0	0	0.00510204	0	0.00694444	0	0.00595238	0	0
	Kbtbd8	0.00892857	0.00392157	0.01	0.0147059	0	0.00714286	0.0255952	0	0	0	0	0.00294118	0.00506356	0	0	0.00534759	0	0.010678	0	0.0116959	0	0	0	0	0	0	0.015873	0	0	0	0	0	0.00520833	0.00504653	0.00323803	0.00376847	0.00679012	0	0.00989658	0.00314549	0	0.00905797	0.00217865	0.00359533	0.00685185	0.00493851	0.00599747	0.00471866
	Slc25a4	0.00757576	0.00320513	0.00238095	0	0.00510856	0	0	0.00309598	0.00328947	0	0.00607639	0.00714286	0.00846124	0.0209965	0.0446552	0.023688	0.0109277	0.0274714	0	0.012549	0	0	0	0	0	0	0	0	0	0	0	0	0	0	0	0	0.00848662	0.00854701	0	0.012217	0	0.015873	0.003367	0.00859788	0.00734728	0.00396825	0.00921659	0.00666667
	Mybl2	0.00392496	0.00444109	0.0157882	0.0133333	0	0	0.0026738	0.00741107	0.00570376	0.00543478	0	0.00701754	0.00420168	0.00769231	0	0	0.00821415	0.00631579	0.00974274	0	0	0	0	0	0	0	0	0	0	0	0.00816518	0	0.00858586	0	0	0.0229986	0.00555299	0.00446429	0.0041502	0.00527295	0.0084502	0	0.00229885	0.00919579	0.00262802	0.00408333	0.00813102	0.00576923
	Chmp2b	0	0.0218636	0.00928112	0.00901121	0	0.00757576	0.00930372	0	0	0	0	0.00680473	0	0.00549451	0.0136364	0.00666667	0.0055583	0.0106061	0.00231481	0.0104762	0	0	0	0	0	0	0	0	0	0	0.00102564	0.0050757	0.00652924	0.00795762	0.0104934	0.00523533	0.0136748	0.00280933	0.00271104	0.00573081	0.00865546	0.0056969	0.00427599	0.00666972	0.00318156	0.00234215	0.00125257	0.001998
	Ptpn5	0.0114255	0.0125	0	0.00231481	0.023416	0.00549451	0.0416667	0.00223214	0.004329	0.00505051	0.00967174	0.00555556	0.00409892	0.0047619	0	0.00238095	0	0.00416667	0	0.00955711	0	0.0108187	0.0151654	0.00833333	0	0	0	0.0181818	0	0	0.0120657	0.00456991	0.0095545	0.00454854	0.0144889	0.0152393	0.0128306	0.00323703	0.003203	0.00802686	0.0052204	0.00233271	0.00388053	0.0080065	0.00398513	0.00325589	0.00310585	0.00627942
	Procr	0	0.00757576	0	0.00202429	0	0.00405452	0	0.00505051	0	0	0	0.00793651	0	0	0	0	0.0037594	0.0231481	0	0	0	0	0.0238095	0	0	0	0	0	0	0.0208333	0.0136842	0	0	0	0.0026738	0.00641026	0.0204545	0	0.020202	0	0.00332226	0.00588235	0.00577731	0.00568182	0	0.00625	0	0
	Atcay	0.00420168	0.0119048	0	0.00699301	0.00357143	0	0.0173077	0	0	0	0.00181159	0.0104657	0	0.003663	0	0.0119048	0.00735294	0.00367647	0.0111578	0.00505841	0	0	0	0	0.0078125	0	0	0	0	0	0.00430199	0.00259009	0.00493827	0.00138889	0.00573192	0.00394886	0	0	0.00301659	0.00751323	0.00225225	0.00304425	0.00358974	0.002035	0.00105042	0.00496582	0.0116449	0.00204082
	Igsf21	0	0	0	0.00226757	0.0105442	0.0094351	0	0.00878268	0.0151515	0	0.00555556	0	0	0	0	0	0	0	0.0160256	0.00222222	0	0	0.0190789	0	0.00378788	0.00892857	0.00480769	0.00840336	0.00617284	0	0.00432379	0.00432531	0.00524799	0.00606619	0.00336286	0.00635235	0.00748545	0.00534652	0.00511713	0.00542918	0.003835	0.00575365	0.00309696	0.00394422	0.00398821	0.00426897	0.0057371	0.0060707
	Esco2	0	0.00811688	0.00606061	0.00480769	0	0	0.0113624	0.00714286	0.0053056	0.00181818	0.0115435	0	0	0	0	0.0156863	0.00289855	0	0	0.00446429	0	0	0	0	0	0	0	0	0	0	0	0	0.00454545	0	0.00740741	0	0	0	0.00833333	0	0	0.00742424	0	0.00413223	0.00828157	0.0212121	0	0.00980392
	Kcnq3	0	0	0	0.00852273	0	0	0	0.00309598	0.00207039	0.014151	0.00354368	0.00396825	0.00416667	0.0031746	0.00635965	0.00701754	0	0.00462963	0	0	0.0117647	0	0	0	0	0.00757576	0	0.0178571	0	0	0.00439871	0.00554058	0.00593318	0.00520778	0.00504735	0.00493421	0.00416901	0.00486517	0.00526778	0.00751821	0.00412327	0.0059178	0.00517291	0.00460198	0.0050835	0.00494057	0.00484121	0.00565272
	Golim4	0.00493624	0.00793651	0	0.00857689	0.00767145	0.00779221	0	0.00549451	0.00892857	0.00666667	0	0.00446429	0.00583333	0	0.0265568	0	0.00294118	0	0	0.0118464	0.0115385	0	0	0	0	0	0	0	0.00629155	0	0.00670833	0.0103834	0.00372361	0.00658205	0.0105086	0.00450889	0.0106017	0.00842521	0.00686725	0.0050197	0.00282329	0.00491924	0.00486829	0.010892	0.0141104	0.00481814	0.0030054	0.00386369
	Dnm3	0.00265252	0.0125307	0.0141007	0.0120463	0.00912821	0	0.0014881	0.00849418	0	0.00334448	0	0.0238225	0.00568182	0.0145833	0	0.004329	0.00294118	0.00744429	0.00208333	0	0.0114943	0.0261538	0	0	0	0	0	0	0	0	0.00509184	0.00751229	0.00519231	0.00371732	0.00293045	0.00594426	0.0045255	0.00504477	0.0062954	0.00584121	0.0042335	0.00408412	0.00364752	0.00665237	0.00638576	0.00410521	0.00456853	0.00551329
	Mfsd6	0	0.00740741	0.00197628	0.00274725	0	0.0115642	0.00972154	0.0153846	0	0.0172646	0.00462963	0	0	0.0288462	0.0407407	0	0.00416667	0	0.00904977	0.0100466	0	0	0	0	0	0.00793651	0.0277778	0	0	0	0.00420762	0.0115865	0.00631428	0.00856667	0.00443726	0.00141653	0.00658571	0.00385641	0.00407146	0.0055591	0.00356256	0.00543911	0.0180185	0.00613863	0.00920383	0.00532967	0.00388274	0.00477113
	Oprk1	0.00877193	0.0075188	0	0	0	0	0	0.00748194	0.00367647	0.00446429	0.0116599	0.00486295	0.00252525	0	0	0.00713668	0	0.00929956	0.005	0.0156938	0	0	0.0125	0	0	0	0.0357143	0	0	0	0	0	0	0	0	0	0.0128205	0.0151515	0	0	0	0	0	0	0	0	0.0119048	0
	Cacna1d	0	0	0	0	0.00529101	0	0	0	0	0.0025641	0.0100194	0.00238095	0.00210526	0.00621118	0.00392157	0.00686813	0.00733143	0.00455466	0.0116809	0	0.0616162	0.0272727	0.0376804	0	0	0	0	0.00854701	0	0	0	0.00588235	0.00378788	0.00909392	0	0.0042735	0.00416667	0	0.00584795	0.0102041	0	0.00854701	0.00462963	0	0	0.00263158	0	0.0171053
	Xirp1	0.0106209	0.00460829	0	0.00629155	0.0103981	0.0117086	0	0.00357143	0.0025641	0.0147876	0.00616371	0.0047619	0.00551471	0.00238095	0.00271739	0.00396825	0.00226757	0.00413547	0	0.00416667	0.0117647	0	0	0	0	0	0	0	0	0	0.12032	0.0889691	0.0045538	0	0.0021978	0.00231481	0.00434207	0.00529902	0	0.00649642	0.00146199	0.0127614	0.0073603	0.00294118	0	0.00459725	0.00571022	0.00377074
	Mgat4c	0	0	0.029972	0	0.00588235	0.00732601	0.0138669	0.00635667	0	0.0235933	0.112343	0	0	0	0	0	0	0.00454545	0.00383142	0.00715951	0	0	0	0	0	0	0.0263158	0	0	0	0.00727987	0.00582212	0.00569528	0.00745786	0.004462	0.00485405	0.00645552	0.00513698	0.00548172	0.00547189	0.00403167	0.00482825	0.00570039	0.00563646	0.00430675	0.00508914	0.00733331	0.00727851
	Mcam	0.00630952	0.00526316	0	0.02	0.00505051	0	0	0.0279827	0.0078125	0	0.00289855	0	0.00926774	0.0127279	0.00151515	0.00652778	0	0.00653595	0	0	0	0.0192308	0	0	0.0222222	0.0588235	0	0.0588235	0	0	0.00793651	0.00911369	0	0	0	0	0	0.00792011	0.00229885	0.0595238	0.0058642	0.00420168	0.00228833	0.00561594	0	0	0.00543478	0.00208333
	Klhl30	0	0.00546595	0	0.00500853	0	0.0042735	0	0.00811721	0	0	0	0.00927837	0.00805627	0	0	0.0030303	0	0.00534188	0	0	0	0	0	0	0	0	0	0.0454545	0	0	0	0.0057209	0.00900227	0.00357143	0.00774045	0.00458839	0	0	0.00588235	0	0.00229885	0	0.00527494	0.00409395	0.00582298	0.00892857	0	0
	Dnajc28	0	0.00315153	0.00185185	0.00240385	0.00730201	0.00986842	0	0	0	0.00647911	0	0.00724638	0.0175	0.013986	0.00430556	0	0.00446429	0.00933707	0	0	0.0200617	0.00454545	0	0	0	0	0	0	0	0	0	0	0.00452489	0.00826446	0	0.00588235	0.0165289	0.00591716	0.00869565	0.00869565	0.00416667	0	0.0138889	0	0.00625	0	0.0111111	0
	Kcnj3	0.00595238	0.00940171	0.00931677	0.0142857	0.00933258	0	0.00762527	0	0	0	0.0108377	0.00654193	0.00618073	0	0.00654961	0	0.0089373	0.00871212	0.00925926	0	0	0	0.0142857	0.00892857	0	0	0.0104167	0.00505051	0	0	0.00438797	0.00602849	0	0.00956392	0.00392157	0	0.00380816	0.00628225	0.00270979	0.0100597	0.00411148	0	0	0.00231481	0.0163371	0.011396	0.00126103	0.00478554
	Fam46a	0.00892857	0	0.00297619	0	0	0.00653595	0	0.0208333	0	0.015625	0.00292398	0	0.00289855	0.0077243	0.00617284	0.00346021	0.0112536	0.00434783	0	0	0	0	0.121795	0.102564	0.153846	0	0	0	0	0	0	0	0.0625	0	0.0238095	0	0	0	0.25	0.222222	0	0.142857	0	0	0	0	0.181818	0.0920635
	Tmem88	0	0.00762873	0	0.0117424	0.0128205	0	0	0	0	0.0111111	0	0	0	0.00762873	0.00980392	0	0	0.0133333	0.0180306	0.0101991	0	0.0138889	0.00740741	0	0	0	0	0.0172414	0.00769231	0	0	0	0	0	0	0	0	0	0	0.0208333	0	0	0	0	0	0	0	0
	Cpne5	0	0.00641026	0	0.0227273	0	0	0	0.00378788	0.00416667	0.0101981	0	0	0.00904977	0.00606061	0.00285714	0	0.00737578	0.00271739	0.00390625	0	0	0	0	0	0	0	0	0	0	0	0.0101563	0.00401304	0.0010101	0.00706387	0.00226902	0.00741911	0.0018821	0.0119415	0.00228418	0.0201303	0.00488476	0.00362178	0.00823726	0.00307991	0.0296985	0.00329834	0.00646177	0.00901797
	Zfp385b	0.00404858	0	0	0.00961538	0.00555556	0.00392157	0	0	0.00490196	0	0.00515177	0.00424901	0.0057971	0.00908188	0	0	0	0.005125	0.00616371	0.0152819	0.0114943	0	0	0	0.0107527	0.0185328	0	0	0	0	0.00626916	0.00418544	0.00475246	0.00608994	0.00646094	0.00562556	0.00504977	0.00568551	0.00502629	0.0067191	0.00602423	0.00508231	0.00747494	0.00487026	0.00499492	0.0041453	0.00406048	0.00449789
	Popdc3	0.00438596	0	0.00274725	0.0030303	0.00219298	0.00595238	0	0	0	0.0102339	0.0307692	0.00757576	0.00210084	0	0	0	0	0	0	0.00757576	0	0	0	0	0.1	0	0	0	0	0	0.00323634	0.00245176	0.00973789	0.00390858	0.00391638	0.00716618	0.00691555	0.00731337	0.00611075	0.00496116	0.00725914	0.00600433	0.00537754	0.00399062	0.00426819	0.0046511	0.0069592	0.00483712
	Dtx1	0	0.00446429	0	0	0.00940171	0	0.00892857	0.00328947	0	0.00595238	0.00606909	0.0021645	0.00207039	0.0184343	0.00869565	0.12619	0.104874	0	0.00328947	0.00810185	0.0833333	0	0	0.010101	0.0208333	0	0	0.0142857	0	0	0	0	0	0	0	0	0	0	0	0	0	0.0185185	0	0.00641026	0	0	0.0192308	0.0166667
	Tgfbr3	0.00625	0	0	0.00367647	0	0	0.0181438	0.0436058	0.0265184	0.00473684	0.00700749	0	0	0.0047619	0	0	0.00454545	0.00192308	0.00818818	0.00592698	0	0.00625	0	0.0238095	0	0	0	0	0.015873	0	0.00957728	0.00493385	0.0048879	0.000629801	0.00751987	0.00541088	0.00939357	0.00292131	0.00399676	0.00596241	0.00384459	0.00453279	0.00509773	0.00434444	0.00454242	0.00673883	0.00600801	0.00583472
	Npas2	0.015873	0	0.0102663	0.00392157	0.0127005	0	0.00246305	0	0	0	0.00543478	0	0	0.0486111	0.008	0.00333333	0.00228833	0	0.017094	0	0.004	0	0	0	0	0.00434783	0	0.00543478	0	0	0.00548495	0.00466694	0.00455912	0.00362708	0.0058607	0.00412662	0.0035554	0.00509598	0.00910418	0.0135811	0.00584585	0.00515683	0.00414603	0.00626146	0.00407475	0.00560168	0.00445706	0.00980449
	Shc1	0.00626959	0.00680272	0	0.00507663	0	0	0	0	0.0057971	0	0.0171958	0.0133929	0.0166667	0.00277778	0.00568182	0.00735294	0	0.0181818	0.00555556	0	0	0	0	0.00649351	0	0	0	0	0	0	0	0.015873	0	0.0238095	0.0208333	0	0	0	0	0	0	0	0	0	0	0	0	0.0119048
	Gpat2	0.0153509	0	0	0.00520833	0	0	0.00854701	0.0889153	0.0444372	0.0458833	0.00393519	0.00793269	0.0132902	0.00961538	0.0145161	0	0.0125	0.00460829	0	0	0	0	0	0	0	0	0	0	0	0	0	0.0126962	0.00195312	0	0.00681818	0.00787224	0	0.00438596	0.0100908	0	0.00396825	0.00858664	0.00677418	0.00952381	0	0	0.00568182	0.00871573
	Colec11	0.00606061	0.00529101	0.00757576	0.00197628	0	0.00362319	0.0131608	0	0	0.014693	0	0	0.0625	0.025	0.0201226	0.00625	0	0.00793651	0	0	0.0666667	0	0	0	0	0	0	0	0	0	0.0263158	0.0043956	0.0121083	0.00480859	0.0238971	0.00672043	0.00354308	0.00444357	0.00524109	0.00872886	0.0086516	0.024593	0.00622866	0.00281152	0.00581854	0.0322991	0.0037739	0.00229415
	Col3a1	0.00241546	0	0	0	0	0.0037037	0	0	0.05	0	0	0	0	0.0125	0	0.0152692	0.0623933	0.0265006	0.00358313	0.0025974	0	0.0185185	0	0	0	0	0	0	0.00925926	0	0.00205128	0	0	0.0150601	0.00200216	0.00855037	0	0.00868726	0.00617967	0.0103044	0.0033828	0.000607165	0.00561224	0.00577062	0.00340136	0.015625	0.00666667	0.00142857
	Bscl2	0.0119048	0.010101	0	0	0.00309598	0.00462794	0	0.00826446	0.00996377	0.00961538	0.00510204	0	0	0	0	0	0.00767045	0.00872657	0	0	0.00641026	0	0	0	0.00600414	0	0	0.00621118	0.00961538	0	0	0	0	0.0143634	0	0.00914903	0	0.00490196	0	0	0	0.0117647	0.0146429	0.01	0	0.0047672	0.0042735	0.0104167
	Abcc4	0.0161616	0	0	0.00704509	0.00289855	0.00549451	0.00617284	0	0	0.00571429	0.0047619	0.0130208	0.0067617	0.0207337	0.00468442	0.00560224	0.00976431	0.0250425	0.00688244	0	0.133333	0	0	0	0	0	0	0	0	0	0.00947423	0.00392157	0.00178399	0.00668337	0.00360111	0.0029936	0.0022866	0.02466	0.00416104	0.0105929	0.00731343	0.00202498	0.0027999	0.000680272	0.00215002	0.00485468	0.00392032	0.00426798
	Icam2	0	0	0.00765095	0.00512821	0	0.013322	0.00274725	0.00619553	0.00869565	0.00390625	0.00625	0	0	0.00735294	0.0185185	0.00347222	0.00438596	0.00207039	0	0.00601504	0	0	0	0	0	0	0	0.00925926	0	0	0	0.00560635	0	0	0	0.00606061	0	0.0111111	0.0100962	0.00403226	0.00434783	0.00446429	0.00777311	0.00238095	0	0.00748223	0.00735294	0.00255102
	Otud7a	0	0	0	0	0.031339	0.0111888	0.00555556	0.00892857	0	0	0.00984127	0	0.0108076	0.0365609	0.0183296	0	0.00555556	0.0122048	0.00635027	0	0	0	0	0	0	0	0	0	0	0	0.00755292	0.00996452	0.00649159	0.00850768	0.00703669	0.00629858	0.00474349	0.00568869	0.00487027	0.0111663	0.0108203	0.0117509	0.00516997	0.00739101	0.00728239	0.00952908	0.0110704	0.010127
	Ttyh1	0.00396825	0	0	0	0	0.0198413	0.0227273	0	0	0	0	0	0	0.00944444	0	0	0.0149573	0	0.00662393	0.0203704	0	0	0	0	0	0	0	0	0	0.02	0.00392157	0	0.00239234	0	0.00895916	0	0	0.00511117	0	0.00595238	0	0.0102397	0.0055678	0.00401003	0.00217391	0.0178571	0	0
	Hbb-y	0.0131303	0.00289855	0	0.00740741	0	0	0.00346021	0	0	0	0	0.0031746	0.0378892	0	0	0	0	0	0	0	0	0	0	0	0.0147059	0	0.0119048	0.0075188	0	0.263158	0	0	0	0	0	0	0	0	0	0	0	0	0	0	0	0	0	0
	Plcl1	0	0	0	0	0	0.00395257	0.00416667	0.00226757	0	0.00438134	0	0.0143986	0.0119298	0.0042735	0	0	0	0	0.00413223	0.00217391	0	0	0	0	0	0	0.00555556	0.00462963	0.0166667	0.00478469	0.00461954	0.00571443	0.00477741	0.0078721	0.00646875	0.00694025	0.00500072	0.00587396	0.00492747	0.00644432	0.00680092	0.00538147	0.00711268	0.00715413	0.00817856	0.0071984	0.00526663	0.00540564
	Kcnk3	0.00174825	0	0	0.0130719	0.01	0	0.00945992	0.00555556	0.00238095	0	0.00608766	0.0161943	0.00829799	0.0115741	0	0	0	0	0	0	0	0	0	0	0.00434783	0	0	0	0.0178571	0.0104167	0.00493687	0.00837474	0.00488409	0.00422638	0.00395046	0.00580127	0.00436608	0.00294066	0.00511476	0.00478439	0.0037952	0.00315835	0.00492189	0.00627246	0.00391988	0.00368567	0.00570891	0.00377923
	Arhgef6	0	0	0.00714286	0	0.00555556	0	0	0	0	0	0	0	0	0	0	0	0.00961538	0	0	0	0	0	0	0	0	0.00952381	0	0	0	0	0	0	0.037037	0	0	0	0	0	0	0	0	0.0119048	0.00666667	0	0	0	0	0
	Mdn1	0.00854701	0	0	0	0.02	0	0.0122222	0.00309598	0.0237299	0	0.0102564	0.00505051	0.0055583	0	0.00534759	0	0	0.00640732	0	0	0	0	0	0	0.0133333	0.0108696	0.0434783	0	0	0.0252381	0.00297619	0.0121795	0	0.00245098	0.00643668	0.00250485	0.0127989	0.00227273	0	0.00553329	0.00319149	0.00849489	0	0.00449145	0.0195652	0	0.00691039	0.00805661
	Rims3	0	0.00248139	0.00579365	0.0075	0.00555556	0.00694444	0.0147306	0.00952381	0.00639512	0	0	0	0.0121606	0.00600414	0.00606618	0.00714286	0	0.0245614	0.00357143	0.0105263	0	0	0	0	0	0.00694444	0.015873	0	0.00869565	0	0.00588907	0.0057272	0.00939498	0.00686725	0.00140056	0.0079017	0.00528438	0.00405405	0	0	0.00381437	0.00839528	0.00259	0.00157489	0.00269234	0.000578704	0.0196102	0.0593004
	Mst1r	0	0.00694444	0.011063	0.00683442	0.0151429	0.00408333	0	0	0	0	0.00832222	0	0.0128205	0.00877193	0.00320513	0	0.0115033	0	0	0.00590051	0.00416667	0.00297619	0.00665017	0.00637363	0.0305317	0.0533521	0.00699415	0.0418536	0.0160844	0.00549451	0.00724638	0.0040404	0	0.0240981	0.00331084	0.00151515	0.0109259	0.0114943	0.00239234	0.00552268	0	0.00174825	0	0.00107527	0.0026455	0.00543308	0.00446429	0.0106964
	Fads3	0	0.00975057	0	0	0	0.00757576	0.0817002	0.055404	0.016131	0	0.00290531	0.00435705	0.0186003	0.00512478	0.00792957	0.00840336	0.00584795	0.0238095	0	0	0	0	0.00956938	0	0	0	0	0	0	0.0101852	0.0131079	0.0276759	0.0243932	0.00463758	0.00415727	0.00473163	0.00654333	0.00412135	0.00642774	0.00113186	0.0051978	0.00182274	0.0057835	0.00354467	0.00742011	0.00583923	0.00371455	0.00254669
	Dsg2	0.0119048	0.00757576	0.014537	0	0	0.00164204	0.0300834	0.0137704	0	0.00347222	0	0	0.0143974	0.0181929	0.0124579	0.00697279	0.0125935	0.0465464	0.00396825	0.0350226	0	0	0	0	0	0	0	0	0	0	0.00328757	0.00389474	0.0284045	0.0159373	0.00858325	0.00420124	0.0026981	0.00767983	0.00972864	0.0050126	0.00198958	0.00436353	0.0306284	0.00882009	0.00442594	0.0103153	0.00253751	0.00611147
	Ppm1j	0.00347222	0	0	0.00390625	0.025641	0.0149393	0.00968615	0.00972222	0.0116959	0	0.00383406	0.00817308	0	0.00297619	0.0106431	0.0078125	0.00342049	0.0089676	0.0042735	0	0	0	0.00462963	0	0	0.015625	0.00740741	0.0277778	0	0	0	0.00555556	0	0	0	0	0.00505051	0	0	0.0136364	0.00909091	0	0	0	0.0145556	0	0	0.00446429
	AI593442	0	0	0	0.00297619	0	0	0.0034965	0	0.0208257	0.0166667	0.011826	0.00416667	0	0.00948107	0.0316936	0.02888	0.0249288	0.00896418	0.00452489	0	0	0	0.0178571	0	0	0	0	0	0	0	0.0128205	0	0	0	0	0	0	0	0	0	0	0	0	0.0208333	0	0	0	0
	Pcdh8	0	0	0.00241546	0.00416667	0.00294118	0	0	0	0.00484587	0.00529101	0.00289855	0	0.0031896	0.00634921	0.00582923	0.00838095	0.0036036	0.00793651	0	0	0.00549683	0.00577193	0.00796108	0.00903508	0.0040144	0.0034965	0.0105903	0.00132275	0.0116271	0.0172505	0	0	0	0	0	0	0	0	0	0	0	0	0	0	0	0	0.00793651	0
	Uba7	0.00381093	0.00454545	0.00588235	0	0	0.00877193	0.014881	0	0	0	0	0.00606061	0.0026455	0.00340136	0.0120208	0.0134491	0.00378788	0.00226244	0	0	0	0	0	0.0166667	0	0	0	0	0	0	0	0	0	0	0	0	0	0	0.0238095	0	0.0208333	0	0	0	0	0	0	0
	Dsp	0.00292398	0	0.00438596	0.00465862	0	0.00569801	0.00550265	0.003367	0	0.0104665	0.0107843	0	0.00324675	0	0.00902441	0.00384615	0.00505051	0	0.00277778	0	0	0	0	0.00826446	0	0	0	0	0	0	0.0033055	0.00201331	0.00352224	0.00421255	0.004921	0.00914243	0.00737302	0.0072766	0.00204248	0.00585663	0.00888903	0.00421181	0.0167838	0.00306321	0.0046598	0.0059227	0.00177271	0.00580476
	Gstm3	0.00416799	0.0118184	0.0101505	0.0120536	0	0	0	0.00149925	0.00310559	0	0.00712251	0.0104167	0.00873016	0.00405844	0.00555556	0.0137755	0.0192308	0.00925926	0	0	0	0	0.037037	0.037037	0.0192308	0	0	0	0	0	0.0266667	0	0.0238095	0	0	0	0	0	0	0.0111111	0	0.0154175	0	0.0263158	0	0	0	0
	Cth	0.00619195	0.00367647	0.0125	0.00933258	0	0.0227273	0.0104167	0.00289855	0	0.00769231	0	0	0.00793651	0.00717593	0	0.00367647	0	0.00534759	0	0	0	0	0	0	0.0277778	0	0	0	0	0.0102041	0.00412088	0.00307692	0.00836237	0	0.00441194	0.0011655	0.00748663	0.00416667	0.00414673	0.00101215	0.00580247	0.0015361	0.00283157	0.00348384	0.00263158	0.00877193	0	0.00977137
	Mfhas1	0	0	0	0	0	0.0147392	0.00446429	0.00137931	0.0013587	0	0.00483871	0.0109788	0.00369458	0.00378788	0	0.00560224	0.00389984	0.0067126	0.0149741	0	0.00385204	0	0.00390924	0.00377634	0.0176774	0.00631515	0.00883596	0.00680834	0.0223827	0.0046927	0.00517896	0.00999486	0.0103418	0.0083385	0.00926249	0.0121489	0.00704515	0.0159184	0.00474015	0.00825932	0.00903042	0.00343222	0.00828853	0.00594144	0.0104207	0.00956707	0.0109413	0.00445764
	Tbx18	0.00454545	0.0111111	0.00641975	0.00178571	0.00438596	0.00892857	0	0	0.0323232	0.0116883	0	0.00194932	0	0.00416667	0	0.00519905	0	0.00274725	0.00430108	0.00642984	0	0.0147059	0	0.00396825	0	0	0.0203446	0	0	0	0.00740741	0	0	0	0.00925926	0.00862069	0.015873	0	0	0	0.005	0.0138889	0	0	0	0	0	0
	Vwa5a	0.00505051	0.00757576	0	0.004329	0	0	0	0	0	0	0.0625	0	0	0	0.00462963	0.0037037	0.00454545	0	0.00793651	0.00735294	0	0	0	0	0.0526316	0	0	0	0	0	0	0	0	0.00722222	0	0	0.00654607	0.00358543	0	0.00689655	0.00752551	0.00277778	0.00666667	0.0056391	0.00602433	0.00275482	0.00346367	0
	Mmp23	0.0125	0.00694444	0	0.00925926	0	0.0190476	0	0.0105046	0	0	0.00583059	0	0.00704347	0	0	0	0.00833333	0.00606061	0.00444444	0.00396825	0	0	0	0.0882353	0	0	0	0.00735294	0	0	0	0	0	0	0	0.0104167	0.0119048	0	0	0	0	0	0	0	0	0	0	0
	Hcn4	0.00534759	0.00274725	0.00767196	0.00759582	0.00833333	0	0.00379507	0.00344828	0.00277778	0.00454545	0	0.00280112	0	0.0141403	0	0.0137652	0.0592108	0	0.0597548	0.00506614	0	0	0.00512821	0.0147059	0	0.00534759	0	0	0.00446429	0.00595238	0.00420052	0.00338909	0.00481828	0.00568723	0.00272557	0.00538368	0.0112133	0.00432822	0.00268857	0.00292011	0.00477269	0.00438849	0.0038697	0.00335727	0.0040405	0.00713736	0.00674537	0.00106261
	Gm20767	0	0	0	0	0.00826446	0.0112569	0	0.0185185	0.00666667	0.0181218	0.0168319	0.0111722	0.0170975	0.00223417	0.00560224	0.0218542	0	0	0	0.0164835	0.046875	0.00416667	0	0	0	0	0	0	0	0	0.0067734	0.00183249	0.007343	0.00659186	0.00982541	0.015423	0.00439863	0.00969317	0.0052795	0	0.0132202	0.00312908	0.00255848	0.00154083	0.0344852	0.00275927	0.0104063	0.00813743
	Cyp46a1	0	0.00210526	0.00208333	0.00505051	0.00833333	0.00529101	0.00215054	0.00902778	0.00277778	0	0	0.0037037	0.0025	0.00402098	0	0	0.0042735	0.00625	0	0.0196078	0	0	0	0.0151515	0	0	0	0	0	0	0.00557705	0.00870743	0.00585356	0.00485747	0.0191607	0.00980521	0.00420559	0.00297061	0	0.00587319	0.003125	0.00266667	0	0.00159774	0.00570088	0.00471156	0.00132275	0.00403108
	Mmp16	0	0	0.00694444	0	0.00657895	0.0136364	0.0116667	0.00625	0.00431034	0.0132275	0	0.00444444	0.00877193	0.0486098	0.0559251	0.00952127	0	0	0	0.00952381	0	0	0	0.0204082	0	0	0.00649351	0	0	0	0.00577201	0.00515614	0.00592143	0.00725042	0.0027797	0.00416868	0.00606531	0.011473	0.00389341	0.00322207	0.00561207	0.00555151	0.00495746	0.00606843	0.00551171	0.00576449	0.00549394	0.00334825
	Vgll2	0	0.00890313	0.00320513	0.0100498	0.0394017	0.0388235	0.0187325	0.0031746	0	0.0120879	0.00638033	0.00935374	0.00221729	0.00297619	0.0016835	0	0.00564784	0.00793651	0	0.0111111	0	0	0	0	0	0	0	0	0	0	0	0	0.0120386	0.00384615	0	0.00909731	0.00595238	0.00505051	0	0.00555556	0	0.00333333	0	0.00621118	0	0.0042735	0	0.00804196
	Sez6	0	0	0	0.00378788	0	0.00460829	0.00334448	0.00389864	0	0.0107143	0.00478469	0.0100309	0	0.00417526	0.0020202	0.0119048	0.00255754	0.00909091	0	0.00833333	0	0	0	0	0	0	0.0166667	0	0	0	0.00486808	0.0048724	0.0020166	0.00327459	0.0160104	0.00101428	0.0477891	0.00353789	0.00465431	0.011309	0.0525428	0.00436989	0.00414967	0.00515067	0.0036773	0.00366633	0.00994425	0.00279269
	Il13ra1	0	0	0	0	0	0.012782	0.0333333	0.00784314	0	0	0	0	0	0	0	0.0125	0.00347222	0	0	0	0	0	0	0	0	0	0	0.05	0	0	0.00293579	0.00364219	0.00691376	0.00484545	0.00491736	0.00214078	0.0026455	0.00555556	0.00674644	0.00482237	0.00662021	0.00392157	0.00421456	0.0037037	0.00989011	0.00543884	0.00291529	0.00802566
	Fgf1	0.00191571	0	0	0.00588235	0.00668896	0.00490196	0	0	0	0.0235129	0	0.00621601	0.00533333	0.00892857	0	0.0025641	0.00240385	0.00668896	0.00271739	0.00980392	0	0.0144928	0	0	0.0714286	0	0	0	0	0	0.00636632	0.00463383	0.00585083	0.00852908	0.00564423	0.0126237	0.0078521	0.0057875	0.00429335	0.00951125	0.012051	0.00486353	0.00906486	0.00571799	0.00482738	0.00429469	0.00413005	0.00546156
	Klhl13	0	0	0.00714286	0.00699301	0.00809524	0	0.0102564	0.00892857	0.0555556	0	0	0	0	0	0	0	0	0	0	0	0	0	0	0	0	0	0	0	0	0	0.00595238	0.0166667	0.00757576	0	0	0	0.0105263	0.00322581	0.00961538	0	0.00877193	0.00925926	0.0154321	0.00956633	0	0	0	0
	Zfand4	0	0.004329	0.0026455	0.00404858	0	0.00833333	0.00446025	0.00767336	0.00308642	0	0.00568343	0	0	0.00277778	0.0031348	0.0094246	0.00160256	0	0	0	0	0	0	0	0	0	0	0	0	0	0.00459861	0.0062446	0.00933319	0.00469361	0.00328375	0.00392101	0.0052168	0.00510742	0.00379214	0.00537832	0.00270563	0.00116959	0.00648174	0.00691276	0.00615079	0.00227743	0.00461452	0.00666667
	Lrp1b	0	0	0	0	0	0	0	0.0125	0.00309598	0	0.0333333	0	0.0037594	0.105263	0	0.00446429	0	0	0	0	0.00333333	0.0577726	0.152254	0.0222222	0.00512821	0	0.00416667	0.00505051	0.00584795	0	0.00937954	0.00546888	0.0104332	0.00717244	0.0138229	0.00757486	0.00760971	0.00759622	0.00547403	0.00637389	0.0077448	0.00615568	0.00873878	0.00469813	0.0125409	0.00605333	0.00532267	0.00439383
	Tifa	0	0.00380952	0.00807292	0.00811688	0.00228833	0.00462963	0	0.00531401	0	0.003367	0.0047619	0.0047619	0.00892857	0	0.00889099	0.0161991	0.0285714	0	0.0154762	0	0	0	0	0	0	0	0	0.025	0.012987	0	0	0	0	0	0	0	0	0.00925926	0	0	0.00808824	0	0.00595238	0	0.0117695	0	0.00230415	0.0104167
	Msx1	0	0.00434343	0	0	0.0111111	0	0.00340136	0	0.005	0.00496795	0.0108696	0	0.0169753	0.00501253	0	0.00198413	0.0123754	0.00569358	0	0.0118428	0.00480769	0.0026738	0	0	0	0.00512821	0	0	0	0	0.0121951	0	0.00827604	0.0106495	0.00179211	0.0026455	0.0280358	0.0108252	0	0	0	0.002849	0.00226757	0.0083403	0	0.00207039	0.0119236	0
	Hapln1	0	0	0.0210956	0	0	0.00208333	0.00877193	0	0	0.0188537	0	0	0.00529101	0	0.0048913	0.00452489	0.00610119	0.00704545	0.015083	0	0	0.0119048	0	0	0	0	0	0.0238095	0	0	0.00642877	0.00782462	0.0057099	0.00422688	0.00588998	0.00585396	0.00550568	0.0058951	0.0053363	0.00989404	0.00508198	0.00785738	0.00511778	0.00341695	0.00643348	0.00460808	0.00544805	0.00479788
	Rph3a	0	0.00909091	0	0	0.0066382	0	0.00280112	0.01283	0	0	0.00560224	0.0031746	0.00333333	0.00490196	0.012987	0.00384615	0	0	0	0	0	0.00869565	0.00833333	0	0.0416667	0	0	0	0	0.0151515	0	0	0	0	0	0	0	0.0294118	0	0	0	0	0	0	0	0	0	0
	Parp3	0	0.00395257	0.00274725	0.00892857	0	0.00699301	0	0	0	0	0.0357143	0.00760582	0.00719246	0	0.00333333	0.00595238	0	0.0636364	0	0	0	0	0	0	0.0222222	0	0	0	0	0	0	0	0	0	0	0	0.00952381	0	0	0	0	0	0	0	0.0315789	0.00793651	0.00793651	0
	Gcnt2	0.00202429	0.00549451	0.00916746	0	0	0.0104439	0.00869565	0.00185185	0.0105556	0.00307692	0.00425287	0.00462963	0	0.010101	0.00367647	0.00724638	0.0125	0.00173611	0.01	0.00625198	0.00347222	0.00640138	0.0037594	0.0122222	0	0.0026455	0.00226757	0.00544923	0.00601852	0.00228833	0.00512287	0.00482784	0.00280687	0.0112025	0.00665169	0.00451822	0.00625377	0.00344122	0.00349778	0.00538431	0.00647218	0.00318785	0.00273856	0.00479318	0.00897777	0.00566393	0.00536338	0.00565218
	Hap1	0.00266667	0	0.00965309	0.00357143	0	0.00617284	0.00986842	0.0150794	0	0.0115842	0.013986	0.0134387	0.00651927	0	0	0.00454545	0.00334448	0	0.0238095	0	0	0	0.00833333	0	0	0	0.00714286	0	0	0	0	0.0111111	0	0	0	0.00568182	0	0	0	0.00833333	0	0.00757576	0	0	0	0.0178571	0	0.0119048
	Pam	0	0	0	0	0.00714286	0.00666667	0.0275336	0.00694444	0.00833333	0	0	0.00420168	0.0047619	0.0131054	0.00416667	0	0	0	0	0	0	0	0	0	0	0	0	0	0	0	0.00648878	0.0046407	0.00703852	0.00526494	0.009468	0.00604195	0.00402434	0.00651843	0.0047529	0.00450126	0.00434441	0.00826162	0.00449231	0.00478914	0.00699759	0.00694503	0.00598615	0.00527509
	Fam96b	0.00609989	0.00434783	0.00359848	0.00308642	0.0116185	0	0.0124799	0.0034965	0.00228833	0.0162584	0.00284091	0	0.00234034	0.00245098	0.00454545	0.00292398	0.00241546	0.00584975	0.00706213	0	0	0	0	0	0	0	0	0	0	0	0.0217391	0	0	0	0	0	0	0	0	0	0	0	0	0	0	0	0	0
	Trim72	0	0.0142857	0	0	0.00478469	0	0.00487329	0.0530472	0.0582225	0	0.0180679	0.00703704	0.0162124	0	0.00265252	0.0023836	0.00622294	0	0.00934066	0.00593891	0	0	0	0	0	0	0	0.00800915	0	0	0	0.0111728	0.00326797	0.00686708	0.00892857	0.00231481	0.00686292	0.00839701	0.003663	0.00219298	0.00793385	0.012987	0.00444444	0.0128297	0.00694444	0	0.00666667	0.00434783
	2004-03-01	0.0134576	0	0	0	0.0156566	0.0213068	0	0	0.00965495	0.0128205	0.00776923	0.00788462	0	0.00395257	0	0.00357143	0	0	0	0	0.00491453	0.00173611	0.00711648	0.00231481	0.003367	0.00657895	0	0	0.0120289	0.00222578	0.00870424	0.00496106	0.00371092	0.00459082	0.00493619	0.00401852	0.00436176	0.00467892	0.00787146	0.00302402	0.00467675	0.00546117	0.00589978	0.00599192	0.00425047	0.00310573	0.00313669	0.0133016
	Lhx8	0.00729647	0.00555556	0	0	0.00721866	0	0.004	0.010989	0.0381803	0.0386209	0.0220643	0	0.0042735	0	0	0.0106952	0.00289855	0.0090812	0.00480769	0	0	0	0	0	0	0	0	0.016	0	0	0.00350877	0	0	0.00952381	0	0.0100251	0.0025641	0	0	0	0.00792136	0.0042735	0	0.00333333	0	0.004329	0	0.00490196
	Ccdc60	0.00357143	0	0	0.00952381	0.00431034	0.0075188	0.00910284	0.00241546	0.00874459	0.00324675	0	0	0.00632541	0	0.00277778	0.00769231	0.00857843	0.00757576	0.0157213	0.00910973	0.00454545	0.00617284	0	0.0108696	0	0.0111111	0	0	0	0	0.0065438	0.00479701	0.00498022	0.00565712	0.00407717	0.00410815	0.00573644	0.0062145	0.00521764	0.00468012	0.00415959	0.00482201	0.00422991	0.0033231	0.00480752	0.00511624	0.00454797	0.00281543
	Tpbgl	0.00591716	0.004329	0.00454545	0	0.00309598	0	0.00584795	0.00520833	0	0.0088274	0.00686813	0.00784361	0	0.00585022	0.00169779	0.00618921	0.00307692	0.00782551	0.00380952	0.00416667	0.0033875	0.00604904	0.00668338	0.00718576	0.00340502	0.00332764	0.00310559	0.000956938	0.00661765	0.00736961	0	0	0	0	0	0	0	0	0	0	0	0	0	0	0	0	0	0
	Itga9	0	0	0	0	0.0118007	0.00642857	0	0.00574713	0	0.0034965	0	0	0	0	0.0161783	0	0	0.00809717	0	0.00480769	0	0	0.0138889	0	0	0	0	0	0.00413223	0	0.0107738	0.00374053	0.00540343	0.00914532	0.00660053	0.00606571	0.0042006	0.00557458	0.00500423	0.00261376	0.00403093	0.00325599	0.00554345	0.00656892	0.00363023	0.00352855	0.00301566	0.00657725
	Rad51ap1	0.0234375	0.00512821	0.0107143	0.00983796	0.00227273	0.00409699	0.0018797	0.00637037	0	0.00568182	0.0111111	0.00362319	0.00285714	0.00420168	0.0125157	0.0205846	0.0498359	0	0.00526316	0	0	0	0	0	0	0	0	0	0	0	0.0142857	0	0	0.00493827	0.00189036	0.00916306	0	0.00563539	0.00297619	0.00687747	0.0300207	0.0265844	0.00128205	0.0080317	0.00631042	0.00594227	0.00134409	0.00302978
	Jag1	0	0	0	0	0	0.0147569	0	0	0.00854701	0	0.00757576	0.00584795	0	0	0.0026455	0.00609605	0.00210084	0.00769231	0	0.0131579	0.0125	0	0	0	0.0434783	0	0	0	0	0	0	0	0	0	0	0	0.0166667	0	0.03125	0	0	0	0	0	0	0	0	0.015873
	Adhfe1	0.00488021	0.00480635	0.00215847	0.0040365	0.00277778	0.0083649	0	0	0.00526316	0	0	0	0	0.00784615	0	0.00568182	0	0.00680272	0	0.005	0	0	0	0	0	0	0	0	0	0	0.00334448	0.00215054	0.00737179	0	0.00230415	0.120536	0	0	0	0.00569801	0.0037594	0.00684099	0.003663	0.00854701	0.025	0	0.00420168	0.003367
	Fbn1	0	0	0.00431034	0	0	0.00529101	0	0.00877193	0	0.003367	0	0.0290404	0.00454545	0	0.00654961	0	0	0.00326797	0.00418871	0.00416667	0	0	0	0.0294118	0	0	0	0	0	0	0	0	0	0	0.0125	0	0	0.00757576	0	0	0	0	0.0211694	0.00769231	0	0	0	0.0238095
	Rnase4	0.01221	0	0	0	0	0.00292398	0.00662879	0.00277778	0.0107976	0.00764187	0.0026455	0.00641026	0	0	0	0.0134615	0.00378788	0.00396825	0.00588235	0	0.013986	0	0	0	0.011001	0.0247748	0.0104762	0	0.00395257	0.00724638	0.00115741	0.0253759	0.00505819	0.0037063	0.0173577	0.0198089	0.0106624	0.00669935	0.00243372	0.00289628	0.00409154	0.0049697	0.00344094	0	0.00094697	0.00812624	0.0544618	0.0112805
	Dcxr	0	0.00384615	0	0	0.00452489	0	0.0202241	0.0025	0.00978763	0.00555556	0	0.00454545	0.0120435	0	0.00935374	0.0075	0.0025	0.00347222	0	0	0	0	0	0.0555556	0	0	0	0	0.0666667	0	0	0	0	0.04	0	0.0909091	0	0	0	0	0	0	0	0	0	0	0	0
	Stab1	0	0.0103314	0	0.0030303	0	0.00280112	0.0101644	0	0.00252525	0	0	0.0025	0.014787	0.00922619	0	0.00833333	0.00952381	0	0	0	0	0	0	0	0	0	0	0	0.0178571	0	0.00398671	0.00420469	0.00303951	0.00529101	0.002849	0.00819047	0.00574449	0.0107695	0.0012285	0.0143745	0	0	0.00271739	0.0166297	0.00269215	0.00666341	0.0143099	0.00381563
	Kif18b	0.00320513	0.00648148	0.00568182	0	0	0.00796108	0	0.0208333	0.00549451	0	0.00588235	0.0184047	0.0118056	0.0735294	0.0681818	0.0602647	0	0.00539773	0.00622711	0.00446429	0	0	0	0	0	0.0192308	0	0	0	0	0.001865	0.00159104	0.0120582	0.00156986	0.00976773	0.0126799	0.00675753	0.00260943	0.0074974	0.0075121	0.0416373	0.00482259	0.00118519	0.00713172	0.00622436	0.0019765	0	0.0104478
	Palm2	0	0	0	0	0	0	0	0	0.00533333	0	0	0	0.0144231	0	0.00396825	0	0.00454545	0	0.01	0	0	0	0	0	0	0	0	0	0	0	0.00501323	0.00421547	0.0128652	0.0093515	0.00444013	0.00491223	0.00559492	0.00566833	0.00418158	0.00880198	0.00474635	0.0052313	0.00413185	0.00692897	0.00430978	0.00588155	0.00641658	0.012173
	Gpat3	0	0	0.0047619	0.00396825	0.00480769	0	0	0.0062585	0.0111111	0	0	0.0173288	0.0144906	0.00854701	0	0	0.00925926	0.00948311	0.0166667	0.0090388	0	0	0	0	0	0.0208333	0	0	0	0	0	0	0	0	0	0.015625	0	0	0.015873	0	0	0	0	0	0	0	0	0
	Clgn	0	0	0.00392157	0.00595238	0.00509259	0	0.0146236	0.00900307	0	0.00573913	0	0	0	0.012987	0.00347222	0.0718391	0.00943732	0	0	0.012004	0	0	0	0	0	0	0.027027	0.0042735	0.00757576	0	0.00126101	0.0051794	0.00161031	0.00521052	0.00698125	0.00529955	0.00277778	0.000716846	0.0114035	0.00726427	0	0.00277778	0.00675716	0.00979203	0.00209985	0.00343213	0.00539848	0.00559588
	Plcd4	0	0.00347222	0.00527211	0.00874126	0.00436888	0.00384615	0	0	0	0	0.00646552	0.00613038	0	0.00362976	0.00717703	0.0075188	0.0037037	0	0.00490196	0.0114943	0	0	0	0	0	0	0	0	0	0	0.00704887	0.00428484	0.00194822	0.00371188	0.00357143	0.0019305	0.00632614	0.00833302	0.00196078	0.0266292	0.00394477	0.00179211	0.0032748	0	0	0.0107143	0.00418527	0.00342713
	Rab20	0	0	0	0	0.0357143	0	0	0.0142301	0.00724481	0	0	0.0132576	0.00294118	0.0025641	0.00222222	0.00405983	0	0.0163399	0.00202429	0.00331263	0	0	0	0	0	0	0	0	0	0	0.0152295	0.00575908	0.00524028	0.00282718	0.00567997	0.00276696	0.0050309	0.00860018	0.0103364	0.00526085	0.00751	0.00613103	0.00739702	0.00338183	0.0131056	0.00845141	0.00491315	0.00478071
	Sgsh	0	0	0.0143849	0	0	0.0116959	0.0031746	0.0104657	0.00480769	0.0138889	0.00357143	0.0107143	0	0.00357143	0.00367647	0.00505051	0	0	0	0.0126984	0	0	0	0	0	0	0	0	0	0	0	0.00510204	0	0.00617284	0.00909091	0.00416667	0	0	0	0	0	0	0	0.00434783	0.00239234	0.00496562	0.00190476	0.00694444
	Macc1	0	0.00931723	0.00693036	0	0.00746596	0	0.0222222	0	0	0	0	0	0.00595238	0	0.00529101	0	0	0.0227273	0	0	0	0.025	0.0357143	0	0	0	0	0	0	0	0.0161616	0.0158453	0.00717741	0	0.00795455	0.00952381	0.00238095	0.00882353	0.0047619	0.00892857	0	0	0.00490196	0.00925926	0	0	0	0
	Prrg4	0.00238095	0	0.003125	0	0.0277778	0	0	0	0.00190476	0	0.00396825	0.0108131	0.00964912	0	0	0	0.0167832	0	0	0	0	0.00595238	0	0	0	0	0.00666667	0	0.00645161	0	0.0294118	0	0	0	0	0	0	0	0.0119048	0	0	0	0	0	0	0	0	0
	Lemd1	0	0.00280797	0.00813172	0.00619195	0.00534091	0	0.003367	0	0.00413223	0	0.00588235	0	0.0357143	0	0	0	0	0	0.00952381	0	0	0	0	0	0	0	0	0	0	0	0.00482406	0.00406858	0.00472543	0.00197379	0.0063982	0.00484693	0.00263888	0.00340622	0.00393429	0.00432557	0.00579762	0.0202994	0.00666821	0.00943791	0.010471	0.0046451	0.00383643	0.00661776
	Fmnl1	0.00297619	0.00266667	0.004329	0.00392157	0	0.01	0	0.0135923	0.00277008	0	0.00434783	0	0.0183333	0	0.0224308	0.00350877	0.00617284	0	0	0.00431034	0.0222222	0	0.0147198	0	0	0	0	0	0	0	0.00187266	0.00367002	0.00868904	0.0039326	0.000430108	0.00520443	0.00505761	0.00245404	0.00380129	0.00536487	0.000877193	0.00197006	0.00631319	0.00539431	0.00310916	0.00309377	0.00261887	0.00200343
	Col4a6	0	0	0	0	0.0307692	0	0	0	0.0185185	0	0.00833333	0.00966184	0	0	0.0125	0	0	0.00757576	0	0.00223214	0	0	0	0	0	0	0	0	0	0	0	0	0	0	0	0	0	0	0	0	0	0	0	0	0	0	0	0
	Tbc1d4	0	0.00606618	0	0	0	0.00694444	0.00454545	0.00690537	0.00889587	0.011489	0.0037037	0	0	0	0.00213675	0.00416667	0.00802139	0.00505051	0.0392857	0	0.00626493	0.00849673	0	0.00153846	0.00671551	0.013322	0	0.00226244	0.00462963	0	0.00767975	0.00602243	0.00427471	0.00493404	0.00494504	0.00478776	0.00679707	0.0034567	0.00496288	0.00517023	0.00603548	0.00996449	0.00739507	0.00539602	0.00645882	0.00709752	0.00474981	0.00961991
	Susd2	0	0.00744885	0.0236364	0	0.0128205	0.00617284	0.00909609	0.00491308	0.00292398	0	0.00527823	0.00748663	0	0.0109127	0.00333333	0.00857843	0	0.00771605	0.00454696	0.00478469	0	0	0	0	0.0208333	0	0	0.0392157	0.030303	0	0.00656513	0.003125	0.00616371	0	0.00431034	0.0088697	0.00958946	0.00954545	0.0218846	0.00284091	0.0115412	0.00246914	0	0.00880567	0.0114705	0.0101316	0	0.00245098
	Slc5a11	0	0	0.00645161	0.004329	0.003003	0.00600255	0.00324675	0	0	0	0	0.00717703	0	0.00385862	0.00420168	0.0146825	0.00357143	0	0.00724638	0.0230769	0	0	0	0	0	0	0	0	0	0	0.00260559	0.00550685	0.00330339	0.00594744	0.00467147	0.00438326	0.0190426	0.00686619	0.00664546	0.00266974	0.00285598	0.00594093	0.00673538	0.00477314	0.0099695	0.003084	0.00352927	0.00320952
	S100a10	0.00757576	0	0.0277778	0.00367647	0.0034965	0	0.00138889	0.00657895	0.0930272	0	0.00570175	0	0.00761905	0	0.00320513	0	0.00615079	0.0102041	0	0.02331	0	0	0	0	0	0	0.0131579	0	0	0	0.00493066	0.004294	0.0031746	0.00542005	0.00158983	0.0249516	0.00219298	0	0.00164474	0.00578719	0.00222222	0.0123516	0.002	0.0088639	0.004077	0.00261547	0.00815888	0.00368897
	Pls3	0.00793651	0	0	0	0	0	0	0.00396825	0	0	0	0	0.0277778	0	0	0	0	0.00625	0.00910005	0	0	0	0	0	0	0	0	0	0	0	0.00613182	0.00547563	0.0110667	0.00477836	0.00545635	0.00444577	0.00348256	0.00477462	0.00478117	0.00719886	0.00730566	0.0281694	0.00717984	0.00605052	0.00739003	0.00487351	0.00538235	0.00748298
	Nr2f2	0	0	0	0	0	0.00555556	0	0	0	0	0	0.00840336	0	0	0	0.00294118	0	0.00374158	0	0.00659341	0	0.00833333	0	0	0.00833333	0	0	0.00619195	0.00829346	0.00925926	0	0	0.00333333	0.00347222	0	0	0.012987	0	0	0	0	0.0143541	0.00694444	0.0190476	0	0	0	0
	Ctsa	0	0	0.00420168	0.00483092	0.00512821	0	0.00582751	0	0	0.00793651	0.00729167	0.00714286	0.0051358	0	0	0	0.0025	0.00326797	0.0111905	0.00227273	0.03125	0	0	0	0	0.00833333	0.0263158	0	0	0	0	0	0.0196078	0	0	0.00840336	0	0.0217391	0	0	0	0	0.00694444	0	0	0.0166667	0	0
	Golga7b	0.00357143	0.00416667	0.020668	0.0136402	0.0037594	0.00649351	0	0	0	0.00871212	0.0030303	0.00490385	0	0.0196078	0	0	0	0.00308642	0.00520833	0	0	0	0	0	0	0	0	0	0	0	0.0131907	0.00328947	0	0.00239234	0	0.00606061	0	0.011413	0	0.00924651	0.0063994	0.00308642	0.00866441	0.00684099	0.00320513	0	0	0
	Tet1	0.01	0	0.0288889	0	0.0149711	0.00347222	0.0036036	0.00485245	0.0025641	0.00416667	0	0	0	0	0	0	0.00277008	0	0.0183424	0.00694444	0.00859472	0.00760459	0.0015873	0.002331	0.00113636	0.00137741	0.00517212	0.0030303	0	0	0.00364967	0.00342334	0.0044354	0.00442717	0.00361038	0.00614501	0.00480114	0.0063863	0.00128839	0.00314755	0.00289068	0.0062746	0.00850155	0.0027037	0.00430108	0.00445478	0.00472741	0.00786324
	Slc43a2	0	0	0.00569801	0.0264778	0.00297619	0.00284091	0.00462963	0.00151515	0.0107692	0.00383142	0.00881858	0	0.00595238	0.00223214	0.020625	0.0740212	0.0598979	0.0527838	0.0113636	0.00694444	0	0	0	0	0	0	0	0	0	0	0	0.0222222	0	0	0	0	0	0	0	0.0104167	0	0	0	0.0133333	0.00595238	0	0	0
	Scg5	0.00610119	0.00294118	0.00196078	0	0	0	0.00505051	0.010101	0	0	0.00250627	0	0.00404858	0.00952381	0	0.0178571	0	0.0253289	0	0	0.0166667	0	0	0	0	0	0	0	0	0	0.0099359	0.00606061	0.00653595	0	0	0	0.00333333	0.0138889	0	0.015873	0	0	0.00526316	0	0.0142857	0.00889541	0	0
	Trim66	0	0	0.00350877	0	0	0.015625	0	0	0.0030303	0	0	0.00454545	0.00802005	0.005997	0	0.00274725	0.00568182	0.00666667	0	0.0141414	0	0.03125	0.0185185	0.00869565	0.00649351	0	0.0454545	0	0	0	0.00670251	0.00398662	0.00219272	0.00444178	0.00309524	0.00814394	0.00197811	0.00529792	0.00662192	0.00235156	0.00295323	0.00595238	0.00172359	0.00340349	0.00541076	0.00482124	0.000896057	0.00534597
	Emilin2	0	0	0.05	0	0	0.00716146	0	0	0.00164204	0.00304878	0.0130352	0.00952381	0.0109091	0.00365079	0.00489861	0.00390625	0	0	0	0	0.0108696	0	0.0526316	0	0	0	0	0	0	0	0	0	0	0	0	0	0	0	0	0	0	0.00846124	0.00892857	0	0	0	0.0131579	0
	Tmem178b	0.0078125	0.00676937	0	0.00396825	0.00378788	0.00287356	0.010101	0.00462963	0.00442177	0	0.00535714	0.00569358	0.0766667	0.0182292	0	0	0.00263158	0	0.00859788	0.00357143	0.030303	0.0151515	0	0	0	0	0	0	0	0	0.00871298	0.00333981	0.00355671	0.00580597	0.00340944	0.00394771	0.0109916	0.00654319	0.00427276	0.0102042	0.00951094	0.00441367	0.00379009	0.00610993	0.0054824	0.00404329	0.00516245	0.00401812
	Abcb1b	0	0.00595238	0.0333333	0.0159097	0.0300201	0.0272099	0.0125	0.00793651	0.0138416	0.085468	0.00317813	0.00324675	0.0047619	0.0037594	0	0	0	0	0.00549451	0	0.0416667	0	0	0.0192308	0	0	0	0	0	0	0	0	0.0555556	0	0.021978	0	0	0	0	0	0	0	0	0.0151515	0	0	0	0.0142857
	Spsb1	0.00226757	0	0	0.00416667	0	0	0.00864512	0.0255639	0.0349841	0.0138575	0.00438596	0	0.00627451	0	0.00309598	0	0.00952989	0.00809717	0	0.00666667	0.031746	0	0.030303	0	0	0	0	0	0	0	0.00714657	0.00412792	0.00602481	0.00518666	0.00488029	0.00395014	0.00810218	0.00595835	0.00428295	0.00618991	0.0102909	0.00575023	0.00377775	0.00339551	0.00970411	0.00542261	0.00652525	0.00759638
	Syp	0	0.0192308	0	0	0	0	0.0119318	0.00390625	0	0	0	0	0	0.00529101	0.025	0	0	0	0.00769231	0.0125	0	0	0	0	0	0	0	0	0	0	0.0238095	0	0	0	0.0113636	0	0	0	0	0	0	0	0	0	0	0	0	0
	Mdga2	0.0231293	0	0.00786937	0	0.0122378	0	0.00606061	0.00961538	0.0169048	0	0	0	0.00452489	0.0166667	0	0	0.0166667	0	0.125	0	0	0	0	0	0	0.0181818	0.00833333	0.00285714	0.0124183	0.0357143	0.00664417	0.00470904	0.00435834	0.0051842	0.00570382	0.00450026	0.00485537	0.00656597	0.0088774	0.00745823	0.00556055	0.00478538	0.00433584	0.00566451	0.00529817	0.00641337	0.00461466	0.00731283
	Fcrls	0.00912698	0.015873	0	0	0.0380952	0	0.00411523	0.0511364	0.0205628	1	0	0	0.00694444	0	0	0.012037	0.155724	0.00601879	0.00943435	0.00396825	0	0.166667	0	0.0178571	0	0	0.0333333	0	0	0	0.00595238	0	0	0	0.00588235	0	0	0	0	0	0	0	0	0.00227273	0	0	0	0
	Srpk3	0.00735294	0	0	0	0	0	0	0	0	0.00595238	0	0	0.0166667	0	0	0.012987	0	0.00952381	0.003663	0	0.0555556	0	0	0	0	0	0	0	0	0	0	0	0	0	0	0	0	0	0	0	0	0	0	0	0	0	0	0
	Zfp459	0.00228833	0	0.00983519	0.00633745	0.015873	0.00721866	0.00310559	0	0.0153952	0.00268817	0.05	0	0.00877193	0	0	0.00595238	0.00289855	0.0151515	0.02	0	0	0	0	0	0	0	0	0	0	0	0.027922	0.00706059	0.00325815	0.00487036	0.0100198	0.00094162	0.00528348	0.00595238	0.00203159	0.00251443	0.00651969	0.00332226	0	0.0094405	0.0131349	0.00206749	0	0.0127451
	Unc45b	0.025	0	0	0.0217014	0.010989	0.00972222	0.00294118	0.0126923	0	0.00892857	0	0.0031746	0	0.00535714	0.00755361	0.004329	0	0.0031348	0.003663	0.0055583	0	0	0	0	0	0	0	0.0185185	0	0	0	0	0	0.0131944	0	0.0285714	0	0	0.00694444	0.0192308	0	0	0	0.00833333	0	0	0.037037	0
	Atp2b4	0	0	0	0	0.01	0	0.0166667	0	0	0.00434783	0.0102339	0.00757576	0.00854701	0	0.00897833	0.00454545	0.00483092	0.00378788	0.00833333	0.00898353	0.00980392	0.00694444	0.0163478	0	0.0042735	0.00840336	0.00395257	0	0	0	0.00394596	0.00374016	0.00728803	0.00361195	0.00186361	0.00118273	0.0146434	0.00787864	0.0036381	0.00129234	0.00998477	0.0113313	0.00593712	0.00241131	0.00757184	0.00267505	0.00461119	0.00266238
	Bmp6	0.0030303	0	0.00505051	0.00793651	0	0.00287356	0	0	0	0	0.00297619	0.00215517	0.00201613	0	0	0.00438596	0	0.00310559	0	0	0.00854701	0	0	0.00606061	0.0042735	0	0.0192308	0.00510204	0	0	0.0054358	0.00628806	0.00558878	0.00510717	0.00558099	0.00511963	0.00487016	0.00370163	0.00339851	0.00554326	0.00497908	0.00561455	0.00567507	0.00872722	0.00578646	0.00733482	0.0045485	0.00753896
	Slc17a9	0.00344828	0.00471866	0	0	0.0114815	0.012605	0.010582	0.00781893	0.0236508	0.0042735	0.00746544	0.00533333	0	0	0.0427947	0.0555181	0.00480769	0.0186688	0	0.0047619	0	0.0196078	0	0	0.0113636	0	0	0	0	0	0.0039961	0.00276449	0.00715488	0.00356686	0.00430841	0.00438596	0.00783972	0.00486794	0.00368223	0.00606399	0.0030303	0	0.0205906	0	0.0114201	0.00761628	0.00249559	0.004349
	Gpr50	0.017094	0	0	0	0.0222222	0	0	0	0	0	0	0	0.0106275	0.00505051	0	0	0	0	0	0.0138889	0	0.00840336	0	0	0	0.0151515	0.0238095	0.015625	0	0	0.00446429	0	0	0.00452489	0	0	0	0	0.0119658	0	0	0	0	0	0	0	0	0
	Hells	0	0.0126984	0	0.00446429	0.00231481	0.00543478	0	0.00622409	0.0114011	0.00521662	0.005	0.00882353	0	0.0173626	0	0	0	0.00416667	0.00263158	0	0	0	0	0	0.0238095	0	0	0	0	0	0	0	0	0	0	0	0	0	0	0.0227273	0	0	0	0	0	0	0	0
	Bcl2l14	0	0	0	0.0156863	0	0	0.00769231	0	0.010101	0.00210084	0	0.00606061	0.00327332	0.00859435	0.013064	0	0	0	0	0.00719213	0	0	0	0	0	0	0	0	0	0	0.00769601	0.0102889	0.0138995	0.00769231	0.00786914	0.0061756	0.0124176	0.00849673	0.0206092	0	0.00231481	0	0	0.00542535	0.0062425	0.00378788	0	0.00173611
	Fstl1	0	0	0.00490196	0	0.0051511	0.00462963	0.0124579	0	0.00925926	0	0.00492611	0.00666667	0.0175179	0.0193492	0.0366504	0.014621	0.00324675	0.00226757	0	0	0	0	0	0	0.03125	0	0	0	0	0	0	0	0	0	0	0	0	0	0	0	0	0	0	0	0	0	0	0
	Gp1ba	0.00640957	0	0.00417711	0.00909091	0.00396825	0	0.00192308	0.0115525	0.00833333	0	0	0.0075188	0.0108938	0.00238095	0	0.00500853	0.0119048	0	0	0	0	0	0	0	0	0	0	0	0	0	0	0	0	0	0	0	0	0	0	0	0	0	0	0	0	0	0	0.00961538
	Wnt5a	0	0.00405458	0.00952381	0.00380747	0.00869565	0	0.00527494	0.00892857	0.00754357	0.00885417	0	0.0138889	0.00446429	0	0.00833333	0	0	0	0.004329	0.00596591	0	0	0	0	0	0	0	0	0	0	0	0	0	0	0	0	0	0	0	0	0	0	0	0	0	0	0.0526316	0
	2410141K09Rik	0	0.011379	0.0137152	0.00898291	0.0118037	0.00553613	0	0	0	0	0	0.00322581	0	0	0.00568182	0	0.00892857	0	0.004	0.0123457	0	0	0	0	0	0	0	0.0217391	0	0	0.00166842	0.00293586	0.00688203	0.00530017	0.0038996	0.00494673	0.0054285	0.00450577	0.00340327	0.00534728	0.00378465	0.00135118	0.00267129	0.00277432	0.0148133	0	0.00479952	0.0117862
	Rnf144b	0	0	0	0.00446429	0	0	0	0.0148435	0	0.00877193	0.00994398	0.002849	0.026455	0.00285714	0.00246305	0.0042735	0	0.0176706	0.00384615	0.0034965	0	0	0.00769231	0	0	0	0	0	0	0	0.00657646	0.00602621	0.00538756	0.00290235	0.0323014	0.00612167	0.00635738	0.0064537	0.00429117	0.0369703	0.00407133	0.00579736	0.00423882	0.00204933	0.00898766	0.00527134	0.00335498	0.00461694
	Ifitm3	0.00174825	0.0013369	0	0	0.194737	0.3	0.0307692	0.0102339	0	0.0060771	0	0	0.00462963	0	0.00766667	0.0106061	0	0	0.00641026	0	0.00833333	0	0	0	0	0.00840336	0	0	0	0	0	0.00537634	0	0	0	0	0	0	0.0185185	0.0178571	0	0	0.0119048	0	0	0	0	0
	Pgam2	0	0.00724638	0	0	0	0.00625	0.00919913	0.00310559	0.00690476	0.00275482	0.0181661	0	0.0123274	0	0.010989	0.00735294	0.00225225	0	0	0.00255754	0	0	0.003367	0	0.00543478	0.00520833	0	0.00888889	0.00555556	0	0	0	0	0	0	0	0	0	0	0	0	0	0	0	0	0	0	0
	Rgmb	0.0186465	0.0140693	0	0	0	0.0103806	0	0.0221954	0.00420168	0.00396825	0.00411523	0	0.00696767	0	0.0015361	0	0.00582298	0	0.00793651	0	0.00653595	0.00714286	0.0104167	0.00833333	0	0	0.00694444	0.0138889	0.00520833	0	0.00464286	0.00559524	0.0570748	0.0337782	0	0.00485992	0.00447521	0	0.00560847	0.00502582	0.00356506	0.00774754	0.00452603	0	0.00642755	0.00892587	0.00370463	0.0030303
	Slc35f2	0.00958193	0.00496562	0.00238095	0.0047619	0	0	0	0.032432	0.0172515	0.062816	0.00744048	0.00666667	0	0.0157127	0.00619195	0.0108466	0	0	0.0037037	0.0121795	0	0	0	0	0	0	0.0128205	0	0	0	0.00288222	0.0118641	0.00444843	0.00437302	0.00308849	0.00376335	0.00416667	0.00390658	0.00354417	0.00656364	0.00427749	0.00645385	0.00484513	0.00479057	0.0324895	0.00426579	0.00519394	0.00612348
	Elmo1	0.00826107	0.00213675	0.00769231	0.00562169	0.00549451	0	0	0	0	0	0	0	0.00505051	0.00505051	0.00384615	0.00872332	0.00223214	0	0.00416667	0.00462963	0	0	0	0	0	0	0	0	0	0	0.0067657	0.00629844	0.0063452	0.00798488	0.00332327	0.00365002	0.00789906	0.00453535	0.00540773	0.00688114	0.00569112	0.00784661	0.00443382	0.0061067	0.00556527	0.00737376	0.00257681	0.00384458
	Mdfi	0	0.00654961	0.00744048	0.0156947	0.00974971	0.00438596	0.00801282	0.02	0.00266667	0.0130952	0.0102041	0.0118056	0.00297619	0.00641026	0	0	0.0207071	0.0138095	0.00728918	0	0	0	0	0	0	0	0	0	0	0	0	0	0	0	0.0119048	0	0	0	0	0	0.025	0	0	0.0208333	0	0	0	0
	Tdrd12	0.0495356	0.00490196	0.0155545	0.0191103	0	0	0	0.0042328	0	0.0125926	0	0.00222222	0	0.00520833	0	0	0.00395257	0.0458333	0	0.00816327	0	0	0	0.0128205	0	0	0.375	0	0	0.0357143	0.00488451	0.00181818	0.0040472	0.00249241	0.00441033	0.00254065	0.00350817	0.0138785	0.0084145	0.00133725	0	0.0037037	0	0.00304129	0.0024564	0.013557	0.00479383	0.02188
	Tdrd5	0	0	0	0	0.0282051	0	0.025	0.00653595	0.00571429	0	0	0.014881	0.00769231	0	0.0138889	0.0118634	0.00324675	0	0.00864293	0.00357143	0	0	0	0	0	0	0	0	0	0	0.0145202	0.0208333	0	0	0	0	0	0	0	0	0	0	0	0	0	0	0	0
	Gem	0	0	0.00413223	0	0	0	0	0.00396825	0.00217391	0.00260417	0.0014881	0.00590182	0.0112304	0	0.00222222	0.00340136	0	0	0	0.012987	0	0	0	0	0	0	0	0.0190476	0	0	0	0.00555556	0.0104167	0.00859649	0	0.00981577	0.00314465	0	0	0	0.00367647	0.0025641	0	0.00383142	0	0.0187485	0.00555556	0
	Prps2	0	0	0	0	0	0	0	0.015377	0	0.025	0	0	0	0	0.00324675	0.00694444	0.0181818	0.00617284	0	0	0	0	0	0	0.05	0	0	0	0	0	0.00606034	0.00152376	0	0.00192308	0.00583333	0.0208333	0.00380389	0.00419982	0.00641744	0.00786749	0	0.0117651	0	0.00751916	0.00147929	0.0330688	0.0243099	0
	Plac1	0	0.0107143	0	0	0	0	0.0119048	0	0	0.00595238	0.0108722	0	0.00946558	0	0.0119274	0.00641026	0.00591716	0.00367647	0.0222222	0	0	0	0	0	0	0.012987	0	0	0	0	0.00655751	0.002849	0	0.00392597	0.00705948	0.00180938	0.00780564	0.00548128	0.00776129	0.0180556	0.00334623	0.00304426	0.0385849	0.00816428	0.0281692	0.00172176	0.00850209	0.00397208
	Pitx1	0	0.0147059	0.00277778	0.00235294	0	0.00275482	0.00151515	0.00416667	0.00378788	0	0.0047619	0	0.00560224	0.002	0.00595238	0.00333333	0.00284091	0.0100334	0.00245098	0.00568182	0	0	0.00444444	0.00824176	0	0	0	0	0.0104167	0	0.010101	0.00297619	0.00246305	0.0109186	0	0.005	0	0.00952381	0	0	0	0.00555556	0	0	0.00659341	0	0.00909091	0.00606061
	Shpk	0.00435294	0	0	0	0	0	0.00897833	0.00934066	0	0	0	0	0	0.00512821	0.004662	0.00289855	0	0.00297619	0.0047619	0	0	0	0	0	0	0	0	0	0	0	0.00105708	0.00285714	0.00173611	0.00309598	0	0.00619195	0	0	0.00868347	0.00641026	0.00833333	0	0.00700852	0.0027853	0.00651042	0.0014245	0.00310559	0
	Pmm1	0.00520833	0.00333333	0	0.00416667	0.0348382	0.010101	0	0.0141538	0.00555556	0	0.00396825	0	0.00757576	0.00326797	0.00961538	0.00735294	0.0601852	0	0	0.00307692	0	0.0138889	0.0588235	0	0	0	0	0	0	0	0.00434783	0.0126344	0.00784213	0.00378788	0	0.00608974	0.00447307	0.00151515	0.00404858	0.00696423	0.00333333	0.00118525	0.00761632	0	0.00392157	0.00416667	0.00463405	0.00809998
	Ifit2	0	0	0	0.0031348	0.0153439	0.0026738	0.0237358	0	0	0.0123457	0.0125541	0.0294076	0.0635642	0.0563492	0	0.00641447	0.00462963	0.00683094	0.002849	0.00601758	0.0113636	0	0.010989	0	0	0	0	0.00621118	0	0.025641	0.00446008	0.00146321	0.00441978	0.00648459	0.00116542	0.0021584	0.00227399	0.00195695	0.0047504	0.00340392	0.00143277	0.00610792	0.00519615	0.0030352	0	0.00406052	0.00504479	0.0086373
	Tenm1	0	0	0	0	0.0208333	0	0	0.00560224	0.00625	0	0	0.00714286	0	0	0.013986	0.015625	0	0	0	0	0	0	0	0	0	0	0	0	0	0	0.00310115	0.00655154	0.00497028	0.0039416	0.00578199	0.00700026	0.00571131	0.00455621	0.00410526	0.00495522	0.00560293	0.000632511	0.00689189	0.00783409	0.00354833	0.0076643	0.00351444	0.00297719
	Adrb1	0.00505051	0.00735294	0.0126208	0.00583333	0.0213068	0	0	0.0115283	0.0171717	0	0	0	0	0	0.0351852	0	0.0456439	0.0105263	0.0319444	0.00992556	0.00555099	0.00226455	0.00628606	0.00543478	0.00356125	0.00703979	0	0.00488773	0.00416447	0.00595238	0	0	0	0	0	0	0	0	0	0	0	0	0	0	0	0	0	0
	Phf11d	0.00685537	0	0.0138889	0	0	0.00292398	0.00308642	0.00245098	0.00307692	0	0	0.00344828	0	0	0.0149573	0.002849	0.0102564	0.0132018	0	0	0	0.0192308	0	0.05	0	0	0	0.0526316	0	0	0.00500534	0.00112233	0	0	0.0018315	0.00661376	0.015625	0.00284091	0.0078976	0.00505051	0.00391366	0.0012285	0.0045	0.0105263	0	0	0.010028	0.00553606
	Kras	0	0	0.00987248	0	0.00465186	0.00285714	0.0106096	0	0.00441664	0.00595238	0.00248139	0	0.00606061	0.00606061	0.00610119	0.00383142	0	0.00362319	0.00630952	0.0178571	0	0	0	0	0.0142857	0	0	0	0	0	0.00940439	0.0256782	0.00315508	0	0.00478469	0.00699301	0	0.00692042	0.00210084	0.00390625	0	0.00384615	0	0.00873016	0.00420673	0.00128205	0.0031746	0.00793651
	Arhgap10	0	0	0	0.00899471	0	0.00277778	0.00125313	0.00136799	0.0101351	0.00795455	0.00213675	0.0135234	0.00961538	0	0	0	0.00978535	0.0036036	0.0045045	0.0155423	0	0.0111111	0.00606061	0	0	0	0	0	0.0138889	0	0.00529738	0.00491902	0.00506493	0.00404317	0.00441306	0.00400402	0.00571775	0.00507728	0.00550356	0.00907501	0.00441211	0.00859963	0.00526856	0.00580654	0.00394006	0.00434161	0.00569628	0.006326
	Wnt3	0.00666667	0	0	0	0	0.00617284	0	0.003367	0.00769231	0	0	0.00291005	0	0.00638655	0.00238095	0.00959596	0.00549451	0	0.00384615	0.00917679	0.0111111	0	0	0	0	0.0138889	0	0	0	0.030303	0.0046849	0.00520592	0.00416806	0.00353067	0.0042836	0.00235427	0.0118474	0.00517736	0.0134766	0.0050899	0.00529136	0.00329405	0.00526029	0.00441611	0.00349862	0.00334319	0.00565253	0.0130564
	Rhox8	0	0	0.00555556	0	0	0	0	0	0	0	0	0	0	0.0208333	0.0125	0	0	0	0	0	0	0	0	0	0	0	0	0	0	0	0	0	0	0	0	0.0666667	0	0	0	0	0	0	0	0	0	0	0	0
	Rnf217	0	0.00255102	0.00175439	0	0	0.012987	0	0	0	0.00738055	0.00434174	0.0122354	0.00344828	0	0	0	0.0042735	0	0	0	0	0.00862069	0.00588838	0	0.00350877	0.00625	0	0	0.00362319	0	0.00443017	0.00532018	0.00626774	0.00622909	0.0119168	0.0066578	0.003785	0.00587001	0.00635136	0.00623026	0.00447004	0.00366032	0.00829733	0.00556695	0.00615727	0.0050326	0.00392408	0.00496913
	Brinp3	0.00753055	0.00641026	0.00952381	0	0	0.00699301	0.0102564	0	0	0.00812325	0	0.00745397	0.0052139	0	0.00925926	0	0	0.00529101	0.00549451	0.0048147	0	0	0	0	0.0263158	0	0	0	0	0	0.00590189	0.00843824	0.00262364	0.00819454	0	0.00396825	0.00616371	0.00833333	0.00401635	0.00987654	0.00436498	0.00548388	0.0168171	0.0106277	0	0	0.0318801	0.0238095
	Acss3	0	0.002	0	0.00384615	0	0.0037037	0.00416667	0.00699301	0.0102563	0	0.00420168	0	0	0	0.0119048	0	0	0	0	0	0.00480769	0	0	0.0075188	0	0	0	0.0173913	0	0	0.00490554	0.0135988	0.00447368	0.00398207	0.00534466	0.00416372	0.00781369	0.00492174	0.0026273	0.0070843	0.00542974	0.00302943	0.00893307	0.00390015	0.00281622	0.0065363	0.00338465	0.00569672
	Prrt2	0	0	0	0.0101571	0	0.00326797	0.00569358	0	0	0	0	0	0.016369	0	0	0	0	0	0.00380117	0	0.0185185	0	0	0	0	0	0	0	0	0	0	0	0.1	0.0811869	0.06933	0.0482229	0.0267857	0	0.0341187	0.0225847	0.0238095	0	0.00347222	0	0.00549451	0	0	0
	Asb12	0	0.0222222	0	0	0.00350877	0	0.0128205	0.0555556	0	0	0	0.0166667	0	0	0	0	0	0	0	0	0	0	0	0	0	0	0	0	0	0	0.00475946	0.00333333	0.0102475	0.0039886	0	0.0178571	0	0	0	0.0123	0	0	0	0.00384615	0	0.00293255	0.00226757	0.00416667
	Slitrk4	0	0	0	0.0277778	0.0236111	0.0138889	0.0136054	0.00740741	0.00769231	0	0	0	0	0	0.00601775	0	0	0	0	0	0	0	0	0.0833333	0.0625	0	0	0	0	0	0.0361111	0	0	0	0	0	0.0178063	0	0.00909091	0.0122807	0.00666667	0.0090812	0.005	0	0	0.00404858	0	0.00462963
	Hpn	0.00694444	0.00868687	0.00575169	0	0.00260417	0	0.0212418	0	0	0	0.0108466	0.00297619	0	0	0.00625	0.015	0.00790598	0.00260417	0.0130123	0.023441	0	0	0	0	0	0	0	0	0	0	0	0.0138889	0	0.125	0	0	0	0	0	0.0181818	0	0	0	0	0	0	0	0
	Tmem130	0.00490196	0.00976431	0.00396825	0	0	0.158333	0.010989	0	0	0.00274725	0.00895656	0.00505515	0.0160401	0.00416667	0.00378072	0	0	0.00226757	0.0102736	0.0127016	0	0	0	0	0	0.0253913	0	0	0	0	0.00459711	0.00108696	0.00313081	0.00514327	0.00401139	0.00636963	0.00542226	0.00579584	0.00329875	0.00360438	0.00321637	0.0354307	0.0131264	0.00466303	0.00150642	0.00880056	0.00858206	0
	Ccdc33	0.0405697	0.0527467	0	0.00239234	0.00173611	0.0103305	0.025	0	0.00367647	0	0	0.00888889	0	0	0	0	0	0.00481	0	0.0121032	0.00384615	0	0.00454545	0	0	0.0434783	0	0	0	0.0175439	0	0.00416667	0.00431034	0.00892857	0.0103415	0.00568182	0.00564388	0	0	0	0	0.00277778	0	0.0151515	0	0.00666667	0	0
	Wbp1l	0	0	0.0456912	0	0.010101	0	0.004329	0	0	0.00854701	0.00694444	0.00324675	0.0122905	0.00930016	0.0133929	0.00952381	0.01	0	0.0031746	0.00549451	0	0	0	0	0	0	0	0	0.0185185	0	0.0056418	0.00709627	0.0123222	0.0103697	0.00783835	0.00894679	0.00382228	0.00412951	0.00633741	0.00556293	0.0127919	0.00479314	0.00704445	0.00644075	0.00468855	0.00792537	0.00431361	0.00795484
	Anks1b	0.00556105	0	0	0.0047619	0	0	0	0.00265957	0.0105069	0.00213675	0.0111111	0.0277778	0	0	0.015873	0	0	0.00265252	0	0	0	0	0	0	0	0	0.00673993	0	0	0	0.00475256	0.00489774	0.00606305	0.00598215	0.0059706	0.0069936	0.00959121	0.00492031	0.00534037	0.00451799	0.0050712	0.00464038	0.00728765	0.00538522	0.00533986	0.0061065	0.00429463	0.00564842
	Mbnl1	0	0.00526316	0	0	0	0	0.00689655	0.00478469	0.00757576	0	0.00833333	0	0	0.00294118	0	0	0.00520833	0.0324392	0.0755556	0	0.0166667	0	0	0	0	0	0	0	0	0	0.00306518	0.00246011	0.00393246	0.00963492	0.00373628	0.0148507	0.00663501	0.00769251	0.00739462	0.00365831	0.00568604	0.0084828	0.00572198	0.00320667	0.0036662	0.00698105	0.00434012	0.000784929
	Diaph1	0	0	0.0167157	0.00793651	0.0191413	0.0075651	0.00362319	0.00310559	0	0	0.00307692	0.00792011	0.00846154	0.00769231	0	0	0.0139456	0.00434783	0	0.00777778	0	0	0	0	0	0	0	0	0.0625	0	0.00550499	0.00358248	0.00335273	0.00410118	0.00497813	0.00813587	0.0126984	0.00409359	0.00452465	0.00243062	0.00769628	0.0059166	0.00895575	0.00568984	0.00658685	0.00480475	0.0261295	0.00683798
	Prelid3a	0	0.00308642	0.0100233	0.00625	0	0	0.00714286	0	0	0	0	0.00529101	0.00346021	0	0.00294118	0.00435697	0.0151788	0.00641026	0.00989989	0.00292398	0	0.01	0	0	0	0	0	0	0	0	0.00125786	0.00602007	0	0.00725324	0.0036419	0.0127657	0.0161505	0.00444965	0.0176629	0.0189964	0.00964372	0.0136063	0.00135792	0.00269906	0.00623264	0.00966095	0.0128289	0.0043735
	Tspan33	0.00694444	0.00694444	0	0	0	0.0113379	0	0	0.00240385	0	0.00649351	0.00294118	0.00277008	0.002457	0.015625	0.0057423	0.0178571	0.0119281	0.00606909	0	0	0	0.0277778	0	0	0	0	0	0	0	0.00258003	0.00627231	0.00659073	0.0144813	0.00651924	0.00633661	0.00688973	0.00387694	0.00413539	0.00421501	0.00419639	0.00395893	0.0207401	0.0089599	0.00406183	0.00441573	0.00409444	0.00322422
	Lhfp	0	0	0.00769231	0.00575658	0	0.00513915	0.00555556	0.0165632	0.00543478	0.021645	0.0173611	0	0.0116959	0.016129	0	0.00585938	0.00275482	0.00333333	0.00396825	0.0104167	0	0	0	0	0	0	0	0.0769231	0	0	0	0	0	0	0	0	0	0.00238095	0	0.00645342	0.0222222	0.00666667	0.00925926	0.00678161	0.00645833	0	0.00657895	0
	Mmp17	0	0.0103568	0.00148148	0	0	0	0.00588235	0	0.004	0	0	0.00694444	0	0.00362319	0.0075	0	0.00555556	0	0	0	0	0	0	0	0	0	0	0	0	0.0277778	0.00218254	0.00316742	0	0.00569548	0.00592772	0.0140686	0.00250283	0.0050193	0.00173167	0.003841	0.0031265	0.00429293	0.00257461	0.00553091	0.00482463	0.00238636	0.00532776	0.0259363
	Hmgcll1	0	0	0.00751323	0.00175439	0.0056044	0.00757576	0.0018797	0.00657895	0.00607216	0.0056391	0	0	0	0	0	0.00308642	0.00238095	0	0	0.00555556	0	0	0	0	0	0	0	0	0	0	0.00358187	0.00408942	0.00684709	0.00290943	0.00400808	0.00375047	0.00266681	0.00387564	0.0065202	0.00365781	0.00507393	0.00573958	0.00908546	0.0073766	0.00647338	0.00935633	0.00470922	0.0031432
	Dhrs3	0	0.0109091	0	0.00613038	0.00363636	0.00392157	0.015873	0	0.00265252	0	0	0	0.0125	0	0.0219156	0	0	0.0104167	0.0104167	0.0714286	0.0625	0	0	0	0	0	0	0	0	0	0.00515709	0.00443981	0.00175846	0.0127225	0.00549526	0.00556479	0.00760563	0.0074481	0.00468019	0.00301917	0.0124315	0.025165	0.00194109	0.00283886	0.00558129	0.00339985	0.0126506	0.035976
	Lcat	0.00656907	0.002	0.00534091	0	0.00322129	0.0143304	0.0280918	0.00342105	0.0110029	0.0241768	0.0219087	0.0277103	0.0203052	0	0	0.00350985	0.00392157	0.00403226	0	0.0271717	0.0125	0	0	0	0	0.00680272	0	0	0	0	0.00490196	0	0	0.0512821	0	0	0	0.00644841	0	0	0	0.00543478	0	0	0	0.0121212	0	0
	Cyp26a1	0	0.0031746	0	0	0.0162907	0.00634921	0.00640625	0	0	0.00760582	0.00274725	0.00197628	0.00392496	0.00359786	0.004329	0.00333333	0.0421668	0.0168417	0.0598016	0	0	0	0	0	0	0	0	0.00606061	0.0248918	0	0	0	0	0	0	0	0	0	0	0	0	0	0	0	0	0	0	0
	Ctla2b	0	0.00735294	0.00831848	0.0114469	0	0	0.0111111	0	0	0	0	0	0	0	0.0240741	0.0119048	0.00839161	0.0061008	0.0140046	0.0119048	0	0	0	0	0	0	0	0	0	0	0	0	0	0	0	0	0	0	0	0	0	0	0	0	0	0	0	0
	Zfp629	0.00239234	0.00416667	0.0212515	0	0	0	0	0.0049176	0	0.00868514	0	0	0.00452489	0	0.00694444	0	0	0.00649351	0.01	0.00961538	0.00383142	0.0190476	0	0	0.0166667	0.0147059	0	0	0.00446429	0.00793651	0	0	0	0	0.0111455	0.00416667	0	0.0125	0	0.0093254	0.00555556	0	0.00877193	0	0.00666667	0	0.00326797	0.00416667
	Scn1a	0	0	0	0.0106667	0	0.0125	0	0	0	0	0.00714286	0.003663	0.00512821	0	0	0	0	0	0	0.00396825	0.0294118	0	0	0	0	0	0	0	0	0	0.00814014	0.00724963	0.00454582	0.0060196	0.00526915	0.00548369	0.00659064	0.00420317	0.00717517	0.00417414	0.00568142	0.00919079	0.00461567	0.00539947	0.00551631	0.00236481	0.00444301	0.00810808
	F8	0	0	0	0	0.0111111	0.0285714	0	0	0	0	0	0.0272727	0	0.00738846	0	0	0	0	0	0.0181818	0	0	0.0416667	0	0	0	0	0	0	0	0.00691057	0.00862069	0.0136037	0.00912698	0.00545037	0.0383423	0.00172975	0	0.00238095	0.0860942	0.00396679	0.00138889	0	0	0.00438596	0.00171527	0.00205761	0
	Mb	0	0	0.0107898	0.00310559	0.0803013	0.0707938	0	0.00945992	0	0.00649573	0.00694444	0	0.0151515	0.00840336	0.00641026	0.0058651	0.00430108	0.00274725	0.00260417	0.00263158	0.0147059	0	0	0	0	0	0	0	0	0	0.00935764	0.00437431	0.00477304	0.00526537	0.00893927	0.00228193	0.00588178	0.00533142	0.00369867	0.00334339	0.0055946	0.00904631	0.00649507	0.00520816	0.00459913	0.00610927	0.00389079	0.00369758
	Pcsk1n	0	0	0	0	0	0.0138889	0.00666667	0	0.00549451	0.00956938	0.0100478	0	0.00911458	0.00543478	0	0.00555556	0.015873	0.0219298	0.0042735	0	0	0	0	0	0.0384615	0	0	0	0	0	0	0	0	0	0	0	0.00694444	0.00452489	0	0	0.00767263	0	0.025	0.00877193	0	0.0128205	0.00568182	0
	Rasd1	0	0	0	0	0.00396825	0	0.00667702	0.00673993	0	0.013315	0	0.00210526	0.00680147	0.0102003	0	0.00363636	0.00776404	0.00404858	0	0	0	0	0.00568182	0.00892857	0	0	0	0	0	0	0	0	0	0.0175439	0	0	0	0	0	0	0	0	0	0	0	0	0	0
	Ptch2	0	0	0.00252525	0.003663	0	0	0	0.00308642	0.0075188	0.00392157	0	0	0	0	0	0.00694444	0	0.00208333	0	0.0165945	0	0.107143	0	0	0	0	0	0	0	0	0	0.0555556	0.0355556	0	0	0	0	0	0	0	0.00961538	0	0	0.00595238	0	0	0	0.0117647
	Nebl	0	0	0.00416667	0	0	0	0.00328947	0.0166667	0.00265252	0	0	0.0107464	0	0.0147198	0.0409764	0.0313678	0.00793233	0.0134199	0.0138889	0.0128307	0.0294118	0.0208333	0	0	0	0	0	0.00649351	0.0185185	0.0111111	0	0.00606061	0	0.0208333	0.0217803	0.00757576	0	0.0160256	0	0	0	0	0	0	0.00588235	0	0	0.00505051
	Itga7	0.00326797	0	0	0.00348432	0.0030303	0.0086692	0.003367	0.0139907	0.00438596	0.00586606	0.0021645	0.00384615	0	0	0	0	0	0	0	0.00595238	0	0	0	0	0	0	0	0	0	0	0.00535939	0.00326954	0.00545809	0.00650954	0	0.00343915	0.00108225	0.00463079	0.00458333	0.00791329	0	0.00747126	0.00294118	0.00987497	0.00358423	0.00261324	0.00270083	0
	Ctgf	0	0.0142857	0.0154959	0	0.111111	0.0146853	0.00595238	0.0496805	0.021978	0.00490431	0	0	0.0105965	0	0.00250627	0.00490196	0	0	0.0135802	0	0	0	0	0	0	0	0	0	0	0	0	0	0	0	0	0	0	0	0	0	0	0	0	0	0	0	0	0
	En1	0.0157121	0.0112637	0.00417869	0	0	0	0	0.00222222	0	0.00217865	0.00768999	0	0	0	0	0	0	0	0	0	0.00516243	0	0.00829726	0.00780798	0.00569406	0	0.00505051	0.00297619	0.010101	0	0.0115614	0.00294118	0.00289855	0.0138578	0.0143202	0.00178253	0.00513285	0	0.00606061	0	0.00293255	0.00245098	0.0107143	0.01	0.0031348	0	0.0025641	0
	Cx3cr1	0	0.00444444	0.00516956	0	0.00328947	0	0.00413223	0.00790514	0	0	0.00713848	0.00694444	0.0128099	0.00744907	0.00390625	0.0048951	0	0.00965986	0.00404858	0.0209677	0	0.0111111	0	0	0	0	0	0.0107527	0	0	0.00634536	0.00611663	0.00611662	0.0048482	0.00198912	0.00589402	0.0045798	0.00376779	0.00478582	0.00532263	0.00293337	0.00490868	0.00337838	0.00531691	0.00358894	0.00332846	0.00241261	0.00538412
	Gna15	0.0104167	0	0	0.00185185	0.00529101	0.00367647	0.00309598	0.0067402	0.00357143	0.00490196	0.00768049	0.0130081	0.0105679	0.00604938	0.00666667	0.0247863	0	0	0	0	0	0	0	0	0	0	0	0	0	0.041847	0.00289162	0.000519481	0.00437982	0.000816993	0.00391552	0.00290216	0.00188834	0.00792995	0.00507285	0.00830128	0.000961538	0.0076333	0.00242188	0.00939039	0.00501543	0.00217246	0.00185185	0.00476768
	Smim3	0.0160492	0.0388013	0.019589	0.00717246	0.00709143	0	0.00618132	0.00598291	0.00653595	0.00983519	0.0136364	0.00277778	0.00378788	0.00626133	0.00421053	0.0019305	0.00454545	0	0.025	0.0126202	0	0	0.00909091	0.0117647	0	0	0	0.00396825	0.00543478	0	0.00534061	0.00480671	0.00216654	0.00147459	0.00514938	0.00685007	0.00305779	0.00853317	0.00468839	0.00189996	0.00417792	0.00397089	0.0108813	0.0115386	0.0151398	0.00640268	0.00613717	0.00651378
	Eml5	0	0	0.00714894	0	0.017094	0.00793651	0	0	0	0	0	0	0.0073109	0	0.00340136	0.0154173	0	0.0031746	0	0	0.00925926	0	0	0	0.0104167	0	0	0.0037037	0	0.015873	0.00694931	0.00201207	0.00259122	0.00524445	0.00510865	0.00150895	0.003636	0.00277356	0	0.000776398	0.00162718	0.00197107	0.00848842	0.00419073	0.0049537	0.0101583	0.00562996	0.00500406
	Ppp1r3c	0	0.00520833	0	0	0	0	0.00607143	0.00569801	0	0.00431034	0	0.00226244	0.0230769	0	0	0.0037037	0.0143557	0.00559626	0.0271538	0.00826446	0.0322581	0	0	0	0	0	0	0	0	0	0	0.00615385	0.0042735	0	0	0.00893939	0	0.00714286	0	0.00292398	0	0.00452489	0.00591716	0	0.00890937	0.00666667	0.00297619	0.00533333
	Inhbb	0	0	0	0.00793651	0	0.0149547	0.0075	0.00535714	0.0181818	0	0	0.0114286	0.020979	0.00490196	0	0	0	0.0215336	0	0.00817175	0	0.00784314	0	0	0.00510204	0.0075188	0.0115741	0.0113636	0.0104167	0	0.00470683	0.00798771	0	0	0.0133505	0.00433884	0	0.00809717	0	0.00815412	0	0	0.0154545	0.0054321	0.00623377	0	0.0263158	0.00324675
	Lsmem1	0.00328947	0	0.00444444	0.00404858	0	0.0131579	0	0.0152469	0.0114087	0.00287356	0.00555556	0	0.00714286	0.00305175	0.00723623	0	0.00297619	0	0.0119949	0.00378788	0.0597148	0.0710784	0	0.113333	0	0	0	0.0666667	0	0	0.00533867	0.00405748	0.00512821	0.00614035	0.00674931	0.00512742	0.00536128	0.00516935	0.00396669	0.000829799	0.00568321	0.00466692	0.0047106	0.00750732	0.00564683	0.00480809	0.000849321	0.00323827
	Cox4i2	0	0	0	0.00594177	0.0111111	0.0042735	0.00867769	0.00899471	0	0.00625	0.00606061	0	0	0.00266667	0.0185659	0.00245098	0	0	0	0.0118343	0	0	0	0	0	0	0.030303	0	0	0	0	0.0047619	0.0119048	0	0	0	0	0	0	0	0	0.0166667	0	0.00980392	0	0	0	0
	Brinp1	0	0	0	0	0.0042735	0	0.0037594	0.00694444	0.0031746	0	0.0168651	0	0	0	0.00623188	0	0	0	0	0	0	0	0	0	0	0	0.030303	0	0	0	0.00327481	0.00335048	0.00443025	0.00345838	0.0052239	0.0071156	0.00794056	0.00490642	0.00372877	0.00445016	0.00644793	0.00608725	0.00241826	0.00670619	0.00209581	0.00510824	0.0114341	0.00500494
	Myt1l	0.015582	0.010101	0	0	0.00840336	0.00983519	0	0.00378788	0.00554017	0.024087	0.00534759	0.0138889	0	0	0.00646786	0.0107656	0.0107212	0.0058171	0.00714286	0.00782828	0	0	0	0.00757576	0.0156923	0	0	0	0	0	0.0109766	0.00347776	0.00297366	0.00446358	0.00421616	0.0081582	0.005527	0.00894336	0.00400367	0.00753138	0.00457209	0.00266362	0.0028385	0.00721741	0.0140354	0.0071417	0.00450376	0.00546031
	Tbx2	0.00744245	0	0.00487179	0	0.014881	0.0490756	0.00976256	0.0376836	0	0	0	0	0.00555556	0.00634921	0.0133053	0.00810185	0	0.0124183	0.00333333	0	0	0	0	0	0	0.00555556	0	0	0	0	0.0125	0.00490196	0	0	0	0	0	0.0196704	0	0.00793651	0.00909091	0	0	0.0166442	0.0111111	0	0	0.00827586
	Sntg1	0	0.00416667	0	0	0	0.00857613	0.00347222	0.00784314	0	0.00674007	0	0.0112392	0.110185	0	0	0	0.02	0.0314153	0	0.00557675	0.00677245	0.00462963	0	0.00294118	0.00625	0	0.0100673	0.00238095	0.0110193	0.00446429	0.00318911	0.00421279	0.00552972	0.00893258	0.0074767	0.00341344	0.00625578	0.00474316	0	0.00365516	0.0110714	0.0125746	0.00581682	0.00643556	0.00643271	0.00371885	0.00841164	0.00448902
	Kcnj5	0.00308642	0	0	0	0	0.0114166	0.00470588	0.00740741	0.00869565	0.00857143	0	0	0	0	0	0	0	0.00396825	0.00380952	0	0	0	0	0	0.0147059	0	0	0	0	0	0.00854701	0	0.00520833	0	0	0.0167989	0	0	0.00505051	0	0	0	0	0.00462963	0.00480769	0.00555556	0.0111111	0.003125
	Ccdc3	0.00588235	0.00252525	0.00194932	0.00384615	0	0.00492611	0	0	0	0	0.0454545	0.00284091	0	0	0	0	0.00229885	0	0.00226757	0.00909091	0	0	0	0.00649351	0.0142857	0.0407738	0.00505051	0	0	0.0166667	0	0.00396825	0	0	0	0.00726905	0	0.00614354	0	0.0636636	0	0.00383142	0.00799233	0.00304641	0.00438596	0.00700855	0.0110294	0
	Otp	0.00454545	0.00619195	0	0.0105556	0	0.00555556	0.0034965	0	0	0	0.010101	0	0	0.00595238	0	0	0.00446429	0	0	0	0	0	0.0555556	0	0	0	0	0.0555556	0	0.03125	0	0	0	0	0	0	0	0	0	0	0	0	0	0.00277778	0.0204969	0.02	0.0180645	0.0164286
	Ptprz1	0	0.014652	0.00738178	0.00649351	0.00615385	0.00367647	0.00280112	0.00526316	0.012987	0	0.01443	0	0	0	0.0145455	0.00646552	0.0098906	0.0026833	0.00738178	0.0037037	0	0	0	0	0	0	0	0	0	0	0.00323843	0.00387941	0.00205025	0.00388524	0.00499192	0.0064365	0.00417114	0.00324211	0.00359187	0.00639588	0.00449152	0.00328417	0.00491083	0.00489074	0.00498083	0.00557954	0.00486317	0.0042899
	Rbp1	0.00649351	0	0	0.00724638	0.00707071	0.0119048	0	0	0.00689655	0	0	0	0.00483092	0	0.00697451	0.00438312	0.00904977	0.011657	0	0.0046131	0.00219986	0.0057954	0.00287356	0.00497104	0	0.00646168	0.0012837	0.0043956	0.00145138	0	0	0.0204082	0	0	0	0	0.0192308	0	0	0	0	0	0	0	0	0	0.032	0
	Ccdc102a	0	0	0.00753532	0.00900419	0.00549451	0.00922764	0.0116848	0.00357143	0.0510244	0	0.00641026	0.00659106	0	0.0118524	0.00945166	0	0	0	0	0	0.0384615	0	0	0	0	0	0	0.030303	0	0	0.00600701	0.00294152	0.00375982	0.00483877	0.00207483	0.0219505	0.00242758	0.00391893	0.00955943	0	0.0076739	0.0073539	0.0240887	0.00599668	0.00672161	0.00359016	0.00174368	0.00341598
	Coq9	0.00444444	0.0134271	0.0112656	0	0.003861	0	0.00222014	0.00356125	0.00833333	0	0.0142857	0	0.00275482	0.00392157	0	0.00395257	0.0132035	0.00406398	0.0018797	0.00444444	0	0	0	0	0	0	0	0	0.0227273	0	0.00284091	0.00119474	0.00562518	0.0322183	0.0197755	0	0.00536881	0.00550964	0.0058408	0.00872093	0.0137982	0.00263158	0.00342782	0.00296365	0.00807136	0.00241914	0.00517512	0.0044955
	Mical2	0.00222222	0.0178571	0	0.00340136	0	0.0211486	0.0255894	0.0137944	0.00347222	0	0	0.00290698	0.010537	0.00699301	0	0.00975057	0.00347222	0.00483092	0	0.00784314	0	0	0	0	0	0	0	0	0	0	0.00111607	0.00360577	0.00481561	0.000714286	0.00716007	0.0117167	0.001443	0.00556105	0.0155206	0.000909091	0.004336	0.00724288	0.00830958	0.0178771	0.00452117	0.0052662	0.00114155	0.00129973
	Camk2n2	0	0	0.008	0	0.00510204	0.004329	0.00227273	0	0.022523	0.00326797	0.00468067	0.0089717	0	0.00480769	0	0.00384615	0	0.00452489	0	0.00714286	0	0.015873	0	0	0	0	0	0	0	0	0	0.00403226	0	0	0	0	0	0	0	0	0	0	0.01	0	0	0	0	0
	Mef2a	0.00378788	0	0.0101253	0	0.0110294	0.00591716	0	0.00263158	0	0.00478469	0.0047619	0	0.00260417	0.0186728	0.0025641	0.00568182	0.00555556	0.00653595	0	0.00987248	0	0	0	0	0	0	0	0	0	0	0.00640838	0.00533918	0.00844422	0.00353423	0.00285319	0.00508981	0.00300717	0.00455233	0.00496253	0.00323232	0.00714313	0.00212156	0.0413582	0.0136457	0.00326038	0.00304622	0.013927	0.00583619
	Pi15	0.00413223	0.00555556	0.0156177	0.00367647	0.00292398	0.00641026	0.00462963	0.0135975	0	0	0	0	0	0	0.00189394	0	0	0	0	0	0	0.0147059	0	0	0	0	0	0	0.0227273	0	0	0	0	0.00757576	0	0.0148148	0	0	0.0294118	0	0	0	0.00961538	0	0	0	0	0
	Grn	0.0164835	0.0214286	0.0175439	0	0	0.0138272	0	0.00760417	0.00405093	0.00529101	0.00263158	0	0.0238095	0.00529101	0	0.00483092	0	0	0.00324675	0.00277778	0	0	0	0	0	0	0	0	0	0	0.00886415	0.0155172	0.00446429	0.0164835	0.00446429	0.00583328	0.00674716	0.00216727	0	0	0.00757863	0.0021645	0.00571429	0	0	0	0.00347222	0.00689655
	Glrx	0.00416667	0	0.00454545	0	0.00710784	0.00347222	0.00505051	0	0	0.00297619	0.00392157	0.0149868	0.0034965	0	0.0026455	0.005	0.0126613	0.00684099	0.00475	0.00405452	0	0.0116959	0	0	0	0	0	0	0	0	0.00809579	0.0154198	0.0232368	0	0.00443262	0.00376157	0.00587241	0.00436909	0	0.00741501	0.00700068	0.00248898	0.00493607	0.00164474	0	0.00192308	0	0.00134771
	Rhoc	0	0	0	0	0	0	0	0	0	0	0.0168956	0.00541872	0.00285714	0.00363636	0	0	0.0413105	0.0622688	0.0226757	0	0	0.0833333	0	0	0	0	0	0	0	0	0	0	0	0.00384615	0	0.0133312	0.0145311	0.00196078	0	0	0	0.00945378	0.002457	0.00647911	0.00396825	0	0.00512821	0
	Add3	0	0.00446429	0.0102496	0.0357576	0.0034965	0.00434783	0	0.0132576	0.0175439	0.00137363	0.015625	0	0.00606061	0	0	0.00549451	0	0.00561941	0.00308642	0.00731707	0	0	0	0	0	0	0	0	0	0	0.00543487	0.00961756	0.00422867	0.00411062	0.00444984	0.0051235	0.00453158	0.00729098	0.00469377	0.00445101	0.00416731	0.00394382	0.00518475	0.00542535	0.00410886	0.0044416	0.0042257	0.00479617
	Lbx1	0	0	0.00961538	0	0.0031981	0	0.0127047	0	0.0047619	0.0130252	0	0	0.00714286	0.0075188	0	0.00773002	0.00324675	0	0.0277778	0	0	0	0	0	0	0.025	0	0.0181818	0	0.0416667	0	0	0.0454545	0	0	0	0.0133333	0	0	0	0	0	0.01	0	0	0	0	0
	Bex1	0	0	0	0.0112299	0	0.00925926	0	0	0	0	0.0123457	0.0142857	0.017316	0	0	0.0166667	0	0.0192308	0	0	0	0	0	0	0	0	0	0	0	0	0	0	0	0	0	0	0	0	0	0	0	0.0833333	0	0	0	0	0	0
	Barhl1	0.025	0	0	0.0058114	0.0111111	0.00527494	0	0	0.00763126	0.00714286	0	0.00555556	0.00933442	0.00833333	0.0123457	0	0	0.00886728	0.00320513	0.00333333	0	0.0128571	0	0.0020284	0.005	0.0111111	0	0	0	0	0	0.00154799	0.00338164	0.00366667	0.00626812	0.00154799	0	0.00144928	0.00226757	0.00819923	0.00255754	0.008	0.00687548	0	0.00147059	0.00357143	0.00818356	0.00550478
	Grip2	0.00510204	0	0.0112924	0.00589744	0.00449761	0.0130473	0.0129644	0	0.00911369	0.00284091	0.0354167	0.0157407	0.002	0.00357143	0.00462963	0.00553161	0.005	0	0	0.00210526	0	0	0	0	0	0	0	0	0	0	0.0104285	0.00403992	0.00330137	0.0042919	0.00201922	0.033062	0.00569954	0.00179844	0.00600502	0.00711701	0.00784065	0.0037382	0.00488943	0.00471746	0.00434799	0.00297113	0.00298529	0.00436419
	Chst14	0.0215054	0.003003	0.00588745	0.0666667	0.0110544	0.00477778	0.00684524	0.00462963	0	0	0.00653595	0.00699301	0.00446429	0	0.00694444	0.00294118	0	0.00526316	0.00599129	0.0029985	0.00297619	0.00458333	0.00965309	0.0207991	0.0169146	0.018711	0.000985222	0.00294118	0.00481859	0	0	0	0	0	0	0	0	0	0	0	0	0	0	0	0	0	0	0
	Syn1	0	0	0.0181818	0	0.015873	0	0.00757576	0.00444444	0	0	0	0.0128099	0.00333333	0	0	0	0.030303	0	0.0166667	0	0	0.0285714	0	0	0	0	0	0	0	0	0	0.0117803	0.00378788	0.00870777	0.00675119	0.00282208	0.00175439	0.00440075	0.0032424	0.00706273	0.00146199	0.00388091	0.00821256	0.0117188	0.00505051	0	0	0.00272904
	Anxa2	0.00762527	0	0	0.0031746	0	0.0026455	0.0111111	0.0037037	0	0.00201613	0.00943732	0	0.0125	0	0	0.009375	0.00277008	0.00350877	0	0	0	0	0	0	0	0	0	0	0	0	0.00647408	0.00505577	0.00318635	0.00648423	0.00826716	0.00457519	0.00904698	0.00167127	0.00736862	0.0038665	0.00607367	0.00570726	0.0160367	0.00406756	0.00538034	0.00682165	0.0119896	0.00720982
	Pde7b	0.00555556	0.00280112	0	0.00500853	0.0139753	0.00883327	0.00555556	0.00802139	0.00862069	0	0	0	0.00505051	0.00786937	0.00790514	0.0034965	0	0.00520833	0.0030303	0	0.0357143	0.00877193	0	0	0	0	0	0	0	0.0125	0.00712317	0.0070007	0.00526046	0.00641633	0.00465497	0.00524285	0.00477718	0.00726965	0.00553575	0.00322483	0.00460446	0.00631741	0.00455019	0.00616319	0.00918198	0.00398747	0.00598126	0.00592458
	Abcb1a	0	0	0	0	0	0	0	0	0	0	0	0	0	0	0	0.003125	0	0.003663	0.00692042	0	0	0	0.0125	0.00952381	0	0	0	0	0	0	0	0	0	0	0.0521637	0	0	0	0	0	0	0.0416667	0.0142857	0	0	0	0	0
	Proca1	0	0	0.0104167	0.00694444	0	0.00606061	0.0119639	0.003125	0.00961538	0.00671296	0.00362319	0.0031746	0	0.00549451	0	0	0	0.0037594	0.0112045	0.0058971	0	0.0301587	0	0	0.00952381	0	0	0	0.00526316	0.0108696	0.00937516	0.00600645	0.00238095	0.00309066	0.00480769	0.00290391	0.00767976	0.0051335	0.00421708	0.00768875	0.00548037	0	0	0.00621417	0	0.0035742	0.00711995	0.00641391
	Tdrp	0.0105263	0.00733083	0.0114985	0.00329193	0.00669643	0.00235294	0.00229885	0.00176367	0.00454545	0.00808824	0	0.00310559	0	0.0131235	0	0	0	0	0.00578222	0.00245098	0	0	0	0	0	0.010101	0	0	0	0	0.00574838	0.00371716	0.00594387	0.00454376	0.00132399	0.0211287	0.00608887	0.00389008	0.00463779	0.0126422	0.00305225	0.00556457	0.00752224	0.0065334	0.00437282	0.0040118	0.00409604	0.00221842
	Wnt1	0.00321429	0.00640974	0.010101	0.0160598	0	0	0.00854701	0	0.00836166	0.0390283	0	0.00880682	0.00206612	0.00419437	0.0109954	0.0084127	0	0	0	0.0128205	0	0	0.00961538	0	0.00657895	0	0	0	0.00840336	0.0515152	0	0	0	0	0	0.02	0	0.0142857	0	0	0	0	0	0	0	0.0119048	0	0
	Nkx1-2	0	0	0	0	0	0.00833333	0.0188964	0.0121212	0.00724638	0	0.00501253	0	0	0	0.0363636	0.0786477	0.00854701	0	0	0.0214844	0	0	0.00909091	0.00925926	0	0.0175926	0	0.0178571	0	0	0	0.00408163	0	0.0191765	0	0	0.0208333	0	0	0	0.0126263	0	0	0.00533333	0.0045977	0.00287356	0.0100309	0.00416667
	Gng11	0	0.0266667	0	0	0.0111111	0.010442	0.00478469	0.0195395	0.00827991	0	0.00396825	0	0.00190476	0.00860324	0.001287	0	0.0042735	0	0.0571429	0.00952381	0.0247253	0.00980392	0.025641	0	0	0.047619	0.00454545	0.0123839	0	0	0.0127172	0.00267045	0	0.00207039	0.00697168	0	0	0.00266667	0.00334467	0.00351267	0.00449145	0.00337838	0.00277778	0	0.0129382	0.0025641	0	0.00133333
	Megf10	0	0	0	0.00404858	0	0.0127035	0.00416667	0.00595238	0	0	0	0.00689655	0.00260417	0	0.00520833	0	0	0	0.00416667	0	0.0078125	0	0.0305556	0	0	0	0	0	0	0	0.0117326	0.0113197	0.00592558	0.00456386	0.00326605	0.00342422	0.00457675	0.00455254	0.00449486	0.00854272	0.00369551	0.0137935	0.00424241	0.00465565	0.00577427	0.00522008	0.00504716	0.00696536
	Cacna1i	0.00529101	0.00340136	0.00378788	0.0109456	0	0	0	0.0102041	0.00307692	0.00555556	0.00505051	0.00421053	0.0152882	0	0.0162338	0.00694444	0.00333333	0.00967492	0	0.00702076	0	0	0	0	0	0.025	0	0.0222222	0.010989	0	0.0204154	0.0213619	0.00806026	0.00879993	0.0051157	0.0115552	0.0186405	0.00281393	0.00571246	0.00556914	0.00510719	0.00192514	0.0122807	0.00618687	0.00263889	0.000793651	0.00633106	0.00357445
	Shisa9	0	0	0.00868056	0.00446429	0	0.00606061	0.0159051	0	0.00265252	0	0	0	0	0.00529321	0.00549451	0.00740741	0	0	0	0	0	0	0	0	0	0.0113636	0.00549451	0	0.0037037	0.0222222	0.0111685	0.000992297	0.0245877	0.00492868	0.00482138	0.00584469	0.00682854	0.00253378	0.00473542	0.00445146	0.0140485	0.00271673	0.0025847	0.01	0.00150571	0.00397541	0.000793021	0.0043084
	Lmx1b	0.00786937	0	0	0	0.00617284	0	0.00833333	0.0227273	0.0042735	0	0	0	0.0177778	0.00520833	0.00666667	0	0.00413223	0.0157457	0.00617284	0.00698925	0	0	0	0	0	0	0	0	0	0	0	0	0	0	0	0.00568182	0.00649351	0	0	0	0	0.0185185	0	0	0.00869565	0	0	0
	Kif17	0	0	0.0098516	0.00297619	0.011886	0.00266667	0.00698624	0.01	0	0	0.00246914	0.0061905	0	0.00560224	0	0.00367647	0	0	0.00744843	0.00462963	0.00892857	0	0.00666667	0	0	0	0	0.0210526	0.00285714	0.00694444	0.0035579	0.00675926	0.0031477	0.00469271	0.00641306	0.00612386	0	0.00478236	0.00723442	0	0.0031746	0	0.0026822	0.0085034	0.00500798	0.022244	0.00423729	0.0120067
	Cers4	0.00974967	0	0.00865801	0.00333333	0.00844156	0	0.00534759	0.0222222	0	0.00542265	0.00396825	0.00228833	0.00630588	0.00588235	0.00804302	0.017506	0	0.00689655	0.00877193	0.00453159	0.0162948	0	0	0	0	0	0	0	0	0	0.00669291	0.00692973	0.0133149	0.0043954	0.00542634	0.00496952	0.00465297	0.00489057	0.00448053	0.00425911	0.00400985	0.00325387	0.00332939	0.0180316	0.00809881	0.00403601	0.00825949	0.00959159
	Aldh3b2	0.00695652	0.00430108	0.003125	0.00378788	0.00492611	0	0	0.0075	0.00351891	0.00559163	0.00527635	0	0.0075188	0.0117521	0.00549451	0.00444444	0.0120205	0	0	0.00181818	0	0	0	0	0	0	0.0223979	0	0	0	0.00985222	0.00136054	0	0.00489921	0.00398111	0.00324675	0.00348837	0.00430839	0.00281385	0.00348075	0.00718018	0.00428982	0.0016835	0.00570566	0.00631225	0.00552536	0.0018797	0.015301
	Rtkn2	0.00952381	0.010582	0.0155291	0	0.0155303	0.00255102	0	0	0	0.0637255	0	0.00490385	0	0.00384706	0.00619195	0.00274725	0.00238095	0.00598538	0.00524397	0.00175439	0	0	0	0	0	0	0	0.0606061	0	0	0.00348558	0.0032634	0.00620311	0.00646853	0.023539	0.00178253	0.00422833	0.00131752	0.00773845	0.00438596	0.00416667	0.0063479	0.0398797	0.0082648	0.00575798	0.0128078	0.00536232	0.00410256
	B3galt2	0	0	0	0	0	0	0	0	0	0	0	0	0	0.0178571	0	0.01	0	0.00309598	0	0.0110432	0.00854701	0	0	0.0125	0	0	0	0.00946055	0	0.004329	0.0180432	0	0.0354867	0	0.00666667	0.00477783	0.05	0.0666667	0.0157895	0	0	0.00869565	0	0	0	0	0.00649351	0.0103704
	Msrb2	0	0.0297619	0.00697279	0	0	0.0216117	0.0034965	0	0	0.0115546	0.0047619	0	0	0.0026738	0.00692308	0.00892857	0	0.00595238	0	0.0178571	0	0	0	0	0	0	0	0	0	0	0.00383921	0.00111111	0.00772025	0.00163666	0.00618397	0.00234955	0.00517439	0.00293303	0.00438988	0.00938601	0	0.00320228	0.00430153	0.0034632	0.00420543	0.00217391	0.00474806	0.00161031
	Zfp786	0	0	0	0	0.00789141	0.0147059	0	0	0.00719572	0	0.0352941	0.00529101	0	0.0037037	0	0	0	0	0	0	0	0	0	0	0	0	0	0	0	0	0.0253842	0.00633745	0.0173265	0.0158007	0.0418871	0.011322	0.0208333	0	0	0	0	0.00223214	0	0	0.00934477	0.00462963	0.0108902	0.0406704
	Mybpc1	0.0201681	0.0107962	0	0	0	0	0.00840336	0.0176282	0.00404858	0.00875	0.00320513	0.00207039	0	0	0.00740741	0	0.00367647	0.0067762	0	0	0	0	0	0	0.0047619	0	0	0.0131579	0	0	0.00435291	0.0023384	0.00728601	0.00401528	0.00353624	0.00757443	0.00180153	0.00208361	0.00655837	0.00275389	0.00566731	0.00365558	0.00202219	0.00811948	0.00502107	0.00424457	0.0036168	0.00456342
	Ada	0	0	0	0	0	0.0346867	0.0042735	0	0.00621118	0.0185185	0	0.00295858	0.00592593	0	0	0.00441919	0.00516796	0.00255754	0	0.00555556	0	0	0	0	0	0	0.0416667	0	0	0	0.0173107	0.0186422	0.0355261	0.00405506	0.0107701	0.00859693	0.00343274	0.0117063	0.026419	0.00281955	0.00277922	0.0195864	0.00389371	0.00735573	0.00484262	0.00436163	0.00527635	0.00792869
	Gja3	0.0105263	0.0449735	0.00222222	0.00222222	0.00416667	0	0.0104382	0	0.00505051	0	0.0104895	0.00384615	0.00277778	0	0.00793651	0	0	0	0	0.0178571	0	0	0	0	0	0	0	0	0	0	0.00530321	0.00794746	0.00554788	0.00481507	0.0119187	0.00774067	0.00786557	0.0049985	0.00433346	0.00370199	0.00441389	0.00550904	0.00237137	0.00472284	0.00467334	0.00480966	0.00366596	0.00444094
	Adgra2	0.00363757	0.00294118	0.00344828	0	0.00347222	0.0135054	0.00500801	0	0.00796182	0.00462963	0	0.00923077	0	0.00119048	0	0.0116402	0.02	0.00920635	0.00818182	0	0.0246914	0	0	0	0	0	0.00980392	0	0.0163399	0.00526316	0.00724078	0.000912058	0.00810884	0.00334377	0.00423209	0.00269083	0.00412009	0.0036901	0.00622322	0.00455471	0.00566624	0.00838966	0.00322959	0.00496402	0.00337335	0.0153785	0.00512884	0.00488787
	Wscd2	0	0.00222222	0.00808081	0.0158363	0	0.00600418	0.00490196	0.00680272	0.0122778	0	0.00451852	0.00705128	0	0	0	0.0104167	0.0042735	0.00308642	0.00386518	0.00239234	0.0030303	0	0.0025	0.00477193	0.004329	0.0126263	0	0	0.0106838	0	0.00217535	0.00634585	0.00568746	0.0023631	0.00258876	0.00282738	0.00793651	0.00139509	0.00232558	0.00815132	0.0059497	0.00559262	0.00500833	0.00404578	0.00178814	0.00267182	0.014144	0.017349
	Kcnq2	0	0.00357143	0.004	0.00604056	0.0138557	0.0078125	0.0176136	0.012605	0.00833333	0	0.00363636	0.0025641	0.00324675	0.00769231	0	0	0.0200535	0.003125	0	0	0	0.010101	0	0	0.0160256	0	0	0.04	0	0.0333333	0.00946838	0.00671276	0.00466277	0.00453123	0.0190455	0.00479464	0.00565012	0.00288134	0.00274211	0.00633595	0.00387379	0.00526121	0.00448408	0.00289662	0.00480453	0.00267698	0.00611648	0.00373325
	Gstm5	0.0136054	0.00787775	0.00390625	0.00534759	0.00956938	0	0.00751253	0.00694444	0.00260417	0.0175565	0	0	0	0.0102041	0.00757576	0	0	0	0.0031746	0	0	0.0192308	0	0	0	0	0	0	0	0	0	0	0	0	0	0	0	0	0	0	0	0	0	0	0	0	0	0
	Pax9	0	0.00362949	0.015	0.0142857	0.00926164	0.025974	0.00294118	0.00548387	0.00416667	0.00274725	0.0171491	0	0.0150007	0.00757576	0.0167208	0	0.00274725	0	0	0.00916667	0	0.0125	0.02	0	0.00680272	0	0	0	0	0	0	0	0	0	0	0	0	0.0238095	0.0461538	0	0	0	0	0	0	0	0	0
	Sema3b	0.00462963	0.0268519	0	0.00145349	0.00376984	0.00132275	0.0026455	0.00703682	0.00590035	0.00833333	0	0	0.009375	0	0.00684625	0.0042735	0.00554017	0.00826446	0	0.0126984	0	0	0	0	0	0	0	0	0	0	0	0	0	0	0	0	0	0	0	0	0.09375	0	0	0	0	0	0	0
	Ripor2	0.00907407	0	0.0102388	0.00883327	0.00790514	0.00793651	0	0.0161376	0.00555556	0.0125541	0	0.0178571	0	0	0	0.012987	0.0153423	0	0.00500801	0	0	0	0	0	0	0	0	0	0	0	0.005557	0.00420435	0.0040996	0.00506714	0.00586857	0.00395308	0.00428563	0.00477509	0.00748322	0.0063164	0.00445515	0.00343398	0.0038552	0.00363985	0.0110151	0.0030544	0.00619532	0.0129224
	Prkce	0.0142857	0.0155844	0.0136905	0	0	0.0037037	0	0.00446429	0.00562072	0	0.00409014	0.00502392	0	0	0.104567	0.038961	0.237642	0.0108696	0.0192308	0	0.00347222	0	0.00634921	0.00568182	0.00591716	0	0.00445157	0.00164204	0.0034965	0.0037037	0.00747805	0.00582925	0.00992891	0.00641478	0.00737882	0.00604436	0.00432512	0.00459223	0.00538687	0.00840659	0.0050498	0.00476339	0.00579265	0.00564933	0.00681004	0.00441289	0.00550311	0.00532866
	Cldn1	0.01	0	0	0	0.0102945	0	0.005	0	0.0139601	0	0.0111111	0	0.00649351	0.0058642	0	0	0	0	0.034188	0	0.025	0	0.00892857	0.0222222	0	0	0.00641026	0	0	0	0.00329992	0.0870724	0.0583952	0.00364274	0.00360295	0.0075127	0.00375661	0.001443	0.0110195	0.00331002	0.0175845	0.00245634	0.00645124	0.00318545	0.00390831	0.00421993	0.0105933	0.009224
	Celf4	0	0.0138889	0	0	0	0	0	0	0	0	0.0193452	0.00892857	0.00634921	0.0142857	0.0037594	0.00470379	0.015873	0	0.00694444	0.00657895	0	0.00328947	0.021645	0.0047619	0	0	0	0	0.00625	0	0.00355241	0.00441339	0.00449507	0.00472465	0.00538103	0.00426653	0.00801381	0.00508185	0.00616882	0.00519208	0.00459235	0.0112257	0.00559607	0.00567883	0.00405544	0.00762715	0.00580544	0.00607277
	Ncoa3	0.0122768	0.00494505	0	0	0	0	0.0047619	0.00480769	0.0130719	0.0237544	0.00705128	0	0.0166667	0.0126221	0.0214485	0	0.00280112	0.00587121	0.00620491	0.00590763	0	0	0	0	0	0	0	0	0	0	0.00857185	0.00554597	0.0096317	0.00760351	0.00407789	0.00818818	0.00433315	0.0109761	0.00656778	0.00301372	0.00334559	0.00974281	0.0056767	0.00542105	0.00534646	0.00605885	0.0144925	0.0044314
	Col6a1	0	0.010101	0.00634921	0.00589744	0	0.00997221	0.00284091	0	0.00570175	0.00443723	0.00625	0.0144338	0.0136142	0.00805861	0	0.00240385	0.0120619	0.0124224	0.00680556	0.00428628	0.00617284	0.00833333	0	0	0.0208333	0	0	0	0	0	0	0.0123457	0	0	0.00505051	0.004	0.00724638	0.0214805	0	0	0	0.0147059	0	0.0121212	0	0	0.0102041	0.00591716
	Adamts6	0.0166667	0.00413223	0	0	0	0	0.015873	0	0.00670163	0.0213018	0	0	0.00568182	0	0	0.0416667	0	0.0232372	0.00680272	0	0	0	0	0	0	0	0	0	0	0	0.0332046	0.0313062	0.019325	0	0.00505051	0	0.0137097	0.0133333	0	0.00795064	0	0	0.00442281	0.00691877	0.00431034	0.00772201	0	0
	Klhdc8a	0.0047619	0.00769601	0.00454545	0	0.00675676	0.0105797	0.0068777	0	0.0133333	0	0	0.0071618	0	0	0	0.00857143	0	0.00791246	0.00252525	0.00507703	0.0112887	0.00833333	0.0211931	0	0	0	0.00568182	0.00625	0.00340136	0.00742424	0.0130052	0	0.00227273	0	0.00593542	0.00223214	0.0119915	0.00166667	0.0120563	0.00699301	0.00238095	0.00620791	0.00173913	0.00160256	0.0065	0	0.00737179	0.0108724
	Tspoap1	0.00746021	0.00274725	0	0	0.0154486	0	0.0133333	0	0	0	0	0	0.00454545	0	0	0	0	0	0.005	0.0283929	0	0	0.0107274	0.0104167	0	0.00617284	0.00238095	0.00372024	0	0	0	0	0	0	0.00854701	0.0416667	0.0119048	0	0	0.0172414	0	0.0294118	0	0.00854701	0	0.00668896	0	0.00724638
	Slc9a1	0	0	0.00733627	0	0.00241546	0.00326797	0	0.0171569	0.00396825	0.010989	0.00207039	0	0.00404858	0	0.00568182	0.0177778	0.00396825	0.00390625	0.00840336	0.0106952	0	0.0099681	0	0.0277778	0	0	0.0034965	0.00580808	0	0.00742321	0.00897761	0.00333652	0.00464264	0.00482623	0.0123431	0.0134515	0.0053957	0.00754643	0.0104867	0.00309464	0.00865551	0.00780521	0.00619708	0.00504215	0.00519456	0.00701235	0.00446629	0.00351569
	Dkk3	0.00625	0	0.0153571	0.00650695	0.00493624	0.0145425	0.024121	0	0	0.0031746	0.00607887	0.00438596	0	0.00297619	0	0	0	0	0	0.00297619	0	0	0	0	0	0.0133333	0	0	0	0	0.0131579	0.03125	0	0	0	0	0	0	0	0	0	0.00980392	0	0.0189286	0	0	0	0
	Stmn4	0.00384615	0	0	0	0.00190476	0	0.00885647	0.00255102	0.0178571	0	0.0102299	0	0.00295858	0.00980392	0	0	0	0.0111111	0	0	0	0	0	0	0	0	0	0	0	0	0.000961254	0.00611126	0.00117613	0.0044697	0.0190079	0.00333333	0.00367051	0.00423024	0.00912079	0.00290417	0.0359551	0.0544573	0.013397	0.00464302	0.00456318	0.00702037	0.00115207	0.00813626
	Dclk2	0.00512821	0.00512821	0.00877193	0.0129538	0.00615764	0.00416667	0.0119048	0	0.00757576	0.00763158	0.00714286	0.0124831	0.00396825	0	0.00595238	0.00568182	0.00483092	0	0.00785819	0	0.0120301	0.00277778	0.0015674	0	0.0105263	0.00649351	0.00714286	0	0.0140741	0.0173913	0.0266063	0.021032	0.00315642	0.006138	0.00537191	0.00668566	0.00381205	0.00588252	0.00381691	0.00148981	0.00437096	0.0053039	0.0071656	0.00797351	0.00268263	0.0184001	0.0355773	0.00483985
	Lama2	0.00174825	0.007507	0.0117188	0.00277778	0.00784314	0.010101	0.00228833	0.00239234	0	0	0	0.0131868	0	0.0031746	0.0115385	0	0	0	0	0.00595238	0	0	0.0833333	0	0	0	0	0	0	0	0.00495071	0.00586843	0.00553303	0.00898351	0.00502193	0.00427743	0.00734189	0.00526863	0.00507582	0.00593821	0.00433064	0.00590334	0.00563004	0.00429041	0.00459848	0.00931941	0.00486071	0.00504527
	Rassf5	0	0	0	0.00480769	0.00972497	0.002331	0.00482677	0.00701754	0.00812796	0.015873	0.00392157	0.0042735	0	0	0.0224992	0	0	0.0137061	0.00584795	0	0.0208333	0	0	0.0105263	0.00769231	0	0	0	0	0	0.00140719	0.0152973	0.00806133	0.00447274	0.0100677	0.00485725	0.00623378	0.0120485	0.0063365	0.00551087	0.00488805	0.00633004	0.0101547	0.00438322	0.007358	0.0054987	0.00380288	0.00356537
	Colec10	0.0322537	0.0365419	0.00694444	0	0	0	0.0125	0	0.125	0	0	0.0208333	0	0	0.00699301	0.0125927	0	0	0.00304471	0.020202	0.03125	0	0.025	0	0	0	0	0	0	0	0.00520187	0.00291931	0.00682093	0.00389138	0.00277778	0.00901025	0.00541971	0.00921258	0.0077517	0.00175758	0.00282636	0.00247253	0.00526562	0.00433654	0.00439712	0.00510919	0.0045281	0.00536975
	Map3k20	0	0.0037037	0.00390625	0.0172511	0	0.0061553	0.00396825	0.0184524	0.0334184	0.0238095	0.0333333	0.012987	0	0	0.00384615	0	0.00769231	0	0	0.0214286	0	0	0	0	0	0	0	0	0.0318182	0	0.0039514	0.0056439	0.0121846	0.0134615	0.00201432	0.00594591	0.00294613	0.00315534	0.00632679	0.00354329	0.00359405	0.00393459	0.00485951	0.00351851	0.00950759	0.00325842	0.00196759	0.00383875
	Hcls1	0.00347222	0	0.00430718	0	0	0.00353535	0.00238095	0	0.00395257	0	0	0.011886	0.00310559	0.00333333	0.00630703	0	0.00568182	0	0.00510204	0	0	0	0.0294118	0	0	0	0	0	0	0	0.00526316	0.00568694	0.00108108	0.00537634	0	0	0.00359517	0	0	0.00735294	0.0123626	0.00347222	0.00588768	0.00631831	0	0.00350877	0.00396825	0.00326797
	Trps1	0	0	0	0	0	0	0	0.00543478	0.00505051	0.068846	0.0639881	0	0	0	0.0142857	0.00952381	0.00714286	0	0.00357143	0	0	0	0	0	0	0	0	0	0.03125	0	0.00396736	0.00840613	0.00747291	0.0046169	0.010648	0.00767375	0.00662627	0.00156064	0.00842555	0.00544205	0.007533	0.0148305	0.00385388	0.00651475	0.0033517	0.0040625	0.00680401	0.00301013
	Hba-x	0	0.00763158	0.00527778	0.00646168	0.0124339	0.00534759	0.00568087	0.0216799	0.0328081	0.077263	0.0128205	0.00357143	0.00260417	0	0.00995843	0.00569801	0.008	0	0	0.00626781	0	0	0.0119048	0.00769231	0	0.0277778	0.0350877	0	0	0	0.0190476	0	0.020202	0.0243902	0.0070922	0	0.0141844	0	0.0104167	0.003663	0	0	0.00892857	0	0	0	0	0
	Calb2	0	0	0.0153061	0	0.00453704	0.00608178	0.00505051	0.00735294	0	0.00416667	0.0146473	0.0306774	0.013141	0.00913674	0.00595238	0.00555556	0.00645161	0.00529101	0.00408163	0.00443036	0.02	0.133333	0	0	0.0242647	0	0	0	0	0	0.00219031	0.00401846	0.00441802	0.0118787	0	0.00397159	0.00353358	0.0011125	0.00257558	0.00489388	0.0048553	0.00648267	0.00501089	0.00230368	0.00416878	0.00418007	0.00361815	0.00656633
	Npy1r	0.00660451	0.00630789	0.003367	0.00217865	0.00413127	0.00238095	0.0138889	0.00694444	0.00843455	0.0464331	0.0264483	0.0490945	0.0266526	0	0.00328947	0	0.00411523	0.0104268	0.0347094	0.00588235	0.02	0	0.0185185	0	0	0	0	0	0.0172414	0	0.021977	0.00300418	0.00297436	0.0143089	0.00966923	0.00792578	0.00258251	0.00469529	0.00432039	0.00758192	0.00516218	0.00109649	0.00674212	0.0102207	0.00495581	0.00232288	0.00345125	0.00822576
	Msx3	0.00333333	0.00438596	0	0.00847953	0	0.00992063	0.010989	0	0.01085	0.00690436	0.005	0.015	0.00758449	0.0139037	0	0	0.00367647	0.00674716	0	0.003125	0.0102564	0	0	0	0.0166667	0	0	0.00555556	0	0	0	0	0	0.0125	0	0	0	0.0119048	0	0.015873	0.00478469	0	0	0	0.00714286	0.0224868	0	0.0266667
	Smc1b	0.0117647	0.00837054	0.00793651	0.0154762	0	0	0	0.00505051	0	0.00309598	0.00757576	0.00384615	0	0	0	0.00465186	0.00340136	0.00258398	0.00495484	0	0.0568182	0.0208333	0.0123457	0	0	0	0	0.0144928	0.0294118	0	0.0175926	0	0	0	0	0.00637196	0.00946904	0.00396825	0.00802676	0.00918492	0.010101	0.0355556	0	0	0	0	0	0.00340136
	Eppk1	0	0.00245098	0	0.00587121	0	0.00866441	0	0.00505051	0.00649351	0.00797619	0.0148359	0.00446429	0.00583333	0	0.00694444	0	0	0.00659341	0	0.004329	0	0.00708968	0	0.00617284	0.002	0.00769231	0.00682759	0.00441176	0.00108108	0.00857143	0.00390625	0.00271739	0.00491209	0.00620926	0.00654469	0.0409982	0.00171193	0.00482665	0.00733701	0.00369748	0.0034769	0.0036888	0.00456334	0.00108225	0.00454545	0.00565662	0.00185185	0.0041625
	Bcam	0	0.00420168	0	0.0042735	0.00945992	0.00350877	0	0.0185185	0	0	0.0113636	0.00452489	0.003663	0.00666667	0.0128099	0.00881832	0	0	0.013587	0.0545455	0	0	0	0	0	0	0.0227273	0.0227273	0	0	0	0.00519481	0.00967742	0.0606061	0	0	0.0114583	0	0	0	0	0.00545455	0.00694444	0.0047619	0	0	0.00935065	0.00207039
	Dab1	0.0113636	0.0133333	0.0063962	0.00745614	0	0.0169048	0.0030303	0.00595238	0	0.00277778	0.00641026	0.0106209	0.0204979	0.00526316	0.00297619	0	0.0555556	0	0	0.0113636	0	0	0	0	0	0	0	0	0	0	0.00505265	0.00690618	0.00892261	0.0052516	0.00602969	0.00538682	0.00595992	0.00399354	0.00424729	0.00477684	0.00483434	0.00681671	0.0054056	0.00594954	0.00754725	0.00438937	0.00500568	0.00631442
	D630023F18Rik	0.00277778	0.0085213	0.0438272	0.005	0.00892857	0	0	0	0	0	0.00849673	0	0.00939153	0	0	0.0344828	0	0	0	0.128924	0	0	0	0	0	0	0	0	0	0	0	0.00526316	0.00840336	0	0.00750916	0	0	0	0	0	0	0	0	0	0.00649351	0	0.00520833	0.025
	AI661453	0	0	0	0.0104618	0	0	0	0.00240385	0	0	0	0.0185185	0	0	0.00625	0.00478469	0	0	0.0104575	0	0	0	0	0	0	0	0	0.00875421	0	0	0.00356796	0.00613447	0.00623594	0.00175246	0.0092452	0.00301511	0.00618573	0.00394444	0.0433333	0.00417398	0.00320333	0.000943732	0.0415644	0.00347556	0.00325203	0	0.00852487	0.028885
	Akap13	0.00745551	0.0363636	0.00816737	0.00175439	0.00231481	0.0112233	0.155789	0.00454545	0	0.077381	0	0	0.0083042	0	0.031746	0	0	0	0.00506614	0.00555556	0	0	0	0	0	0	0.00909091	0.0238095	0	0	0.00409908	0.0051573	0.00605781	0.00465589	0.00277718	0.00526931	0.0043057	0.00499595	0.00572702	0.00470641	0.00635266	0.0155256	0.00484955	0.00367576	0.00349029	0.00525928	0.00460711	0.00593777
	Stk26	0.00694444	0.0150794	0.0117647	0.0168067	0	0	0.0384615	0	0	0.00444444	0.0042735	0	0	0	0.010989	0.0166667	0	0	0	0	0	0	0	0	0	0	0	0	0	0	0	0	0	0	0	0	0	0	0	0	0	0	0	0	0	0	0	0
	Nudt17	0.00378788	0	0	0.0238095	0	0	0.0142677	0.0124813	0.00239234	0	0	0.00320513	0.00978535	0.00326797	0	0.00606061	0	0	0	0	0	0	0	0	0	0	0	0.047619	0	0.0227273	0	0	0	0	0	0	0	0.0238095	0	0	0	0	0	0	0	0	0	0
	Cdcp1	0.00555556	0	0.00517076	0	0.00529101	0	0.00392157	0.00636395	0	0.0047619	0.00659658	0.0173823	0.00617284	0.0204288	0	0.00828877	0.0356284	0.0030303	0	0.00543478	0	0.0138889	0	0.0104167	0.0576923	0.00694444	0.025	0	0	0	0.00371724	0	0	0.00672542	0.00741276	0	0.0373606	0.00399666	0.00566243	0.00324491	0.00293398	0.00269064	0.0039162	0.00463957	0.00707701	0.0122257	0.0168319	0.010851
	Srsf12	0	0.0464646	0	0	0.00984127	0	0	0.00700615	0	0	0.0140306	0	0.00452489	0.0046875	0	0	0	0.008	0.004329	0.00480769	0	0	0	0	0	0	0	0	0	0	0.00786482	0.00212598	0.00193452	0.00890509	0.00371896	0.00542468	0.00365366	0.00200036	0.00302378	0.00537417	0.00243685	0.00598769	0.00700714	0.00637748	0.00852843	0.00381679	0.00759222	0.00673384
	Lmo3	0.00606061	0.0178844	0	0	0	0	0	0	0.00416667	0.0142857	0	0.00452489	0	0.00241546	0.00280112	0.00420168	0.0072549	0.00834008	0	0.020202	0	0	0	0	0	0	0	0	0	0	0.00572579	0.00433902	0.00562732	0.00523332	0.00473157	0.00401315	0.00709612	0.00789281	0.00522629	0.00469574	0.00875703	0.00438904	0.00513385	0.00589488	0.00623595	0.00591218	0.00672181	0.0119449
	Grb14	0	0	0.00228833	0.00277778	0	0	0.0833333	0	0.0282828	0	0.00641026	0.00208333	0.00485642	0	0.00606061	0.0115937	0.00653595	0.00694444	0.00446429	0.0130208	0	0.00833333	0	0	0	0	0.00534759	0	0.0238095	0	0	0.00591716	0.00512821	0	0	0	0	0	0	0.00808824	0.00871212	0	0.00454545	0.0280366	0.00641026	0	0.0113636	0
	Shc3	0	0	0	0.00880682	0	0.012037	0.0142915	0.00869565	0.00609756	0.00612245	0.00647773	0	0	0	0.00981405	0	0.0175902	0	0.00520833	0.00536243	0	0.0333333	0	0	0	0	0	0	0	0	0.00457355	0.00527092	0.00700681	0.00720004	0.00396105	0.00805634	0.00277693	0.00553351	0.00527514	0.00499483	0.00373113	0.00330644	0.00301516	0.0041606	0.00362321	0.00504374	0.00513923	0.00326106
	Fam184b	0	0	0	0	0	0.005	0.0171131	0.00534759	0.00814749	0.00297619	0.0102397	0.0115937	0.00825282	0.00744907	0.00830291	0.00595238	0.00884395	0	0	0.0184343	0	0	0	0.00555556	0.0357143	0.00595238	0.0075188	0	0	0	0.00568391	0.00488988	0.00467016	0.00429801	0.00304259	0.00577799	0.00375972	0.00616615	0.0123954	0.00281745	0.00341414	0.00673644	0.00447175	0.00256469	0.00440055	0.00492221	0.00412623	0.00673656
	Alx1	0	0	0	0	0.00416667	0	0.00888889	0	0	0.00652681	0	0.00479715	0.0122515	0	0.00411523	0.00229885	0.00462963	0	0	0	0	0.0208333	0	0	0.0381818	0	0	0	0.0247253	0	0.00238095	0.0104167	0.0104167	0.0124183	0	0	0.0181159	0.00408163	0	0	0.00965309	0	0	0	0.00529101	0.00363636	0	0.0106995
	Nlrp1a	0.00480769	0	0	0	0	0.00724638	0	0	0	0	0	0	0	0	0	0	0	0	0	0	0	0	0	0	0	0	0	0	0	0	0.00809717	0.00444444	0	0.00322581	0	0.00480769	0	0	0.00694444	0	0	0	0	0.00217391	0.00271739	0	0	0
	Aldh1a2	0	0.0222923	0	0	0	0	0.0164181	0.00757576	0	0.00215517	0.0221593	0.00625	0.00463458	0.00420168	0.00274725	0.005	0.0034965	0	0	0.00280112	0	0	0.0277778	0.0181818	0	0	0	0	0.0238095	0	0.00743868	0.00825054	0.0099323	0.00383965	0.00304562	0.00165951	0.00426734	0.00536916	0.00453599	0.00453133	0.0101762	0.00409044	0.00587943	0.00711909	0.0100107	0.00511003	0.00739968	0.00431619
	Hist1h1c	0.00520833	0	0.00569358	0	0.00477384	0.013549	0	0	0.010101	0.00444444	0	0.0104167	0	0	0.00925926	0	0.012987	0.00357143	0.00277778	0.00512821	0.0108126	0.00333333	0.00287356	0.00238095	0.00328947	0.00296296	0.0041	0.008	0	0	0	0	0	0	0	0	0	0	0	0	0	0	0	0	0	0	0	0
	Gng4	0.0373377	0	0.0125	0.020202	0	0.00210526	0.00852273	0	0	0.00239234	0	0.0101323	0	0	0	0.0151499	0.00490196	0	0	0	0	0	0	0	0	0	0	0	0	0	0.0034543	0.00228283	0.00446615	0.00411319	0.00315963	0.00622522	0.0134232	0.0150247	0.00451357	0.00365578	0.00261067	0.00992492	0.00617012	0.00611229	0.0119191	0.00491709	0.00240383	0.011598
	Ldb2	0	0	0	0	0.00238095	0.00727273	0.00666667	0	0	0	0.00845309	0	0.0251914	0.0220407	0.0316599	0.00422222	0.00762873	0.00590858	0.00328407	0.0061039	0	0	0	0.0185185	0	0.0111111	0	0	0	0	0.005174	0.00594776	0.00599538	0.00626022	0.00694676	0.00414496	0.00562331	0.00820882	0.00951437	0.00596725	0.00989263	0.0118943	0.00684634	0.00746053	0.00798696	0.00804055	0.00481537	0.00769543
	Hoxc4	0	0	0.0519048	0.0588904	0.0199505	0	0.00952381	0	0.0178381	0.00478469	0	0	0	0	0.0142857	0	0.00357143	0	0	0	0.010101	0.0067617	0	0	0	0	0	0	0	0	0	0.0333333	0	0	0	0	0	0	0	0	0	0	0	0.0104167	0	0	0	0
	Usp29	0.00840336	0.0037594	0.020216	0.00208333	0.00634921	0	0.0141669	0.0037594	0	0.00266667	0.00869048	0	0.00378788	0.00333333	0.00367647	0.00792011	0.00595238	0.002079	0	0	0	0.0605159	0.0134546	0	0.025641	0.0138889	0.0132275	0	0.00694444	0	0.00366619	0.00236692	0.00150602	0.00748106	0.00391389	0.00908145	0.00773005	0	0.00862069	0	0	0.0119218	0.0101982	0	0.00409091	0.0065331	0.00268697	0.00571429
	Slc16a7	0.00260417	0	0.0142857	0.00309598	0.00719932	0.0535161	0	0	0	0.0190476	0.0052521	0.0030303	0.0120929	0	0.0110343	0.00699301	0.0165289	0.00478469	0.0208333	0.0125	0	0	0	0	0	0	0	0.00939153	0	0	0.00801395	0.00432616	0.0164643	0.00493808	0.00181492	0.00422586	0.0208322	0.0146495	0.00932474	0.00729436	0.0073942	0.00311086	0.00750546	0.00686034	0.00455858	0.0060282	0.00385704	0.00968726
	Cavin1	0.00438596	0.00537634	0.00999001	0.00367647	0.00714286	0.00645161	0	0.00838816	0.00640097	0.00208333	0	0.00392157	0	0.0101135	0.00774573	0.00927198	0.00392157	0.025	0	0	0	0.0227273	0	0	0.0105263	0	0.0042735	0.00666667	0	0	0.00410744	0.00783209	0.00230127	0.00963268	0.00637508	0.064922	0.00576552	0.0392764	0.00726549	0.0054373	0.00683919	0.00610367	0.00404198	0.00367841	0.00802381	0.00374537	0.00695353	0.00665435
	Alox12	0	0.0104895	0.00229885	0	0	0	0.00858586	0.00851449	0	0.00672878	0.00600414	0.00809213	0.0118172	0.0171381	0	0.0357143	0	0.0285714	0	0	0	0	0	0	0.0108696	0	0	0	0	0	0	0	0.0227743	0	0	0	0	0	0.0116279	0	0	0	0.0196078	0.0159091	0	0	0	0
	Gkn1	0.013986	0	0	0.00446429	0	0.0051511	0.00246914	0	0.00883715	0	0	0.00342049	0	0	0	0.00892857	0	0.00555556	0.00526316	0.0047619	0	0	0	0	0	0	0	0	0	0	0.00344828	0.0300501	0.00595238	0.00769231	0.00566436	0	0.00569801	0.0025641	0.0075	0	0	0	0.0316104	0.00740741	0.00404858	0.00595238	0	0
	Cd36	0.0047619	0	0	0	0.0119048	0	0.0283838	0.00555556	0	0	0.0054561	0	0	0	0.00403226	0.0037037	0	0	0	0.00457666	0	0	0.01	0	0	0.01	0	0	0	0	0.00540791	0.00468843	0.0025641	0.00666004	0.00855368	0.00762356	0.00439398	0.0124169	0.01	0.00548884	0.0208083	0.00713546	0.00274558	0.0219762	0.00445402	0.00474039	0.00140555	0.00808081
	Ptgfrn	0	0	0	0	0	0	0	0.00208333	0	0.0077381	0	0.00294118	0	0	0.00367647	0.0176692	0	0.00310559	0.01	0.00769231	0	0	0	0	0	0	0	0	0	0	0.00349864	0.0232367	0.00576941	0.00203937	0.0046492	0.00685606	0.00494672	0.00953518	0.00352763	0.00633784	0.00273275	0.00215979	0.00558119	0.00139819	0.0039028	0.00321427	0.00695611	0.00690524
	Gmnc	0	0.0225564	0.00591716	0	0	0	0	0	0	0	0	0	0.010989	0	0	0.0078125	0.00595238	0	0	0	0.0294118	0	0	0	0	0	0	0	0	0	0.00452622	0.000912921	0.00456272	0.0027357	0.011095	0.002937	0.00362207	0.00851238	0.00630959	0.00546026	0.00357002	0.00846743	0.0064725	0.00548169	0.00578358	0.00827286	0.00710145	0.00474105
	Nexn	0.00277778	0	0.0097166	0.00626566	0.0118056	0	0	0.00295858	0.00398496	0	0.0103448	0	0.00462963	0	0.00277778	0	0.0071644	0.00480769	0.00517076	0	0	0	0	0	0	0	0	0	0	0	0.0066092	0.00264602	0.00427306	0.00240196	0.00624773	0.00431192	0.0140085	0.0178295	0.0118993	0.00238952	0.00576037	0.0030471	0.0148561	0.00202203	0.00494659	0.0249535	0.00299555	0.0228355
	Slc26a10	0.0021645	0	0.00431548	0.0047619	0.00386501	0.00235294	0.0121212	0.00615079	0	0.00255754	0	0	0.00480769	0	0.0037037	0.010303	0.00346021	0	0	0.008	0	0	0	0	0.0166667	0	0	0.00892857	0.0147059	0	0	0	0.00714286	0	0	0	0.015873	0	0	0.030303	0	0	0	0	0.0625	0	0	0
	Cdca3	0.00831524	0.0105407	0.00689655	0.00550265	0	0	0	0.00909091	0.00659498	0	0.00487805	0.00704123	0.00961174	0.00737898	0	0	0.00395257	0	0	0.00176367	0	0	0	0	0	0	0	0	0	0	0	0	0	0	0.0238095	0.0238095	0.0238095	0	0	0	0	0	0	0	0	0	0	0
	Hkdc1	0.0166667	0.00418357	0	0.0132653	0	0	0.0129102	0.0138889	0.0175439	0	0	0	0.00527494	0	0.0117327	0.00610119	0.0116315	0	0.00767263	0.00320513	0	0	0	0	0	0.015873	0	0.025	0	0	0.0126241	0.01341	0.00698198	0.00997732	0.00236407	0.00400641	0.00213675	0.00824598	0.00337412	0.00674326	0.00132275	0.00303837	0.0034836	0.00424837	0.00430339	0.00716164	0.00777116	0.00383185
	Lipa	0.00420168	0.00757576	0	0	0	0.00521031	0	0.00833333	0	0	0.00297619	0.00497977	0.0109162	0.0047619	0.0166667	0.00615079	0	0	0.0037037	0	0	0	0	0	0	0	0	0	0.00892857	0	0	0	0.00833333	0	0	0.0057971	0	0	0.00740741	0	0.00367647	0.0157953	0	0.00359517	0.00271739	0.00569801	0.00662364	0
	Mical1	0	0	0	0	0	0	0.00210526	0.0087622	0.004329	0	0	0.00238095	0.0031348	0	0	0.00641026	0	0	0.0026738	0.00194932	0	0	0	0	0	0	0	0	0	0	0	0	0.0047619	0	0	0	0.0104762	0	0.0142857	0.00857347	0	0	0	0	0	0	0.00896359	0.0104167
	Gad1	0	0	0.012549	0	0	0	0.00444444	0.00626634	0.00328947	0	0.00392157	0	0.00396825	0	0.00455182	0.0199412	0	0.00877525	0	0.00910364	0	0	0	0	0	0	0	0	0	0	0	0.00699301	0	0	0	0	0	0	0	0.00250627	0.0155123	0.0124224	0	0	0.025	0	0	0.0333333
	Adamtsl5	0.00526316	0.00310559	0	0	0	0	0.0185185	0.0121569	0.0134199	0.00310559	0	0.00684099	0.0016835	0.00595238	0.0812076	0.0624183	0.0598311	0	0	0.0127315	0	0	0	0	0	0.0208333	0	0	0	0	0.0125	0	0.0222222	0	0	0	0	0	0	0	0	0	0	0.0138889	0.0147059	0	0	0
	Magohb	0	0	0	0.00551659	0.0060562	0.0185185	0	0.00347222	0	0	0	0.00357639	0	0.00497212	0	0.00748347	0.0320261	0.0031348	0	0	0	0	0	0	0	0	0	0.0166667	0	0	0.00334448	0.00686911	0.00583333	0	0.00379507	0	0.00320513	0	0.00638866	0.0059232	0.011116	0	0.00293255	0	0.00536309	0.00307918	0.0158103	0.0196589
	Dsc2	0.0117647	0	0.0078125	0	0	0.00416667	0.00295858	0.00961538	0.00855967	0.0222285	0.0204741	0	0.0211111	0.00928571	0.00957265	0.0120342	0	0.00980392	0.00230415	0.0034965	0.0271739	0	0.0138889	0.0690609	0.0667161	0.0659325	0.0370625	0	0	0	0.0119271	0.00503646	0.00992434	0.000822368	0.00350877	0.00176367	0.00353535	0.0046065	0.00276929	0.00539784	0.00635082	0.00232558	0.00358585	0.00857748	0.00657895	0.00329829	0.00342521	0.00183004
	Gstm6	0	0.0134283	0	0.00229885	0.00292398	0	0	0	0	0	0.00529101	0.00260417	0.0106209	0.00357143	0.0112782	0.00555556	0	0	0.00797721	0.00555556	0	0	0	0	0	0	0	0	0	0	0	0	0	0	0	0	0.0178571	0.0208333	0	0	0	0	0.0428571	0	0	0	0	0
	Mfng	0.0215018	0.0054902	0	0	0	0.00811966	0	0	0.00991464	0.0081885	0.0123077	0.0208333	0	0	0.014693	0.00909091	0.0112847	0	0.00307692	0.00859788	0	0.00395257	0.0131579	0.00952381	0.00555556	0.0116342	0	0.00452489	0	0.015873	0.00465116	0.00868577	0.0086585	0.0119569	0.00174825	0.00222112	0.00855745	0.00756022	0.0061259	0.00526749	0.00465293	0.00221821	0.00518791	0	0.00492424	0.0135327	0	0.000805153
	Trim71	0	0	0	0	0	0	0.00621345	0.00591716	0	0	0	0.0133333	0	0.0104776	0.00446429	0.0118835	0.00280112	0	0	0.00952381	0	0.0113445	0	0	0.00868863	0	0.00699301	0.00589372	0.00328671	0	0.00981876	0.00188369	0.00642372	0.00559661	0.00684506	0.00530756	0.00424914	0.0116325	0.00442022	0.0048587	0.00319501	0.0228357	0.0057882	0.00542624	0.0236075	0.00334088	0.00438335	0.00503289
	Ptger4	0	0.0037037	0.00396825	0	0	0.00483092	0	0	0	0.00543478	0.00909091	0	0	0	0.00793651	0.00245098	0.00520833	0.0104167	0.00956938	0.00694444	0	0	0	0.0208333	0	0.0294118	0	0	0	0	0	0	0	0.00757576	0	0	0	0	0	0	0.0128395	0	0	0	0	0	0	0
	Phyh	0.00324675	0	0	0.00692445	0	0	0	0	0.00896359	0.0037037	0	0.00555556	0.00865801	0.00824176	0	0.00925926	0.00520833	0	0	0.00446429	0	0	0	0	0	0	0	0	0	0	0.00832555	0.0111656	0.00494505	0	0.0121482	0.00793651	0.040054	0.0361013	0.00291495	0.0114604	0.00487484	0.00320513	0.00980963	0.0172939	0	0	0.00641491	0.00514403
	Wt1	0.00740741	0	0	0	0	0.00657895	0.0136121	0	0	0.0090812	0	0.0026455	0	0.00783476	0.0145833	0.00260417	0	0.00453782	0.0037037	0.00326797	0	0	0	0.02	0	0	0	0	0	0.00334448	0.0121107	0	0.00190476	0	0.00662932	0.00657866	0.00326499	0.00348639	0	0.00792344	0.00137363	0.00178571	0.0240216	0.00227273	0.0047619	0.0025641	0.00324675	0.00416667
	Cdh20	0	0	0.00328947	0.00333333	0	0.00260417	0.00833433	0.00609085	0.00746592	0.00757576	0	0.00333333	0.0133333	0.00714286	0.00526316	0.00809717	0.00892857	0.00664811	0.0157457	0	0	0	0	0	0.0263158	0	0	0	0	0	0.00629455	0.00701081	0.00415778	0.00694706	0.00477103	0.0102914	0.0122134	0.0112963	0.00481182	0.00514134	0.00540882	0.00500391	0.00852184	0.00495903	0.00660362	0.00776812	0.00497489	0.00771632
	Plek	0.00420168	0	0.00714286	0	0.0183035	0	0	0	0	0	0	0	0	0	0	0	0	0.00945992	0.0106793	0	0	0	0	0	0	0	0	0	0	0	0.00351861	0.0130648	0.00703785	0.00885351	0.0120291	0	0.148998	0.00190476	0.00634089	0.00813129	0.00674058	0.00408315	0.000415282	0.00772939	0.00622661	0.0068631	0.00719919	0.00600894
	Chrna5	0	0.01	0.00560224	0	0.0277	0.00555556	0	0.00601852	0.00622294	0	0.00867769	0.00362319	0.00392157	0.00229885	0.00669833	0.00591716	0.00877193	0	0.00238095	0.00326797	0	0	0.0193548	0	0	0	0.00714286	0	0.0104167	0.0344828	0.00214018	0.00265796	0.00316669	0.00458952	0.00245232	0.00270231	0.0030876	0.0062573	0.00461251	0.00387226	0.0044104	0.00617537	0.00356781	0.00258863	0.00526069	0.00820952	0.0048279	0.0073967
	Aebp1	0	0.0121457	0.00735294	0.0173708	0.00607787	0.00730727	0.00505051	0	0	0.0047619	0	0	0.0211804	0.00490702	0.0116959	0.0021645	0	0.01	0	0	0	0	0	0.0111111	0	0.0134033	0	0.00571429	0	0.00724638	0.0205518	0	0.00413223	0	0	0.0168623	0.00334448	0	0.00529101	0.00961538	0.00420168	0	0.0112894	0.00595238	0	0	0.00420168	0
	Pde1a	0	0.00347222	0	0	0	0	0	0	0	0	0.00413223	0	0.0102041	0.00555556	0.015625	0	0	0	0.00277778	0.0171717	0	0	0	0	0.0166667	0	0.00555556	0	0	0.0222222	0	0	0	0	0	0	0	0	0	0	0.00689655	0	0	0	0	0	0	0
	Cpq	0	0	0.00527635	0.00732601	0.00699301	0	0	0.00462963	0	0.015873	0.00892857	0.0740741	0	0	0	0.00250627	0.00350877	0.00289855	0.00782259	0.00454545	0.0225	0	0	0	0	0	0	0	0	0	0.00847624	0.0241455	0.00616718	0.00439731	0.0111139	0.00557064	0.0047615	0.012047	0.0203069	0.00813299	0.0102379	0.0162968	0.00449174	0.0096044	0.00281964	0.00549363	0.0118188	0.00654946
	Adra1b	0.00595238	0.00699301	0.0078976	0	0.0183036	0.00347222	0.00694444	0.010016	0.0150794	0	0.00793651	0	0	0	0	0	0	0	0.00666667	0.0042735	0.00939394	0.00599097	0.0251417	0	0.00612648	0.00485009	0.0042735	0.00265252	0.00740741	0	0.00454223	0.00444256	0.00625287	0.00403332	0.00639256	0.00659796	0.00488545	0.00388535	0.00678064	0.00516889	0.00497955	0.00383799	0.004952	0.00451188	0.00382165	0.00250952	0.00448032	0.00450138
	Galnt4	0.00392157	0	0	0	0	0.0026455	0	0	0.010989	0	0	0	0.00757576	0.025974	0	0.00347222	0	0	0	0	0.00200421	0.00331993	0.00547882	0.00724724	0.00270175	0.00102564	0.00174804	0.00602523	0.00167622	0.00493326	0	0	0	0	0	0	0	0	0	0	0	0	0	0	0	0	0	0
	Dbx1	0	0	0.00452489	0.0205688	0.00568182	0.00526316	0.0108696	0	0	0	0	0.00653907	0.0105263	0	0.00657895	0	0	0.0136863	0.0040568	0	0.0138889	0	0	0.00568182	0.00909091	0.00549451	0	0	0	0	0	0	0	0	0.03125	0	0	0.00952381	0	0	0	0	0	0	0.037037	0	0	0.0202206
	Nwd2	0	0.0222222	0.00347222	0.00991049	0.00916573	0.00724638	0.00245098	0.00168919	0.00416667	0.00931677	0	0	0	0	0.00367647	0.00793651	0.0150463	0.0160428	0.0147619	0.0026455	0	0.0175882	0.0384036	0.00396825	0	0.0031348	0.00378788	0	0	0	0.00485663	0.00503826	0.00675719	0.00381172	0.00547207	0.00522706	0.00298284	0.00384978	0.00601475	0.0060486	0.00446977	0.00381296	0.00420146	0.00424415	0.00721656	0.00536851	0.00472568	0.00440195
	Man1a	0.0141026	0	0	0.00207039	0.00664683	0.00309598	0.00793651	0.00926219	0.00307692	0.00683034	0	0.00294118	0.00416667	0.00561497	0.00416667	0	0	0.0625	0	0	0	0	0	0.0113636	0	0	0	0	0	0	0	0	0	0	0	0.0238095	0	0	0	0	0	0	0.0208333	0	0.0384615	0.0208333	0	0
	Ascl2	0.00280112	0.00643275	0.00536232	0	0.00444444	0.00694444	0.00235294	0.00202429	0.00555556	0.0140571	0.00600414	0	0	0.0051358	0.003125	0.00909091	0	0	0.0180556	0.0138923	0	0	0	0.0130719	0	0	0	0.0131579	0	0.00925926	0	0.0261538	0	0.0357143	0	0	0	0.0227273	0	0	0	0	0	0	0	0	0.0869565	0
	Tmco4	0.00378788	0	0.00378788	0	0	0.012987	0.00223214	0	0.00793651	0	0	0.00757576	0.0037037	0	0.00347222	0.00324675	0.00226244	0.00661229	0.00213675	0	0	0	0.00777001	0	0	0	0	0.04	0	0.00877193	0	0.00529777	0.0049176	0.0103401	0.00174242	0.0159722	0.00700615	0	0	0	0.00871212	0.00111483	0.00275581	0.00222469	0.00324675	0.0110633	0	0
	Col9a1	0	0.0138889	0	0	0.00333333	0.00977891	0.0166667	0	0	0.00215054	0.00235294	0.0147826	0.0123729	0.0119629	0.0092539	0	0.0152625	0.0186275	0.00416667	0.0277778	0	0	0	0	0	0	0	0.00935484	0.01	0	0	0	0	0	0.0333333	0	0.0416667	0	0	0	0	0	0.015625	0	0	0	0	0.0114943
	Serpinb9	0.0182619	0	0.00416667	0.00717703	0.0109428	0	0	0	0.0020202	0.00811206	0.002079	0.00694444	0.00404858	0.00568182	0	0	0.00680272	0	0.0137973	0.00357143	0	0	0	0	0	0	0	0	0	0	0	0	0.0173288	0.00434783	0	0	0	0	0	0.00430108	0	0.0128205	0.00591716	0	0	0.0184301	0	0.00555556
	Itgb1bp2	0.0309524	0	0	0	0	0	0	0	0	0	0	0	0.0314327	0	0	0	0	0.00555556	0.0157895	0	0	0	0	0	0	0	0	0	0	0	0	0	0	0	0	0	0	0	0	0.0625	0.0333333	0	0	0	0	0	0	0
	Mks1	0.0197882	0.0110772	0	0	0	0.00207039	0.00413223	0.0060355	0	0	0	0	0	0	0.0160428	0	0	0.00277778	0.00520833	0.00347222	0	0	0	0	0.0769231	0	0	0	0.0454545	0	0	0	0	0	0	0	0	0	0	0	0	0	0	0	0	0	0.0285714	0
	Pcdha9	0.0174603	0.0166667	0	0	0.00297619	0	0.0243967	0	0.00744828	0.00714286	0	0	0	0.00284091	0	0	0	0	0.00384615	0.00621118	0.00702014	0.0030303	0.00191242	0.00466354	0.00473993	0.00536206	0.00825559	0.00287356	0.0017094	0.00247748	0.00488251	0.00431298	0.00703697	0.00603344	0.00726712	0.0047212	0.00565655	0.00538352	0.00732597	0.0060661	0.00503138	0.0042978	0.0059971	0.00450553	0.00580679	0.00443549	0.00490685	0.00479573
	Col1a2	0.00653595	0	0	0	0.0357143	0	0	0.0126502	0.0119623	0	0	0	0.00446429	0	0.00555556	0.0031348	0	0.00840336	0	0.00649351	0	0	0	0	0	0	0	0	0	0	0.00616051	0	0.0015873	0.00384615	0.00411523	0.00636728	0.00925009	0.00569406	0.00235294	0.0134259	0.00588235	0.00561594	0	0.0122807	0.00390625	0	0.00252525	0.00544923
	Cdk5r2	0	0	0	0.00549451	0	0.0111111	0.00724638	0.00925926	0.00666667	0.00666667	0.00307692	0.00888889	0.0034965	0.018648	0.00510204	0.00416667	0.0141414	0	0	0	0	0.00808824	0	0.007764	0.0124675	0.0166667	0.0235294	0.00964139	0.0121554	0.00736694	0	0	0	0	0	0	0	0	0	0	0	0	0	0	0	0	0	0
	Ntm	0.00187617	0	0.00835561	0.00815476	0	0	0.00347222	0.00673401	0.00462963	0.0151515	0.00521031	0.0135281	0.0305685	0.0431628	0.0058171	0.00827839	0.00222222	0.00296296	0	0	0.0151515	0	0.0102564	0	0	0	0.0151615	0	0	0	0.00510504	0.00699169	0.00707316	0.00564393	0.00453103	0.00626602	0.00464395	0.00560451	0.00553438	0.00641486	0.00563721	0.00660862	0.00549726	0.00556177	0.00475554	0.00532251	0.00567822	0.00536066
	Chrm4	0.00639386	0.00295858	0.0124821	0	0	0.00694444	0.0100478	0.00668896	0	0.00416667	0.00416667	0	0	0.00808824	0	0.00877193	0.00915245	0.00584795	0.00452489	0.00416667	0	0	0	0.0230159	0.0138889	0.0128205	0	0	0	0	0.0182574	0.073373	0.00147059	0.00878735	0.00374396	0	0.0059998	0.00447596	0.00450815	0.00311005	0.00359195	0	0.00325696	0	0.00227273	0.00616246	0.00329381	0
	Cnga3	0	0	0	0	0.00801282	0	0	0.00867593	0	0	0	0	0.00645833	0.00714573	0.00208333	0.00250627	0.00294118	0.00396825	0	0.00735294	0	0	0	0	0	0	0	0.0185185	0	0	0.0044771	0.00402987	0.00343407	0.00502878	0.0244036	0.00531474	0.00530749	0.0125	0.0051242	0.00175585	0.00268308	0.00204451	0.00542387	0.00152636	0.00183879	0	0.00266619	0.0159184
	Sh3tc1	0.00902406	0.00689655	0	0.00840033	0.0031746	0	0	0	0.00333333	0	0	0.00463599	0.00384615	0.0109202	0.00800683	0.0120355	0	0.00462963	0.003125	0	0	0	0	0	0	0	0.0140625	0.00793651	0	0	0	0.00520833	0	0.0050492	0.0043609	0.00350384	0.00185649	0.0137363	0.00528594	0.00189918	0.0132547	0.00255848	0.00456656	0.00135501	0.00995726	0.00543378	0.00965868	0.0139221
	Hoxb7	0	0	0	0	0	0	0	0	0	0	0	0	0	0	0	0	0	0	0	0	0	0	0	0	0	0	0	0	0	0	0	0	0	0.00714286	0	0.0062585	0.00308642	0.00555556	0.00630252	0.0119118	0	0	0	0.00245098	0.00192308	0.0037594	0.00857843	0
	Ccser1	0	0.0119048	0.00777311	0	0	0.0322581	0.00373577	0.0173521	0.00997732	0.00292398	0.00252525	0.00381944	0.003367	0	0.00266667	0.00643275	0	0.00452489	0.00263158	0	0	0	0	0.00961538	0	0.03125	0	0	0	0	0.00831003	0.00504575	0.00507217	0.00395007	0.00402494	0.00441611	0.00399415	0.00454201	0.00440933	0.00451033	0.00649791	0.00624877	0.0086771	0.00595593	0.00608018	0.00746443	0.00423805	0.00460058
	Rgs16	0	0	0	0	0	0.00297619	0	0.0017301	0.00538783	0.00731293	0	0.00500541	0.00285714	0.00935897	0.0130612	0	0	0	0	0	0.0555556	0	0	0	0.0166667	0	0.025	0.0166667	0	0	0	0	0	0	0	0.0625	0.0464052	0.0645833	0.0591503	0.0424837	0.0416667	0	0	0	0	0	0.00793651	0.0138889
	M1ap	0	0.0369231	0.00505051	0.0153846	0.0163743	0	0	0.034188	0	0	0.00509642	0	0.0201681	0	0.0357143	0	0	0	0	0.00680556	0	0	0	0	0	0	0	0	0	0	0.00678854	0.00380659	0.0027137	0.00645021	0	0.00584795	0.00726221	0.00120773	0.00397401	0.00782018	0.00445906	0.00351504	0.00791184	0.0027725	0.00473159	0.00343074	0.000672043	0.00316456
	Smad7	0.015625	0.00238095	0	0.00454545	0.0185406	0	0.00911593	0	0	0.00591716	0.00883745	0.0138889	0.00246305	0	0	0	0.00408163	0	0	0.00694444	0.00255102	0	0.00231481	0.00636201	0	0.00231481	0.00535714	0.004329	0.0195919	0.00795531	0	0.010101	0.00378788	0	0	0.00434783	0	0	0	0	0	0.0132353	0.00826446	0	0	0.0261905	0	0.00595238
	Tigar	0.00607315	0.0119048	0	0	0.0061534	0.00357143	0.00733333	0	0	0.00454545	0.00833333	0.00483092	0.0047619	0.00732601	0	0	0	0	0.00455487	0.00170068	0.0454545	0	0	0.0288515	0	0	0	0	0	0	0.0087132	0.00461806	0.00328776	0.00337325	0.00469169	0.00672305	0.0121747	0.00183536	0.0029043	0.00242927	0.00497558	0.00738397	0.00954884	0.0065756	0.00713782	0.00586721	0.0013986	0.00332146
	Mum1l1	0	0	0	0	0.00625	0	0	0	0	0	0	0	0	0.0527778	0.00588235	0.0393519	0	0.0227273	0.0117647	0.00892857	0	0.1	0	0	0	0	0	0	0	0	0	0	0	0	0	0.0196078	0	0	0	0	0	0	0	0	0.111111	0	0	0
	Nxph1	0.00480769	0	0.0103896	0.0112245	0.00452489	0	0	0	0	0	0	0	0.00367647	0.0102024	0	0.00219298	0	0	0	0	0	0	0	0	0	0	0.0625	0	0	0	0.00448262	0.00440228	0.00549081	0.00634521	0.00434818	0.00550814	0.0066329	0.0043767	0.00482511	0.00461488	0.00474	0.0125132	0.00480701	0.00498914	0.00668502	0.00483391	0.00591001	0.00538415
	Myo1f	0.081452	0.00714286	0.00592055	0	0.00712215	0	0.00465368	0.00468067	0.00362319	0.00754148	0	0	0	0.0227273	0	0.00667735	0.00620491	0.0157964	0.00657895	0.0118378	0	0	0	0	0	0	0.0133333	0	0.0192308	0	0.00173463	0.00556598	0.00220487	0.00211109	0.00273086	0.00855759	0.00520878	0.00761106	0.00541054	0.00581824	0.0030759	0.00316044	0.00537691	0.00489878	0.00260301	0.00475843	0.00328177	0.0062326
	Eya2	0.00769801	0.0037037	0.00111607	0.00289855	0.00530303	0.0042735	0	0	0	0	0.0031348	0.00492611	0.0108163	0.015035	0	0.003663	0	0.0147059	0.0030303	0.0175709	0	0	0.00757576	0	0.00892857	0	0	0.0078125	0	0	0.00460259	0.00459482	0.00243659	0.00773163	0.0401638	0.00421743	0	0.00723034	0.00282732	0.00159184	0.00784127	0.00430622	0.0166596	0.00408894	0.00507663	0.00128041	0.00179344	0.0124361
	Fam83b	0	0	0.00396825	0.0439334	0.0389439	0.00239234	0.0119048	0.00694444	0.00444444	0	0	0.0201058	0.00478469	0	0	0	0	0.00853069	0	0.00446429	0.0196078	0.0123457	0.015625	0.025	0	0	0	0	0.00952381	0	0.00483717	0.00765416	0.0108644	0.00549637	0.00702371	0.00412121	0.0320773	0.00974321	0.00826405	0.00493789	0.00364216	0.00430692	0.00575737	0.00346137	0.00173312	0.00792598	0.00610081	0.00938296
	Sdr39u1	0	0	0.00757143	0.00666667	0	0.00754148	0	0	0.00431034	0.0263636	0.021915	0.0251057	0.00173611	0.0107686	0.00793651	0	0.030303	0.00280112	0	0.0123457	0	0.125	0	0	0	0.0404412	0	0	0	0	0	0	0	0	0	0	0	0	0.0322917	0.0588235	0	0.00833333	0.0223214	0.0444664	0.047619	0	0	0.0666667
	Aunip	0	0	0	0	0	0	0	0	0	0	0	0	0	0	0	0	0	0	0	0	0	0	0	0	0	0.0128205	0.0333333	0	0	0	0.00784122	0.00368898	0.0191919	0.018963	0.00460921	0.00228811	0.00203804	0.00255144	0.00311023	0.0140825	0.046716	0.0104686	0.0119175	0.00500429	0.00270361	0.00741843	0.0162079	0.00578411
	Clstn3	0.00879765	0	0.0033107	0.00649351	0.00879839	0	0.00446429	0.00190476	0.00846124	0.0101782	0.00694444	0	0.00490196	0.010101	0	0	0	0.00611916	0.00603715	0.0128205	0	0.0151515	0	0.0111111	0	0.0266667	0.00595238	0	0	0.0666667	0.00350877	0.00416667	0.0026455	0	0	0.00551839	0.0162393	0.00307692	0.00326797	0	0.00799072	0.00322917	0	0	0.0373641	0.0117226	0.00255754	0
	Prkaa2	0	0	0.00652174	0	0.0114469	0	0.00859788	0	0.00362319	0	0	0	0.00411523	0	0.0201681	0.00769231	0.004	0	0.00701754	0.00271739	0	0	0	0	0.0714286	0	0	0	0	0	0.00747483	0.00400052	0.00297788	0.0229848	0.00610627	0.00747467	0.00462214	0.00679958	0.00409794	0.00419867	0.00524124	0.00278443	0.00573447	0.00357872	0.00657708	0.00617675	0.0120667	0.00834278
	Pcdh11x	0	0	0	0.0613636	0.00641026	0	0	0	0	0.00740741	0	0.0167333	0.00483092	0.00701754	0.00854701	0	0.00434783	0	0	0	0	0	0	0	0	0	0	0	0	0	0.00911416	0.00415512	0.00327815	0.00932722	0.00679422	0.00656371	0.00488202	0.00422743	0.00325636	0.00590812	0	0.00546425	0.00305957	0.00924846	0.00427723	0.00597652	0.0076891	0.00742595
	Neto1	0.00617284	0	0.0142857	0	0	0	0	0	0	0	0	0	0	0.0197531	0	0	0.00735294	0	0.00694444	0	0	0	0	0	0	0.00241546	0.00925926	0.00952381	0.00416667	0	0	0	0.00555556	0.00739306	0.00238095	0	0.0155139	0.00980392	0	0	0	0	0	0	0.005	0	0	0
	Cryab	0.0620604	0.0301948	0.00347222	0	0.00694444	0	0	0.00917679	0.00675505	0	0	0	0.00753083	0.00909091	0	0.00277778	0	0	0.0034965	0.00699301	0.00284091	0.00649123	0	0	0	0.0111111	0	0	0	0	0.0357143	0.0138889	0.00952381	0	0	0	0	0	0	0	0	0	0	0.00431034	0.00265252	0.00666667	0	0
	Ppara	0.0047619	0.00196078	0	0	0.00333333	0	0	0.00215517	0.00945934	0	0.00297619	0	0	0	0.00194932	0.00778743	0	0.00952381	0.00590278	0	0	0.0151515	0	0	0	0.00900901	0	0.015674	0.0196078	0	0	0	0	0.00520833	0	0.00555556	0.0142857	0	0	0	0	0	0	0	0	0	0.0222222	0
	Fam160a1	0.00793651	0.00265252	0.00694444	0.00956938	0	0.00404598	0.0104776	0.0188811	0.0173913	0.004329	0.00642136	0	0.0133779	0	0.00615385	0	0.0224467	0.0042735	0.012987	0	0	0	0	0	0	0	0.0625	0	0	0	0.00452489	0.0413942	0.00975684	0.0048483	0	0.00365385	0.0051385	0.00146199	0	0.0038724	0.00210102	0	0.0043573	0.00702881	0.00488962	0	0.0080009	0
	Cbx7	0	0	0.00520833	0.0128035	0.00255754	0.00794664	0	0.00480769	0.00563326	0	0	0	0.00833333	0	0	0	0	0	0	0	0	0	0	0	0	0	0	0	0	0	0.00588235	0	0.00793651	0	0.00324675	0	0	0.0102041	0.0557359	0.00384615	0.00617284	0	0	0	0	0.00347222	0.00423851	0.00714286
	Adap1	0.00757576	0.00367647	0.00250627	0	0	0.0127404	0.00277778	0	0	0.00446429	0	0.00522575	0.00398099	0	0.00557159	0.0666667	0.00308642	0.00894614	0.00490196	0.00806723	0	0	0	0	0	0	0	0	0	0	0.0024065	0.00825373	0.00227659	0.00352681	0.00590942	0.00528331	0.00364794	0.00535228	0.0043055	0.00782567	0.00391382	0.0026864	0.00603396	0.00372294	0.00402668	0.00538374	0.00636198	0.0049139
	Gm10406	0	0.0118519	0	0.0020284	0.0071558	0.00274725	0.003125	0.0113636	0.0416667	0	0	0	0	0	0	0	0.0117647	0	0	0	0	0	0	0	0	0	0	0	0	0	0.0153151	0.00348432	0.0030303	0.00714286	0.012987	0.0143288	0.0102564	0	0.00606061	0	0.1	0	0	0	0	0	0	0.0101215
	Grik3	0.00837054	0.010582	0.00595238	0.0047619	0.00884248	0	0	0	0.00328947	0.0075188	0	0	0.00367647	0	0	0	0.0119048	0	0.00549451	0.00292398	0	0	0	0	0	0	0	0	0	0	0.00522151	0.00882401	0.00333207	0.0061733	0.00791181	0.00655874	0.00585629	0.0111007	0.00624074	0.00601471	0.00633843	0.00476164	0.0069206	0.00780892	0.00592687	0.00726439	0.00496706	0.00566616
	Zfp994	0	0	0	0	0	0	0	0	0	0	0	0	0	0	0	0	0	0.0141369	0	0	0	0	0	0	0.125	0	0	0	0	0	0	0	0.00490196	0	0	0.0687947	0.0047619	0.0201023	0.00621118	0.102857	0	0	0	0	0	0	0.0099919	0
	Tub	0	0.00983519	0.00277778	0.00292398	0	0	0	0	0	0	0.0112368	0.0037594	0.00666667	0	0.009375	0	0	0	0	0	0	0	0	0	0	0	0	0	0	0	0.000990099	0.00614794	0.00661623	0.00223901	0.00494855	0.00164884	0.00524568	0.00532695	0.00843477	0.00630503	0.013551	0.00316415	0.00389569	0.00391938	0.00142276	0.00317735	0.00302471	0.0031746
	Rad51ap2	0.003663	0	0	0.0037037	0	0.00869565	0	0	0	0	0	0	0	0	0.03125	0.00526316	0	0.00849802	0.00657895	0	0.00823983	0	0.0047675	0.0123232	0.0118577	0	0.00862664	0.00398427	0.00255428	0.00575221	0	0	0	0	0	0	0	0	0	0	0	0	0	0	0	0	0	0
	Cfap43	0	0.00357143	0	0	0	0.0416667	0	0	0	0	0	0	0	0	0.0125	0.00350877	0.0193973	0.00460829	0.00480769	0.00769231	0	0	0	0	0	0	0	0	0	0	0	0	0	0	0.00680272	0	0.00260417	0	0	0	0	0.0294118	0	0	0	0	0	0
	Fxyd1	0	0.0854342	0	0	0	0.0119048	0.0104167	0.0222222	0.00529101	0.00226244	0.00907407	0	0.0133815	0.00617284	0.00310559	0	0.00229885	0.00280112	0.00347222	0.0492381	0	0	0	0	0	0	0	0	0	0	0.0136364	0	0	0	0	0.0108696	0	0	0	0.010101	0	0	0	0.0170435	0	0.00793651	0.00865801	0.025
	Mt2	0.00448131	0	0.0174371	0.00346476	0.00277778	0.00739624	0.00952381	0.00845666	0.00916306	0	0.00271739	0.00625	0.00496278	0.00724016	0.00241546	0.0124232	0.008	0	0	0.003367	0.0277778	0	0	0.01911	0.00952381	0.00952381	0	0	0.0106431	0.0108696	0	0	0.0454545	0	0	0	0	0	0	0	0	0	0	0	0	0	0	0
	Slc7a7	0	0.00213675	0	0	0.0163399	0	0.015625	0	0	0	0.00579491	0.0173015	0	0	0	0.0026738	0	0	0.0047619	0	0	0	0	0	0	0	0	0	0	0	0	0.0277778	0	0	0.0277778	0	0.0215278	0	0	0	0.0125	0	0	0	0	0.00877193	0.010582	0.0042735
	Slit2	0	0	0.00833333	0	0	0.00248139	0.00555556	0.00675676	0	0.00271003	0	0.0403409	0.00571429	0.00625	0.0122222	0.0102564	0.00174825	0	0.0181818	0	0	0.00185185	0.00231481	0.00387022	0	0.0077113	0.00873228	0	0.00464115	0.00154321	0.00555556	0.0150463	0.00538415	0	0.00409207	0.00869822	0.0037037	0	0.005	0.00573477	0.00833333	0	0.00797518	0.00357143	0.0126981	0.00383222	0.00227273	0
	Kif26b	0	0.003125	0.004	0.00392157	0	0.00677245	0.0138889	0.0072601	0.0296647	0.027235	0.00757576	0.00260417	0.00480769	0.00793651	0.00833333	0.0104167	0	0	0.02	0	0.0142857	0.00952381	0	0	0	0	0.0037594	0	0	0.00925926	0	0.00980392	0	0	0.012987	0	0	0	0	0	0.00961538	0.00869565	0	0	0.0142857	0	0	0
	Nol4	0	0	0	0	0.00641026	0.00507663	0.00869565	0.00595238	0.0100334	0.00714286	0	0	0.025	0	0	0	0.0446429	0	0	0	0.00231481	0.00434783	0.003861	0.00240385	0.00138889	0.00393468	0.00136054	0.0018315	0.00231481	0.00169779	0.00456498	0.00288651	0.00398252	0.00541306	0.0054073	0.00585023	0.00443843	0.00283715	0.00479408	0	0.00813659	0.00592794	0.00638959	0.00332422	0.00470892	0.00574214	0.00671186	0.00653957
	Rbms3	0	0	0	0	0	0.05625	0.0075188	0.0266667	0	0.0171053	0.0167422	0.0215069	0.0118186	0.00868687	0.0132479	0.0289116	0.0125583	0	0.00293255	0.010034	0	0	0	0.0236111	0	0	0	0	0	0	0.00752749	0.00581013	0.00732343	0.00439409	0.00369998	0.00468885	0.00801209	0.00816807	0.00568971	0.00685508	0.00527186	0.00613803	0.00604193	0.00318127	0.00657769	0.00455573	0.00471725	0.0056595
	Bmp1	0	0	0.00241546	0.0166667	0	0	0	0.00796108	0	0	0.00909091	0	0.0461538	0.00598291	0.00328947	0.00588235	0.00348558	0.0471485	0.009266	0.00809717	0.00925926	0.0166667	0	0	0	0.00909091	0.0333333	0	0	0	0.0158484	0.0010661	0.00835623	0.00231481	0.00128205	0.00400625	0.0042554	0.00790593	0.00458661	0.0104504	0.00650725	0.0082459	0.00521066	0	0.00178963	0.00485684	0.000745156	0.00272301
	Tcf23	0	0.0119048	0.00641026	0.00357143	0	0	0.00636395	0	0	0.00869565	0	0	0	0.00572344	0	0	0.0108466	0.00454545	0.00578704	0.0047619	0.0111111	0	0	0	0.0125	0.00833333	0.00961538	0.0104167	0.00927536	0	0	0.0180305	0.0110294	0	0	0	0	0	0	0	0	0	0.00478469	0.00740741	0	0	0	0
	Ntf5	0	0	0	0	0	0	0	0	0	0	0	0	0	0	0	0	0	0.0235714	0.0255223	0.0144624	0	0	0	0	0	0	0	0	0	0.0454545	0.0190909	0.0909091	0	0.00490196	0	0	0	0	0	0.0104167	0.00692042	0	0	0	0	0	0	0
	Fahd1	0	0.00798611	0.00759804	0.00367647	0.00646702	0.00480769	0	0.00346021	0	0.00721248	0.00980861	0.00649351	0	0	0	0	0.00357143	0.0394737	0	0	0.00544118	0.00767263	0.00733083	0.00322581	0.00793651	0	0.0104895	0.0021645	0	0	0	0	0	0	0	0	0	0	0	0	0	0	0	0	0	0	0	0
	Slc20a1	0.015625	0.0148148	0	0.00239234	0.00799379	0.00784314	0.00384615	0.00580808	0.00591716	0.00416667	0.00310559	0	0.00520833	0.00452489	0.00588235	0	0	0.00793651	0	0	0	0	0	0	0	0	0	0	0.0105263	0	0	0	0.05	0	0	0.00757576	0	0	0	0	0	0	0	0	0	0	0	0
	Gria4	0	0	0	0	0	0	0.0133333	0	0.00347222	0	0	0	0	0.00309598	0	0	0	0.0316228	0.0157952	0	0	0.00793651	0	0	0	0.0161616	0.00549451	0	0	0	0	0	0	0	0	0	0	0	0.0208333	0	0	0	0.047619	0	0	0	0	0
	Cdkn2b	0	0.00555556	0	0.00452489	0.0134865	0	0.00623188	0	0.00952381	0.00505051	0	0	0	0.00925926	0	0	0.00740741	0	0.00478469	0.0047619	0.00649351	0.0156923	0	0	0	0	0	0.0294118	0	0	0	0.00164474	0.0714286	0	0	0.00169779	0.0357448	0.00143678	0.00134409	0.00192308	0.0140152	0	0	0.00217391	0.01	0.0176768	0.00480769	0.00584046
	Hspb7	0.00362319	0.00606355	0	0.00569801	0	0.0030303	0.010101	0	0	0	0.0137143	0	0	0.0106818	0.00490196	0.00454545	0	0	0	0.00183824	0.0444266	0.00965986	0.0026738	0.0116071	0	0	0	0.0031746	0	0.004329	0	0.0238095	0	0.00833333	0	0	0	0.222222	0	0	0	0	0	0	0	0	0	0
	Sgms1	0.00513158	0	0.0026738	0.00692641	0.0142974	0.0115942	0.0061703	0	0	0.25	0	0.00588235	0	0	0.0047619	0.00753968	0	0	0	0	0	0.0384615	0	0	0.0159091	0	0	0	0	0	0.00363598	0.00566923	0.00284519	0.00552607	0.0042284	0.00312909	0.00439616	0.00424374	0.00699647	0.00678342	0.00466348	0.012943	0.00420722	0.00579475	0.00639529	0.00643102	0.0102952	0
	Trim47	0	0	0.0410595	0.0151531	0	0.00669643	0.00172414	0.00453149	0.0130967	0.00992063	0.0117494	0	0.00350877	0.00582418	0	0.00655493	0.00427949	0.0099359	0.00968254	0.00263158	0.005	0.0166667	0	0	0	0.00653595	0	0	0.00814815	0	0.00559573	0	0.00505051	0.0075	0.0169643	0	0	0	0	0	0	0	0.015625	0	0	0.0178571	0	0
	Gjb5	0.00528188	0	0.00907738	0.00571429	0.004914	0	0.00378788	0	0.00584795	0	0.00634921	0	0.00434783	0	0	0	0.00384615	0.0127442	0.00692042	0.0173993	0	0	0	0	0	0	0.0208333	0	0	0	0.00759804	0	0.00414079	0	0.00328947	0.00384615	0.00724638	0.0119855	0.0112388	0.00714286	0	0.0110368	0.0100733	0.00617284	0.00310559	0.0047619	0.0595653	0.0257353
	Ccdc184	0.00789835	0.0037594	0.00990831	0.00591716	0	0.0380756	0	0.0174465	0	0	0.00641026	0.0366815	0.0034965	0.00714286	0	0	0.00280112	0.00869565	0.0178571	0.00454545	0.00183824	0.00536398	0.00642857	0	0.0049697	0.00217865	0.003367	0	0.0125935	0.00151515	0	0	0	0	0	0	0	0	0	0	0	0	0	0	0	0	0	0
	Adamts20	0.0129049	0	0.00925926	0.00527494	0.00238095	0.00699301	0.00639731	0.00384615	0	0.00595238	0.003125	0.0123299	0.0116342	0	0	0.00932401	0	0.0076716	0.003367	0.00487805	0	0.0125	0.0119048	0.00833333	0	0	0	0	0	0	0	0	0.0217391	0	0	0	0	0	0	0	0	0	0	0	0	0	0	0
	Dppa5a	0	0	0.00416667	0	0.00271739	0.00631868	0.00824774	0	0.00795455	0.00766667	0.00606061	0	0.00462963	0.0199884	0.0448487	0.0199293	0	0.00271739	0	0.0153846	0	0.0227273	0.015873	0	0	0	0	0	0	0	0	0	0	0	0	0	0	0	0	0	0	0	0	0	0	0	0	0
	Kcnc1	0.00982143	0	0	0.00271739	0	0	0	0	0	0	0.00727273	0.013354	0.00877193	0.0153595	0.00909091	0	0.00490196	0	0.015	0	0.00520833	0.00805556	0	0.00320513	0.00753968	0	0	0.00342105	0.006	0.0034219	0.0058471	0.00697943	0.0031632	0.0130333	0.00813426	0.0121883	0.00526423	0.00444766	0.00354339	0.00877415	0.00791909	0.00474062	0.00223914	0.021433	0.010185	0.00468566	0.0120066	0.0051194
	Hspb2	0.00223214	0.00404858	0	0.00534759	0.00390625	0	0.004	0	0	0	0	0.00671296	0	0.00294118	0	0.00543478	0	0.00700615	0	0.00310559	0	0	0	0	0	0.0217391	0	0	0.0882353	0.0131579	0.00877193	0.0078125	0	0	0	0	0.0285714	0	0	0	0	0.0138889	0	0	0	0.0138889	0.00925926	0
	Cgn	0.00378788	0	0.00350877	0.0148148	0.00952381	0.00790043	0.00784361	0	0.00277008	0.00357143	0.0117647	0	0	0	0	0.0416667	0	0.00595238	0	0	0	0	0	0	0	0	0	0	0	0	0.00245498	0.00635614	0.00831144	0.00591674	0.00233512	0.00300069	0.00409452	0	0.00524036	0.00137931	0.00539063	0.00799593	0.00810658	0.00786618	0.00864021	0.0420848	0	0.00865705
	Maged2	0	0	0	0	0	0	0	0	0.0119048	0	0.0334821	0	0	0.0369841	0.00735294	0.025	0	0.0123457	0	0.00595238	0	0	0	0	0	0	0	0	0	0	0	0	0	0	0.0277778	0	0	0.0208333	0	0	0	0	0	0	0	0	0	0.1
	Kank2	0.00277778	0	0.00995135	0.0136452	0.00378788	0.00662055	0.01	0	0	0.00877193	0.0125153	0.00917065	0.00840336	0.00649351	0	0.00550152	0	0.00414738	0.00641026	0	0	0	0	0	0	0	0	0	0	0	0	0.00769231	0	0.00592105	0.01	0	0.017094	0.0150146	0.00462963	0.00268817	0	0.008	0.00706436	0.014359	0.0175097	0.0328497	0	0.008
	Id4	0.00857845	0.00578636	0.00277778	0	0.0057971	0.00357143	0.00510204	0	0.0078125	0.0104463	0.00346021	0.0104167	0.00271739	0	0.015625	0	0	0	0	0	0.0108696	0	0	0	0	0	0	0	0.00555556	0	0	0	0	0	0	0	0	0	0	0.0196078	0	0	0	0	0	0	0	0
	Pygl	0.00462963	0.00480769	0	0	0	0.0170807	0	0.00735294	0	0.00961538	0.00277778	0.00719144	0	0.00729766	0	0.0139385	0.0075188	0	0.00952381	0.00446429	0.0138889	0	0	0	0	0.025	0	0.00833333	0	0	0.109274	0.00332226	0.0013369	0.00378788	0.00855898	0	0.00528665	0	0	0.00531915	0.00925926	0	0.00238152	0.0015949	0.00280246	0	0.00759464	0.00429624
	Cldn34c1	0	0.00985222	0.0167411	0	0	0.0111111	0.25	0	0	0	0.0106952	0	0.0166667	0.00595238	0.00462963	0	0.00692831	0.0588235	0	0	0	0	0	0	0	0	0.181818	0	0	0	0.00874542	0.0231866	0.00127551	0	0.00590814	0	0.01	0	0.0065018	0.00217803	0.0150316	0.00761064	0.00159167	0.003367	0	0	0.00714286	0.025
	Nanos1	0.00709939	0.00359405	0	0	0.00241546	0	0	0.0055303	0.0119048	0.00416667	0	0.0111111	0.0130208	0.00297619	0.00814536	0.0058908	0.00231481	0	0.0094697	0.00367647	0.00880907	0.00492357	0.00917508	0.0018018	0.00826177	0.00423669	0.00493303	0.0044139	0.0112434	0.00261878	0	0	0	0	0	0	0	0	0	0	0	0	0	0	0	0	0	0
	Ror2	0.0138889	0.0111111	0	0.0031746	0	0	0.0144132	0.00924185	0.0208333	0.00882051	0	0.00142045	0.00477273	0.00746965	0.015873	0	0	0.00446999	0.00661654	0	0.00757576	0.0151515	0	0.0210526	0	0	0.0192308	0	0	0	0.00623396	0.00540194	0.00534938	0.00730851	0.00755507	0.0065245	0.00590084	0.00322562	0.00748681	0.00715587	0.0107619	0.00700819	0.00521618	0.00461844	0.00899386	0.00469859	0.00451197	0.00618399
	Trim55	0.002331	0.00294118	0.025	0	0	0	0.00940171	0	0.00346021	0.00340136	0	0.00380952	0.0042328	0.00362319	0	0	0.00285714	0.00834726	0.00490196	0.0102496	0	0.0151515	0	0	0.0208333	0	0	0	0.0311328	0.0196154	0	0.0288746	0.0209896	0	0.0138889	0.0262094	0.0172414	0	0	0	0	0	0	0	0	0	0	0.0222222
	Alpk3	0.00245098	0	0	0.00656513	0.00295858	0.00617284	0.0145443	0.00757576	0.00833333	0.00490196	0	0	0.00925926	0.00142857	0.00416667	0.00724085	0.0021645	0	0	0	0	0	0	0	0	0	0	0	0	0	0.00554335	0.00292023	0.00164204	0.00424359	0.00865267	0.00665918	0.00345726	0.00797194	0.00774708	0.00762052	0.00078064	0.0101653	0	0	0.042396	0.00417219	0.00434704	0.00361165
	Prdm11	0.017094	0	0	0	0	0.00987248	0.00989011	0.0149068	0.00818452	0.00197628	0.00991049	0	0.00307692	0.00396825	0.00549451	0.01	0	0.00879121	0.011072	0	0	0	0	0	0	0	0	0	0	0	0.0100786	0.00595275	0.0122124	0.00452613	0.00298444	0.00572574	0.00617806	0.0071006	0.0139884	0.00485712	0.0052024	0.00434065	0.00468424	0.00359829	0.00393454	0.00461525	0.006096	0.00678001
	Myo7a	0.00793651	0.0178571	0	0	0.0138889	0.00320513	0	0	0.00714286	0.00598291	0.0887953	0.046829	0.115665	0.00213675	0	0	0	0.00229885	0.00709541	0.00625	0	0	0	0	0	0	0	0	0	0	0.0173913	0.00176367	0.00513784	0.00263158	0.00549451	0.00617284	0	0	0.00757576	0.0122768	0	0.00619195	0	0	0.0133117	0	0.00534188	0
	Atp7b	0.00546272	0.0124242	0.00961538	0.0046131	0.0096081	0	0.00321429	0.00161031	0	0	0.002079	0.0141427	0.00160256	0.0118923	0	0.0425397	0	0.00297619	0.00617284	0	0	0	0	0	0	0	0	0	0	0	0.00456325	0.00347236	0.00690633	0.00537051	0.00370094	0.00472426	0.00505473	0.0087969	0.00545519	0.0107105	0.00689507	0.0058682	0.00704304	0.00273756	0.0047083	0.00451392	0.00645138	0.00502024
	Cdc42ep3	0.00516078	0.0104029	0.0026455	0.00641447	0.00735294	0	0	0.00367647	0	0.00512821	0.00357143	0.00537634	0.00520833	0.0295868	0.00798771	0.00196078	0	0	0	0	0	0	0	0	0	0	0	0	0	0	0.00647454	0.0071544	0.00336832	0.00493791	0.00336353	0.00577838	0.00927961	0.00735465	0.00512869	0.00438878	0.0139767	0.00708828	0.00453565	0.00296874	0.00381919	0.00831533	0.00538923	0.00387974
	Csrp2	0	0.00326797	0	0.00434783	0.0030303	0	0.00735294	0.00808348	0	0.00320513	0.00595238	0	0	0.00913313	0	0.00625	0	0	0.00431034	0.0114129	0	0	0	0	0	0	0	0	0	0	0.0349105	0.00686079	0.00392411	0.0145691	0.00295872	0.0103203	0.00628169	0.00288412	0.00442409	0.00351492	0.0054273	0.00717433	0.00411913	0.00380738	0.00550499	0.00607873	0.00801399	0.0037321
	Bag2	0.00625	0.00346021	0.00587121	0	0.0380652	0.0136364	0.00909091	0.00753055	0.020467	0.00590771	0.00446429	0.00767196	0.0411749	0.00961538	0.0108269	0.0136697	0.00444444	0.00416667	0	0	0	0	0	0	0.0263158	0	0	0	0	0	0.00768133	0.00560716	0.00359818	0.00232558	0.00524305	0.00515152	0.00533536	0.00203252	0	0.00233427	0.00489864	0.00404485	0.00625876	0.0134598	0.00906526	0.00407407	0.00856373	0.0042234
	Ccdc77	0.00277778	0	0.00952381	0.020202	0	0	0.00328947	0	0.00219298	0	0.00769413	0	0.00699301	0.00915751	0	0.00320513	0.00420168	0.00549451	0	0.0143725	0.0147059	0	0	0	0	0	0	0	0	0	0.00213675	0.00838095	0	0.00628205	0.00478469	0.0020202	0.00595238	0	0.0111111	0	0.00183824	0	0.0047619	0	0.00914286	0.0028518	0.002457	0.00286172
	En2	0	0.00363636	0.00625	0.0352221	0.0100125	0.00297619	0	0	0	0	0	0	0.00653595	0	0.00452489	0.00490431	0.0293729	0	0	0	0.00294118	0	0.01875	0	0.00328947	0	0	0	0.003663	0.003663	0.00284091	0	0.00555556	0.00226757	0	0.00241546	0	0.00250627	0.00694444	0.00363636	0.00445157	0.00514069	0	0	0	0.0113636	0.00683602	0.00347222
	Cdh13	0.004662	0.0082053	0.0124437	0	0.00795086	0	0	0	0.00606061	0.00181488	0.0301602	0.0440087	0.0326127	0.0026455	0.00235294	0.0177505	0.0181818	0.00901442	0	0.00505051	0	0	0	0	0	0	0	0	0	0.0172414	0.00716361	0.00568256	0.00530777	0.00512246	0.00464922	0.00449013	0.00843992	0.00464704	0.00555999	0.00773613	0.00684189	0.0078479	0.00488615	0.00493775	0.00445276	0.00627238	0.00629582	0.00458111
	Cacng3	0.00859888	0	0.00919753	0.00289855	0.0075	0	0.0042735	0.00793445	0	0.00569801	0.00595238	0.0119048	0.00649351	0.015625	0	0	0.00416667	0.00324675	0	0.0120508	0	0	0	0	0.0319048	0	0	0	0	0.0151515	0.00407453	0.013041	0.0106992	0.00489354	0.00460726	0.00448295	0.00455457	0.0107431	0.00474537	0.00390552	0.00404199	0.0129212	0.00568139	0.004674	0.00430573	0.00413499	0.00829477	0.0051767
	Nell1	0	0	0	0.0119048	0.00909091	0.0034965	0.00666667	0.040625	0	0.00793651	0	0	0.015873	0	0	0.0135328	0	0.0042735	0.00641026	0	0	0	0	0	0	0	0	0	0.047619	0	0.0031339	0.00574295	0.0228935	0.00225225	0.00769231	0	0.00342753	0.0211011	0.00477543	0.021754	0.0291329	0.00093985	0	0.00100806	0.00627277	0.00137174	0.00315904	0.00694444
	Prkab2	0.00893997	0.00505051	0.00255102	0	0	0.00909091	0	0	0.0345238	0.00904977	0.00334448	0.00597572	0	0.00173913	0.0105009	0	0.00782014	0	0	0.0128205	0	0.0113636	0	0	0	0	0	0	0	0.0217391	0	0	0	0	0	0	0	0	0	0.0882353	0	0	0	0	0	0	0	0
	Wnt4	0.00144928	0.00245098	0.0026455	0.00298271	0.00263158	0.00440077	0	0.0026738	0	0	0.00568182	0	0.0136364	0	0.015625	0	0	0	0	0	0	0	0	0	0	0	0	0	0	0	0.00339161	0.000753055	0.00361486	0.0029756	0.00399472	0.00483428	0.00622617	0.00538284	0.00791741	0.00294811	0.00614538	0.00400886	0.00459075	0.00901774	0.00397394	0.0023896	0.00326229	0.00158156
	Pkp3	0.00915119	0.0015528	0.00395257	0	0.00427632	0.00239234	0.218741	0.266667	0.323348	0.00833333	0	0	0	0.00357143	0.0141148	0.00380952	0	0	0	0	0	0.0111111	0.0147436	0	0	0	0	0	0	0	0	0	0.00416667	0.00462963	0.00326797	0	0.00793651	0.00413223	0.00226757	0	0.00554547	0.00954545	0.010442	0	0	0	0.0075	0.00691358
	Tmem169	0.00593542	0	0.01125	0.015873	0	0	0.00195312	0	0.0200817	0.00367647	0.0122222	0.00438596	0	0.00520833	0.00396825	0.00861111	0.00462963	0	0.00883838	0.0044582	0	0	0	0	0	0	0	0	0	0	0.00797492	0.00577594	0.00247022	0.00441937	0.00384772	0.00434352	0.00686437	0.00889246	0.00422867	0.00444192	0.00568142	0.00269097	0.00611149	0.0102128	0.00119334	0.00254779	0.00265746	0.00445455
	Hk1	0.0034965	0.00556948	0.00588235	0.00695187	0.0169414	0.00623402	0.0153268	0.00769841	0.0111111	0	0.00846561	0	0.0110606	0.00117509	0.0047619	0.002457	0.0105978	0.0166965	0.00595238	0	0	0	0	0	0.00877193	0	0	0	0	0	0.00731821	0.00348454	0.00502693	0.00445558	0.00296844	0.0043786	0.00663244	0.00521606	0.0186083	0.0063648	0.00209289	0.00420935	0.00443687	0.00459103	0.00351627	0.00648918	0.00514208	0.00434833
	Ccdc8	0.00828157	0	0.0037037	0	0.015873	0	0	0.0900766	0	0	0	0.00703704	0.00735294	0.003125	0.0200163	0.00438596	0	0.01	0	0.004	0.004292	0.00232207	0	0.0147858	0.00896607	0.00444444	0	0.00657895	0.00384236	0.00432028	0	0	0	0	0	0	0	0	0	0	0	0	0	0	0	0	0	0
	Bmp5	0	0.00510204	0	0	0.00333333	0	0.00223214	0.00277778	0	0.0114286	0.00555556	0.00717061	0	0	0	0	0	0.00904453	0	0.00793651	0.00543478	0.00404668	0	0.00192308	0.00917584	0.004329	0.00712027	0.00143678	0.0112782	0.00967742	0.00883107	0.0411353	0.0042544	0.00580551	0.00436517	0.0150062	0.00415976	0.00746865	0.00245058	0.00369028	0.0124344	0.00778261	0.00565759	0.00573208	0.00890736	0.00639453	0.00457745	0.00458274
[truncated: 3,327 more rows]
[truncated: 62 more columns]
