# Supplementary material for: Pten Regulates Cardiomyocyte Differentiation by Modulating Non‐CG Methylation via Dnmt3
Source: Adv Sci (Weinh). 2021 Jul 11;8(17):2100849. doi: 10.1002/advs.202100849 (PMC8425920; doi:10.1002/advs.202100849)
Supplement: Supplementary file 13 — Supplemental Table 7 [file ADVS-8-2100849-s001.xlsx]

## Sheet: Sheet1
WT cardiomyocytes
	Cardiomyocyte genes																																					Cardiac transcription factors
	Tnni1	Myl6	Tnnt2	Myl3	Actc1	Tnni3	Myh6	Myl7	Myh7	Myl2	Pln	Atp2a2	Chka	Myl4	Tnnt1	Tnnc1	Tpm1	Dmd	Nppa	Mybpc3	Ryr2	Ttn	Mybphl	Smyd1	Atp1b1	Tgfb1	Itgb5	Casq1	Itga5	Ccdc141	Ppp2r3a	Cox6a2	Myh4	Tgfb2	Cox8b	Tpm2	Cachd1	Itgb1	Adcy6	Myom1	Atp1a1	Hand2	Mef2c	Nkx2-5	Gata4	Tbx5	Isl1	Kdr	Mesp1
upstream	0.0403057	0	0.00986842	0	0.0037037	0	0	0.107288	0.00263158	0.0145749	0	0.00833333	0	0.0037037	0.00961539	0	0.00106044	0	0	0.00980392	0	0	0.00951635	0.0042735	0	0.0075188	0	0.0275298	0.00534759	0.0121491	0.00416667	0.00223214	0.0156642	0	0.00945793	0.00954309	0	0	0	0.0157848	0.164583	0	0	0.00694444	0.00324675	0	0.015256	0.00757576	0
	0.0107014	0.0078125	0.021978	0	0.00790598	0.0119048	0	0.0432482	0.00925926	0	0.00714286	0.00699301	0.0104167	0	0	0	0.0046688	0	0.00390625	0.00357143	0.0123457	0.0104167	0	0.0141636	0	0.00848126	0	0.0143282	0	0.004329	0.00238095	0	0.0125763	0.00517143	0.00999001	0.00922619	0	0	0	0	0.00384615	0.0194805	0	0	0	0.00505051	0.00240385	0.00584795	0.0195652
	0	0	0.000324675	0.00367647	0	0	0.00534759	0.00667379	0	0	0	0.00277778	0.0037594	0	0.0245945	0	0.00549451	0	0	0.00326797	0	0.0307692	0.00699301	0.00391366	0.0119048	0	0	0	0.00607869	0.00505051	0.00543478	0.00474383	0.0113379	0.00680707	0.00263158	0	0	0	0	0	0	0.0034965	0	0.0138889	0.00568182	0.004329	0.0122549	0.00600414	0
	0	0	0.0138868	0	0	0.0105263	0.00416667	0.00409946	0	0	0.0140546	0.00555556	0.003125	0.00476191	0.0548246	0	0.00426487	0	0.00707071	0.0257353	0.022123	0.00333333	0	0.0169421	0.015625	0	0	0.0132353	0.00476191	0	0.00383142	0.00381264	0	0	0.00666667	0.00534759	0.00649351	0	0	0	0.00317289	0	0	0.0227273	0	0.00570583	0	0.00666667	0.00340136
	0	0.0034965	0.00922722	0.00446429	0	0.00454546	0.0229256	0.00390625	0	0.00452489	0.00476191	0.00793651	0.00703934	0	0.0330847	0.0184524	0.00647779	0	0	0	0.00793651	0.0213845	0	0	0	0	0.0110039	0.00588235	0.0055146	0.00904977	0.00358796	0.00340136	0.0125	0	0.00310956	0	0.0204082	0	0.0277778	0	0.0060215	0.00766283	0.00526316	0.00505051	0	0	0.0180556	0.00728438	0.00714286
	0	0.00621996	0.00584604	0.0288462	0.0189394	0.00854701	0.0271889	0.00238095	0.00383142	0	0	0	0	0.00505051	0.0152194	0.01	0.00253165	0	0.0168571	0	0	0	0.00554113	0	0.0208333	0	0.00839921	0.0459656	0.00824176	0.00605956	0.00355306	0.00241546	0.00534759	0.00555556	0	0.00559626	0	0.00714286	0	0	0.00659993	0	0.00501253	0	0	0	0	0.0125023	0.0106838
	0	0	0.000370645	0.0034965	0	0	0.0217391	0.00239234	0	0	0.00714286	0	0	0.00639731	0.00476191	0.0072549	0.022513	0.00588235	0.0105263	0	0	0	0.00543478	0	0.00238095	0.0092803	0.00854701	0	0.00571429	0	0.00781955	0.0151515	0.0037037	0.0119658	0	0	0.0375598	0.00495148	0	0	0.00461538	0	0.0252101	0.00726133	0	0.00476191	0	0.00277778	0
	0	0	0.000716846	0.0025	0.00413223	0	0.0772101	0.00969736	0	0	0	0.00666667	0.0194444	0.00931461	0.0147619	0	0.0990063	0.0152575	0	0	0	0.01	0.00362319	0	0.00767263	0	0	0.00392157	0.00277778	0	0	0.00994601	0	0.0262123	0.0025	0.00555556	0.0154553	0	0.00595238	0	0.0126733	0.00345667	0	0.00320513	0.015873	0.00189753	0	0	0.00438597
	0.005291	0	0.0146547	0	0	0.00181488	0	0.005	0	0	0	0.005	0.0130252	0.00568955	0.00215517	0.00758893	0	0.0333333	0	0	0.00324675	0.00478469	0	0.0181818	0.00190476	0.00625	0.00453704	0.00909091	0	0.0132742	0.01633	0.009375	0.0034965	0.078202	0.00617284	0.00384615	0.00508582	0.00607315	0.00307692	0	0.0115415	0.00970018	0	0.004329	0	0.0042735	0	0	0
	0.002849	0.00676242	0.00362745	0	0	0	0.00462963	0.00241546	0.00568182	0.0181818	0.0184211	0.0110803	0.0208333	0	0.0034965	0.00767045	0.00240385	0	0.00714286	0.0042735	0	0	0.0133288	0	0	0	0.00769695	0.00915033	0	0.00784314	0.00994152	0.00793651	0.00194932	0.0231481	0	0	0.008	0.01	0	0	0	0	0	0.00324675	0.0103291	0.00925926	0.003125	0	0.00649351
	0	0.00515489	0.00505051	0	0	0	0.01	0.00592345	0	0.0101097	0	0	0	0.00153846	0.00241546	0	0	0	0.0129301	0.00881687	0.00194932	0.00666667	0.0115056	0	0.01	0	0.00540936	0.00309597	0	0.00740741	0.0092459	0.00384615	0	0.0331169	0	0	0.00446429	0.00266667	0.00246914	0	0.00595238	0	0.00555556	0.0118421	0	0.0239316	0.00595238	0	0
	0.00137741	0.0138889	0.0017029	0.0140902	0	0.0145022	0.0144928	0.0272422	0.0037037	0.00346134	0	0.00497567	0	0.00452489	0	0.00425408	0.0168539	0	0.0114796	0.00588235	0	0.00462963	0.00510204	0.0135802	0	0	0.0206291	0	0	0.00520833	0.0113636	0.00694444	0	0	0.00921659	0	0	0	0.00543478	0.00833333	0	0	0.0505051	0	0.00507826	0.00793651	0	0	0.0119048
	0.00358127	0	0.00292248	0.00526316	0.0026738	0.00468067	0	0.016895	0	0.00820513	0	0.00210526	0	0.00692534	0.00532213	0.00277778	0	0	0.0580929	0.00284369	0	0.00625	0	0.0132515	0.00285714	0.00986395	0	0.0181354	0.00320513	0	0.0037037	0.00323864	0	0.00681818	0.0042735	0.015873	0	0	0	0	0.0119048	0.0160751	0	0	0.00358543	0	0.019765	0.0026455	0
	0.00719232	0.00752137	0.00813474	0.0113636	0.00638545	0	0	0.0272515	0	0.00713287	0	0	0.00995116	0.00134409	0	0.00277008	0.0115224	0.0181624	0	0.011405	0	0.00326797	0	0.00326797	0	0.00828373	0.00793651	0	0.00645342	0	0	0.00961539	0	0.0118687	0.00588235	0.00630952	0.021571	0.00952381	0.00534188	0.0090996	0.00855263	0.0110294	0.00793651	0	0	0.00444444	0	0	0.0138889
	0.0109165	0.00909091	0.00574878	0.0037037	0	0.00223214	0	0.00308642	0.0067089	0	0	0	0.00919913	0.00222222	0.005291	0.00350877	0.00168287	0.00909091	0.00649351	0	0.003125	0.00390625	0	0.00555556	0	0.00250627	0.00833333	0.00772765	0.00989011	0	0.00404858	0.0109649	0.0118577	0	0	0	0.00181488	0.00292398	0.00357143	0	0	0	0.00735294	0.00611111	0	0.00958919	0	0	0.0166667
	0.00634921	0	0.00491268	0.0102839	0	0	0.00362319	0.00488809	0.0118687	0	0	0	0.00619195	0	0.0277778	0.00434783	0.00385109	0	0.0106091	0.00297619	0.00701754	0.0034965	0.00541958	0.0104167	0.00271739	0	0.0108997	0.0286458	0.005	0	0	0.00395257	0.0330403	0.0100872	0.00901587	0.011859	0.00238095	0.00752508	0.00284091	0	0	0	0	0	0	0.00392157	0	0.00384615	0.00567313
	0	0	0.00949779	0.00333333	0.00750613	0	0	0.00289855	0	0	0.00753968	0	0.00384615	0	0.0490332	0.00320513	0.00428248	0	0	0	0.0020284	0.00537634	0	0.00217391	0.00588235	0.0059456	0.00548246	0	0	0.00568182	0	0	0.0435956	0.00804458	0	0.0058642	0.00806452	0.00183823	0	0	0.0129687	0.00729167	0	0	0.00956335	0.00846561	0	0	0.00939153
	0.015083	0.00875421	0.00655764	0	0.00193798	0	0	0.00899672	0	0.0357143	0.00740741	0	0	0	0.0303307	0.00793651	0.00340909	0	0.0154971	0.0030303	0.00457143	0	0.00595238	0.00395257	0.0195833	0	0.00446429	0	0.00438597	0	0	0.00266667	0.015103	0.0014881	0	0	0.00716846	0	0.00396825	0.010101	0	0	0.00649351	0.00549451	0	0	0	0	0.002849
	0.0320513	0.00161031	0.00829563	0	0	0.00357143	0	0.0108333	0	0.0144231	0	0	0	0.00568182	0.0130252	0.00367647	0.00588885	0.0153846	0	0.0167517	0.00476191	0.00697115	0	0.00396825	0	0	0.00643004	0	0.0131579	0	0.000986193	0	0	0.0277778	0	0	0.00334448	0	0	0	0.00606909	0.00567584	0	0.0111111	0.00454546	0	0	0	0.00246914
	0.00118906	0	0.000608243	0	0.00763636	0.00735931	0	0.010101	0	0.00588235	0.004329	0.005	0.00666667	0	0.00548246	0	0.00585676	0	0.00285714	0.004329	0	0.0126659	0.005	0.00909091	0	0	0	0.0126984	0	0	0	0.00606618	0.0026455	0	0.00347222	0.0037037	0	0	0	0	0.00595238	0.00396825	0	0	0.00929969	0.0285088	0	0	0.0026455
first exon	0	0	0	0	0	0	0	0	0	0	0	0.0037037	0	0	0	0	0.00571429	0	0	0	0	0	0.0125	0	0	0	0	0	0	0.05	0.0109804	0.0196078	0	0	0	0	0	0	0	0	0	0.0106671	0	0.00767045	0	0	0.0238095	0	0
	0	0	0	0	0	0	0	0	0	0	0	0	0.0099359	0	0	0	0	0.0123457	0	0	0	0.0119048	0	0	0	0	0	0.0125	0.0119048	0	0.00411523	0	0	0.00167224	0	0.015625	0	0	0.016129	0	0	0.00197628	0	0	0	0	0	0	0
	0.00574713	0	0.0246154	0	0	0	0	0	0	0	0	0	0.0215618	0	0	0	0	0	0	0	0	0.0196154	0	0.0117647	0	0.00909091	0	0.0138889	0	0	0	0	0	0	0	0.0227273	0	0	0	0	0	0.00602296	0	0	0.0344828	0	0.00649351	0	0
	0	0	0	0.010101	0	0	0	0	0	0	0	0.01	0	0.0151515	0	0	0	0	0.0105263	0	0	0	0.0111111	0.0384615	0	0.00275482	0.0119048	0	0.00625	0	0.0227273	0	0	0.00432692	0	0	0	0	0	0	0.0416667	0.00397516	0	0	0	0	0	0	0
	0	0	0	0	0	0	0	0	0	0	0	0.0296703	0	0	0	0	0	0	0.0181818	0	0.0178571	0.0166667	0	0	0	0	0	0	0	0.0208333	0.0222222	0	0	0.00251337	0	0	0.015873	0	0	0	0	0.00347222	0	0	0	0	0	0	0
	0	0.016129	0	0	0	0	0	0	0.0192308	0	0	0	0	0	0	0	0	0	0.00649351	0	0.0113636	0	0	0	0	0	0	0	0.005	0	0	0	0	0	0.00694444	0	0	0	0	0	0.00694444	0.004329	0.0192308	0.0228938	0	0	0.00568182	0	0
	0	0	0	0	0	0	0	0	0	0	0.0238095	0.00952381	0	0	0	0	0	0	0.0105263	0	0.00657895	0.00609756	0	0	0	0	0	0	0	0	0.0075188	0	0	0.00326797	0.0147059	0	0	0	0	0	0	0.015015	0	0.00512821	0.0384615	0.025641	0	0	0
	0	0	0	0	0.0714286	0	0	0	0	0	0	0	0	0	0	0	0	0	0	0	0	0	0	0	0	0.00645161	0	0	0	0	0.0117647	0	0	0.00462963	0.00980392	0.0769231	0	0	0	0	0	0.00201613	0	0	0	0	0	0	0.0142857
	0	0	0	0	0	0	0	0	0.0133333	0.0588235	0	0.00405983	0.00555556	0.01	0	0	0	0	0	0	0	0.00396825	0.0147059	0	0.0138889	0.00606618	0	0.00954023	0.00641026	0	0	0	0	0	0	0.1	0.01875	0	0	0.062163	0	0.0409703	0	0	0	0.00378072	0	0	0
	0	0	0	0	0	0	0	0	0	0	0	0	0	0	0	0	0	0	0	0	0	0.017094	0	0	0	0.0111111	0.0181818	0	0	0	0.0125	0	0	0	0	0.0666667	0.0125	0	0	0	0	0.0350231	0	0	0	0	0.0166667	0.0196248	0
first intron	0	0	0.00540936	0.00981685	0	0	0	0	0.00641026	0	0.003367	0	0.00757462	0.00402405	0	0	0.00159879	0.00994988	0	0.0114943	0.00528096	0.0042735	0.00423729	0.00516595	0.00436508	0.00380117	0.00638849	0.00357143	0.0055492	0	0.00896459	0	0.00740741	0.00514343	0.00724638	0.0626634	0.0132927	0.00419354	0.00871795	0.0776555	0.00359304	0.0142857	0.0044835	0.0042735	0.00176367	0.01875	0	0.00324584	0
	0	0	0.00639611	0.00334448	0	0	0	0	0	0	0.00260417	0	0.00181024	0.00164835	0	0.00749379	0.00408095	0.0051336	0	0.0263158	0.00342568	0	0.0050335	0.00504493	0.00378788	0.00612182	0.00267683	0.00904977	0.00791733	0.0153409	0.00518975	0	0	0.00679096	0	0.0630174	0.00544781	0.00384969	0	0.0251469	0.00191257	0	0.00169956	0	0.00341137	0	0.0185185	0.00897436	0.0166667
	0	0	0.0351091	0.00676896	0	0.0526316	0	0.0403226	0	0	0	0.00520833	0.00621981	0.00526831	0	0.00641026	0.00349792	0.00647481	0	0	0.00834339	0.00900735	0.00273856	0.00357233	0.00802281	0.00219298	0.00729365	0.0266667	0.00335298	0.0428571	0.00386795	0	0	0.00553281	0.00434783	0.0283224	0.00569599	0.00200869	0.00657895	0	0.00192848	0.00462963	0.00825163	0	0.00396825	0.00595238	0	0.00520362	0
	0	0.0357143	0.00326633	0	0	0	0	0.0107527	0	0.00699301	0.0119048	0	0.00245351	0.0160918	0	0.004329	0.00193799	0.00682479	0	0	0.00494845	0.00782491	0.00975108	0.0126688	0.0102814	0.00487537	0.00312719	0	0.00369756	0.0151515	0.00672965	0	0	0.00586516	0	0.057985	0.00516977	0.00753324	0.00509907	0.00961539	0.00301407	0.0127134	0.00300872	0	0.00446106	0	0	0.00472041	0
	0	0	0.00178731	0.00854701	0	0	0	0	0	0.0144336	0.00598448	0	0.00335317	0.00515092	0.00483092	0.00392157	0.00815125	0.00572222	0	0.015625	0.00705205	0	0.00548646	0.00429044	0.00526316	0.00402013	0.00224849	0.00705882	0.00757219	0.00866977	0.00418664	0	0.0031746	0.00424865	0	0.0604167	0.00367138	0.00679821	0.0144229	0.005	0.00332405	0	0.00324675	0	0.0031348	0.0112319	0	0	0
	0	0	0.0208474	0.0025	0	0	0	0	0	0.00694444	0.00735294	0	0.00559187	0.00177837	0.00854701	0	0.00301678	0.00529349	0	0	0.00561153	0	0.00563156	0.00859408	0.00460513	0.00873016	0.00368815	0.00568182	0.0024819	0	0.00494037	0.025641	0	0.00451909	0	0.0747475	0.00679373	0.00324156	0.00444939	0	0.00416505	0.0057423	0.00519174	0.00595238	0.00333333	0.00390625	0	0.00862069	0
	0	0	0.00199088	0	0.015625	0	0	0	0.00396825	0	0.00714469	0	0.00489466	0.0200152	0	0.0219599	0.00526184	0.0045052	0	0.00694444	0.00472708	0	0.00655233	0.00312739	0.0020202	0.00595238	0.019522	0	0.0164846	0	0.00674355	0	0.00189394	0.00695512	0.00384615	0.128889	0.00501133	0.00468566	0.00308642	0.025	0.00276887	0.00769231	0.00247095	0.00392157	0.00684098	0.00344828	0	0.0305532	0
	0.00714286	0.0178571	0.00143816	0	0	0	0.0208333	0	0.00537634	0.0184524	0.00729376	0	0.00637692	0.0209139	0.00420168	0	0.00767837	0.00467289	0	0	0.00477279	0	0.020437	0.00759613	0.00125	0	0.0258534	0.00666667	0.00680778	0	0.00493097	0	0.00584795	0.00367163	0.00446429	0.0621212	0.00479187	0.00479717	0.00865385	0.00833333	0.00580619	0.00416667	0.00746877	0.00735294	0.0020202	0	0	0.0224547	0
	0.00625	0	0.00393145	0	0	0	0.0833333	0	0	0.0037594	0.00213675	0	0.00450225	0.00764301	0.0156115	0	0.00382782	0.00411839	0	0	0.00814712	0.0119048	0.004016	0.00533681	0.00753838	0.00348485	0.00369211	0.015	0.00144411	0.00452489	0.00472636	0	0.0018315	0.004925	0	0	0.00838608	0.00619495	0	0	0.00838051	0.00862069	0.00738924	0.00985222	0.00773037	0	0	0	0
	0.0119048	0	0.0031746	0	0	0	0	0	0.0102783	0	0.00983437	0	0.00493891	0.00740154	0	0	0.00660437	0.00542464	0	0	0.00494982	0.010989	0.00319303	0.00648503	0.00479459	0.00320513	0.00308918	0.0042735	0.00231502	0	0.0035658	0	0	0.00776831	0	0	0.00280483	0.00703747	0	0.0041521	0.00114312	0.00271739	0.0209266	0.0308333	0.00396825	0.00476191	0.0131579	0.00716928	0
	0.0195238	0	0	0	0	0	0	0	0	0	0.00746821	0.00595238	0.00377252	0.0030244	0.00680272	0	0.00420689	0.00516835	0	0.00569801	0.0062414	0.00595238	0.0141101	0.00248914	0.0131119	0	0.0265908	0	0.00727071	0	0.00325525	0	0.00252525	0.00880029	0	0.0238095	0.00589937	0.00557905	0.00358675	0.0153829	0.00564596	0.00906501	0.00480915	0.00480769	0.0105429	0	0.0103415	0.00400433	0
	0.0311594	0.0208333	0.0271259	0.0146733	0	0	0	0	0	0.0238095	0.00246282	0	0.00625	0.0095616	0	0.00699301	0.00705727	0.00513355	0	0.0115011	0.00647256	0	0.00742494	0.00510609	0.0026455	0.00284091	0.000496032	0.0470085	0.000768049	0	0.00504477	0	0	0.0046684	0.00363636	0	0.00590083	0.00533971	0	0.00813692	0.00709548	0.0027027	0.00140056	0.00505051	0.00176367	0	0	0.00239234	0
	0.015942	0	0.0267827	0.00357143	0	0	0	0	0	0.0111111	0.00130814	0	0.00428342	0.00372373	0	0.00591716	0.00792885	0.00650499	0	0	0.00425129	0	0.00627706	0.00229978	0.00561594	0	0.00942886	0	0.000595238	0.0143939	0.00421771	0	0.005	0.00475219	0	0	0.00562843	0.0135971	0.00413223	0.0151238	0.00661754	0.00854701	0.00105263	0	0.00724206	0	0	0.0180771	0
	0	0	0.00409957	0.00933442	0	0	0	0	0.016129	0.0769231	0.00724638	0	0.00604218	0.00232816	0	0	0.0117517	0.00503509	0	0	0.0052929	0.00420168	0.00352331	0.00324112	0.000865052	0.0115343	0.00692277	0	0.0030303	0	0.00598631	0	0	0.0115156	0	0	0.00870744	0.00430795	0	0.0212963	0.00623714	0	0.0159566	0.0167558	0.00690706	0	0	0.0204716	0
	0	0	0.00217391	0.00245098	0.0333333	0	0	0	0	0.00952381	0.00404139	0	0.00423959	0	0.00714286	0.00621118	0.00703235	0.00572633	0	0.00555556	0.00537644	0.0104224	0.00530462	0.00678032	0.0136058	0	0.00355984	0.0267857	0	0.00757576	0.00322372	0	0	0.00478283	0	0	0.00795974	0.00415937	0.011531	0.00714286	0.00343629	0	0.00227077	0.00438597	0.0118173	0	0	0.00468391	0
	0.0289855	0	0.00546523	0.0102144	0	0	0	0	0	0	0.00628912	0	0.0182676	0.00393491	0	0.00789744	0.0158649	0.00404408	0	0	0.00797074	0.0031348	0.00568182	0.00293326	0.014319	0.00888889	0.00364672	0.0125	0.00675325	0	0.00462172	0	0	0.00577863	0	0	0.00522951	0.00347058	0.0085034	0.00250627	0.00535513	0.00230415	0.00518985	0.00512821	0.00566893	0.00396825	0	0.00545454	0
	0	0	0.0098981	0.00482276	0	0.0271164	0	0	0	0	0.00738058	0.0175439	0.00426823	0.00645292	0	0.00724638	0.0022379	0.00507991	0	0	0.00476522	0.00644841	0.0029235	0.00833969	0.00763942	0	0.00252061	0	0	0.00822368	0.00589636	0	0.0176901	0.00487448	0	0	0.00738936	0.00703634	0	0.00260417	0.00747287	0	0.0102543	0.0352941	0	0.00505051	0.0042735	0.00210084	0
	0	0	0.0123178	0.0054386	0	0.0133333	0.0111111	0	0	0	0.00231518	0	0.0010817	0.00204294	0.015625	0.00573192	0.00169979	0.00395605	0	0	0.00503534	0	0.00289209	0.00458829	0.00699301	0.0040276	0.00438596	0.00362319	0.0130671	0.0153734	0.0037921	0.04	0.00814871	0.00417779	0	0	0.00886438	0.00574631	0	0	0.00326995	0	0.00479947	0.00384615	0.00324675	0	0	0	0
	0	0.0202206	0.00446208	0.00667408	0	0	0	0	0.00378788	0	0.00382875	0	0.00520522	0.00585825	0.0143819	0	0.00224972	0.00453527	0	0	0.00437269	0.002331	0.00313889	0.0076859	0	0.00151515	0.00529633	0	0.00928219	0	0.013635	0.0416667	0.00173611	0.00756396	0	0	0.0104098	0.00405332	0.00948223	0.00974359	0.000833333	0.00309597	0.00355339	0.00476191	0	0	0	0.00758327	0
	0.0250836	0	0.00459301	0	0.0123457	0	0.0277778	0	0.00952381	0	0.00410625	0	0.00763513	0.00238379	0	0	0.00350877	0.00303056	0	0.00476191	0.0110259	0.0102496	0.00697226	0.00498878	0.00500409	0.00374445	0.00353051	0	0.00405983	0	0.0055884	0	0.00437666	0.0058066	0	0.015873	0.00993502	0.0093097	0.00688871	0.00219298	0.00843567	0	0.00366305	0.00649351	0.00146628	0	0	0.00325397	0
internal exon	0.005	0	0	0.010989	0.00961539	0	0.00777908	0.0117647	0.00482635	0.0196759	0	0.00569151	0.0031348	0	0.00793651	0	0	0.0087678	0	0.00600927	0.00504793	0.0053648	0.00457666	0	0.00513513	0	0.00165837	0	0.00283019	0.00115741	0	0	0.00350298	0.0145272	0	0	0.00204082	0.00647137	0.00233333	0.00633079	0.00261539	0	0.00716846	0	0.00650247	0	0	0.00814016	0
	0	0	0	0	0	0.00571429	0.00384806	0	0.00349034	0	0	0.00293485	0	0.00769231	0	0	0	0.00364883	0.00877193	0.00149022	0.0063128	0.00522093	0.00213675	0.00347222	0.0129521	0.0388047	0.00469136	0.00588235	0.00450883	0.0111909	0.00679825	0	0.00981454	0.0213805	0	0.00297619	0.00966469	0.00429171	0.00822779	0.00416609	0.00649405	0	0.00191571	0	0.00784237	0	0.00714286	0.006893	0
	0.00854701	0.0166667	0.00659824	0	0.0025641	0	0.00383718	0	0.0100812	0	0	0.00683295	0.00308642	0.0133333	0	0.0454545	0	0.00983112	0	0.0076906	0.00580217	0.00701754	0.00774754	0	0.0078125	0.00534759	0.0021978	0	0.00912976	0	0.0216874	0	0.00378216	0.00795756	0	0	0.00598379	0.0040723	0.00171625	0.00327846	0.00175492	0	0.00589569	0	0.00634921	0.012987	0	0.0137264	0
	0.0135238	0	0	0	0	0.00724638	0.00954194	0.00694444	0.00180127	0	0	0.0042343	0	0	0	0	0	0.00988191	0	0.00673077	0.00317495	0.00696655	0.0187075	0.00412458	0.00520833	0.00769231	0.00409731	0.0167112	0.0083779	0.00385572	0.00775336	0	0.00414564	0	0	0	0.00398641	0.00600579	0.0092901	0.00649961	0.00397487	0	0.0163139	0	0.0136214	0.0238636	0.0321981	0.00956908	0
	0	0	0.00910931	0	0.00192308	0	0.00762395	0	0.00555915	0	0	0.0033937	0.00184332	0	0.00682832	0.0147059	0	0.00421667	0	0.00438411	0.00575607	0.00638912	0.00454546	0	0	0.00888889	0.00994553	0	0.00331889	0	0.00570608	0	0.00641291	0.0113102	0	0	0.00787482	0.00670744	0.00890073	0.00538798	0.00651243	0	0.0236807	0	0.0107597	0	0.0232937	0.0087087	0
	0.00688406	0	0.00262238	0	0.0123602	0.0108696	0.00427854	0.0142857	0.00423235	0	0	0.00294326	0	0.00961539	0.0078125	0	0.00651042	0.00604749	0.0178687	0.00971834	0.00613035	0.00685097	0.025	0.0240801	0	0.0141235	0.00586301	0.0113636	0.00254297	0.00567907	0.00550539	0	0.0063597	0.00689655	0	0.00416667	0.0104381	0.00964941	0.00692352	0.00451964	0.00889387	0	0.0150416	0	0.00538194	0.0167411	0.015016	0.00820417	0
	0	0.0078125	0.0110748	0.0104167	0.00910931	0.00500313	0.0115777	0	0.00535638	0.0210526	0	0.00335322	0.0015674	0.00274725	0	0	0	0.00735664	0	0.00706634	0.00677192	0.00503511	0	0	0	0	0.00198666	0.00340136	0.010504	0.00398737	0.016467	0.1	0.00263278	0	0	0.00322581	0.00664701	0.00647985	0.00338076	0.00286373	0.00083612	0	0.0162615	0	0.00950968	0.019697	0.018956	0.00798603	0
	0.013009	0	0.0116197	0	0.00380952	0	0.00176738	0.00909091	0.00630842	0	0	0.00365781	0.0047379	0	0.0111111	0.0263158	0	0.00443931	0.00985222	0.00494062	0.00553736	0.00653201	0.00347222	0	0.004329	0	0.00563661	0	0.00423188	0.00355033	0.00485507	0	0.011148	0.00454546	0	0.020979	0.0015873	0.00715858	0.00258228	0.00805279	0.00401873	0	0.022549	0	0.00409905	0	0.0108357	0.0104828	0
	0.00706076	0.01628	0	0	0	0.00844828	0.00338591	0	0.00580212	0	0	0.00279391	0	0.0120192	0.0179211	0	0	0.000437445	0	0.00555641	0.00422358	0.005937	0	0.00328947	0	0	0.00170503	0	0.00875775	0.00140913	0.013802	0	0.00765457	0	0	0	0.00311448	0.00643975	0.00598262	0.00590053	0.00796872	0	0.0168074	0	0.0137784	0	0.012221	0.0103218	0
	0	0	0.00645161	0.015625	0.00899621	0	0.00467615	0	0.00295054	0	0	0.00544407	0	0	0	0	0	0.00874298	0	0.00849363	0.00567885	0.00655522	0.00694444	0.00757576	0.0384476	0.00625	0.015395	0.021978	0.0100721	0.00169194	0.00434659	0	0.00341716	0	0	0	0.00603493	0.00596036	0.0043515	0.00918777	0.00341496	0	0	0	0.00886243	0.0108902	0.0257379	0.00568527	0
internal intron	0.00651407	0.00293255	0.00366681	0.0415659	0	0.00195312	0.00912942	0	0.0044403	0.00672799	0	0.00449895	0.00316285	0.00512814	0.00274725	0	0.00560704	0.00641566	0	0.00683783	0.0059959	0.00631802	0.00302912	0.00338111	0.00338731	0.00601415	0.0101233	0.044879	0.0104683	0.0123472	0.00469074	0	0.00788347	0.00422862	0	0.00785332	0.00732626	0.00911888	0.0140188	0.00721955	0.00372682	0	0.0086763	0	0.00396721	0.00732848	0.00516324	0.0062405	0
	0.00695243	0	0.00560189	0.00318519	0	0.00260417	0.0114351	0.0026455	0.00823142	0.00760234	0.00823045	0.00666684	0.00535858	0.0020904	0.00489381	0.00694444	0.00255411	0.00511289	0	0.000429	0.0077495	0.0065367	0.00424547	0.00387377	0.00499233	0.00455893	0.00422579	0.0242735	0.013456	0.00407752	0.00688016	0	0.00819858	0.00448425	0	0.00940187	0.00433684	0.0076301	0.0163499	0.0053316	0.00389245	0	0.00416625	0	0.00467985	0.00926557	0.00636076	0.00483081	0
	0.00617568	0.00532747	0.00271909	0	0.0415818	0.00219298	0.0113413	0.00661376	0.0101543	0.0063083	0.0200893	0.00508968	0.00730801	0.0045356	0.00439229	0	0.00942865	0.00595877	0	0.00354352	0.00597456	0.00543109	0.00664229	0.00306269	0.00490767	0.00615397	0.00407785	0.0142871	0.0036051	0.00409171	0.00597501	0	0.00752478	0.00770936	0	0.00748979	0.00600602	0.00595431	0.00640873	0.00739998	0.00681419	0	0.00438246	0	0.00831229	0.0057742	0.00407292	0.00423145	0
	0.00135234	0.0192308	0.00609887	0.00271739	0.0305298	0.00509705	0.0105466	0.0148148	0.00951881	0.00168919	0	0.00323685	0.00506224	0.00809598	0.00264484	0.00769231	0.00786128	0.00483683	0	0.00602422	0.00579852	0.00619234	0.0114669	0.00564649	0.00507344	0.00866218	0.0039317	0.00657061	0.00498241	0.00568592	0.00420507	0	0.00257442	0.00380425	0	0.00700104	0.00545323	0.00698262	0.00387932	0.00518788	0.00486384	0	0.00838124	0	0.003976	0.00394103	0.0112106	0.00360443	0
	0.00181818	0.00118906	0.00773194	0	0.0425	0.00190476	0.00462178	0.00416667	0.0106495	0.0123672	0	0.0025275	0.00479092	0.00589284	0.00502165	0.00595238	0.0165223	0.00518446	0	0.00583046	0.00501855	0.0087187	0.00944363	0.00297063	0.00314774	0.00106838	0.00631986	0.0014652	0.00769415	0.00527252	0.00501258	0	0.00629598	0.0050992	0	0.0112266	0.00522547	0.00666716	0.00568334	0.00581778	0.00678152	0	0.00415642	0	0.00555371	0.0107451	0.00312529	0.00740768	0
	0.00189535	0.0031746	0.00573035	0.00328947	0.00583333	0	0.0102833	0	0.00297221	0.00441103	0	0.0046164	0.00440372	0.0048351	0.000628931	0.00996574	0.0125287	0.00485147	0	0.00538606	0.00577933	0.00615475	0.0205707	0.00209551	0.00366592	0.00403017	0.00389528	0.0158495	0.00778778	0.0053241	0.00621623	0	0.00620858	0.00550659	0	0.0141379	0.00777533	0.00968633	0.00511206	0.00607961	0.00541633	0	0.00746252	0	0.00490531	0.00506473	0.0247669	0.00572093	0
	0.00299189	0.0112672	0.0159333	0	0.00295858	0.00378788	0.0048253	0.0123457	0.00407309	0.0067142	0.0238095	0.00503776	0.00482282	0.00797479	0.00815693	0	0.00377731	0.006552	0	0.00339167	0.00717722	0.00508051	0.0287085	0.00721312	0.00691465	0.00650082	0.0045362	0.00617768	0.00209365	0.00478236	0.00476704	0	0.00579159	0.00361828	0	0.00470383	0.00737564	0.00476795	0.00467129	0.00501459	0.00353867	0	0.0052773	0	0.00439993	0.00271216	0.00350706	0.00504277	0
	0.0160524	0.00705467	0.0132641	0.0111111	0.0016835	0.00138889	0.0028725	0.0144231	0.00336728	0.00127551	0.01	0.00404992	0.00452334	0.00833436	0.00205128	0	0.00238546	0.00696026	0	0.00459687	0.00730464	0.00560205	0	0.00470908	0.00815282	0.00865454	0.00686609	0.00358073	0.00536457	0.00505313	0.00482094	0	0.00720413	0.00519564	0	0.00184143	0.00691515	0.00426328	0.00681319	0.00543788	0.0110888	0	0.00906161	0	0.0166959	0.00462196	0.00252525	0.00870098	0
	0.0193013	0.01	0.0099188	0.0164204	0.0139634	0.003367	0.00969964	0.0130719	0.0125204	0.00394477	0.00534759	0.00637814	0.00444276	0.00706274	0.0107861	0	0.00554486	0.00616008	0.0228758	0.00103755	0.00648883	0.00475742	0.0106054	0.00384634	0.00628205	0.00717447	0.00554437	0	0.0105997	0.00447968	0.00488759	0	0.0086147	0.00537403	0	0.0083737	0.00687319	0.00429702	0.00836698	0.00485348	0.00854497	0	0.00465332	0	0.0136337	0.00394991	0.0026723	0.00408433	0
	0.00374498	0.00716846	0.00528537	0	0.0206513	0	0.000952608	0.00634921	0.00497805	0	0	0.00943834	0.00442344	0.00619866	0.0708636	0.0208333	0.00429452	0.00495458	0	0.00341598	0.00506049	0.00524174	0.0675646	0.00389608	0.0067906	0.00302727	0.0055998	0.000881834	0.0016661	0.00540621	0.00542208	0	0.00517058	0.00708992	0	0.00893781	0.00769635	0.00182468	0	0.00856696	0.0143207	0	0.00513005	0	0.00795191	0.0076476	0.0015083	0.004718	0
	0.00604646	0.00324675	0.00725515	0.00390625	0.0131554	0	0.0151105	0.0018315	0.00458431	0.00476191	0	0.00365452	0.00385477	0.00596657	0.0162331	0	0.0062489	0.00487805	0.00961539	0.00464918	0.00463783	0.00528595	0.0407051	0.00163411	0.00365299	0.00266472	0.00457131	0.00127551	0.00683913	0.00726535	0.00348134	0	0.00557959	0.00474468	0	0.00772505	0.00554565	0.00360782	0.00194146	0.0131561	0.00986795	0	0.00871575	0	0.00478645	0.00349511	0.00492537	0.00351161	0
	0.00220694	0	0.00870042	0.0100687	0.0120631	0.0122222	0.0159589	0.012022	0.011197	0.010501	0.00568182	0.0043284	0.00534721	0.00688492	0.00320775	0.00411523	0.00607669	0.00573995	0	0.00407231	0.0056073	0.00698951	0.00426747	0.0048351	0.00275345	0.00490909	0.00559212	0.000816993	0.0035826	0.00385273	0.00423922	0	0.00137355	0.00512503	0	0.0125	0.00836715	0.0135211	0.00190214	0.00760551	0.00384767	0	0.00925473	0	0.00498909	0.00480729	0	0.00592277	0
	0.0123985	0	0.00536807	0.00597148	0.00599962	0	0.00422336	0.00527635	0.00764119	0.00250356	0.00420168	0.00354639	0.00702027	0.00599385	0.00297619	0.0204082	0.00394294	0.00573255	0	0.00507767	0.00672405	0.00493894	0.00543901	0.0043657	0.0068908	0.0025051	0.00361248	0.00596327	0.00687016	0.00497387	0.00538522	0	0.00273359	0.00244807	0	0.00413979	0.00684763	0.00652507	0.00463088	0.00643908	0.00923081	0	0.00514299	0	0.00837529	0.00626773	0.0116107	0.00900616	0
	0.014455	0	0.00508548	0.0068112	0.0128255	0.00942351	0.00444301	0.0189145	0.00323887	0.00776325	0	0.00362596	0.00574432	0.00241244	0.00575014	0	0.00571037	0.00760848	0.00714286	0.00294435	0.00570583	0.00496143	0.00382548	0.00290538	0.00387762	0.00444823	0.00571498	0.0130647	0.0038198	0.00402199	0.00425416	0	0.00731111	0.011175	0	0.00811354	0.00416987	0.00520229	0.00395606	0.00601849	0.00656118	0	0.00435325	0	0.00877896	0.0060187	0.00318519	0.00496967	0
	0.00493608	0.00297619	0.00395829	0.00166667	0.0117839	0.00516503	0.00680397	0.0170455	0.0143159	0.000952381	0.0138889	0.00745542	0.00380649	0.00482731	0.000586854	0	0.00537411	0.00611447	0	0.00562776	0.00561754	0.00524376	0.00320069	0.00397692	0.00644096	0.004004	0.00641138	0.0434587	0.00974144	0.00438173	0.00337555	0	0.0145513	0.00793504	0	0.0137616	0.00501762	0.00605757	0.00525816	0.0063229	0.00842048	0	0.00619057	0	0.00478401	0.00264208	0.00305675	0.00763403	0
	0.00231691	0.00411523	0.00304035	0	0.0114302	0.00729167	0.00579188	0	0.00776028	0.00898352	0	0.00468041	0.00464292	0.0187153	0.00629935	0	0.00867802	0.00681959	0	0.00570932	0.00563239	0.00602898	0.00819048	0.00815429	0.00427922	0.00538638	0.0068246	0.01993	0.00639568	0.0099145	0.00475731	0	0.00545831	0.00507208	0	0.024531	0.00649228	0.00653809	0.00548171	0.00860624	0.00633116	0	0.00954552	0	0.0058806	0.00569445	0.00289952	0.00770341	0
	0.00478551	0.0034965	0.00501446	0.0158361	0.00771991	0.00980392	0.0148386	0.0130719	0.00442099	0.00140056	0	0.00541475	0.00556699	0.00612082	0.00487149	0	0.00466904	0.00627561	0	0.00368639	0.00642898	0.00431726	0.00409425	0.00663808	0.00342899	0.00831618	0.00732735	0.00738025	0.00219018	0.00788291	0.00448178	0	0.00542062	0.00328107	0	0.0057041	0.00696201	0.00519558	0.00608252	0.00592362	0.0044582	0	0.0135017	0	0.00495195	0.00705268	0.00167224	0.00736608	0
	0.0118859	0.00628064	0.00235774	0.00905023	0	0.00322061	0.0143348	0	0.00575651	0	0.00576923	0.00390595	0.00280226	0.00244296	0.00407983	0	0.0105032	0.00541308	0	0.00696183	0.00454224	0.00504113	0	0.00585389	0.00444407	0.0044054	0.00616346	0.00990681	0.0016333	0.00511884	0.00428697	0	0.00920864	0.0035738	0	0.0172414	0.00779667	0.00567129	0.00381141	0.00770431	0.00948542	0	0.00657208	0	0.00280308	0.0128841	0.00840267	0.00300411	0
	0.00256523	0.00669643	0.00621281	0.0100806	0.00706019	0.00226815	0.0144337	0.0161111	0.00594743	0.00198413	0.00833333	0.00574758	0.00412892	0.00730586	0.00117342	0	0.00320167	0.00600232	0	0.0126671	0.00487801	0.00449653	0.0104101	0.0084967	0.0065002	0.00508224	0.00517691	0.00606848	0.0035313	0.00514512	0.0046501	0	0.00468762	0.00386734	0	0.0237862	0.00967529	0.00498739	0.00726024	0.00538614	0.00475038	0	0.00582013	0	0.00691276	0.00617475	0.00235842	0.00932636	0
	0.0016166	0	0.0017253	0.00832941	0.00194932	0.00505863	0.0092802	0.00536616	0.00531291	0.0192292	0.00930016	0.00663399	0.00318369	0.00586492	0.00221088	0.00512821	0.00363827	0.00545921	0	0.0109176	0.00610881	0.00507856	0.00728965	0.00624882	0.00663042	0.00443074	0.00468689	0.0112003	0.0040906	0.00483492	0.00514714	0	0.00204069	0.00905606	0	0.0120486	0.011631	0.00518101	0.00951266	0.00648087	0.00678356	0	0.00578218	0	0.00491489	0.00487306	0.00561418	0.0092876	0
last exon	0.03	0	0	0	0	0	0	0.03125	0	0	0.00826294	0.00825826	0.0110294	0	0	0.0333333	0.00401284	0	0	0.0166667	0.015625	0.00555556	0.0151515	0	0.004477	0	0.00717703	0	0.0125	0.00524243	0.00257284	0.00606061	0.00869565	0.00978199	0	0	0	0.0100345	0.00293803	0.00245098	0	0.0042735	0.00704957	0.0245536	0	0.00085034	0.00227273	0.00625	0.0178571
	0	0	0	0.0277778	0	0	0	0.02	0	0	0.00839795	0.00828354	0.00328947	0	0	0	0.0102302	0	0	0.0266667	0	0.000968992	0	0.00522684	0	0	0	0	0	0.0121555	0.00559539	0	0	0.0254121	0	0.00689655	0.00847672	0.00723443	0.00571429	0.00549451	0	0.00748223	0.00504127	0.00757576	0.0158749	0.00154321	0	0.010731	0
	0.00888889	0	0	0	0	0	0	0	0.00689655	0	0.00348068	0	0.010713	0	0	0	0	0	0.00505051	0.0104167	0.0153061	0.0021645	0	0.00178253	0.00205761	0	0.00803826	0	0.00462963	0.00610526	0.00655864	0.00617284	0	0.00662668	0.0294118	0	0.00554017	0.0029718	0.00650738	0	0.0194805	0.00295858	0.00471698	0.00416667	0.0145833	0.00913714	0	0	0
	0.132292	0	0.0192447	0	0	0	0	0.0119048	0	0	0.00519713	0.00873834	0.00326797	0	0	0	0.00606061	0.00645161	0	0	0.0110665	0.0107997	0	0.00541667	0	0	0	0.00357143	0	0	0.00756269	0	0	0.00606544	0	0	0.0060355	0.0011534	0	0.0116923	0.00740741	0.0133603	0.00224467	0.0072549	0.00204082	0.0166613	0	0.0025	0.010989
	0	0	0.00571429	0	0	0	0.025641	0	0	0	0.00682891	0.00526316	0.00826362	0	0.0131579	0	0.00912755	0.003367	0.0037594	0	0	0	0	0.00413312	0.0142317	0	0.00688406	0	0	0.00269608	0.00178399	0.0181818	0	0.00685112	0	0.00877193	0	0.00904267	0.00125313	0	0.0227273	0.0161867	0.00265957	0.0101538	0.00569801	0.0013587	0	0	0.0333333
	0	0.0111111	0.000892857	0	0	0	0	0.0256579	0	0	0	0	0	0	0	0.0142857	0.0187115	0.00549451	0.00512821	0	0.00673401	0.0161706	0	0.0131874	0	0	0.00606061	0	0.00227273	0.00542005	0.00290971	0	0.00925926	0	0	0.00438597	0.00790514	0.00362319	0.00633808	0.00834351	0	0.00788066	0.00498388	0.0102564	0.010034	0.0145196	0	0.0204043	0.02
	0	0	0.0588235	0	0.0140306	0.0178253	0	0	0	0.019222	0.00549451	0.00192308	0	0	0	0.0133333	0.0260245	0.00290698	0.0113636	0	0	0.0205095	0.0133333	0.00287179	0.0171299	0	0	0.00757576	0.00231482	0.0162271	0.00977444	0.0416667	0	0.00432003	0	0.00909091	0.00595238	0.00277778	0.00338957	0	0.02	0.0217969	0.00451677	0	0.0112251	0.00191571	0	0.00410382	0.011988
	0.0125	0	0.0104167	0	0	0.030303	0	0	0	0	0.00131752	0.00591415	0.0194308	0	0	0.0113636	0.0210702	0.00971817	0.00740741	0	0.00774793	0.0268009	0	0	0	0	0	0	0	0	0.00448439	0	0	0.016129	0	0	0.00588235	0.0142857	0.00341426	0.00666667	0.00980392	0	0.00253968	0.0107143	0.00235294	0.00849206	0.00549451	0.00568182	0.0191886
	0	0	0.00130208	0	0	0	0	0	0	0	0.00407088	0.015258	0.0142857	0	0	0	0.0552475	0.0306122	0	0	0.00690537	0.00560224	0	0.00837425	0.00384615	0	0.00480769	0	0.00934343	0	0.00737813	0.0166667	0.0196078	0.00505051	0.0322581	0	0	0.00897129	0.0042735	0.0185759	0	0.00201613	0.00939759	0.00452489	0.00625225	0.00462963	0	0.00245098	0
	0	0	0.00980392	0	0	0	0	0	0	0	0	0	0	0.0119048	0	0	0.00401745	0	0.05	0	0.00549451	0.0100122	0	0.0045045	0.00793651	0	0	0.0166667	0.00687831	0.075	0.00238095	0.0153846	0	0.00391738	0	0	0.0111111	0.0107639	0.00466505	0	0	0.0333333	0.00423654	0.0075188	0.0225806	0.00826331	0.0138889	0.00591716	0
downstream	0.00549451	0	0	0	0.00746021	0.00384615	0.0243943	0.00461605	0	0.00320513	0	0.00295858	0	0	0.00566436	0.00452489	0.0043099	0	0	0	0.0131173	0	0	0.00925926	0.00285714	0	0	0	0	0.00378788	0.003125	0.00260417	0.00238095	0.0037594	0.00606061	0.00445887	0	0	0.0037594	0	0	0.0166667	0	0.00980392	0.0129237	0.0171053	0	0	0
	0.00608766	0	0	0.00405983	0.00827586	0.00452489	0.00560224	0	0.0111053	0	0	0.00195503	0.00246305	0.00384615	0.0050514	0.00478469	0.00459391	0	0	0.00501253	0.0156863	0.0166084	0.00210526	0.00478469	0.0025974	0.00549451	0	0	0	0.0128714	0.00476191	0.00392887	0	0	0	0.00494089	0.010101	0.00961539	0.00584795	0.00340136	0	0.0312792	0	0	0.00757576	0.0181936	0	0.0181818	0
	0.00462963	0.00927871	0.00697571	0.00194932	0.0520833	0	0.0113636	0.0034965	0	0	0	0	0	0.00757576	0.00392157	0.0147059	0.0015121	0	0.00920635	0.00863095	0.0117647	0.00868056	0	0	0.00491176	0.00346021	0.00555556	0.00684098	0.00846154	0.00769231	0	0	0.0114487	0	0	0	0.0181818	0	0	0	0	0	0.00534759	0.00404858	0.00271739	0	0	0.00555556	0.00420168
	0	0	0.012076	0.00408163	0	0.00961539	0.00166667	0.00454546	0	0.00274725	0	0	0.00769601	0.00454546	0.00735294	0.00641026	0	0	0.0107962	0.00320513	0	0	0.00907944	0.00380952	0.0112461	0	0.00245098	0.00570437	0.01	0.00571895	0	0	0	0.00925511	0	0.00271739	0	0.00547619	0	0.00769231	0.00833333	0	0.0037037	0	0.00362319	0.0357143	0.00326797	0.00925926	0.00478469
	0.00277778	0	0.0106443	0.0021645	0	0	0.029085	0	0.00590278	0.00478469	0	0.00532828	0.00928793	0.0148352	0.00416667	0	0.00971771	0.00641026	0.119318	0.00592885	0	0	0.0193364	0.00710784	0	0.00274725	0.0040568	0	0.00629155	0	0	0.0157971	0.010849	0.0140536	0.00571328	0	0.0078341	0.00277008	0	0	0.0214286	0	0	0.0025	0	0	0.00664811	0	0.00437276
	0.00277008	0	0.0038961	0.00642507	0.00769231	0.00854701	0	0.00932196	0.00284495	0.00809717	0.0142857	0	0.017094	0.00793651	0.00309597	0	0.00431573	0.0075188	0.005291	0	0	0	0	0.00543478	0	0	0	0	0.00493746	0.00457666	0	0	0	0.00986842	0	0	0.00584795	0	0	0	0.0121212	0	0	0.00416667	0.0042735	0.00669643	0.00918274	0	0.00694359
	0.00185185	0.00543478	0	0.00403226	0.00905797	0.0513393	0	0	0	0	0	0.00578704	0.00334448	0	0.00717391	0.0617478	0.00134771	0.00446429	0.00512821	0	0.00740741	0	0	0	0.00694444	0.0030303	0	0	0.0127218	0.00869709	0.00666667	0.00223214	0	0	0	0	0.0735294	0	0.0173797	0.0157995	0.00326797	0.00901559	0.0305687	0	0.00980392	0	0.00416667	0.004	0.0025
	0	0	0.00649351	0.00252525	0.034188	0.0500989	0	0	0	0	0.01221	0.00563131	0.00363985	0.003367	0.00626959	0.0476267	0.00976952	0	0.00965216	0.0109023	0.00520833	0.00416667	0.00773037	0	0.00560224	0.0037037	0	0	0.0083649	0	0.00801364	0	0	0.00367647	0.003125	0.00863473	0.0125	0.0125466	0	0	0.00435897	0.00757418	0.054085	0.0031746	0.00605956	0.00672878	0	0.00217391	0.00740741
	0	0.00916573	0.0116059	0	0.0042735	0.0150794	0	0	0.00777001	0	0.0177083	0.00454546	0.0116959	0.0544785	0.00384615	0.0272109	0.0052	0	0	0	0.00871795	0	0	0	0	0	0.00505051	0	0.0149495	0.00793651	0	0.00526316	0.0119848	0.0172619	0.00324675	0.00429084	0.00396005	0.00680272	0	0.00427632	0.00142857	0.00177305	0.00694444	0.00512821	0	0.00721501	0.00384615	0	0
	0	0.0121251	0	0.0071301	0.00769601	0.0102757	0	0.00735294	0.0350094	0	0.00753968	0.00205761	0.00333333	0.0494813	0.00892857	0.005	0.0125248	0	0.0201207	0.00617284	0.00328947	0.00350877	0	0.00167224	0.0152614	0.00396825	0	0.0636095	0.025	0.00694444	0.0428571	0.00985222	0.00555556	0.00483092	0.00814703	0	0.00871212	0.00333333	0.00207039	0.00540936	0.00445157	0	0.00427632	0.00384615	0	0	0	0	0.0098617
	0	0	0.00395083	0.0027027	0	0.005	0	0.0042735	0.0863636	0.012987	0.00779727	0.00717593	0	0.00309597	0	0.018638	0.0131884	0	0.00307692	0	0.0071618	0.00649351	0	0	0	0.02	0.00833333	0	0.00808081	0.0167763	0.0333333	0.125	0	0.00911593	0.00363636	0	0	0.00584795	0.00734247	0.00235294	0.00189394	0.0051505	0.00392157	0	0	0.0075188	0.00965035	0.0160535	0.0132275
	0.0094246	0	0.00964912	0	0.0196078	0.00482952	0	0	0.015	0.00333333	0.00452489	0.00206186	0	0.0120374	0	0.0203859	0.0139436	0	0	0.00217391	0.00341078	0	0	0	0.00498352	0.0164732	0	0	0.00813921	0.00730727	0	0	0.00390625	0	0.00309597	0.00501253	0.00852781	0	0	0.0175	0	0	0	0	0.00793651	0.00515873	0.00860507	0.00833333	0
	0.0089421	0	0.00634832	0.00666667	0	0	0	0.0016835	0.00536062	0.00727273	0	0.00565122	0.00653595	0.00252525	0.0185897	0.0128986	0.00189394	0	0	0	0.00411523	0.00250627	0.00555556	0	0.00699301	0	0.0128875	0.0357143	0.00867244	0.0108025	0.00285714	0	0.00619195	0	0	0	0.0142857	0.00367647	0.00960735	0.0108025	0.004329	0	0	0.0188905	0	0.00840336	0.00833333	0.0180432	0.00206612
	0	0	0	0	0	0.00386664	0	0	0.005	0.0147059	0	0.00264053	0.0025	0.00384615	0.00595238	0.00953159	0.00390505	0	0.00510204	0	0.00387597	0.00721154	0.00476191	0.00575049	0.00416667	0	0	0.077648	0.00555556	0	0	0	0.0163601	0	0.00454546	0.00452489	0	0.0101017	0.00834783	0.00476191	0.00649351	0.003367	0.00208333	0.00641026	0.0185185	0.0128205	0.00392157	0	0.0201307
	0.014881	0.0137566	0	0.0897995	0.0227273	0	0	0	0.0458333	0.0078125	0.00740741	0.00831596	0.00405704	0.00616371	0	0.00404858	0.000991736	0.00584795	0	0	0.00427632	0.00977163	0	0	0	0.00274725	0	0.00757576	0	0.00740741	0	0.0120879	0.0111745	0	0	0.00147059	0.010101	0.0021645	0	0	0	0.0111111	0.00392157	0	0.00789474	0.0185185	0	0	0.00757576
	0	0.00512821	0.00827206	0.00486295	0.00446429	0.0026455	0	0	0	0.00414863	0.00694444	0.0145114	0.00292398	0	0.0135417	0.00774754	0.0032197	0	0	0	0.00434783	0.0040568	0.0101981	0	0.00185185	0.0031746	0.00490196	0.0102226	0	0	0	0	0.00904977	0.00125313	0	0	0	0.00555985	0.0144444	0.0151961	0.00802139	0	0.00454546	0	0.00606061	0	0	0	0.065
	0.0126839	0	0.00765873	0.0093692	0	0.00534759	0.00814076	0.00684211	0	0.0041083	0.00555556	0.00266667	0.0058642	0.00446429	0	0	0.00472442	0	0	0.00179211	0	0	0	0	0.00606061	0.00347222	0	0.1085	0	0.0111111	0	0.0026738	0.0130952	0.00176367	0.00231482	0.0117647	0	0.0050244	0.0059232	0.00367647	0	0.00808679	0	0	0.00446429	0	0.00205761	0.00381437	0.00326797
	0.00584795	0.0146465	0.00467775	0	0.00600687	0.00476191	0.00246914	0.00985524	0	0	0	0.00195683	0.00956938	0.00462963	0.0037037	0.0576169	0.00531635	0.015625	0.00307692	0.00606355	0	0	0	0	0.00807416	0.0127273	0	0	0	0	0.00255755	0.00725527	0.00512821	0	0.00454546	0.012987	0	0	0	0	0	0	0	0.00694444	0.00378788	0.00208333	0	0	0
	0.00455221	0.00694444	0.0113493	0	0	0.0277778	0.0138889	0	0.00215517	0	0.002849	0	0.00381818	0.0110044	0.00605956	0.0165521	0.00240963	0	0.00932225	0.00530303	0.0134136	0.00404858	0.00396825	0.0110714	0.0214998	0	0.00271739	0	0.0133333	0	0	0	0	0	0	0.00378788	0	0.00694444	0	0.0128205	0	0	0	0	0	0.00663919	0.00694444	0.00207039	0
	0.00319865	0	0.00413244	0.00446429	0	0.0402626	0.0403727	0	0.0146763	0	0	0.0120672	0.00526316	0.0202675	0	0.0209732	0.00185185	0.0102041	0	0.0145845	0.0158057	0	0	0	0.0105426	0.00909091	0	0.00969619	0.0110095	0	0	0	0.00865385	0	0	0.00631071	0	0.0171679	0.00363636	0	0.00869565	0	0.00568182	0	0.00439356	0	0	0.00584795	0.00347222
Pten−/− cardiomyocyte
	Cardiomyocyte genes																																					Cardiac transcription factors
	Tnni1	Myl6	Tnnt2	Myl3	Actc1	Tnni3	Myh6	Myl7	Myh7	Myl2	Pln	Atp2a2	Chka	Myl4	Tnnt1	Tnnc1	Tpm1	Dmd	Nppa	Mybpc3	Ryr2	Ttn	Mybphl	Smyd1	Atp1b1	Tgfb1	Itgb5	Casq1	Itga5	Ccdc141	Ppp2r3a	Cox6a2	Myh4	Tgfb2	Cox8b	Tpm2	Cachd1	Itgb1	Adcy6	Myom1	Atp1a1	Hand2	Mef2c	Nkx2-5	Gata4	Tbx5	Isl1	Kdr	Mesp1
upstream	0.0447084	0.00326797	0.0124684	0.00649351	0.00840054	0	0.00595238	0.00666667	0.00217391	0.0176806	0.00534759	0.0130556	0.00816247	0.00462963	0.0926557	0	0.00658149	0	0	0.0111111	0	0.0112179	0.00505051	0.0122109	0	0.0624363	0.0104003	0.00568182	0.00980392	0.016129	0.01	0.00809076	0.0205717	0.00980392	0.00549451	0.00505637	0.00533333	0.00277778	0	0.00705467	0.00520833	0	0	0.0146696	0	0.00877193	0	0.00595238	0.00886101
	0.00823992	0	0.000578369	0.0222222	0.00175439	0.00568182	0	0.005	0.00356061	0	0.00892857	0.00413223	0.0104351	0	0.142159	0.0138219	0.00651937	0	0.0198529	0.00621268	0	0.00956633	0.0434783	0.00842246	0	0	0.00740741	0.003663	0.0117647	0.0723589	0.00666667	0.00806452	0.0195982	0.00806723	0.00454546	0.020775	0.00833333	0.0136494	0	0.00501253	0.00640457	0	0	0.0219697	0.0178571	0.00606061	0.00607639	0.00444444	0.0168309
	0.00688172	0	0.000512821	0	0	0	0	0.0143316	0.0184436	0	0.012987	0.00718494	0.0034746	0.00568182	0	0.00621118	0.00743374	0	0	0	0	0.00926316	0.00871632	0.00264322	0	0.0480769	0.0118519	0	0.00225225	0.0539574	0.00369423	0.002849	0	0.00719577	0.00277778	0.0137097	0.005	0.015873	0.0357143	0	0.00322581	0.0088141	0	0.013577	0.00694444	0.00413223	0.00512821	0.00582298	0.0112059
	0.0103885	0.0189571	0.00535322	0.0160401	0.0137307	0.00478469	0.00555556	0.00569358	0	0.00779857	0.0207407	0.00378788	0.0191232	0	0.0285989	0	0.0150352	0	0.00206612	0.0315186	0	0.00575658	0.00858586	0.00509228	0	0.0296296	0.0141401	0.00398918	0.004329	0.00476191	0.00592999	0.00266667	0.0105556	0.00457666	0.0105369	0.0130272	0	0.0418803	0	0	0.0172241	0.00905797	0	0	0	0.0113329	0.0126603	0	0.0459369
	0.00906433	0	0.0103486	0.073146	0.00680473	0.00378788	0.0151515	0.0100512	0.0149393	0.00274725	0.00476191	0	0.0083004	0	0.0271111	0.00444444	0.00156028	0	0.00392157	0	0	0.0291005	0.00705277	0	0	0.0604167	0.0085039	0.0634723	0.00847953	0.0258813	0.00438378	0.0142857	0.00465368	0.0258974	0.0143843	0.0176774	0	0.014684	0	0	0.00595238	0.0311813	0.00384615	0	0	0.0125	0	0.0088843	0.0262897
	0.0321429	0.00449775	0.0105296	0.120058	0.00542328	0.00347222	0	0	0	0.00653595	0.0238095	0	0.133421	0.0107527	0.00815236	0.00723982	0.0092723	0	0.00432748	0	0.00833333	0.00714286	0.0222195	0.00470588	0	0	0	0.0738038	0	0.0395865	0.00445439	0.0356061	0	0.00805153	0.00222222	0.0493126	0	0.01	0.00757576	0	0.0173606	0	0.00297619	0.00308642	0	0	0	0.00217865	0.049702
	0.075	0.00201613	0.0243583	0.0662316	0.00714286	0.00367647	0.00452489	0.00610447	0.00833333	0	0.0153061	0	0.246413	0	0	0.00168067	0.00638587	0	0.00583333	0	0.00617284	0.00462963	0.029029	0	0.00263158	0.00635081	0	0	0.0228205	0.0254161	0.00137931	0.0450213	0.00289855	0	0.00480769	0.00959444	0.0161846	0	0	0	0.0100645	0	0.0273109	0.0170117	0.00413223	0.0160406	0.25	0.00937951	0
	0.15	0.0100958	0.00827786	0.0299465	0.00534759	0	0.00944444	0.00308642	0.00833333	0	0	0.00512821	0.00411523	0.0199014	0	0.002331	0	0.00649351	0	0	0.00833333	0.0351752	0.0457388	0	0.00189753	0.00858879	0.00557041	0.0125	0.005	0.00625	0	0.0122998	0	0	0.002	0.00385924	0.0163884	0.0130719	0.00770833	0	0.018948	0.00978836	0	0.00873016	0.00725678	0.00245098	0.05	0.00604686	0.0189609
	0.15	0	0	0.00606061	0.00572917	0	0.0149206	0	0	0	0.00716076	0.008121	0.00452489	0.00779727	0.00367647	0.0046743	0	0	0.0102363	0	0.00757576	0.0491322	0.0198724	0	0.00476191	0.00583136	0.0144209	0.011039	0	0	0.014881	0.0083912	0	0	0.00383142	0	0.00426341	0.0170175	0.00334448	0	0.0183346	0.0102041	0.00480769	0.0112943	0.00814001	0.00881834	0.00416667	0.00478469	0
	0.00766283	0.00590384	0.0108194	0	0	0.00497836	0.00347222	0.0042735	0.00378788	0.01	0.0142657	0.00554017	0.0107077	0.00404858	0	0.00322581	0.0138514	0	0.0195887	0.00530303	0.00520833	0.023088	0	0.0147186	0.00768662	0.00656608	0	0.0214286	0.00595238	0.0145503	0.0197675	0.0206126	0.0838513	0.0125	0.0120533	0.00684524	0.0125752	0.0379916	0	0	0	0	0.00892857	0	0	0	0.0106725	0	0
	0.00626263	0	0	0.015003	0.00940198	0.00207039	0.0130252	0.00137931	0.00972222	0.00149925	0.0283987	0.00741419	0	0.00416104	0.0162344	0.0105274	0.0151261	0	0.0208855	0.00241546	0	0.00740741	0.00961539	0.021875	0.00607143	0.00438597	0.0169643	0.00452489	0.014	0.00350877	0.00833333	0.0137548	0.00892857	0.025743	0.00841751	0	0.00863095	0.00924776	0.0120098	0	0.00476191	0.00333333	0.00555556	0.0127778	0.00537634	0	0.0145833	0	0
	0.00275482	0	0.00153453	0	0	0.0162224	0.00980392	0.00789754	0	0	0.0110069	0.00228833	0.0018315	0.0189457	0.0140659	0.00466629	0.0179487	0	0.0241288	0	0	0.00767196	0.0293367	0.0158721	0	0.00933258	0	0.00912698	0	0	0.00505051	0	0	0.0145443	0.00297619	0	0.00396825	0.0232779	0	0.00980392	0.00222222	0.0190632	0.0467033	0.0461632	0.00771429	0	0	0.0118636	0
	0	0	0.00790156	0.00717703	0.018346	0.0105458	0.00348432	0.00523077	0.0119048	0.00935897	0	0.00822817	0.00595998	0.00895062	0.0075	0.00683923	0.000957854	0	0.113976	0.0105808	0.00623701	0.00277778	0.0795238	0.0173906	0.00833333	0	0.0262446	0.015541	0	0.00666667	0.00519324	0.00581233	0.00823045	0.003125	0	0	0	0	0	0.00462963	0.0110343	0.00309597	0.0108902	0.053826	0.0665966	0	0.0161905	0	0.123669
	0.0115841	0	0.00947895	0.00595238	0	0.00985119	0.00240385	0.0127324	0	0.003367	0	0.015873	0.00505051	0	0.0181319	0.00228833	0.00600109	0	0.0320192	0.010101	0.0155298	0.0135185	0.0855159	0.0316405	0.0037594	0	0.0102041	0.00367647	0.00411523	0.00410354	0.0263695	0	0.00840336	0.0165266	0	0.00153846	0.0347591	0	0.00863811	0.0140306	0.00412641	0	0.0141093	0.106966	0.0982972	0.00784314	0	0	0.0672466
	0.0599628	0.0151515	0.0110437	0.00462963	0.00625	0.0025	0.0383021	0.00292398	0.0423179	0.00777311	0	0.00347222	0.00726654	0.00512821	0	0.0109989	0.00598112	0	0.0131416	0.00792653	0.00168919	0.0368536	0.0112233	0.0075	0.0114286	0.0112585	0.0104167	0	0.00846377	0	0.0110326	0.00717703	0	0.0151984	0	0	0.0114893	0.0153475	0.0072619	0.00476191	0	0	0.00984849	0.0143544	0.0861882	0	0.00328947	0.01173	0.0533069
	0.0865281	0	0.00331042	0.0178392	0.00444444	0	0.0414862	0.00173611	0.0801263	0	0	0.0490985	0.053133	0	0.0416667	0	0.0105013	0	0.00720165	0.0090703	0.00448131	0.0192576	0.0881875	0.00284091	0.00592238	0.00892857	0	0.0078125	0.00227273	0	0.00833333	0	0.00625	0.00219298	0.00833333	0.0042735	0.00518519	0.0295133	0.0022173	0.0114299	0.00277778	0	0.0137382	0.0128819	0	0	0.00588235	0.0142875	0.00411523
	0.123949	0	0.00455373	0	0	0.0107995	0.0558267	0.0117684	0.0501414	0	0.00396825	0.0663978	0.0657492	0.00396825	0.0124441	0.00240385	0.00397366	0	0	0.00869963	0.00653595	0.0116404	0.037428	0.0199208	0	0	0	0.00840336	0	0.00606061	0.0145455	0.0151829	0.0155781	0.0111111	0.00680272	0.00570175	0.00378788	0.0112394	0.00277778	0.00665266	0.00665266	0.0105556	0.00390625	0.005291	0.00769231	0.00833333	0.036442	0.00478469	0.0104037
	0.0840015	0.0102638	0.000463822	0	0.00145349	0.0148148	0.00595238	0.0124843	0.0238515	0.0037037	0	0.00606061	0.0109957	0.00421053	0.0107313	0.017501	0.00618663	0	0	0.00637037	0.0125926	0.00222222	0.0185185	0.036706	0	0	0.00793651	0	0.00643275	0	0	0.00545454	0.00325108	0.00396825	0	0	0.0419551	0.0265608	0.0102994	0.0030303	0.00378788	0.00735294	0.0160839	0.00274725	0.0104167	0.03125	0.0431469	0	0.00240385
	0.0471644	0.00703405	0.00196038	0.00555556	0	0	0.00255755	0.00888889	0	0.021978	0.0121212	0	0.00181488	0	0	0	0.0154946	0.0809575	0.00790598	0.00677451	0.00238095	0.00263158	0.0139757	0.0163551	0.00329154	0	0.003367	0	0.00297619	0	0.0041625	0.00263158	0.0087037	0.0133866	0.00840336	0	0.0576452	0	0	0.00740741	0.00759804	0.00963513	0	0	0.0111111	0	0.0210598	0	0.0131605
	0	0.0151145	0.000235738	0	0	0.0112188	0	0.0133117	0.0119491	0.0177156	0.00396825	0.0176471	0.0446272	0.0178571	0.0026455	0.00625	0.0138388	0.0620047	0	0	0	0	0	0.00434783	0	0	0	0	0.00512821	0	0.00294118	0.00953634	0.00462963	0.00413223	0.0163996	0.00432099	0.0939469	0	0	0.00869565	0	0	0	0.0133668	0.00277778	0	0.00741758	0.00493197	0.00238095
first exon	0	0	0	0	0	0	0	0	0	0	0	0.00666667	0.0163399	0	0	0	0.0167619	0.0992929	0.125	0	0	0.00617284	0	0	0.00777001	0.0121528	0	0	0	0	0.00617284	0.0508772	0	0.0078125	0	0	0	0	0	0	0	0.00641447	0	0.0111111	0	0	0	0	0.00872657
	0	0	0	0	0	0.0196078	0	0	0.0434783	0	0.0147059	0	0.0541626	0	0	0	0.0125541	0	0	0	0.00434783	0.0119048	0	0.00877193	0	0.0138889	0	0.0167855	0.0448232	0	0.00653595	0	0	0.0138314	0.0416667	0.0135234	0.0667989	0	0	0	0	0.00621118	0	0.0735931	0	0.010989	0	0.0196078	0.00833333
	0	0	0	0	0	0.0166667	0	0	0.0238095	0	0	0	0.0205596	0	0	0	0	0	0	0	0	0.0227273	0	0.00588235	0	0	0.0208333	0.00476191	0.0817308	0	0	0	0	0	0	0	0.0166667	0	0	0.0357143	0	0	0.00694444	0.031746	0	0.0444444	0	0	0.0037037
	0	0	0	0	0.142857	0.0294118	0	0	0	0	0	0	0	0	0	0	0	0	0	0	0.0124459	0	0	0	0.0078125	0	0.02	0	0.0692708	0.0416667	0.00284091	0.0568182	0	0.00512821	0	0	0	0	0	0.0285714	0	0.0117914	0	0.0437857	0	0.0739538	0	0	0
	0	0	0	0	0	0	0	0	0	0	0	0	0.00900285	0.0135135	0	0	0.00680272	0	0	0	0	0	0	0.0425532	0	0	0.0192308	0	0.0831028	0.0128205	0.00980392	0.0378307	0	0.00389643	0	0	0.0139434	0	0	0.0238095	0	0	0.01	0.00520833	0	0.0816327	0.025	0	0.0306122
	0	0	0	0.0147059	0	0.025641	0	0	0.0454545	0	0.0277778	0	0.00649351	0.0214794	0	0	0.0168067	0	0.0119048	0	0	0	0	0.0257353	0	0.00865801	0.0416667	0.0247585	0.0616142	0	0	0.0890152	0	0.00615174	0	0	0.0131579	0	0	0	0	0.0238095	0	0	0	0.0429167	0.0454545	0	0.01408
	0	0	0	0.0222222	0.125	0.09375	0	0	0.047619	0	0	0	0	0	0	0	0.030303	0	0.0363636	0	0	0.0135135	0	0	0.0208333	0.0107527	0.050855	0	0.0615079	0	0	0.0769231	0	0.00420168	0	0	0	0	0	0	0	0.0399935	0.0131579	0	0.0454545	0.0393519	0.00666667	0	0.00568182
	0	0	0	0	0	0.0714286	0	0	0.047619	0	0	0	0	0	0	0	0.0190476	0	0.0227273	0	0	0	0	0	0.0123858	0	0.0476623	0.00965116	0.0258824	0	0	0	0	0.00925926	0	0	0	0	0	0	0	0.0406647	0.015873	0	0	0.0278991	0	0	0
	0	0	0	0.0108696	0	0.0416667	0	0	0.0485684	0.133333	0	0.0111327	0	0	0	0	0	0	0	0	0	0	0	0.00694444	0.0111607	0.00416667	0.0194805	0.00689621	0	0.00892857	0	0.117857	0.03125	0	0.00595238	0	0.01	0	0	0	0	0.00226244	0	0.004329	0	0.0384695	0.00621118	0	0
	0	0	0	0.00862069	0	0	0	0	0	0	0.0294118	0	0	0	0	0	0	0	0	0.05	0.0131579	0	0	0	0	0.0390788	0	0.0107976	0	0	0	0	0	0.00699301	0	0	0	0	0	0	0.02	0.0104657	0	0	0	0.0520122	0	0	0
first intron	0	0	0.00581692	0.0073407	0.0138889	0	0	0	0.0649155	0	0.0132853	0	0.0215329	0.00274427	0.0102041	0.0286351	0.0111581	0.00851512	0	0.00925926	0.00725577	0.00444444	0.0135044	0.00706653	0	0.0305091	0.0218188	0.0149735	0.0101103	0.00920795	0.0142202	0.125	0	0.00657945	0.00694444	0.042328	0.0116561	0.000421408	0.0077152	0	0.000864304	0	0.0155738	0.00968013	0	0.0133333	0	0.00391366	0
	0	0	0.00624567	0.00265252	0.02	0	0.00757576	0	0.0426004	0	0.0411235	0	0.00907281	0.00971549	0	0.0185246	0.00276067	0.0100498	0	0	0.0149586	0	0.00307695	0.00579979	0.00682474	0	0.00689476	0.0150579	0.0344761	0.00333333	0.00548733	0	0.0492424	0.010991	0	0.0512821	0.0132995	0.0197476	0.00384615	0.0179707	0.00222482	0	0.00759567	0	0.00483092	0	0.0333333	0.00762834	0
	0	0	0.0291629	0.0035809	0	0.0434783	0	0.0214286	0.0129935	0	0.0128571	0	0.0206376	0.00672009	0	0.0374008	0.00225565	0.00870866	0	0.00378788	0.00953355	0	0.00907074	0.00906447	0.00710942	0.00181488	0.00712661	0.0037037	0.00482275	0.0663544	0.00893679	0.111111	0	0.0195456	0.00357143	0.0850427	0.0108138	0.0111981	0.00558036	0.0352633	0.00238095	0	0.00468176	0	0.0198335	0.00759144	0.106618	0.00410068	0.0296703
	0	0	0.00423386	0.0306349	0	0	0	0	0.00952381	0.00568182	0.0214286	0	0.00435644	0.0166206	0	0.0138585	0.00401088	0.0149115	0	0.00462963	0.011841	0.013914	0.0149897	0.0319152	0.00872827	0.00719697	0.00502629	0	0.00566535	0	0.0114081	0.111111	0.00798533	0.0068298	0.00984849	0.0790598	0.00634309	0.0241137	0.036304	0	0.00209609	0.00416667	0.00709342	0	0.00743542	0.0042735	0	0	0
	0	0	0.00823246	0.0282912	0	0	0	0	0	0.00396825	0.0375872	0.0138889	0.00437234	0.0465044	0	0.00735294	0.00457326	0.0110474	0	0	0.0179859	0.00833333	0.00770101	0.0116886	0.001221	0.00297619	0.00706606	0	0.00742903	0.00195312	0.00721789	0	0.005291	0.0142695	0	0.0515873	0.00760319	0.0300777	0.0492169	0.00780965	0.0119131	0.00568182	0	0	0.00649351	0.00266667	0.00961539	0.139132	0
	0	0	0.0287591	0.166419	0	0	0	0	0.00595238	0.00855263	0.0230633	0	0.00759328	0.0272891	0.00993344	0.0030303	0.00382082	0.00749382	0	0.0131579	0.015351	0	0.0202607	0.0071378	0.00812435	0.00630631	0.0036068	0	0.00339175	0	0.0113403	0.112037	0.00847953	0.00861906	0.0197436	0.0683113	0.015325	0.0190641	0.0232587	0	0.00255973	0	0.00372554	0	0.00796569	0	0	0.0416951	0
	0	0	0.00419502	0	0.0078125	0	0	0	0.0114724	0.0113636	0.00860889	0	0.0238646	0.0381378	0.013134	0	0.00218123	0.0113624	0	0.00694444	0.0131854	0	0.022359	0.00850579	0.0016835	0.00629812	0.00520903	0.00977444	0.0146199	0.00699301	0.00632395	0	0.00466507	0.00885781	0	0.0963869	0.00739269	0.00513784	0.00783476	0	0.0096567	0.0135747	0.00853601	0.0113618	0.00213675	0	0	0.00115207	0
	0.00892857	0	0.0023869	0	0	0	0	0	0	0.00595238	0.0314126	0	0.00507864	0.0343173	0	0	0.0101011	0.00830068	0	0	0.0076393	0	0.0187522	0.00924026	0.00433007	0.00915751	0.00825801	0.00222222	0.00654564	0	0.0127237	0.04	0.0446126	0.00944459	0.00677547	0.0886364	0.00974947	0.0263335	0.00884007	0.0222222	0.0124112	0	0.00912274	0	0.00429179	0	0	0.00323736	0.0113636
	0.0078125	0	0.00187793	0.0166667	0.025	0	0	0	0	0.00421727	0.0110544	0	0.00649773	0.015398	0.00903226	0.0128205	0.00549772	0.00543732	0	0	0.0152943	0	0.00766967	0.0130579	0.00344122	0.00663207	0.00993399	0.0084127	0.00598894	0.0208059	0.00861735	0	0.05708	0.0111159	0	0.0185185	0.0168391	0.00569698	0	0	0.0144386	0	0.00873467	0.0151907	0.0103825	0	0	0.0152055	0
	0.00862069	0	0.00298073	0.0043512	0.0833333	0	0	0	0.00617284	0	0.00320513	0	0.0028255	0.00647981	0	0	0.00879453	0.0101396	0	0	0.00933241	0	0.00877365	0.00558617	0.00445175	0.0105699	0.0127881	0.00226244	0.0106824	0	0.00806486	0.0285714	0.0565582	0.0202725	0.00714286	0.0277778	0.0113876	0.014962	0.00238095	0.00341818	0.0816632	0.00431035	0.00804487	0	0.00852273	0	0.0147059	0.0386866	0.0217391
	0.00689655	0	0.00496278	0	0	0	0	0.025641	0	0	0.0162659	0.00510204	0.00462014	0.00645776	0.00687831	0.00285714	0.0190763	0.00996779	0	0.00641026	0.0104944	0	0.00461761	0.0117319	0	0.00363636	0.0158001	0.00238095	0.0231166	0.00568182	0.00593805	0	0.0114699	0.0123986	0	0	0.0169276	0.00409534	0.0115	0.00603366	0.0133462	0	0.00183684	0.00568182	0.0129251	0.00543478	0.00555556	0.0662913	0
	0	0	0.0314693	0.00260417	0.132921	0	0	0.00641026	0	0	0.0089892	0	0.0180511	0.00237861	0	0.00757576	0.00906016	0.0198224	0	0	0.0105535	0	0.00311367	0.0112305	0	0.0110073	0.0208918	0.0511364	0.00533664	0	0.00954528	0	0.0159216	0.0149728	0	0	0.00890891	0.00849314	0.0190972	0	0.0120803	0.005	0.0124031	0.0102062	0.004329	0	0	0.0100816	0
	0	0	0.0271313	0.00473856	0.0666667	0	0	0.00806452	0.00940646	0.004	0.00934876	0	0.018359	0.00335781	0.00568182	0.0090812	0.0131947	0.0238669	0	0	0.0112922	0.0151515	0.00681462	0.0231025	0.00578704	0.00747873	0.0663506	0.0775168	0.00638231	0	0.0198402	0	0.003125	0.0101944	0	0	0.0105334	0.0078653	0	0.0188485	0.00495581	0	0.0182927	0	0.00208333	0	0	0.00734862	0.0526316
	0.00985222	0	0.00706746	0	0.191162	0.0645161	0	0	0.00833333	0	0.00306302	0	0.00327297	0.0124242	0.00735294	0.0077381	0.00747136	0.00760798	0.047619	0	0.0197976	0	0.00632381	0.0058959	0.000948767	0.0303896	0.00497036	0	0.00489268	0.0157509	0.0189146	0	0.0160256	0.0132236	0.0025	0	0.00747128	0.0176663	0	0.0113292	0.0279231	0	0.0146472	0.0123232	0.0156955	0	0	0.0724599	0
	0	0	0.00338856	0	0.0940171	0.04	0	0	0.0137931	0	0.00843244	0	0.0308964	0.0110073	0	0	0.00619449	0.0231146	0.0454545	0	0.0183049	0.0254211	0.00437289	0.0087056	0.00386383	0.00730198	0.00636466	0.0434524	0.07442	0.00551471	0.0675823	0	0.0468254	0.0135794	0	0	0.00803511	0.0086945	0.00392308	0.00921659	0.0375478	0	0.00444178	0.00817384	0.0184729	0.00983519	0	0.0552539	0
	0	0	0.00255306	0.0107602	0	0	0	0	0.0333333	0	0.0109273	0	0.00496992	0.0015625	0	0.0031746	0.0197331	0.00673389	0	0.0435606	0.0134165	0.0277672	0.00699405	0.00744994	0.00510204	0.00701754	0.00812982	0.00833333	0.00287356	0	0.0188874	0	0.00438597	0.0084275	0	0.0178571	0.0206543	0.00999425	0.0132481	0.00431262	0.0107258	0.00238095	0.00341705	0.00384615	0.0143883	0	0	0.00983519	0
	0	0	0.0286822	0.00124069	0	0	0	0	0.0147059	0	0.00595638	0	0.00572116	0.0114137	0.00694444	0	0.0303711	0.0227714	0	0.00625	0.00720296	0.0579978	0.00881179	0.00921672	0.00695652	0.019165	0.00782819	0	0.00378462	0	0.0104714	0	0	0.0105079	0	0	0.0101198	0.0203527	0.0103201	0.00676407	0.00507607	0	0.0139935	0.0105263	0.0161616	0.00699301	0.0151515	0.00657023	0
	0	0	0.0154765	0	0.00555556	0.0238095	0	0	0.00512821	0	0.0068619	0	0.0166945	0.00867217	0.00694444	0	0.0708399	0.00594345	0	0.0215405	0.0102497	0	0.0249845	0.00548898	0.00854701	0.00157356	0.0116153	0.0111607	0.000974659	0.00292398	0.00537034	0	0.00326797	0.00819012	0	0	0.0143345	0.00910772	0.00920948	0.00877193	0.00648131	0	0.0321214	0	0.0221373	0.00384615	0	0.00227273	0
	0.0296703	0.00833333	0.00777632	0.00526316	0.00909091	0.0478831	0	0	0.0145807	0	0.0155523	0	0.011567	0.00337476	0.005291	0	0.0801189	0.0220321	0	0	0.0100951	0.0109428	0.00706647	0.00601632	0.00906632	0.00673401	0.00467392	0.0190286	0.00963828	0.00649351	0.020885	0	0.00363005	0.0223227	0	0	0.00732904	0.0125349	0.0129448	0.00440476	0.0042284	0.00987248	0.00846205	0.0275379	0.00751232	0.00555556	0.0102041	0.0066129	0
	0	0	0.00986401	0	0	0	0	0	0	0	0.00533173	0	0.00659619	0.00880712	0.005	0	0.0362846	0.00665987	0	0.00476191	0.00903861	0.00845316	0.00609073	0.0063541	0.0325732	0.0132613	0.0667848	0.005291	0.00247413	0.00537634	0.00741408	0	0.00265645	0.0114137	0	0	0.017284	0.00800199	0.0126263	0.00822299	0.00952298	0	0.0060306	0.0845543	0.00324675	0.00241546	0.0419091	0.00104167	0
internal exon	0.0336428	0	0	0.00793651	0.0105311	0	0.00571105	0	0.00920351	0.0215278	0	0.00666881	0.0133419	0.00909091	0.0266831	0	0.00928382	0.00536715	0.01	0.0100167	0.0149722	0.00973836	0.0241259	0.0123708	0.00519481	0	0.00625444	0.00395257	0.0119562	0.00648375	0.00476191	0	0.0151638	0.00568182	0	0	0.0173676	0.0162879	0.0116443	0.0126903	0.0354608	0	0.00905058	0	0.0143663	0	0.00869963	0.0144031	0
	0.0457968	0	0	0	0.0362193	0.005291	0.00860708	0	0.00387098	0.0360294	0	0.0208894	0.0249923	0	0	0	0	0.00746207	0	0.00733785	0.0107683	0.00856219	0.0202742	0.0106754	0.0107527	0	0.00742114	0.023109	0.0103836	0.0111887	0.00975194	0	0.00979547	0.00653908	0	0.0084353	0.00818899	0.00993076	0.014869	0.0100514	0.0190493	0	0.00861061	0	0.018299	0.00728918	0.00274725	0.0243152	0
	0.0210589	0	0	0.0163493	0.0111842	0	0.0130201	0	0.00552824	0	0.075	0.00708088	0.0189394	0.00505051	0.00862069	0	0	0.0140538	0	0.0156124	0.0125323	0.00854415	0.027354	0.00252525	0.00735294	0.0109366	0.00542128	0	0.00407738	0.0106924	0.0265438	0	0.00447634	0.0160256	0	0	0.0214363	0.0132812	0.00630844	0.00681576	0.0124131	0	0.0166253	0	0.0223485	0.0148601	0.00606735	0.0116864	0
	0.0116974	0.0108696	0	0.012	0.016376	0.00724638	0.0120674	0	0.00825461	0	0.0277778	0.00792697	0.00997807	0.00246914	0	0.0142857	0	0.00845349	0.00476191	0.00453199	0.0126407	0.0129893	0.0295944	0.00466531	0	0.00416667	0.00293741	0	0.00916536	0.0117636	0.00756561	0.015625	0.00864203	0.00868687	0	0	0.00777938	0.0154952	0.00640552	0.00510191	0.0110931	0	0.00183941	0	0.0226592	0.00808081	0.0123435	0.015032	0
	0.0181119	0.00869565	0.0200171	0	0.011224	0	0.0144297	0	0.00866237	0	0	0.00776044	0.0069161	0	0	0.015625	0	0.0071783	0	0.00773633	0.0164403	0.00917299	0.0256423	0.00240385	0.0181366	0.0108518	0.00754002	0.00255102	0.0165804	0.0139347	0.00402299	0	0.00444686	0.00906278	0	0	0.00471496	0.0230396	0.00714766	0.00575758	0.0208169	0	0.0303804	0	0.00771809	0	0.0135176	0.00837106	0
	0.0171733	0.0286709	0.00779604	0	0.0021645	0	0.0243013	0.022549	0.0097328	0.0116995	0	0.00912425	0.0261178	0	0	0	0.0155461	0.00489893	0.00505051	0.0182125	0.0130118	0.00829422	0.0171635	0.00595238	0.0178346	0.0196073	0.00563072	0.00367647	0.0181688	0.0085408	0.00832811	0	0.00753864	0.00697115	0	0.00431035	0.00802177	0.0293926	0.0081036	0.0115292	0.0180976	0	0.0129547	0	0.00347222	0.010158	0.00909391	0.00684449	0
	0.0316358	0.0213474	0	0	0.0170472	0.005	0.0231996	0.0432749	0.00905855	0	0	0.0053467	0.0181972	0.00699301	0.01	0.0125	0.00384025	0.0101182	0.0138889	0.0293656	0.0128834	0.00908656	0.0228316	0.00411585	0.00952381	0.0117165	0	0	0.0126928	0.010392	0.00453384	0.0444444	0.0072805	0.0021645	0	0.0200376	0.0097819	0.00277008	0.00897943	0.0119001	0.00946925	0	0.0034965	0	0.00858135	0.0188955	0.003125	0.0117073	0
	0.0256966	0.0200925	0.00337079	0	0.00476191	0.0100275	0.0275778	0.0784085	0.0040336	0	0	0.0104599	0.00883523	0	0.0131789	0	0.0142857	0.0169746	0.0119048	0.0114904	0.0149666	0.0122395	0.011876	0.0188932	0.0130408	0.00931677	0.0015674	0	0.0256091	0.00864331	0.00995927	0	0.00264166	0.0191388	0	0.00961539	0.0162823	0.014734	0.00673441	0.0121931	0.00758835	0	0.0563669	0	0.011427	0.0034965	0.010101	0.00853905	0
	0.00888889	0.003861	0.0165138	0.00735294	0.0159959	0	0.00592545	0.0293367	0.00988804	0	0	0.0130602	0.00352526	0.00549451	0	0	0	0.0242247	0	0.0172361	0.0165969	0.0106717	0.0277134	0.00331864	0.01192	0	0.00500345	0.0182863	0.0119381	0.0099998	0.00215273	0.015873	0.00503385	0.00606061	0	0	0.0108097	0.0163225	0.00447839	0.00917274	0.00410216	0	0.0456496	0	0.0352619	0.00718548	0.00462963	0.0143082	0
	0.0290383	0.00408163	0	0	0.0160709	0	0.00907604	0.0681818	0.0146664	0	0	0.0166331	0.0108902	0	0	0	0	0.0218335	0	0.0216285	0.010885	0.00966926	0.0173611	0.015271	0.0123457	0.0138095	0.0150271	0.018278	0.019803	0.00896555	0.00418939	0	0.00811013	0	0	0	0.00571276	0.0121841	0.00954506	0.019453	0.00172414	0	0.0340314	0	0.0204272	0.011646	0.00909091	0.0112901	0
internal intron	0.013956	0.00568182	0.0114588	0.0344183	0.0162004	0.0227279	0.0238818	0.0285714	0.00836641	0.00210526	0	0.0140315	0.0182267	0.00555205	0.0187074	0	0.0123158	0.0107774	0	0.00838735	0.0129939	0.011308	0.0140647	0.0102769	0.00879906	0.0065525	0.00926054	0.00767435	0.0223861	0.00748645	0.00683205	0	0.00615517	0.02282	0	0.00182417	0.0138827	0.00761661	0.0167396	0.0156494	0.00611193	0	0.0202282	0	0.00783356	0.00770441	0.00439153	0.015848	0
	0.00874067	0.0453042	0.00822982	0.00779867	0.0254224	0.0111258	0.0236458	0.0358852	0.00977702	0.0018315	0.00793651	0.0143837	0.00976507	0.00866594	0.0187899	0.0232044	0.00809004	0.0106844	0	0.0160373	0.011635	0.0127871	0.0207864	0.00728	0.0191976	0.00776089	0.00771422	0.0054009	0.012602	0.0104697	0.007325	0	0.0076116	0.00683291	0	0.007694	0.0072833	0.00757842	0.0276028	0.0134079	0.0104354	0	0.0134868	0	0.0105701	0.00454405	0.00594379	0.00913757	0
	0.00635363	0.103206	0.0116713	0.00849673	0.0101637	0.00739348	0.0163224	0.0254902	0.0134478	0.00541276	0	0.00787226	0.0132724	0.0139917	0.0125442	0	0.0143976	0.0104003	0	0.0144789	0.0112019	0.0127577	0.00300245	0.00998376	0.0413968	0.0069572	0.0106363	0.00416821	0.0111941	0.00743047	0.0208625	0	0.0072183	0.0159021	0	0.00112613	0.00879784	0.0177975	0.00160347	0.0176608	0.00947816	0	0.0105977	0	0.00472018	0.0183973	0.0063903	0.0223256	0
	0.00758093	0.0828042	0.0098701	0.00519031	0.00325964	0.00497041	0.0227384	0.0261997	0.0116191	0.0126169	0.00961539	0.00630646	0.00873373	0.0086364	0.00544019	0.00954545	0.00783214	0.00778163	0.0127137	0.01082	0.0128331	0.0129101	0.00305556	0.00872666	0.01229	0.00773172	0.0109826	0.00983396	0.0139588	0.0222282	0.0222227	0	0.018727	0.0153202	0	0.00151515	0.0127362	0.00851202	0.00606471	0.0122538	0.00939314	0	0.0244173	0	0.0173408	0.0106404	0.00914077	0.0144589	0
	0.00393773	0.019506	0.0101261	0.0125736	0.005	0.0216755	0.0161527	0.0729926	0.0132527	0.00453515	0	0.0131639	0.0560117	0.00991627	0.00652382	0.018063	0.00806851	0.0109619	0.00813008	0.012124	0.0129032	0.0103982	0.00861124	0.00798983	0.0163406	0.00488777	0.0140038	0.00316489	0.0150703	0.0132282	0.0160575	0	0.00799734	0.0117821	0	0.00730057	0.0196193	0.0124926	0.00544613	0.0135516	0.0140328	0	0.0168862	0	0.00724538	0.0109341	0.00290886	0.00933167	0
	0.00543567	0.025731	0.00947522	0.0241266	0	0.0210778	0.0206576	0.0477444	0.00443864	0.00385487	0.0111111	0.0186158	0.0116863	0.0154746	0.0102755	0.0102564	0.0183836	0.0115563	0	0.017951	0.0105563	0.0112463	0.00429253	0.00609139	0.0389867	0.00420967	0.0103525	0.00660293	0.0113575	0.0104656	0.0172083	0	0.00946853	0.0125506	0	0.00390266	0.0138545	0.010703	0.0107134	0.0120928	0.0172612	0	0.0130047	0	0.00637366	0.00997485	0.0339724	0.00807003	0
	0.00936411	0.0208299	0.0101793	0.0190991	0.00213675	0.00585318	0.0159872	0.00694444	0.00431224	0.00253429	0	0.0117003	0.0106046	0.00779899	0.00980693	0	0.0136782	0.014994	0	0.0197938	0.0136014	0.00942018	0.0380884	0.00531713	0.0103825	0.00408525	0.0116308	0.0130171	0.0120056	0.00784516	0.00768115	0	0.0200062	0.0152397	0	0.00907146	0.015142	0.0134671	0.00762773	0.0134311	0.0272759	0	0.011854	0	0.00743343	0.00653877	0.0223124	0.00820657	0
	0.0186092	0.0184439	0.0132843	0.0187578	0.00641491	0.0111607	0.0111119	0.00549451	0.0047981	0.00376151	0.0280952	0.020148	0.0075352	0.0108098	0.0197545	0	0.013684	0.00961061	0.00714286	0.0252114	0.00902859	0.0132935	0.035525	0.00892649	0.00857035	0.00980194	0.00912627	0.0103608	0.0159136	0.0105451	0.0112594	0	0.0109921	0.0103849	0	0.00950492	0.0114743	0.0108661	0.00822309	0.00582924	0.0122038	0	0.0222063	0	0.00801957	0.016129	0.00386315	0.00678335	0
	0.0242758	0.00935294	0.00343337	0.0328161	0.00462963	0.00282041	0.016893	0.0177515	0.0149842	0.00320513	0	0.00877765	0.0133745	0.00277367	0.0149204	0	0.00551802	0.0112463	0	0.0214557	0.0115506	0.00881915	0.0279385	0.00829922	0.0119296	0.0191851	0.00876863	0.0248568	0.0106899	0.0142253	0.0129105	0	0.00300322	0.00471483	0	0.0274188	0.0170122	0.00859497	0.00898137	0.00894749	0.0148526	0	0.0186064	0	0.0343817	0.016273	0.0094094	0.0138502	0
	0.00430954	0.0331207	0.00836	0.0205453	0.0125036	0	0.0126301	0	0.0132311	0.00588838	0	0.0114388	0.0105855	0.0219741	0.00773801	0	0.0115281	0.0117416	0	0.0149011	0.0136473	0.00984937	0.0149012	0.0151144	0.00921755	0.0227911	0.013358	0.0388596	0.0077474	0.00932562	0.008691	0	0.00588181	0.0102252	0	0.0294404	0.0181845	0.00836921	0.00759371	0.00987803	0.0124191	0	0.0143865	0	0.00726299	0.0324611	0.00711207	0.0114303	0
	0.0111449	0.00788185	0.00654952	0.00195312	0.00464744	0.00152439	0.0345562	0.00476191	0.00642323	0.00413614	0.00549451	0.00971727	0.0132546	0.00540082	0.020226	0	0.00710522	0.0135187	0	0.00744651	0.0108149	0.0102629	0.016801	0.0104089	0.00353016	0.0291024	0.0168424	0.00898524	0.00303474	0.0117707	0.00927711	0	0.0131811	0.0162523	0	0.00842624	0.00985838	0.0232819	0.0103934	0.018782	0.00924454	0	0.014473	0	0.0136032	0.0172519	0.00926944	0.0098096	0
	0.00814173	0.004329	0.00634923	0.00744048	0.00413223	0.00668934	0.0268413	0.0078125	0.0177608	0.00167224	0.00478469	0.0201405	0.00992843	0.0123824	0.00847154	0.00887524	0.00822693	0.0118801	0	0.0121995	0.0100891	0.00902289	0.00138889	0.0142203	0.00622482	0.00397484	0.0116311	0.0112251	0.0057842	0.0182739	0.017581	0	0.00406222	0.00982713	0	0.0062014	0.0183703	0.0244951	0.00927756	0.017777	0.00875648	0	0.0141935	0	0.0108492	0.00914164	0.0167173	0.0200268	0
	0.0206681	0.0150034	0.00956202	0.0116261	0	0.00930372	0.0217142	0.00913743	0.0111739	0.00758264	0.00760304	0.00941036	0.00864048	0.00773208	0.0174786	0	0.0104327	0.0119106	0.05	0.00314348	0.0147068	0.0102847	0.00621238	0.0153509	0.00751866	0.00883687	0.0081965	0.00608178	0.00802358	0.0118319	0.00934439	0	0.0232189	0.00350269	0	0.00923328	0.0123365	0.0223716	0.0115496	0.01546	0.00941553	0	0.00619493	0	0.0335394	0.0092263	0.0165031	0.00712582	0
	0.0142549	0.00747642	0.0058607	0.00567633	0.00192308	0.0270597	0.0287766	0	0.0207884	0.00813119	0.00925926	0.010665	0.0327442	0.00947253	0.0427445	0.024359	0.0106542	0.00925928	0.053363	0.00718199	0.0123339	0.0125314	0.00483021	0.0119888	0.0134451	0.00703063	0.00840677	0.00723038	0.00620045	0.0121313	0.0135206	0	0.00950912	0.00779685	0	0.0170303	0.0172337	0.0273676	0.0103091	0.0111123	0.00656363	0	0.0104877	0	0.0100639	0.0152843	0.00320366	0.00862808	0
	0.0193368	0.00896043	0.0122046	0.0025	0.00409429	0	0.0221471	0	0.0226047	0.0275197	0.104545	0.0344753	0.00945516	0.00499752	0.0184241	0.00595238	0.0162417	0.00948976	0.0548048	0.0110957	0.0185278	0.0118104	0.00842132	0.00862402	0.00288411	0.00238103	0.0111401	0.0212401	0.00471765	0.0147795	0.00571203	0	0.0206138	0.00414047	0	0.00267857	0.00984596	0.00829064	0.0166363	0.010462	0.00983653	0	0.00707255	0	0.0142706	0.0126463	0.0141207	0.0363205	0
	0.0190665	0.010101	0.0142859	0.00735294	0.01288	0.00968615	0.0207618	0	0.0102874	0.0159551	0	0.00617727	0.0177641	0.0100966	0.0129338	0	0.0181909	0.012798	0.0555556	0.0119854	0.0147867	0.0116667	0.00635178	0.00678689	0.0262073	0.00317789	0.0166184	0.00410816	0.0066991	0.0177155	0.0144941	0	0.00741205	0.00673108	0	0.00586795	0.0181545	0.00654414	0.00657328	0.0186708	0.00505809	0	0.0142084	0	0.00614822	0.00853724	0.0194065	0.0126429	0
	0.00960269	0.00884228	0.00897108	0.0173719	0.00474675	0.0109778	0.0361635	0.0394935	0.0179491	0.00436328	0	0.00906886	0.0130104	0.00582296	0.0268134	0	0.00865196	0.0109379	0.0740741	0.0106239	0.0136172	0.0142775	0.0049851	0.00979785	0.0139959	0.0136202	0.0117297	0.00518415	0.0114846	0.0123688	0.00855194	0	0.00952478	0.00628696	0	0.007507	0.0203254	0.00594978	0.0101826	0.015686	0.00930247	0	0.0141692	0	0.024025	0.0123648	0.00940245	0.0295268	0
	0.0161654	0.0119318	0.00560698	0.00252525	0.0143263	0.0159276	0.0337522	0.00769231	0.0114195	0.00989654	0.00413223	0.00984573	0.0124944	0.0364236	0.0177166	0	0.0327163	0.00872959	0.0552219	0.00613718	0.00992019	0.0123014	0.0145753	0.00899441	0.0180069	0.00907456	0.0120387	0.0150054	0.0119419	0.0198986	0.00974143	0	0.0148639	0.0109303	0	0.00272331	0.0175382	0.00702349	0.011235	0.0158554	0.0195168	0	0.0119079	0	0.00925011	0.0371555	0.0116419	0.0411366	0
	0.0100605	0.00627524	0.00910007	0.00376344	0.0196441	0.0122235	0.0245676	0	0.0156866	0.0101082	0.00641026	0.016057	0.00963422	0.0207806	0.0088097	0.0125	0.0320649	0.0103129	0.0438218	0.00863836	0.0133436	0.0100095	0.00890547	0.00633173	0.00569116	0.0154503	0.00902186	0.0150311	0.0113099	0.0160495	0.0136831	0	0.00595176	0.00378094	0	0.00567392	0.018539	0.0126505	0.0139453	0.00832328	0.0245959	0	0.0143389	0	0.00751953	0.0235056	0.0187593	0.0209889	0
	0.00783538	0.00335775	0.00631016	0.0106481	0.0163976	0.00831033	0.00789319	0	0.00989309	0.0285333	0.0113636	0.0117018	0.0173838	0.0121705	0.0138571	0	0.00838673	0.0110095	0.0645161	0.0122141	0.0152214	0.011671	0.016091	0.00976727	0.00613429	0.0279178	0.0101616	0.00762098	0.011106	0.00959915	0.0119593	0	0.00831326	0.00623428	0	0.00513228	0.0134649	0.010877	0.00659391	0.00939865	0.0220877	0	0.00832151	0	0.00904374	0.0103119	0.000892857	0.0146686	0
last exon	0.0181818	0.0714286	0	0.0333333	0	0	0	0	0.0769231	0	0.00216667	0.0119921	0.0115107	0.0833333	0	0	0.00245098	0.0757475	0.0801282	0.0238095	0.026466	0.00595238	0	0.0153218	0.00322934	0.00396825	0	0.0138889	0.00431548	0.00783798	0.00628083	0	0	0.00659341	0	0.00791396	0.00909682	0.00320815	0.00164474	0.00367647	0	0.00793651	0.0244527	0.137129	0.00326797	0.00476191	0.0016835	0	0
	0.0184524	0	0	0.047619	0	0.03125	0	0.0131579	0.0714286	0	0.00368992	0.00480776	0.0130804	0.142857	0	0	0.0208205	0	0	0.0196078	0	0.00538449	0	0.00456289	0.00653595	0.0288462	0	0	0.0155616	0.0122023	0.00585574	0.00462963	0	0.00856755	0.0144928	0	0.0144091	0.00571429	0.0253654	0.00793651	0.0324074	0	0.012045	0.153302	0.0103284	0.0053872	0	0.00955306	0
	0.00476191	0.1	0	0	0.0313972	0	0.0175439	0	0.0696703	0	0	0.00396825	0.00297619	0	0	0	0.0123773	0	0	0	0.025	0.00176367	0.0384615	0.00430347	0.00320513	0	0	0	0.00277778	0.0142222	0.010585	0	0	0.0146548	0.0526316	0	0.00584795	0.00606061	0.00614051	0.00871795	0	0.047619	0.0955052	0.0794284	0.00625	0.00230415	0	0.00148148	0
	0.117188	0.107143	0	0	0	0	0	0.0303571	0	0.0147059	0.00896057	0.0036036	0.00178253	0	0	0.0121212	0.0128113	0.0126531	0	0	0.0124059	0.0124269	0	0.00296679	0.00307692	0	0.00378788	0.00344828	0.0110034	0.00354122	0.00478779	0.010101	0.00952381	0.00631515	0	0	0.00769231	0.00713668	0.00600414	0.00727513	0	0.140069	0.00887376	0	0.00292398	0.00618265	0.00766283	0.00542222	0.00420168
	0.00724638	0.0916667	0	0	0	0	0	0	0.0185185	0	0.0159817	0.0119883	0.0131976	0	0	0	0.00854127	0.0104167	0	0.0789474	0	0.00854701	0	0.0036088	0.00898268	0	0	0.00416667	0.0101296	0.00263731	0.00270708	0.0111111	0	0	0.0138889	0.00438597	0	0.0100506	0.0122801	0.0147076	0	0.0449198	0.00782086	0.00641026	0.00528007	0.00347222	0.002	0.0110193	0
	0.0119048	0.075641	0.0481017	0	0	0.015625	0	0	0.0151515	0	0	0.0129032	0.0106818	0	0	0	0.0265877	0.00324675	0	0	0.0025641	0.00667224	0	0.00820435	0.00988562	0.0104167	0.00649351	0.0345849	0.00151515	0.0143311	0.00698714	0	0	0.015873	0	0	0.0140056	0.011646	0.0270236	0.014082	0	0.00701754	0.00278444	0	0.00886732	0.0124691	0.00416667	0.016037	0
	0.0126622	0.0321637	0	0	0.00714286	0.00571429	0.0128205	0	0	0	0.00892857	0.0025	0.0201908	0.00543478	0	0.0181818	0.034258	0.00328947	0	0	0	0.015955	0.025641	0.00486724	0.015355	0	0.0172811	0.0801264	0.003367	0	0.0229382	0.02	0.02	0.00482325	0	0.0018797	0	0.00625763	0.0120013	0.0714332	0.0185185	0.00396825	0.0126183	0.0120881	0.00824176	0.00640805	0	0.00366541	0.010582
	0.00769231	0.0515873	0	0	0	0	0	0	0	0.00462963	0	0.0124102	0.00869084	0	0	0	0.00882917	0	0	0	0.0135787	0.0138838	0	0	0.00297619	0.03125	0.0105847	0.0458637	0.0069161	0	0.00270062	0	0	0.00733138	0.00892857	0.00540541	0.0108225	0	0.000888889	0	0	0	0.0267798	0.00886813	0.00294118	0.00506562	0.00769231	0.0372698	0.00757576
	0.00478469	0.0526316	0.0178571	0	0	0.0178571	0	0	0	0	0.00485893	0.0120569	0.01337	0	0	0.0357143	0.0193479	0	0	0	0.00241546	0.0143407	0	0.00244961	0	0	0.00520833	0.0149711	0.00320513	0	0.00719369	0	0.0238095	0	0.0192308	0.00396825	0.005	0.0358631	0.0115641	0.00490196	0	0.00984849	0.00480034	0	0.00629812	0	0	0.03199	0
	0	0.012987	0.00833333	0	0	0	0.0357143	0	0	0	0	0.0037037	0.0121337	0	0	0	0.00445211	0	0.0384615	0	0.00892857	0.00912698	0	0.00584458	0.0185185	0	0	0.00606061	0.0142857	0	0.00409035	0	0	0.00607774	0	0.00452489	0.00635439	0.003125	0.014481	0	0	0	0.00745978	0.00740488	0.0172043	0.0501421	0	0.00480769	0
downstream	0.0021978	0.004	0.0101375	0	0.0117247	0.00761799	0.0074127	0	0.0222222	0.0126113	0	0.00480769	0.0030303	0	0.0397844	0.00490196	0.00214286	0	0	0.0338231	0	0.00478469	0.00413223	0.00565295	0.0143141	0	0.012018	0	0.00333333	0.00606061	0.0127128	0	0.00634921	0.00389864	0	0.0174837	0	0.0102501	0.0169474	0.00787037	0.0126106	0	0	0.00367647	0.00360649	0.0266622	0.023416	0.00909091	0.0816718
	0.00663003	0.00357143	0.000834028	0	0.0138889	0	0.00294118	0.0173399	0.0650909	0.00471866	0.0340278	0	0.00229885	0	0.0348901	0	0	0	0.010101	0.0163109	0.00735294	0.029304	0	0	0.00378788	0	0.00748299	0.013455	0.0219907	0.00570175	0.0102564	0.00830314	0.005	0.0116342	0.00817734	0.0139117	0.00520833	0.00737389	0.0037594	0	0	0.0124183	0.0196078	0	0.00555556	0	0	0.0181818	0.0701871
	0	0.0135811	0.00991263	0.0373731	0	0.0910813	0	0.00592545	0.0594203	0.00344828	0.0166667	0.0148327	0.00595238	0.0042735	0.00461967	0.0941942	0.0118558	0.0625	0.0181366	0.0435193	0.265385	0	0.00784314	0.00210526	0.0132466	0.00636395	0.00642584	0.0206086	0.00340136	0.003663	0	0.00869672	0.00454546	0	0.00328947	0.0527759	0	0.00326797	0.0133779	0.0131161	0.0198603	0.0125153	0	0.0162393	0.00856251	0.00396825	0.00952381	0.0478663	0.00588235
	0	0.00255755	0.00471411	0.0379705	0	0.173077	0.00430403	0.0361711	0.03108	0.00481001	0.00452489	0.0141797	0.0123937	0.00476191	0.00477464	0.0179135	0.00954198	0.0185185	0.0186298	0.00297619	0.11039	0.0164021	0.0122185	0.00833963	0.00488437	0.0488758	0.011568	0	0.00714286	0.00238095	0	0.00772201	0.00823045	0.00549451	0.00543478	0.00859213	0.015873	0.0112065	0.00215054	0.00388514	0	0	0.00714286	0	0.00633501	0.141029	0.00490196	0.0520062	0
	0	0.0022173	0.0107105	0.0554457	0.0277778	0.155603	0.0564171	0.026043	0.00769231	0	0.0272727	0.0114354	0.0110343	0	0.00723104	0.00733766	0.00855118	0	0.131296	0	0.089326	0.00603865	0.0121758	0.00917123	0.00772765	0.0393766	0.00301858	0.0149471	0	0	0	0.032603	0.00363636	0.0138565	0.00904393	0.0118538	0.00405452	0.00789474	0.00462963	0.00489861	0.0116402	0.0408654	0.00701754	0	0.00862664	0.0402299	0.00714286	0.0156519	0.00375661
	0.00657895	0.00824176	0.00393724	0.014971	0.0186813	0.0187198	0.0277778	0.0426342	0.0105008	0.016183	0	0.00351038	0	0.012711	0.020362	0.00520833	0.0112885	0.00309597	0.0167253	0.00608333	0.0519258	0.00520833	0.00367647	0.00307477	0.0208333	0.00984849	0	0.0138889	0.00941043	0.0268091	0	0.0186776	0.0112332	0	0.00446429	0.01546	0.0305393	0.0222222	0	0.0179147	0	0.00833333	0	0	0.0192572	0.0528108	0.17075	0.0167775	0.0064207
	0.0201299	0.00495974	0	0	0.0445278	0.0217967	0.0145161	0.0104895	0.0037594	0.0523523	0.0281746	0.00208333	0.00619348	0	0	0.0436508	0.0076426	0.00714286	0	0	0.00444444	0.0030303	0.00952381	0.00942837	0	0.00611111	0.00653595	0.0125	0.00473619	0.00859557	0	0.0240561	0.0170945	0.00666667	0	0.00581395	0.1	0.0078125	0.0129386	0.00297619	0.0146436	0.0102516	0.018599	0.0245097	0.00653595	0.00350877	0.247381	0.005	0.00816667
	0.0326519	0	0.0137143	0.00297619	0.0129102	0.0278194	0.00584795	0.0204991	0.00588235	0.0322391	0.0037037	0.0066	0.00614547	0.0290452	0.00478469	0.00486772	0.0108535	0.00555556	0.0129325	0.00986395	0.0250502	0.00444444	0.00250627	0.00263158	0.00421245	0.00573871	0.00980392	0.00890313	0.0189409	0	0.00310559	0.0113866	0.0241469	0.00943537	0.00685185	0	0.01875	0.018948	0.0207285	0.00591716	0.00499021	0.014178	0	0.014623	0	0.00217391	0.106178	0.00757576	0.0111111
	0	0.0037037	0.0037594	0	0.002849	0.0156136	0	0.0208333	0.00213675	0.00861804	0	0.00667408	0.00999122	0.0179434	0.00729378	0.0216367	0.00759384	0	0.00714286	0.00625	0.00925926	0.0123839	0	0.00684044	0.00608519	0.0142857	0	0	0.00392157	0.0148555	0	0.00277008	0.018125	0.00741186	0	0	0.00227273	0	0.00398099	0.0140735	0.0145967	0.00245098	0.00438597	0.0304914	0.00694444	0.00825653	0.0530145	0.00326797	0.00956938
	0	0.0189831	0.00182556	0.00750067	0.0270001	0	0	0.00294118	0.0397359	0.00198413	0.00297619	0.00576264	0.0266384	0.0561473	0.00549517	0.00592308	0.0104416	0	0.0193936	0	0.0159741	0.0180837	0.0952381	0.0116276	0.00250627	0.00926403	0.0218695	0.0533333	0	0.00416667	0	0.0124224	0.00955295	0.00395257	0.00240385	0.00416667	0.012037	0.0188384	0.00593058	0.00591484	0.0118746	0.0695221	0.0615612	0.0298946	0.00542328	0.013699	0.022876	0	0.0132576
	0	0.00665976	0.00474982	0.0110119	0.00714286	0	0.0833333	0.0111418	0.0944712	0.00989487	0.00403124	0.00411523	0.0367755	0.0041423	0	0	0.00525883	0	0.00613883	0	0.00246914	0.0108755	0.0142857	0.00800965	0	0.00715729	0.00854546	0.00255102	0.00984127	0.00416667	0	0.0192308	0	0.0228048	0	0	0	0.0180451	0.0016835	0.0020284	0.0257969	0.0612388	0.0914184	0	0.00226757	0.00909091	0.0135917	0.00980392	0
	0.0078125	0.0107855	0.0483157	0	0	0.00346021	0	0.00595238	0	0.00846154	0.0116247	0.012955	0	0.0145339	0	0.00396825	0.0139378	0	0.00825251	0	0	0	0	0.0175627	0.00536243	0.00733689	0.013986	0.00694444	0.00420168	0.0551996	0.0355316	0	0	0.0072619	0.00756607	0.0183478	0.00671394	0	0.00434783	0.00357143	0.0505517	0.0439853	0.0210076	0.00501253	0	0.0155988	0.0113636	0.013986	0
	0.00568182	0	0.00940492	0	0	0	0.125	0.00839647	0	0.00933333	0.0123888	0.00768404	0.00392157	0.0037037	0.0119741	0.0488273	0.0129791	0.00992064	0.00544444	0.0128889	0.0153257	0.0141723	0.00854546	0.01086	0.00843664	0.00758186	0.00715686	0	0.0025641	0.0240028	0.00737374	0	0.0180995	0.014305	0.00434883	0.017619	0.00674824	0	0.00667863	0.0042735	0.0151908	0.00420168	0.0147059	0.0395726	0	0.0594483	0.0178812	0	0.00663648
	0.0305431	0.00833333	0.0530936	0.0625	0	0.0127052	0.15625	0	0.0253268	0.00367647	0	0.00630215	0.0248935	0.0521271	0.00287356	0.0547289	0.00931697	0.00476191	0.00822368	0	0	0.00694444	0.00935374	0.0289415	0.00778636	0.0185185	0	0.0962587	0.0218303	0.0090703	0.061854	0.00454546	0	0.00543478	0.00192308	0.00694444	0	0.00638371	0	0	0.0186366	0.00555556	0.0115132	0.0391234	0.00694444	0.0358803	0.0147923	0	0.00512821
	0	0.002849	0.0210473	0.0841917	0	0.012	0.00909091	0	0	0.0104323	0	0.00744382	0.0268007	0.0376409	0	0.0075985	0.00196773	0.00763889	0.00348432	0.00892857	0.00994915	0.00191571	0.00712963	0.027027	0	0.00407338	0	0.00225225	0.0072333	0.00862069	0.0474494	0	0.00396825	0	0	0.00227273	0	0	0.00568182	0.0178571	0.00909217	0.013373	0.00694444	0.0204248	0.00194932	0.10796	0.0294005	0	0
	0	0.0042735	0	0.0105572	0.0108902	0.0126068	0.00653595	0.00324675	0	0.01107	0	0.00406712	0.0234668	0.00645814	0	0.00210084	0.0176275	0.010101	0.00310559	0.0427997	0.00794118	0.0120549	0.00334448	0.0183874	0.00668724	0.00844156	0	0	0.0025	0.0166667	0.0100251	0	0.00840336	0.00952951	0.0133333	0.0150376	0.00718624	0.00679724	0.0157407	0.00882353	0.00363636	0.00793651	0	0.00478469	0.0066313	0.00476191	0.018544	0.0272996	0.0489648
	0.00633874	0	0.002	0	0.0100107	0.00454546	0	0	0.5	0.00801637	0	0.00379541	0	0.0150428	0	0.00967262	0.00611541	0	0.03337	0.0455531	0.0147059	0.00858059	0.00595238	0	0.00719697	0.0159419	0.00477193	0.105923	0.00668896	0.00852007	0	0.00791075	0.00416667	0	0.00320513	0	0	0.00595238	0	0.00619195	0.0105238	0.0161943	0.0109298	0	0	0.0114719	0.0175279	0.0103306	0
	0	0.015	0	0	0.0266842	0.0025641	0.00488401	0.0102737	0	0	0	0.00920196	0	0.0384627	0.00435897	0.0618627	0.00574302	0.00454546	0.0242226	0.0853475	0.0237523	0.0210068	0	0.0037037	0.025	0.00814815	0.00217865	0	0.00162338	0.00621118	0.0054561	0	0.00832209	0.00438597	0.012987	0.00478316	0.00662768	0	0	0	0.00929144	0.00816326	0	0	0.00892857	0.00878003	0.00760349	0	0.00568737
	0.0165344	0.00483092	0.0569486	0.0125	0.0161998	0.0416667	0.00297619	0.0140849	0.00737847	0	0	0.00123457	0	0.0349674	0.00328947	0	0.00615652	0.0145688	0.00577975	0.0140399	0.0105006	0.00328947	0.00549451	0.00833471	0	0.00334448	0.00420757	0	0	0.00717949	0	0.0212888	0.012963	0.023989	0.0119048	0.00673401	0	0	0.00396825	0	0.0083042	0.00480769	0	0	0.00255755	0.00604686	0	0.00532077	0.0030303
	0.00904882	0	0.0694596	0	0.00707851	0.0160365	0.0434783	0.0115741	0.00454546	0	0.0108108	0.0101355	0.00263158	0.00585878	0.00462963	0.00635439	0.00627186	0.0136054	0	0.00241546	0.0240363	0	0	0	0.0125559	0.030174	0.00491898	0.0147619	0.0046233	0	0	0.0253599	0.00692873	0.00411523	0.142857	0.00208333	0.0285714	0	0	0.0357143	0.00716626	0.00250627	0.0158279	0.00741758	0.005291	0.00649351	0.00823045	0.00986842	0.0273865
[truncated: 17 more columns]
