# Supplementary material for: Pten Regulates Cardiomyocyte Differentiation by Modulating Non‐CG Methylation via Dnmt3
Source: Adv Sci (Weinh). 2021 Jul 11;8(17):2100849. doi: 10.1002/advs.202100849 (PMC8425920; doi:10.1002/advs.202100849)
Supplement: Supplementary file 14 — Supplemental Table 8 [file ADVS-8-2100849-s003.xlsx]

## Sheet: Sheet1
	Ebs								Cardiomyocytes
	Symbol	WT	WT	WT	Pten−/−	Pten−/−	Pten−/−		Symbol	WT	WT	WT	Pten−/−	Pten−/−	Pten−/−
Cardiomyocyte genes	Tnni1	29.35	21.83	20	5.46	6.11	5.01		Tnni1	395.96	172.32	211.11	0.89	0.49	0.54
	Tnni3	0.76	1.15	1.4	3.41	3.68	2.05		Tnni3	135.8	64.98	74.82	3.28	2.7	3.78
	Myh6	0.13	0.72	0.13	1.92	2.68	1.57		Myh6	546.6	188.84	396.04	0.64	0.86	0.28
	Tnnt2	4.38	6.36	5.46	4.47	5.85	4.27		Tnnt2	1435.91	669.9	892.32	1.41	1.38	0.57
	Myl3	0.6	1.46	1.7	1.08	0.7	0.69		Myl3	318.21	124.18	188.63	7.04	4.72	2.99
	Myl7	1.47	4.46	1.48	4.4	6.41	4.38		Myl7	1228.53	565.24	580.94	2.01	1.31	0.32
	Chka	8.12	9.23	8.04	10.73	11.55	11.3		Chka	9.86	13.54	11.02	19.29	20.45	18.77
	Myl4	3.16	2.84	0.62	4.76	5.56	2.21		Myl4	1121.06	486.16	564.93	2.94	1.64	1.25
	Tnnt1	1.83	1.42	1.42	2.08	3.03	2.94		Tnnt1	52.45	25.52	30.3	3.99	2.64	2.57
	Tnnc1	7.11	12.24	7.67	8.52	9.62	3.69		Tnnc1	392.87	216.29	222.8	2.77	2.03	1.8
	Tpm1	360.72	432.53	402.6	993.05	869.61	551.97		Tpm1	1498.57	734.73	894.01	99.72	89.43	94.82
	Actc1	6.58	10.72	10.33	7.9	6.96	7.95		Actc1	2485.95	866	1320.4	4.05	3.07	1.14
	Myh7	0.75	1.8	0.72	4.53	4.1	1.76		Myh7	439.32	145.43	312.43	1.29	0.81	0.73
	Pln	0.04	0.05	0.05	0.04	0.04	0		Pln	164.69	95.12	110.72	0.1	0.13	0.05
	Myom1	1.57	1.25	1.27	1.59	1.6	0.97		Myom1	78.5	24.33	53.97	0.37	0.55	0.33
	Dmd	0.34	1.54	0.68	3.07	3.48	6.07		Dmd	3.67	3.88	3.25	5.96	6.78	7.51
	Itgb5	30.49	36.69	37.74	37.28	30.5	19.83		Itgb5	35.85	23.33	30.49	14.68	10.61	11.45
	Mybphl	0	0.08	0.08	0.08	0	0.08		Mybphl	47.95	21.44	33.74	0.05	0.15	0.1
	Atp1b1	19.24	15.16	15.32	10.96	11.34	11.88		Atp1b1	118.45	58.38	85.43	45.33	41.84	40.1
	Tgfb1	30.5	31.56	31.13	15.95	13.58	6.67		Tgfb1	18.89	11.73	15.47	1.35	1.43	1
	Mybpc3	0.4	0.28	0.25	0.13	0	0.05		Mybpc3	130.3	41.69	80.51	0.07	0.09	0.06
	Casq1	0.28	0.17	0.17	0.34	0.22	0.38		Casq1	43.28	17.67	25.89	0.49	0.4	0.42
	Itga5	23.46	28.31	24.33	20.7	17.45	14.98		Itga5	30.8	20.42	26.06	13.78	13.44	12.21
	Myl6	363.2	411.67	383.18	311.34	296.33	263.89		Myl6	643.61	452.66	389.44	325.63	219.01	253.34
	Myh4	0	0	0	0.02	0.03	0		Myh4	0.02	0	0.02	0	0	0.02
	Tgfb2	21.75	25.03	21.22	46.32	43.6	26.75		Tgfb2	62.31	34.7	53.13	2.71	3.44	2.94
	Atp2a2	63.6	68.22	64.89	65.72	69.14	68.06		Atp2a2	193.6	101.27	141.88	67.79	70.12	66.89
	Tpm2	25.68	25.11	33.98	33.69	33.44	25.13		Tpm2	43.93	24.57	27.22	13.25	10.59	13.11
	Nppa	0	0.25	0.38	0.5	0.73	0.48		Nppa	14.27	7.08	8.04	0.36	0.37	0.36
	Ryr2	2.09	1.92	2.03	0.75	0.85	0.38		Ryr2	22.24	5.34	13.73	1.31	1.49	1.34
	Ttn	0.09	0.16	0.11	0.13	0.21	0.12		Ttn	24.48	4.2	14.35	0.05	0.07	0.05
	Adcy6	12.8	11.17	10.87	7.4	7.74	6.82		Adcy6	45.38	24.25	30.67	11.89	12.92	11.57
	Ccdc141	3.19	2.28	2.87	1.66	2.07	1.31		Ccdc141	34.05	12.3	23.73	0.43	0.45	0.5
	Ppp2r3a	8.59	8.48	8.11	6.63	7.17	6.25		Ppp2r3a	36.12	21.37	30.51	9.64	10.14	9.58
	Cox8b	0	0	0	0.3	0	0		Cox8b	35.66	29.07	14.84	0	0	0
	Cachd1	14.92	14.03	13.38	13.03	13.09	14.4		Cachd1	23.13	22.67	24.92	10.53	12.35	12.69
Cardiac transcription factors	Itgb1	253.35	241.83	246.97	134.77	129.72	106.1		Itgb1	227.25	152.03	198.67	67.79	64.07	71.3
	Smyd1	2.74	2.75	2.43	16.39	12.66	3.79		Smyd1	137.22	55.7	93.56	0.81	0.46	0.42
	Atp1a1	130.57	126.72	123.16	117.62	115.24	90.54		Atp1a1	207.93	119.39	166.46	81.68	68.64	68.73
	Hand2	116.67	82.36	88.73	40.52	43.88	34.17		Hand2	212.86	118.55	132.27	0.32	0.45	0.05
	Mef2c	9.09	5.93	7.22	5.15	5.72	3.95		Mef2c	18.97	7.67	13.16	2.22	2.14	2.23
	Nkx2-5	0.48	1.76	1.05	0.56	0.74	0.33		Nkx2-5	43.08	16.28	22.37	0.2	0.17	0.12
	Gata4	14.98	18.22	13.86	14.99	13.65	10.08		Gata4	38.11	17.01	23.1	17.33	15.86	9.82
	Tbx5	2.16	1.92	1.62	2.03	1.58	0.69		Tbx5	11.04	3.86	7	0.08	0.13	0.05
	Isl1	4.06	6.01	5.49	12.02	11.55	7.28		Isl1	30.44	20.07	23.36	9.37	7.32	6.26
	Kdr	54.79	42.79	48.49	11.89	14.82	11.27		Kdr	18.82	12.32	16.03	0.86	1.58	0.96
	Mesp1	0.1	0.3	0.1	0.39	0.09	0.28		Mesp1	0.06	0	0	0	0.06	0.06
Imprinted genes	H19	1399.03	201.79	215.82	1402.15	1472	1056.76
	Igf2r	3.29	86.98	82.2	39.41	40.86	33.57		Igf2r	90.63	41.78	80.14	22.39	24.66	23.36
	Igf2	456.6	1254.28	1336.2	381.08	351.89	240.4		Igf2	2626.82	1852.17	2276.49	295.41	289.13	308.42
	Dlk1	58.85	35.55	37.38	16.21	18.2	15.32		Dlk1	286.84	178.32	204.06	10.32	9.52	10.11
	Dlx5	0.08	0.32	0.24	2.56	2.99	2.58		Dlx5	1.69	1.64	1.03	28.18	17.21	17.93
	Plagl1	285.41	80.77	118.05	62.04	84.48	130.19		Plagl1	536.21	333.66	395.83	50.29	57.21	58.02
	Cdkn1c	11.08	139.62	126.89	2.2	2.56	3.25		Cdkn1c	182.73	167.88	171.63	31.26	25.28	29.37
	Magel2	2.43	2.51	2.19	10.91	13.49	18.88		Magel2	7.33	13.45	11.04	34.73	34.34	32.61
	Mkrn1	11.79	12.88	13.6	42.22	43.02	72.6		Mkrn1	17.02	30.35	22.57	116.6	91.83	107.61
	Snrpn	63.56	46.92	50.75	77.42	77.47	85.64		Snrpn	7	14.44	11.32	43.59	42.82	33.73
Pluripotency genes	Esrrb	0.4	0.18	0.28	2.85	2.43	7.53		Esrrb	1.1	2.35	1.21	11.76	10.39	12.43
	Nanog	2.87	4.41	3.24	26.35	18.65	44.96		Nanog	1.17	2.59	0.91	34	26.99	30.93
	Zfp42	1.91	0.59	0.59	9.98	10.19	34.8		Zfp42	0.54	0.93	0.3	23.81	17.75	24.05
	Pou5f1	3.67	8.11	4.26	26.6	23.72	73.34		Pou5f1	2.86	6.13	1.42	120.49	83.14	105.05
	Nodal	0.6	1.58	1.62	5.82	2.87	4.4		Nodal	0.18	0.2	0.09	2.2	2	2.01
	Klf4	4.47	2.94	2.8	2.43	1.62	1.79		Klf4	8.44	7.16	7.3	10.81	8.91	6.43
	Fgf4	0.07	0.03	0.07	2.07	1.74	7.14		Fgf4	0.14	0.3	0.18	12.73	10.52	11.79
