# Supplementary material for: Pten Regulates Cardiomyocyte Differentiation by Modulating Non‐CG Methylation via Dnmt3
Source: Adv Sci (Weinh). 2021 Jul 11;8(17):2100849. doi: 10.1002/advs.202100849 (PMC8425920; doi:10.1002/advs.202100849)
Supplement: Supplementary file 15 — Supplemental Table 9 [file ADVS-8-2100849-s004.xlsx]

## Sheet: Sheet1
WT cardiomyocytes	Mpped2	0	0	0	0.0131579	0	0	0	0	0	0	0	0	0	0.0181818	0.015873	0	0	0	0	0	0	0	0	0	0	0	0	0	0	0	0.00568182	0.00252525	0	0	0.00757576	0	0	0.00277778	0.0047619	0	0	0.0134806	0	0.00340136	0	0.00925926	0.00434783	0.00252525
	Spry1	0	0	0	0	0	0	0	0	0	0	0	0	0	0	0	0	0	0	0.00680272	0.00840336	0.0454545	0	0	0	0	0	0	0	0	0	0	0	0	0	0	0	0	0	0	0.0392157	0	0	0	0	0	0	0	0
	Vstm2a	0.100824	0.0692978	0.00833333	0	0	0.0625	0.037037	0.025	0	0	0	0	0	0	0	0.025	0	0	0	0.00666667	0	0	0	0	0	0.0263158	0	0	0.0217391	0	0	0	0	0	0.0484848	0	0	0	0	0	0	0	0	0.0333333	0.0175439	0.0416667	0	0.0303309
	Aunip	0	0	0	0	0	0	0	0	0	0	0	0	0	0	0	0	0	0	0	0.0398284	0	0	0	0.0196078	0	0	0	0	0	0	0.004	0.028506	0	0	0	0.00757576	0	0.0133668	0.00815359	0.00425508	0.0747229	0.00469355	0.0536092	0.0016129	0	0.0139604	0.00447958	0
	Cbx7	0	0	0.00606061	0	0.0104167	0	0	0	0	0	0	0	0	0	0	0	0	0	0	0	0	0	0	0	0	0	0	0	0	0	0	0	0.0358543	0	0	0	0	0	0.0277778	0.168421	0	0	0	0	0	0.0166667	0	0
	Lingo2	0	0	0	0.25	0	0	0	0	0.0078125	0.0047619	0	0	0.00621118	0	0	0	0	0	0	0	0	0	0	0	0	0	0	0	0	0	0.00426704	0.00452222	0.00454753	0.00464836	0.00882683	0.00628836	0.00564178	0.00450871	0.00442746	0.00551023	0.00467038	0.00443055	0.00302242	0.00395066	0.00726529	0.00678494	0.00523373	0.00641159
	Slit2	0	0.05	0	0	0	0	0.0119048	0	0.0205177	0	0	0	0	0	0	0	0	0	0	0	0.00350877	0.00207039	0.00196078	0.00501253	0	0.00739705	0.00326797	0.00641026	0.00730994	0.0056391	0.00653595	0	0	0	0.00877193	0	0.00416667	0	0.0111111	0.00840336	0	0.0172414	0.012931	0	0	0	0	0
	Gm3488	0	0	0	0	0	0	0	0.0416667	0	0	0	0	0	0	0	0	0	0	0	0	0	0	0	0	0	0	0	0	0	0	0	0	0	0	0	0	0	0	0	0	0	0	0	0	0	0	0	0
	Nrxn2	0	0.00680272	0.0123457	0.01	0	0	0	0.0147059	0	0.003367	0	0	0	0	0	0	0	0	0	0	0.0263158	0	0	0	0	0	0	0	0	0	0.0175301	0.00560945	0.017721	0.00866285	0.0021978	0.0169271	0	0	0.00622294	0.00240385	0.00589677	0.0056819	0.00671551	0.0016	0.0116667	0.00357018	0.00378788	0.0200501
	Lrrtm2	0	0	0.0263158	0	0.0429825	0	0	0	0	0.00961538	0	0.015625	0	0	0	0	0	0.0222222	0	0.00833333	0	0.00892857	0.0166852	0	0	0.0606061	0	0	0	0	0	0	0	0	0	0	0	0	0	0	0	0	0	0	0	0.05	0	0
	Csrnp1	0.00460829	0.010989	0	0.0113636	0.015873	0.0135596	0	0	0.00865801	0	0	0.0285714	0.0257937	0	0	0.0272727	0	0.0148148	0.015873	0.0107527	0	0	0	0	0	0	0	0	0	0	0.00133333	0.0152149	0.014624	0.00500108	0.0044725	0.00645969	0.00833333	0.0137614	0.0109545	0.00785714	0	0.0127289	0.00621549	0	0	0	0.00255102	0.0045045
	Pmaip1	0	0	0	0	0	0.00666667	0	0	0	0	0.00980392	0.0325	0	0.00740741	0	0	0.1	0	0	0.0102041	0	0	0	0	0.025	0	0	0	0	0.0172414	0.0104167	0	0.00809822	0	0	0	0	0	0.0116995	0	0	0	0	0	0.00952381	0	0	0
	Gm10408	0	0	0	0	0.00925926	0	0	0	0	0	0	0	0	0	0	0	0	0	0	0	0	0	0	0	0	0	0	0	0	0	0	0	0	0	0	0	0	0	0	0	0	0	0	0	0	0	0	0
	Sh3gl2	0.00980392	0	0.0166667	0	0	0	0	0	0	0	0	0.0131579	0.0458893	0	0.047619	0	0.0133333	0	0	0.00653595	0	0	0	0	0	0	0	0	0	0	0.00457008	0.00327408	0.0097601	0.0098535	0.00249338	0.00498275	0.00443385	0.00445216	0.00648643	0.00447808	0.00549804	0.00462979	0.00796601	0.00329034	0.00769521	0.00368263	0.00600797	0.00572129
	Rassf6	0.00653595	0.00260417	0	0.00833333	0	0	0.0104167	0.0111111	0	0	0	0	0.0122354	0	0.0227273	0.333333	0	0.015873	0	0	0	0	0	0	0	0	0	0	0	0	0.00174825	0	0	0	0	0.00453761	0.00588235	0.00217865	0.00289855	0	0.00454545	0.00725807	0.0120672	0.0185185	0.00384615	0	0	0.0081853
	Gjb5	0	0	0.0218695	0	0.00438596	0.00411523	0	0.0416667	0	0	0.00871212	0	0.0555556	0	0	0	0	0	0	0	0.0333333	0	0	0	0	0	0	0	0	0	0	0	0	0	0	0	0.0108696	0	0	0	0	0	0	0	0	0.0238095	0.0405303	0.0243342
	Hbb-y	0	0	0	0	0	0	0	0	0	0	0.0166667	0	0.0208333	0	0	0	0	0	0	0	0	0	0	0	0	0	0	0	0	0	0	0	0	0	0	0	0	0	0	0	0	0	0	0	0	0	0	0
	Trim43c	0	0.03125	0.0333333	0	0	0	0	0.0294118	0	0	0	0	0	0	0	0	0	0	0	0	0	0	0	0	0	0	0	0	0	0	0	0	0	0	0	0	0	0	0	0.1	0	0	0	0	0	0	0	0
	Epha5	0	0	0	0.004	0	0.00952381	0.0277778	0	0.0111111	0	0.05	0.0416667	0	0	0	0	0	0	0	0	0	0	0	0.00694444	0	0	0	0	0	0.00909091	0.0118046	0.00219529	0	0	0.00342713	0.0112485	0.00261438	0.0250114	0.002849	0.00483168	0.00949074	0.00699301	0.00413022	0.00638889	0.00182274	0.00718662	0.00579777	0.00140056
	Zfp750	0	0	0	0.0113636	0	0.0026738	0.0135135	0	0	0	0.0146935	0	0	0	0	0.00862069	0	0.0185185	0	0	0	0	0	0	0	0	0	0	0	0	0.00527332	0.00502165	0	0	0.00769231	0.0096766	0.0181818	0.00392157	0.00945761	0.00392157	0.00480769	0.00605956	0	0.00580247	0.0386812	0	0.0138889	0.0078125
	Rhoc	0	0	0	0	0	0	0	0	0	0.0138889	0.00696864	0.00555556	0	0	0.00877193	0	0.0290404	0.0786977	0.0257937	0	0	0	0	0	0	0	0	0	0	0	0	0	0	0	0	0	0	0.00649351	0.00769231	0.0138889	0.005	0.00534759	0	0	0	0.0127018	0.00757576	0.0104167
	Zfp975	0.0175	0	0.0147059	0.00793651	0	0	0	0	0	0.015873	0	0	0	0	0	0	0.0205263	0	0.00961538	0.00555556	0	0	0.0526316	0	0	0	0	0	0	0	0.00449548	0.00829498	0.00498983	0.00534015	0.00674436	0.010497	0.00285388	0.00301923	0	0.00646481	0.00161169	0.00273993	0.00601852	0.00294113	0.00652398	0.00383104	0.002331	0.00122449
	Plaur	0	0	0	0	0.00584795	0	0	0.0238095	0	0.00793651	0.0175084	0	0	0.00833333	0	0	0	0	0	0	0	0	0	0	0	0	0	0	0	0	0.0119048	0	0.00584795	0	0	0.00965354	0.0108225	0	0	0	0.00462963	0.00892857	0.025	0	0.00505051	0	0	0
	Hif3a	0	0.012987	0	0	0	0.00406504	0	0	0.025	0	0	0	0	0	0	0	0	0	0.0333333	0.00591716	0	0	0	0	0	0	0	0	0	0	0	0	0	0	0	0	0	0	0	0	0	0	0	0	0	0	0	0
	Serinc3	0.00925926	0	0	0	0	0.00584795	0	0	0	0	0.00666667	0	0	0	0	0	0	0	0.0166667	0	0	0	0.0769231	0	0	0	0	0.0357143	0	0	0.0107323	0.015873	0	0.00480769	0	0.00324675	0.075	0.00378788	0	0.0117025	0.0178571	0	0	0	0.00694444	0	0	0.00769231
	Caprin2	0.0424457	0.0397186	0	0	0.0132962	0	0	0	0	0	0	0.0311594	0	0.0184837	0	0.0102588	0	0	0	0	0	0	0	0	0	0	0	0	0	0.0416667	0	0	0	0	0	0	0	0	0	0	0.0125	0	0	0	0	0	0	0.00909091
	F8	0	0	0	0.0416667	0	0	0	0	0	0	0	0	0	0	0	0	0	0	0	0	0	0	0	0	0	0	0	0	0	0	0	0.00462963	0	0.0114759	0	0.0651147	0.0104167	0	0	0.0928131	0.00617808	0	0.0078125	0.0625	0	0	0	0
	Pam	0	0	0	0	0	0	0	0	0	0	0	0	0	0.0137486	0	0	0	0	0	0	0	0	0	0	0	0	0	0	0	0	0.0044609	0.00663308	0.00769453	0.00623617	0.00738586	0.00560239	0.00734233	0.00612747	0.00607712	0.00575129	0.00555724	0.00309348	0.00599788	0.00733954	0.0078571	0.00635895	0.00390139	0.00740993
	Ncf2	0	0.0128205	0.00680272	0.0105219	0	0.0120243	0	0	0.025	0	0	0	0	0	0	0	0.0123457	0	0.018544	0.0625	0	0	0	0	0	0	0	0	0	0.008	0	0.0177866	0.00840336	0	0.00668896	0.00204082	0	0.0111455	0.00555556	0	0.00454545	0	0	0	0	0	0	0
	Hcn4	0	0	0.0185185	0	0	0.0121212	0.00431034	0	0.00892857	0	0	0.00735294	0	0	0	0.0423232	0.0443209	0.0192308	0.07199	0.0106952	0	0.00584795	0.0131579	0.0217427	0	0	0	0	0.0222222	0.0177866	0.00219529	0.00581175	0.00620944	0.0047823	0.0078582	0.00470847	0.00160481	0.00307837	0.00349411	0.00498394	0.00711756	0.00623	0.00518112	0.00675127	0.00604802	0.00293969	0.00362393	0.00343009
	Fnd3c2	0.00793651	0	0	0.0159091	0	0.0104167	0	0	0	0	0	0	0	0	0	0	0	0	0	0	0	0	0	0	0	0	0	0	0	0	0	0	0	0	0	0	0	0.00595238	0	0.0192308	0	0	0	0.00854701	0.0458333	0.0307692	0	0
	Prdm6	0.00625	0	0	0	0.0333333	0	0	0	0	0	0	0	0.00769231	0	0	0.00961538	0	0	0	0.0363636	0	0	0	0	0	0	0	0.037037	0	0	0.00123457	0.00395257	0	0.00378788	0.00185185	0	0.00634921	0	0	0.00189394	0.00344122	0.00703704	0.0016835	0	0.00295858	0.00326797	0	0.004662
	Slc24a2	0	0	0	0	0.00952381	0.15	0.00833333	0	0	0	0.015625	0.00529101	0	0.0333333	0	0	0	0.0136111	0.00714286	0.0138889	0	0.025	0	0	0	0	0	0	0	0	0	0	0	0	0	0	0.0357143	0	0.0196078	0	0	0	0	0	0	0	0	0
	Zswim1	0.00877193	0.0151515	0	0	0	0	0	0.010101	0.00940171	0	0	0	0	0	0	0	0.00793651	0	0	0	0	0	0	0	0	0	0.00724638	0.0117647	0	0.0131579	0	0	0	0	0	0	0	0	0	0.0127016	0.016388	0.0111111	0.025463	0	0	0	0	0
	Gprin3	0.0047619	0	0	0	0	0	0	0.0166667	0.00714286	0	0	0.0285714	0	0	0	0	0.00384615	0	0	0	0	0	0.0263158	0.0294118	0	0	0.0196078	0	0	0	0.00210574	0.00392793	0.00335078	0.00438447	0.00378122	0.00274123	0.00777019	0.00155149	0.0041249	0.00455442	0.00166933	0.0136574	0.00878958	0.00407518	0.00374273	0.00523528	0.00740643	0.0064939
	Tenm3	0.0042735	0	0	0.0107527	0	0	0	0	0	0	0	0.00817214	0.00179211	0	0.00788795	0.00793651	0.00420168	0	0.00740741	0	0	0	0	0	0	0	0.0294118	0	0	0	0.0107179	0.00472295	0.0238344	0.00458491	0.00191947	0.0103603	0.00466045	0.0040384	0.00418131	0.00232804	0.0097227	0.00317678	0.0035461	0.00329421	0.00225416	0.0233873	0.00363186	0.0233501
	Sez6l2	0.0047619	0.00434783	0.00694444	0.018544	0	0	0	0	0	0	0.0416667	0.0111111	0	0	0.00584795	0	0.01	0.0177015	0	0	0	0	0	0.2	0	0	0	0.0222222	0	0	0	0	0	0	0	0	0	0	0	0	0.0357143	0	0	0	0	0	0.0151515	0
	B230217C12Rik	0.0238095	0.0238095	0.0204082	0.00892857	0	0.00595238	0	0	0.0124421	0	0	0	0.0181818	0	0.0131579	0	0	0.0281385	0.00909091	0	0	0	0	0	0	0	0	0	0	0	0	0	0	0	0	0	0	0	0	0	0	0	0	0	0	0	0	0.0238095
	Celf4	0	0	0	0	0	0	0	0	0	0.0113636	0	0	0.0159544	0.0147569	0	0	0	0	0	0.0113636	0	0	0	0.00833333	0	0	0	0	0	0	0.00634771	0.0129347	0.0059434	0.00546236	0.00359446	0.00496584	0.00503999	0.00998552	0.00543197	0.00365924	0.00437205	0.0172485	0.00473675	0.00326348	0.00508437	0.00607821	0.00340538	0.00502748
	Akr1e1	0	0	0.00854701	0	0	0	0	0.0208333	0	0	0	0	0	0	0	0	0	0	0	0	0	0	0	0	0	0	0	0	0.0526316	0	0	0.0125	0	0	0.0196078	0	0	0.0166667	0	0	0	0	0.0222222	0	0	0	0	0.00925926
	Hipk3	0	0	0	0	0.023399	0	0.030303	0	0	0	0	0	0	0.214286	0	0	0	0	0	0.00833333	0	0	0	0	0.025	0	0	0	0	0	0.0088661	0.00187729	0.00229822	0.00265957	0	0.00412826	0.00432432	0.00466274	0.0152038	0.0109214	0.011933	0.0101111	0.0186133	0.00536398	0.00384615	0.0101198	0.00200421	0.00744354
	Mcam	0.0185574	0	0	0	0	0	0	0	0.0151515	0.00694444	0	0.0047619	0.0148148	0	0	0.0102114	0	0	0	0	0	0	0	0	0	0	0	0	0	0	0	0	0.0196759	0	0.00855263	0	0	0	0	0	0.0075188	0	0	0	0	0	0.0222222	0.0178571
	Nrip3	0	0	0.00838873	0	0.0047619	0	0	0	0	0	0.0131498	0.00868056	0	0	0	0.0625	0.00990295	0.0126227	0.0116959	0	0	0	0	0	0	0	0	0	0	0	0.00486099	0	0.00357143	0.00324934	0.00181488	0.014487	0.0119019	0.0069018	0	0.00274725	0.00536131	0.00505051	0	0.00602002	0.00355489	0.00482118	0.00661376	0.014373
	Miip	0.00793651	0	0	0	0	0	0	0.0123457	0	0.00833333	0	0	0	0	0	0	0	0	0	0	0.015873	0	0	0	0	0	0	0	0	0	0	0.00925926	0	0	0	0	0	0	0	0	0	0	0	0	0.0105263	0	0	0.02
	Slc1a5	0	0	0	0	0	0	0	0	0	0	0	0	0	0	0	0	0.00694444	0	0	0.00892857	0.0142857	0.0407509	0.091342	0	0	0.00483092	0.00606061	0	0.00840336	0	0	0	0.025974	0	0.00520833	0.020915	0.0305768	0	0.015793	0	0	0.0104167	0	0	0	0.027071	0	0
	Slitrk4	0	0	0	0	0	0	0	0.0125	0	0	0	0	0	0	0	0	0.0178571	0.030303	0	0	0	0	0	0	0	0	0	0	0	0	0.0904762	0	0	0	0	0	0	0.025	0	0	0	0	0	0.00892857	0	0.0222222	0	0
	Ttc39a	0	0.00892857	0.00574713	0	0	0.0555556	0	0	0	0	0.00411523	0	0.00444444	0	0	0	0	0	0	0	0	0	0	0	0	0	0	0	0	0	0	0	0	0	0	0	0	0	0	0	0	0	0	0	0	0	0	0
	Reps2	0	0	0.00892857	0	0	0	0	0.0238095	0	0.0357143	0	0	0	0.0333333	0	0	0	0.0125	0	0	0	0	0.0555556	0	0	0	0	0	0	0.0833333	0.00713765	0.00324719	0.00564869	0.00510151	0.0040605	0.00361223	0.00409434	0.002657	0.00417548	0.0056357	0.00275081	0.000777001	0.00997803	0.00371981	0.0017607	0.00423724	0.0080925	0.00194971
	Tmem182	0.0625	0.0285714	0.00952381	0	0	0	0.0166667	0	0	0	0.00892857	0	0.00492611	0	0	0	0	0	0	0	0	0	0	0.0277778	0	0	0	0	0	0.0141844	0	0	0	0	0.0571429	0	0	0.0285714	0	0	0	0	0	0	0	0	0	0.05
	Lhx8	0	0	0	0	0	0	0	0	0	0.0516055	0.037037	0.015625	0	0	0	0	0	0	0	0.0238095	0	0	0	0	0	0	0	0	0	0	0	0	0	0	0	0	0.00617284	0	0	0	0	0.00444444	0	0	0.0333333	0	0.0111111	0
	Enpp2	0	0	0	0	0	0	0	0	0.0178571	0	0	0	0	0	0	0.0128205	0	0	0.0111111	0	0	0	0	0	0	0	0	0	0	0	0	0	0	0	0	0	0	0	0	0	0	0	0	0	0	0	0	0
	Susd1	0	0	0	0	0	0	0.0153846	0	0	0	0	0	0	0	0	0	0	0	0.0144928	0	0	0.00980392	0.0227273	0	0	0	0	0	0	0	0.0056762	0.00852737	0.00603094	0	0.00124069	0.00469673	0.00492611	0.00625142	0	0	0.00208333	0.00706522	0.0030504	0.00308283	0.00327381	0	0.00151515	0.0070304
	Maged2	0	0	0	0	0	0	0	0	0	0	0	0	0	0	0	0	0	0	0	0	0	0	0	0	0	0	0	0	0	0	0	0	0	0	0	0.037037	0	0	0	0	0	0	0	0	0	0.0222222	0	0
	Scn3a	0.00892857	0.015625	0	0	0	0.0454545	0	0.0208333	0	0	0	0	0	0.00865801	0.0233516	0.0268828	0.0870824	0	0	0.0144928	0	0	0	0.047619	0	0	0	0	0.0208333	0	0.0107889	0.00683411	0.00751863	0.00803939	0.00193781	0.00294785	0.0106674	0.00164588	0.00271037	0.0056334	0.00210438	0.0034341	0.00663116	0.00338056	0.00749879	0.00311737	0.00222954	0.000721501
	Sfmbt2	0	0.0111111	0	0	0	0	0	0.0131579	0	0	0.0111111	0.00925926	0.00840336	0.0166667	0.0344828	0	0	0.0133333	0	0	0	0	0.016129	0	0	0	0	0	0	0	0	0.00245098	0.00555556	0.00260417	0.00868056	0.00562169	0.0106737	0.00510204	0.0015015	0	0.0121528	0	0.00284091	0.00134409	0.00297619	0	0.00363636	0.0158192
	Zeb2	0	0	0	0	0	0	0	0	0.0131579	0.0711538	0	0	0	0	0	0	0	0	0	0	0	0	0	0	0	0	0	0	0	0	0	0.0133333	0	0.0151515	0	0	0	0.00925926	0	0	0	0	0	0	0	0	0	0.0566667
	Mmp19	0	0	0	0	0	0	0.0714286	0	0	0	0.0450549	0.0119048	0	0.0147059	0.0181373	0	0.010989	0	0	0	0	0	0	0.0166667	0	0	0	0	0	0	0	0	0	0	0	0	0	0	0.030303	0	0	0	0	0	0.0434783	0	0	0
	Tnk1	0.0348124	0	0	0	0	0	0	0	0.0111111	0	0	0.0357143	0.0220798	0.0123457	0	0	0	0	0.0075188	0	0	0	0	0	0	0	0	0	0	0	0	0	0	0	0	0	0	0	0	0	0	0	0	0	0	0	0	0
	Arhgap31	0.05	0	0	0	0	0	0	0.00609756	0	0	0	0	0.0208333	0	0	0	0	0	0	0	0	0	0	0	0	0	0	0	0	0	0.0244215	0.00616783	0.0110382	0.0172856	0.00481634	0.0172465	0.00426729	0.00695129	0.0211323	0.0100562	0.00796516	0.00866762	0.0040216	0.021567	0.0089166	0.00934427	0.0134469	0.00122246
	Nkain2	0.0129274	0	0	0	0.00892857	0	0	0	0	0	0	0.0128205	0	0.142857	0.0221264	0.0294486	0.0166667	0	0	0	0	0	0	0	0.0263158	0	0	0.01	0	0	0.00540257	0.00513979	0.0042471	0.00345967	0.0107729	0.00489704	0.00717142	0.00471307	0.00557452	0.00966289	0.00569918	0.00656233	0.00564393	0.00485552	0.00604726	0.00626837	0.00886826	0.00446836
	Srpk3	0	0	0	0	0	0	0	0.0277778	0.0208333	0	0	0	0	0	0	0	0	0	0.00854701	0.00769231	0	0	0	0	0	0	0	0	0	0	0	0	0	0	0	0	0	0	0	0	0	0	0	0	0	0	0	0
	Fermt2	0.015873	0.00769231	0.0151515	0	0	0	0	0	0.0294118	0	0	0	0	0	0.030303	0	0.0150376	0.0130719	0	0	0	0	0	0	0	0	0	0.125	0	0	0	0	0	0	0	0	0	0	0	0	0	0	0.0277778	0	0	0	0	0
	Oprl1	0.00595238	0.00840336	0	0	0.00666667	0	0	0	0.00358423	0.00403226	0	0.0151515	0.014304	0.00724638	0	0.0131579	0.0128205	0	0	0	0	0	0	0.0555556	0	0	0	0	0	0	0	0	0	0	0	0	0	0	0	0	0	0	0	0	0	0	0	0
	Asns	0.012987	0	0	0	0	0	0	0.0571429	0	0.0263158	0	0	0	0	0	0	0.00680272	0	0	0	0	0	0	0	0	0	0	0	0	0	0	0.0936383	0	0	0.00840336	0.004329	0.0125	0	0.005	0.0699405	0	0	0	0	0.0112434	0.00991597	0	0
	Nr4a3	0.0171053	0	0.0450368	0	0.00793651	0	0	0	0	0	0	0	0	0	0	0	0	0	0	0	0.0133333	0	0	0	0	0	0	0	0.0185185	0.117669	0.0311688	0.0110723	0	0.00649351	0	0	0	0.0111111	0.00793651	0	0	0.00277778	0.00549451	0	0.0178571	0	0	0
	Adrb3	0	0	0	0	0.00337838	0	0.0108696	0	0	0	0	0.00562771	0.0151562	0	0	0	0	0.062709	0	0	0	0.027027	0.00694444	0	0	0	0	0	0.0138889	0	0	0	0	0	0	0	0	0	0	0	0.0131579	0	0	0	0	0	0	0
	Map7d2	0	0	0	0	0	0	0.0222222	0	0	0	0	0	0	0	0	0.0119048	0	0	0	0.00833333	0.030303	0	0	0	0	0	0	0	0	0	0.00234192	0.00890985	0.00487805	0.0100575	0.00831848	0.00663781	0.00249554	0.0114276	0.00403325	0.0109607	0.000826446	0.00265252	0.012037	0.00239234	0.0320588	0.003367	0.00160256	0
	Ppara	0	0.0147059	0.0194079	0	0	0.00833333	0.00529101	0	0	0.00324675	0	0	0	0	0.0142857	0	0	0	0	0.015853	0	0	0	0	0	0	0	0	0.0147059	0	0.00540541	0	0	0	0	0	0	0	0	0	0	0	0	0	0	0	0	0
	Mum1l1	0	0	0	0	0	0	0	0	0	0	0	0	0	0.0666667	0	0	0	0	0	0	0	0	0	0	0	0.0294118	0	0.0175439	0	0	0	0	0.1	0	0	0	0	0	0	0	0	0	0	0	0	0	0	0
	Cox7a1	0.00666667	0.00833333	0.00625	0	0	0.00925926	0	0	0	0	0.0123457	0	0	0.052381	0	0	0	0	0	0.0192593	0	0	0	0	0	0	0.04	0	0	0	0.0185185	0.0119048	0	0.0235294	0	0	0	0	0	0	0	0	0	0	0	0	0	0
	Spin2c	0	0	0	0	0	0	0	0	0	0	0	0	0	0	0	0	0	0	0.00980392	0.025	0	0	0	0	0	0	0	0	0	0	0	0	0	0	0	0	0	0	0	0	0	0	0	0	0	0	0	0
	Cdh16	0	0	0	0	0	0.0117288	0.005	0.00654161	0.010393	0.016	0	0	0	0	0	0	0	0	0.00763126	0	0	0	0.0192308	0	0	0.015625	0	0.0131579	0	0	0	0	0	0.010101	0.0243902	0	0	0	0	0.0135135	0	0	0	0	0.0218638	0	0	0
	Atp6v0a4	0	0	0	0	0.00657895	0.00595238	0	0.010101	0.00980392	0.00714286	0.0196078	0	0	0.0153846	0.0217391	0.00529101	0.0181818	0	0	0	0	0	0	0	0	0	0	0	0	0	0.00415426	0.00447911	0.00393392	0.00142734	0.0086276	0.0173039	0.00280315	0.00608991	0.00511191	0.00476094	0.00457295	0.00353575	0.00968802	0.00804196	0.00368694	0.00830052	0.006076	0.00329831
	Sim2	0	0	0.00454545	0	0	0	0	0.00680272	0	0.00840336	0	0.00649351	0	0	0	0	0	0	0	0	0	0	0	0	0	0	0	0	0	0.015625	0.00992063	0	0.00176222	0.00701299	0.0164858	0.00768805	0.00641344	0.0052842	0.000974659	0.00595238	0.00576923	0.00529101	0.00396825	0.0029985	0	0.00350183	0.0046271	0.0101884
	Tnfrsf21	0	0	0.00694444	0	0.0144928	0	0	0	0	0	0	0	0	0	0	0	0	0	0	0.0105263	0	0	0	0	0	0	0	0.00892857	0	0	0.0132435	0.00227273	0.00446326	0.0037165	0.0027195	0.000922412	0.0033393	0.00217391	0.00696327	0.00354397	0.00897973	0.00757576	0.0196593	0.0243506	0.00379117	0.00441905	0.0112132	0.00211882
	Grid1	0.0204082	0.0178571	0	0	0	0	0	0.00452489	0	0	0.00588235	0	0	0	0	0	0	0	0.00520833	0	0	0	0	0	0	0	0	0	0.142857	0	0	0.0138889	0	0.0159091	0.0150502	0	0	0	0.00833333	0	0.0190476	0.0155404	0.00568182	0.00980392	0	0	0.00833333	0.00657895
	Gldc	0.00952381	0	0.0119048	0.00892857	0	0	0.00833333	0	0.00540541	0.0353535	0.0192308	0	0.0192308	0	0.0204082	0.0196078	0	0	0	0.00625	0	0	0.0131579	0	0	0	0	0	0	0	0.0526316	0	0	0	0	0	0	0	0	0	0	0	0	0	0	0	0	0
	Cd44	0.0104167	0	0.0714286	0	0	0	0	0	0	0.0144928	0	0	0.0319079	0.00714286	0	0	0.00961538	0.00826376	0.00634132	0.00431024	0	0	0	0	0	0	0	0	0	0	0.00333739	0.00371263	0.00719332	0.00492917	0.00634079	0.00635639	0.00308043	0.00625964	0.0195953	0.00735002	0.0243425	0.00501988	0.00379149	0.0039058	0.00465336	0.015361	0.00409421	0.00730751
	Svil	0	0	0	0	0	0	0	0.142857	0.0180556	0	0	0	0	0	0.0208333	0	0	0.025	0	0	0	0	0	0	0	0	0	0	0	0	0	0	0	0	0	0	0	0	0	0	0	0	0	0	0	0	0	0
	Prickle3	0	0	0	0	0	0.125	0	0	0	0	0	0	0	0	0	0	0	0.0078125	0.0166667	0	0	0	0	0	0	0	0	0	0	0	0	0	0.0277778	0	0	0	0	0	0	0	0.047619	0	0	0	0	0	0	0
	Bin2	0.00416667	0.00724638	0.00983796	0.0117647	0	0.00892857	0	0	0	0	0	0	0	0	0	0.00454545	0.0104167	0	0.0166667	0	0	0	0	0	0.0357143	0	0	0	0	0	0	0.00584795	0	0.00840026	0.00800474	0	0.00544971	0.0146222	0.00473619	0.0044243	0.00277778	0.00240385	0.00384615	0.00357143	0	0.00215054	0	0
	Tedc1	0.110568	0	0	0.00649351	0	0	0	0	0	0	0	0.0078125	0	0.0119048	0.0104167	0	0	0	0.00757576	0	0	0	0	0.0108696	0	0	0.0125	0	0	0.0833333	0	0	0	0	0	0	0	0	0	0	0	0	0	0	0	0	0	0
	Emp3	0	0	0.015873	0.00925926	0.0137931	0.0107527	0	0	0.00793651	0	0.0357143	0	0	0	0	0	0.04	0	0	0.015625	0.0555556	0	0	0.0454545	0	0.0555556	0	0	0	0	0	0	0	0	0	0	0	0	0	0	0	0	0	0	0	0	0	0
	Satb2	0	0	0	0	0.05	0	0	0	0	0	0.00641026	0	0	0.0119048	0.0123457	0	0	0	0	0	0	0	0	0	0	0	0	0	0	0	0	0	0	0	0.025	0	0	0	0	0	0.0333333	0	0	0	0	0.0512821	0	0
	Mcf2	0	0	0	0	0	0	0	0	0	0	0	0	0	0	0	0	0	0	0	0	0	0	0	0	0	0	0	0	0	0	0	0	0	0.0118778	0.0117647	0	0.0661376	0.00757576	0	0.0192308	0	0	0	0	0	0	0.00501253	0
	Dact2	0.0252101	0	0.0175439	0	0.00657895	0	0.00952381	0	0.00505051	0	0	0.00408163	0.00408163	0.00583333	0	0.00416667	0.00680272	0.0333333	0	0	0.0963141	0	0.0289855	0	0	0	0.0185185	0	0	0	0	0.00996318	0.00792726	0.0161401	0	0.0075649	0	0.00892857	0	0.00319473	0.00227273	0	0	0	0.025641	0.00712286	0	0
	Tnni3k	0	0	0.0113636	0.0104167	0	0	0.010989	0.0336508	0.0555556	0	0.0208333	0	0	0	0	0	0	0	0.008	0	0	0	0	0	0	0	0	0	0	0	0	0	0	0	0	0	0	0	0	0	0	0	0	0	0	0	0	0
	Dmrt1	0.0113636	0.0121212	0	0.00757576	0.00793651	0.00892857	0.00716846	0	0.0212005	0	0	0	0	0.0236111	0.00571429	0.00769231	0.010101	0	0.00584795	0.0357143	0	0	0	0	0.015873	0.0692308	0	0	0	0	0	0	0.0166667	0.0331734	0	0	0	0	0	0	0	0	0	0	0	0	0.0111111	0.0102632
	Adgra2	0	0	0	0.012987	0.00694444	0	0.00529101	0	0	0.00840336	0	0	0	0.0117647	0	0	0	0.00666667	0.0179049	0.0125	0.0208333	0	0	0	0	0	0	0	0	0	0.00331907	0.00872709	0.00756272	0.00362208	0.00170708	0.00729663	0.00505559	0.00138889	0.00550168	0.00486192	0	0.0111478	0.00724112	0.00205847	0.00901876	0.00617751	0.00438596	0
	Tns4	0.0294118	0	0	0	0	0	0	0.0165598	0	0	0	0	0	0	0	0	0	0	0	0.0104167	0	0	0	0	0	0.0416667	0	0	0	0	0	0	0	0.0364583	0	0	0	0.00649351	0.00735294	0.00649351	0	0	0	0	0.0137016	0	0	0.0102646
	Arhgap36	0	0	0	0	0	0.0714286	0	0	0	0	0	0	0	0	0	0.0400641	0	0	0	0	0	0	0	0	0	0	0	0	0	0	0	0	0.00142857	0	0.00571429	0.00337163	0.00211416	0.00732714	0.00897436	0.00740741	0.00555556	0	0.00988166	0.0020202	0.00260747	0.00555556	0.00852713	0
	Kcnj2	0	0	0.047619	0.0142857	0	0.0238095	0.0333333	0	0	0	0	0.0123839	0	0	0.00740741	0.027536	0.0411059	0.0841748	0	0	0	0	0	0	0	0	0	0	0	0	0.00425725	0	0	0.00923628	0	0	0	0	0	0	0.0183333	0.00602176	0.005	0	0	0.0333333	0.00793651	0.00280112
	Lgals3	0.0178571	0.0197838	0	0.00793651	0	0	0	0	0	0	0	0.0319298	0	0	0	0	0	0	0.0113636	0.00719064	0	0	0	0	0	0	0	0	0.0952381	0	0.00384615	0.00231481	0.00939655	0.00497076	0.046627	0	0	0	0.00774842	0	0.0734266	0.00297619	0.00392157	0.00758745	0.00520833	0	0.0543715	0
	Pmp22	0.00657895	0.00833333	0	0.0448585	0.003367	0	0.00724638	0	0	0	0.0111111	0	0.0448934	0.18153	0.072029	0.00434783	0.00666667	0.0126374	0.0258824	0.00833333	0	0	0.047619	0	0	0	0.0833333	0	0	0	0	0	0.00793651	0.00892857	0	0	0	0.0173319	0	0.010989	0	0.0166667	0.021978	0.00833333	0	0.00555556	0	0
	Frmd3	0.0111111	0	0	0.0153846	0	0	0	0	0	0	0	0	0	0	0	0	0	0.0135975	0	0	0	0	0	0.0392157	0	0	0	0	0	0	0.00366068	0.0129464	0.0120748	0.0233546	0.0115496	0.00356596	0.00281366	0.0132528	0.00469745	0.00360021	0.00237492	0.00639281	0.004023	0.0252268	0	0.0104552	0.00639095	0.0051147
	Prkce	0	0.015625	0	0	0	0	0	0	0	0.00699301	0	0	0	0	0.154304	0.0227273	0.0885417	0	0	0	0.00420168	0.0142857	0	0	0	0.00892857	0	0.00793651	0	0.00396825	0.00734939	0.00466224	0.0118796	0.00826795	0.00782968	0.0048761	0.00379083	0.00579019	0.00519474	0.00930566	0.00383158	0.00421177	0.00606857	0.00445426	0.00489044	0.00658706	0.00637967	0.00390907
	Cartpt	0	0	0	0.0125	0	0.0185185	0	0	0.0192308	0	0	0	0	0	0	0	0	0	0	0	0	0	0	0	0	0	0	0	0	0	0	0	0	0	0	0.0217391	0	0.03125	0	0	0	0	0	0	0	0	0	0
	Meox2	0.0105263	0	0.0192308	0	0	0	0.0147059	0	0	0	0.01	0	0	0.0138889	0.0119048	0	0.0150376	0	0.00617284	0	0	0	0	0	0	0	0.0113636	0	0.00740741	0	0.00234664	0.00277778	0.00701289	0.00567645	0.0241562	0.00410037	0.00307692	0.000999001	0.00316139	0.000964249	0.00463163	0.0265603	0.00119732	0.00294118	0.0197511	0.00470969	0	0.0310608
	Slc7a8	0.00740741	0	0	0	0	0.0222222	0	0	0	0.025641	0	0	0.0166667	0	0	0	0.0384615	0	0	0	0	0.01875	0	0	0	0	0.0230903	0.0111111	0	0.0233918	0.0123228	0.00196078	0.00179992	0.00534759	0	0.00134953	0.0322269	0.00738402	0.000768049	0.0115169	0.00880259	0.027417	0.0151807	0.00451312	0.020566	0.00214377	0.00920689	0.00253464
	Hic1	0.030303	0	0	0	0.00877193	0.00689655	0	0	0.00694444	0.037037	0	0	0	0	0.00537634	0.0164835	0	0	0	0	0	0	0.010989	0	0.0153846	0	0.0194872	0	0	0	0.0230392	0	0	0	0	0	0	0	0.025	0	0	0	0	0.0142857	0.0125	0	0.0238095	0
	Igsf21	0	0	0	0.0147059	0	0.00584795	0	0	0	0	0	0	0	0	0	0	0	0	0	0.0153846	0.0138889	0	0	0	0.0138889	0.00892857	0	0	0	0	0.00310215	0.00467562	0.00451405	0.0103906	0.00581714	0.00392076	0.0065113	0.00451457	0.00406504	0.00389381	0.006164	0.00541233	0.00446757	0.00581775	0.00389876	0.00341318	0.00558941	0.00740248
	Tenm1	0	0	0	0	0.0185185	0	0	0	0	0	0	0	0	0	0	0	0	0.0952381	0	0	0	0	0	0	0	0	0	0	0	0	0.00532779	0.00351617	0.00688591	0.0105011	0.0105072	0.00498858	0.000793651	0.00648878	0.00972222	0.00604766	0.00203704	0	0.00104822	0.0134414	0.00047619	0.0085506	0.0037796	0.00255952
	Znrf2	0	0	0.0446775	0.0515152	0	0	0	0	0	0	0	0	0	0	0	0	0.00595238	0.017094	0	0.0138889	0.0184524	0	0.0128205	0	0	0	0	0	0	0	0.00833475	0.00839846	0.0149684	0.00847861	0.00637855	0.00488797	0.00504446	0.00335593	0.00555513	0.00338498	0.011472	0.00609886	0.00301296	0.00598242	0.00597091	0.00772514	0.00742918	0.00243805
	Mmp16	0	0	0	0	0	0	0	0	0	0.0285714	0	0	0.00952381	0.0326797	0.0564374	0	0	0	0	0	0.0113636	0	0	0	0	0	0.0166667	0	0	0	0.00525547	0.0043111	0.00364201	0.00490251	0.00293579	0.0040937	0.00839564	0.00220798	0.00511927	0.00341698	0.00350311	0.00842838	0.0158947	0.00601472	0.0018656	0.00463772	0.00686644	0.00937963
	Kif6	0	0.0075188	0	0	0.01	0	0	0	0	0.0108696	0	0	0	0	0.00769231	0	0	0	0	0	0	0	0	0	0	0	0	0	0	0	0.00263158	0	0.00326797	0	0	0	0.0134386	0	0	0.005	0	0.0175325	0.00569358	0	0	0.00568182	0.00347222	0
	Gp5	0.0222222	0	0	0	0	0	0.0214096	0	0.0131579	0.0196078	0	0.01	0.047619	0.00641026	0.0116923	0	0	0	0	0	0	0	0	0	0	0	0	0	0	0	0	0	0.02	0	0	0.0138889	0	0	0.0285948	0	0	0.0104167	0	0.0315789	0	0	0	0
	Mgat4c	0	0	0	0	0	0	0.00666667	0	0	0.0326389	0.1	0	0	0	0	0	0	0	0.015	0.00462963	0	0	0	0	0	0	0	0	0	0.027027	0.00400857	0.00432524	0.00455986	0.00437508	0.00445001	0.00519452	0.00539866	0.00720608	0.00568299	0.00536153	0.00436633	0.00369983	0.00349829	0.00652986	0.00464417	0.00543933	0.00820579	0.00584474
	Msx3	0.0111111	0	0	0	0.0125	0	0	0	0.010582	0	0	0	0	0	0	0.0119048	0	0	0	0.0208333	0	0	0	0	0.0384615	0	0	0	0	0	0	0	0	0	0	0	0	0	0	0	0	0	0	0.0166667	0	0	0	0
	Hoxc8	0	0	0.0454545	0	0	0	0	0	0	0	0	0.0104167	0	0	0.0250319	0.00446429	0	0	0	0	0	0	0	0	0	0	0	0	0	0	0	0	0	0	0	0	0	0	0	0.0208333	0	0	0	0	0	0.0181818	0	0.025
	Zbtb42	0	0	0.0109319	0.00408163	0.00550964	0	0	0.0202822	0	0	0	0	0	0	0.00833333	0.015625	0	0.00649351	0	0.0249311	0	0.125	0	0	0	0	0	0	0.222222	0	0	0	0	0	0	0	0.166667	0	0	0	0	0	0	0.0131579	0	0	0	0
	Fbxo8	0	0	0	0	0	0	0.00689655	0	0	0	0	0	0	0.01	0.0127551	0	0	0.00766284	0	0.010101	0	0.0151515	0	0	0	0	0	0	0.1	0	0.00452951	0.00676812	0.0015625	0.00131579	0	0	0.00296207	0.00431341	0.0110931	0.00669485	0.00396825	0.0016	0.002	0.00569358	0.00657547	0.00699451	0	0.0166667
	Klhl30	0	0.00862069	0.00434783	0	0	0	0.00909243	0	0.005	0	0	0	0.00793651	0.00892857	0	0	0	0.0111111	0	0.0142857	0	0	0	0	0	0	0	0	0	0	0	0.00287356	0.0106481	0	0.00680272	0	0	0	0	0.0234568	0	0	0.00966184	0.00617284	0	0	0	0
	Bsn	0	0	0.0128205	0.0166667	0.0208333	0	0	0	0	0	0	0	0	0	0.0208333	0.0208333	0	0	0	0	0	0	0	0	0	0	0	0	0	0	0.0101648	0.00483364	0.00760879	0.010574	0.0073046	0.00791449	0.0160127	0.0044943	0.00975615	0.00302986	0.00484567	0.00852151	0.00581258	0.00507454	0.00476397	0.00458971	0.00367281	0.00605368
	Bambi	0.0111111	0	0	0	0	0	0	0	0	0	0	0.0136029	0.00877193	0	0.00384615	0.00595238	0.00411523	0	0.0134773	0.00543478	0	0	0	0	0	0	0.0208333	0	0	0	0	0.013986	0.00284091	0	0	0	0.0109476	0.0042735	0	0	0	0.00834783	0.0131579	0.00584795	0	0	0.00657895	0
	Tex19	0.00793651	0	0.00378788	0	0.00549451	0	0	0.0151515	0.0117647	0.0133333	0.0108377	0.0138889	0	0	0.0133333	0.0107527	0.0113812	0.0104167	0.00854545	0.0133333	0	0	0	0	0	0	0	0.047619	0	0	0	0	0	0	0	0	0.047619	0	0	0	0	0	0	0	0	0	0	0
	Naalad2	0.025641	0	0	0	0	0.0142857	0.0125	0	0.00909091	0	0	0	0	0	0	0	0	0	0	0	0	0	0	0	0	0	0	0	0	0.0384615	0	0	0	0	0	0	0	0	0	0	0.0151515	0	0	0	0	0	0	0
	Id4	0	0	0.00537634	0	0.0144928	0	0	0.00961538	0	0.0166667	0	0	0	0.0208333	0	0	0	0	0	0	0	0	0	0	0.0111111	0.00909091	0.00925926	0	0	0	0	0	0	0	0	0	0	0	0	0	0	0	0.0555556	0	0	0	0	0
	Tusc3	0.0181936	0.0119048	0.00833333	0	0	0	0	0.00714286	0.0626225	0.0384615	0.0929887	0	0	0	0	0.0106383	0.00555556	0.00465116	0	0	0	0	0	0	0	0	0	0	0.0285714	0	0.00511783	0.00314324	0.00665979	0.00520947	0.00352823	0.00526205	0.00529024	0.00196567	0.0253662	0.00499963	0	0.00480737	0.0490651	0.00409648	0.0309049	0.00757685	0.00159137	0.00511969
	Proca1	0.0178571	0	0.0559441	0	0.00625	0.00735294	0	0	0.0131579	0.0146141	0	0.00892857	0	0	0.0141477	0	0.00529101	0	0.0117647	0	0	0	0	0	0.0833333	0	0	0	0	0	0.00262642	0.00154799	0.0115025	0.00446429	0.0117647	0.0203665	0.00221484	0	0.00700133	0.00288745	0.00280584	0	0.00284091	0.0110149	0.0363636	0.00735938	0.00291005	0.00986586
	Sh3d21	0	0	0	0	0	0	0	0	0	0.0353285	0	0	0.0075188	0	0	0	0.0222222	0	0.00505051	0.008	0	0	0.0294118	0	0	0	0.0277778	0	0	0	0	0	0	0	0	0	0	0	0	0	0	0	0	0	0	0	0	0
	Cd248	0	0	0	0	0	0	0.0233243	0	0	0	0.00657895	0.00865801	0	0	0.0148148	0	0.00363636	0	0	0	0.00265252	0.00666667	0.0125163	0.00290379	0.00191571	0.00292398	0.0204082	0	0.00649351	0	0	0	0	0	0	0	0	0	0	0	0	0	0	0	0	0	0	0
	Rgs16	0.0104167	0	0	0	0	0.0222222	0.00769231	0.00434783	0.00641026	0	0	0.0230263	0.0181762	0	0.00574713	0.01	0	0	0	0	0	0	0	0	0	0	0	0	0	0	0	0	0	0	0	0	0	0	0.0526316	0	0	0	0	0	0	0	0	0
	Ccbe1	0.0184524	0	0	0	0.0781818	0	0	0	0	0	0	0.0763889	0	0	0	0	0	0.15	0	0	0.0342105	0	0.0626225	0.0347594	0.0513158	0.0472689	0	0	0	0	0	0	0.030303	0	0.0196078	0	0	0	0	0	0	0	0	0	0	0	0.0794118	0.0508772
	Myzap	0	0.00403226	0	0	0	0	0	0.00694444	0	0	0	0.0384615	0	0	0.0182143	0	0	0	0	0.00543478	0	0	0	0	0	0	0	0	0	0.1	0.00703791	0.00568182	0.00336022	0.0116677	0.00789835	0.0135738	0.00357759	0.00952381	0.00913368	0.0172952	0.0110395	0.00429456	0.00852735	0.00268817	0.00584902	0.0026738	0.00201804	0.00240721
	Synpo2l	0	0	0	0	0	0	0.030303	0	0	0	0	0	0	0.0210526	0	0.0113636	0.0127047	0.00793651	0.015873	0	0	0.025641	0	0	0	0	0.0238095	0	0	0	0	0	0	0	0	0.00793651	0	0	0	0.0134712	0	0	0	0	0	0.0114286	0	0.0753968
	Rbp1	0	0	0	0	0	0	0	0	0	0	0	0	0.0125	0.00892857	0.25641	0	0	0	0	0.00390625	0.00294118	0	0.0140158	0	0.00588235	0.00451613	0.0144928	0	0	0	0	0	0.111111	0	0	0	0	0	0	0	0	0	0	0	0.0588235	0	0.0434783	0
	AF529169	0.0138889	0	0	0.0141026	0	0	0	0	0	0	0	0	0	0	0	0	0.0128205	0	0.0166667	0	0	0	0	0	0	0	0	0	0	0.0151515	0.00793651	0.00293255	0.00167084	0.00379588	0.00759589	0.0069715	0.00191571	0.00890455	0.0119896	0.003125	0	0.00665489	0	0.00162602	0.00743947	0.00757576	0.00819644	0.00573148
	2900026A02Rik	0	0	0	0	0	0	0	0	0	0.0123457	0	0.0208333	0	0.00478469	0.0204082	0.00911369	0.00462963	0.00998076	0.00985222	0	0.0113636	0	0	0	0	0	0	0.0238095	0	0	0.00261762	0.010395	0.00237098	0.0047868	0.00694545	0.00518341	0.00897261	0.00425086	0.00373586	0.00917085	0.00325428	0.00554133	0.0157077	0.00958839	0.0108295	0.00709877	0.00584878	0.00711121
	Aldh1l1	0	0.0178571	0	0	0.00543478	0	0	0	0.00653595	0	0.00514184	0	0.00962838	0	0	0.00555556	0	0.012987	0.0242647	0.015873	0	0	0	0	0	0	0	0	0	0	0.0029311	0.012373	0.012671	0.00297619	0	0.0297619	0	0	0	0	0.00512821	0.0148148	0	0.00575658	0	0.00793651	0	0.00453515
	Gng11	0	0	0	0	0.1	0	0	0	0	0	0.00952381	0.00833333	0.00840336	0	0	0	0.025641	0	0	0	0.0159544	0	0	0	0	0.0681818	0	0	0	0	0	0.0151822	0	0	0.0166667	0	0	0.010989	0	0.00357143	0.00953159	0	0.00740741	0	0.0111111	0	0	0.015
	Igfbp5	0.00526316	0	0	0	0	0	0	0	0	0	0	0	0	0	0.0182195	0	0	0	0.037037	0	0	0	0	0	0.0277778	0.00892857	0	0	0	0	0.00285714	0.00721154	0	0.00670163	0.0128496	0.00800111	0	0	0.00892857	0.0324018	0.0025641	0.0111099	0.0027619	0.003125	0.0109753	0.0258772	0	0.0111111
	Pik3cb	0.0144928	0.00326797	0.00764791	0.00649351	0	0	0	0	0	0	0	0	0	0.00625	0	0	0	0	0	0	0	0	0	0	0	0	0	0	0	0	0.00352045	0.00789481	0.00906643	0.0146904	0	0.00820491	0.00140056	0.00522059	0.0151508	0.00258801	0.00852888	0.00103199	0.00347222	0.00502229	0.00358545	0.00138889	0.0025564	0.00271899
	Mmp9	0.0172033	0	0	0	0	0	0	0	0	0.00326797	0	0	0	0.0358974	0	0	0.00694444	0.00769231	0	0	0	0	0	0	0	0.0294118	0	0	0	0	0	0.025641	0	0	0	0.0144928	0	0	0.0714286	0	0.0227273	0	0	0	0	0.0277778	0	0
	Frg2f1	0.01	0	0.00657895	0	0	0	0	0	0	0	0	0	0.003663	0	0	0.00653595	0.00724638	0.0108696	0	0.0423521	0.037037	0	0	0	0	0	0	0	0	0	0.0148802	0.00416667	0.00877658	0.00892857	0	0.00485032	0	0	0.00480769	0.00735294	0	0.0128589	0	0.00215517	0.0147766	0.00324675	0.0147619	0.0120968
	Tspan18	0	0.00584795	0	0	0.0128205	0	0	0.017284	0	0.0104167	0.0185185	0	0	0	0	0	0	0	0	0	0	0	0	0.0238095	0.0555556	0	0.015625	0	0	0	0.0133287	0.00992975	0.00509718	0.00284218	0.00471499	0.00327432	0.00382969	0.00697199	0.00355478	0.00508479	0.00543413	0.0035989	0.00393193	0.00935578	0.0123215	0.00519577	0.0262853	0.00667886
	Klf15	0	0.0113636	0.00833333	0	0	0	0.00555556	0.00645342	0	0.00446429	0	0.0181548	0.010789	0.015392	0	0.00740741	0	0.00446429	0.00757576	0	0.03125	0	0	0	0	0	0	0	0	0	0	0	0	0.0031746	0	0.00717703	0.00480769	0.00854701	0.0166667	0	0.00873954	0.0114946	0.019969	0.0025641	0.0140072	0	0	0.010101
	Klhdc8b	0.0185185	0	0	0	0	0	0	0	0.0111111	0	0	0.015625	0.019697	0.00833333	0.00877193	0	0	0	0	0.004	0	0.047619	0	0	0	0	0	0	0.0444444	0	0.00925926	0.01	0	0	0	0.0195402	0	0	0.00735294	0	0	0	0.00480769	0.0131653	0.00649351	0	0	0
	Slc16a14	0	0	0	0	0.00862069	0.00892857	0.00854701	0.0190257	0.0133333	0	0	0	0.0869565	0	0	0	0	0	0.00595238	0	0.0277778	0	0	0	0	0	0	0	0	0.0408333	0	0.0260552	0.00215517	0.00946056	0	0.0147876	0.0155556	0	0.011988	0	0	0	0.00735294	0.0240741	0	0.00833333	0.00555556	0.00740741
	Tgfb1i1	0	0.0106061	0.0113636	0	0.0191511	0	0.0543672	0.0305497	0.0111111	0.0193878	0.0185185	0.00757576	0	0	0	0	0	0	0.00694444	0	0	0	0.00925926	0.0101028	0	0	0	0	0	0	0	0	0	0	0	0	0	0	0	0	0	0	0	0	0	0	0	0
	C2cd4b	0.0117647	0	0	0	0	0.0804375	0	0.03125	0.02	0	0.0238095	0	0	0.01	0	0	0.0138889	0	0	0	0	0	0	0	0	0	0	0	0	0	0	0	0	0	0	0	0	0	0	0	0	0	0	0	0	0	0	0
	Lrrc8c	0.00694444	0	0.0133333	0	0	0	0	0	0	0	0	0	0	0.0555556	0.0306122	0.015625	0.00438596	0.0125	0.00826446	0	0	0	0	0	0	0	0	0	0	0.230769	0.0236885	0.00653118	0.00295699	0.00319481	0.00680711	0.00224573	0.00125468	0.0027765	0.00585609	0.00725884	0.000607165	0.00371628	0.00141243	0.0201051	0.00223785	0.00515734	0.000755858	0.00192901
	Dhdds	0.00909091	0	0	0	0.00757576	0.0119048	0.0208333	0	0	0	0	0	0	0.0104167	0	0.0208333	0	0.0172414	0	0	0	0.0192308	0.0384615	0	0	0	0	0	0	0	0	0	0	0	0	0.0192308	0.0114943	0	0.0277778	0	0	0	0	0	0	0	0	0
	Npas2	0	0	0.00555556	0	0	0	0.00383142	0	0	0	0	0	0	0	0.0227273	0.0145455	0	0.00793651	0.00854701	0.00362319	0	0	0	0	0	0.00714286	0	0	0	0	0.00479718	0.00436954	0.0028982	0.0060982	0.00215265	0.00348093	0.00736805	0.00985866	0.00271707	0.0075351	0.00680521	0.010087	0.00427412	0.00637049	0.00575654	0.00510368	0.00346879	0.00772715
	Spink4	0.0108696	0	0	0	0.015625	0	0	0	0.00694444	0	0	0	0	0	0	0.0222222	0	0	0	0	0	0	0	0	0	0	0	0	0	0	0.00347222	0.00579151	0.00375235	0.00529101	0.0060355	0	0.00198413	0.0227273	0.0140177	0	0.0015361	0	0	0.0108131	0.0025641	0.0072338	0	0
	Gbp6	0	0.04	0.00529101	0	0.0137931	0.00537634	0	0	0	0	0.00584795	0	0	0.0301587	0	0.0144666	0	0.0815735	0.0797749	0	0	0	0	0	0	0	0	0	0	0	0.00543478	0.0214286	0	0.00833333	0	0	0	0	0	0	0	0	0	0.00973545	0	0	0	0
	Coq9	0.0102564	0.00952381	0.0104167	0	0.00357143	0.00862069	0	0	0	0	0	0	0	0.00694444	0	0.0133333	0	0	0	0	0	0	0	0	0	0	0	0	0	0	0	0.00250627	0	0.00549451	0.00295858	0	0	0	0.0034965	0.00956938	0.00862471	0.00347222	0	0	0	0.00557776	0.0102564	0.00888889
	Casp7	0	0	0.0126108	0	0	0	0.0159222	0.0222222	0	0	0.008	0	0.00616698	0.015873	0.075	0	0	0.00735294	0	0.0138889	0.111111	0	0	0	0	0	0	0	0	0	0.0298147	0.00719868	0.0037037	0	0.00297619	0.0111515	0.00347826	0.00681818	0.00683198	0.0046875	0.00390625	0.00402746	0	0.00412955	0.00138889	0.00255754	0.0130858	0.00238095
	Gcnt2	0.0160911	0	0	0	0	0.0142857	0.00431034	0.00740741	0	0	0	0.00595238	0	0.0144928	0.0333333	0	0.0306373	0	0.0047619	0	0	0.00454545	0.00653595	0	0	0	0	0.01	0	0.02	0.00687045	0.00382704	0.00889033	0.0081972	0.0105964	0.00437743	0.0108316	0.00243544	0.00181868	0.00249712	0.0112032	0.00274137	0.00507757	0.0035014	0.0106807	0.00363499	0.00507737	0.0041243
	Ldlrad4	0	0	0.00724638	0	0	0.00694444	0	0.0151515	0.00588235	0.0151515	0	0	0.00571429	0.0151515	0.0123457	0.0123457	0	0	0	0	0	0	0	0	0	0	0	0	0	0.0769231	0.00771859	0.00838994	0.00484553	0.0131385	0.00826218	0.00753803	0.00531418	0.0072783	0.0120143	0.00526431	0.00767347	0.00601463	0.00365579	0.0102644	0.00858216	0.00767331	0.00776619	0.00721179
	Plcd4	0	0.0078125	0	0	0	0	0.0142857	0	0	0	0	0	0	0.0185185	0	0	0.00892857	0	0	0	0	0	0	0	0	0	0	0	0	0	0.0151515	0	0	0.00492611	0	0.00434783	0.00660131	0.0145833	0.00396825	0.0255133	0.0135802	0	0	0.0166667	0.0132505	0.0128205	0.00396825	0.0020284
	Baiap2l2	0.00555556	0	0.0106061	0	0	0.0142857	0	0	0.00892857	0	0	0	0.00854701	0.00666667	0	0	0.00889328	0	0.00657895	0.0234568	0	0	0	0	0	0	0	0	0	0	0	0	0	0	0	0	0.0227273	0.0526316	0.0117647	0.025	0.0310245	0.0526316	0.0123457	0	0	0	0	0
	Ssc5d	0.0227273	0.017982	0	0	0.010582	0.00411523	0.00595238	0	0	0	0	0	0	0.0416667	0	0	0	0	0	0	0	0	0	0	0	0	0	0	0	0	0	0	0	0	0	0	0	0	0	0	0	0	0	0	0	0	0	0
	Nexn	0.0185185	0.0320261	0	0	0.00833333	0	0.0227273	0	0	0.0178571	0	0	0	0.00833333	0	0.00666667	0.00823045	0.0037037	0	0.00840336	0	0	0	0	0	0	0	0	0.0555556	0	0.00434783	0	0.00379555	0.00545113	0.00339603	0.00560489	0.00482952	0.00309598	0.00391275	0.00980413	0.00653595	0.00166667	0.00456001	0.046407	0.0101242	0.046872	0.0045977	0.0237963
	Tnfrsf19	0	0	0	0	0.111111	0.0181818	0	0	0.00952381	0.0211111	0.00641026	0	0.00757576	0	0	0	0.00840336	0	0	0	0	0	0	0	0.0123225	0	0.00666667	0	0	0.00595238	0.00588098	0.00238813	0.000907441	0.00313333	0.00585763	0.00187494	0.00845291	0	0.0107459	0.00741435	0.00450196	0.00177092	0.00297998	0.00349947	0.00456105	0.00559441	0.00487805	0
	Tmem200a	0.00478469	0	0	0	0	0.0111111	0	0	0	0	0	0	0	0	0	0	0	0	0	0	0	0	0.00793651	0	0	0	0	0.00757576	0.00595238	0	0.00677022	0.00650215	0.00864447	0.00448829	0.00506582	0.0039848	0.00448618	0.00306754	0.00692499	0.00474562	0.00372847	0.00266922	0.00635236	0.00535078	0.00560934	0.00239691	0.00625803	0.0103261
	Lhfp	0	0.05	0	0	0.00740741	0	0.0357143	0	0	0	0	0.0269841	0.00384615	0	0	0.0148124	0	0	0	0	0	0	0	0	0	0	0	0	0	0	0	0.0238095	0	0	0	0	0	0	0.0128205	0	0	0	0	0	0	0	0.0104167	0
	Esrp2	0.00727273	0.0047619	0.0111111	0	0.0357143	0	0	0.00621118	0	0.00529101	0.0140606	0.0219704	0.0227632	0	0.00431034	0.014966	0.00326797	0	0.00952381	0	0	0	0	0	0	0	0	0	0	0	0	0	0	0	0	0	0.0434783	0	0.0434783	0	0	0	0	0	0	0	0	0
	Slc24a4	0	0	0	0	0	0	0	0	0	0.00980392	0	0	0.037037	0	0.00925926	0	0	0.0185185	0	0	0.0909091	0	0	0	0	0	0.111111	0	0	0	0	0.0125	0	0.0165598	0.0150376	0	0	0	0	0	0	0	0	0	0.0147059	0.00609756	0	0
	Tspan33	0.0178571	0	0	0	0	0	0	0	0.00833333	0.0238095	0	0	0	0	0	0	0.025	0	0	0.00670163	0.0138889	0	0	0	0	0	0	0	0	0	0.0032862	0.0122192	0.00985222	0.00819697	0.0103444	0.00641496	0.00414619	0.00562115	0.00408347	0.010841	0	0.00635241	0.00985086	0.00905797	0.00324689	0.0052107	0.000830565	0.00300388
	Apbb1ip	0	0	0	0	0	0	0	0	0	0	0.0138889	0.0157313	0	0	0.00625	0.0109319	0	0	0	0.00543478	0	0	0	0	0	0	0	0	0	0	0.010257	0.00182622	0.00442363	0.00275537	0.00428217	0.0155637	0.0100983	0.00209817	0.0112845	0.00926304	0.00955782	0.00294926	0.00185946	0.00178063	0.00639921	0.00824651	0.00654622	0.00407038
	Bmp1	0	0.00909091	0	0.00657895	0.00446429	0	0	0	0	0	0	0	0	0.0215278	0	0	0.0315179	0	0.00724638	0.0111111	0	0	0.00769231	0.00833333	0	0	0	0	0	0	0.0026738	0.0126374	0	0.0138889	0.00795455	0.0018797	0.00441919	0.0019305	0.00815299	0.0018797	0.00586106	0.0148333	0.00222222	0.00452489	0.00108932	0.00630252	0	0.00971014
	Bdh1	0.005	0	0.0047619	0.0119529	0.00641026	0	0	0	0	0	0.00324675	0	0	0	0	0	0	0.0277778	0	0.00625	0.0138889	0	0	0	0	0	0.0222222	0	0.0238095	0.0416667	0.00267921	0	0.00469208	0	0.00227273	0	0.00321821	0.0131028	0.0099754	0	0.00367832	0.00753446	0	0.00173913	0.00324675	0.00746377	0.0133617	0.015873
	Nr1h5	0.00390625	0.00667408	0	0	0	0	0	0	0	0	0	0	0	0	0.0175084	0.0131579	0	0	0	0	0	0	0	0	0	0	0	0	0	0	0	0.0163525	0.00438596	0	0	0	0	0	0	0	0.0323427	0.0047619	0	0.004329	0.0322222	0.0238095	0	0
	Hcn2	0	0	0	0	0	0.00865801	0	0.00617284	0.00793651	0.01	0	0.0128205	0	0.0327273	0.0119048	0.00909091	0.0261224	0	0.00833333	0.0104167	0	0	0	0	0	0.0153846	0.0147059	0	0	0.0166667	0.0102226	0.00560693	0.00719385	0.00250627	0	0.00277778	0.0100251	0.00260417	0.00617284	0.00625	0.00522876	0.0061429	0.00748194	0.00892857	0.00462963	0.0016835	0	0.00849202
	Tfap2b	0	0	0	0	0	0.0159824	0	0	0.037037	0	0	0	0.0175439	0.0357143	0	0	0	0	0	0	0	0	0	0	0	0	0	0	0	0	0	0	0.00550265	0	0.00560224	0	0.00568182	0	0.00532514	0.00892857	0.0102041	0	0.0125463	0.00909091	0.003663	0.00483092	0.00260417	0
	Ptgr2	0	0	0.0114943	0.00390625	0	0	0	0.025641	0	0	0.0104167	0	0.00793651	0	0	0	0	0	0.0131579	0.00337838	0	0	0.0208333	0	0	0	0	0	0	0	0.00405983	0.00226244	0.0134019	0	0.00520833	0.00496032	0	0.00720608	0.00382025	0.00585188	0.0101808	0	0.00588235	0.00522465	0.00444444	0.00801282	0.00967895	0.00437243
	Pygm	0.00446429	0.012549	0.0078125	0	0.0151429	0.0195921	0.0172446	0.0267857	0	0	0	0	0	0.015873	0	0	0	0.00980392	0	0	0	0	0.05	0	0	0	0	0	0	0	0.0104167	0.0147059	0	0	0	0	0	0	0	0.0104167	0	0	0	0	0	0	0	0.025
	Rph3al	0.0111111	0.005	0.012987	0	0	0.01	0	0.015873	0	0	0	0	0	0	0.00892857	0.0179924	0.0138889	0	0	0	0	0	0	0	0	0	0	0	0	0	0	0	0	0.0119048	0	0	0	0	0	0	0.0133333	0.0442198	0.0286742	0.0581818	0	0.00793651	0	0
	B3gnt7	0	0	0.0154486	0	0	0	0.0047619	0.0104348	0	0.00793651	0.0335043	0	0.0328017	0.0376068	0	0.0133333	0	0.00854701	0.00869565	0	0	0	0	0	0	0	0	0	0	0	0	0.025641	0.0316327	0.030303	0	0.0185185	0.140873	0.0416667	0	0	0	0	0	0	0	0	0.0433333	0
	Rnf17	0	0.0277778	0	0	0	0	0	0	0.0326797	0	0	0	0	0.0826331	0.00892857	0	0.0119048	0	0.037037	0.0202822	0	0	0	0	0	0	0	0	0	0	0	0	0	0	0.00416667	0	0	0	0.0335968	0	0	0	0	0	0	0	0.0204082	0
	Ddx4	0.0403263	0	0	0	0	0.00793651	0.0952381	0.00657895	0	0	0.00595238	0	0.0131579	0	0.0138889	0	0	0	0	0	0	0	0	0	0	0	0	0	0.0909091	0	0	0	0	0	0	0	0	0	0	0	0	0	0	0	0	0	0.0285714	0.0333333
	Gm10324	0	0	0	0	0	0	0	0	0	0	0	0	0	0	0	0	0	0	0	0	0	0	0	0	0	0	0	0	0	0	0	0	0	0	0	0	0	0	0	0	0	0	0	0	0	0	0	0
	Rin3	0	0.0128205	0.0144928	0	0.0166667	0	0	0	0.00645161	0.00617284	0.0363636	0.0179487	0	0	0	0	0.00833333	0.00862069	0	0	0	0	0	0	0	0	0	0	0	0	0.0137204	0.00572134	0.00397913	0.00345496	0.00766564	0.00902436	0.0148504	0.0062058	0.00762565	0.0076415	0.0143151	0.00538473	0.00489086	0.00645355	0.0127025	0.00360015	0.0133984	0.00591491
	Camk2n2	0	0	0	0	0	0.0185185	0	0.00587121	0	0	0	0.0151515	0.00793651	0	0	0	0.00854701	0	0	0	0	0	0	0	0	0	0.037037	0	0	0	0	0	0.0078125	0	0	0	0.0363757	0.0138889	0.0123457	0	0	0	0	0.047619	0	0	0	0
	Nell1	0.19	0	0	0	0.0238095	0.0369048	0	0.0833333	0	0.00431034	0.0757576	0	0	0	0.0138889	0	0.010101	0.00793651	0	0	0	0	0	0.0526316	0	0	0	0	0.0238095	0	0.00608794	0.0154299	0.0160372	0.0107456	0	0	0.00442992	0.00767096	0.00341961	0.00456563	0	0.00309598	0.00757576	0	0.00192308	0.00757576	0	0.00289855
	Wnt2	0	0	0	0	0	0	0	0	0	0	0.00735294	0	0	0.0217803	0	0.0285714	0	0	0	0.020202	0	0	0	0	0	0	0	0.0204167	0	0.0833333	0.128494	0.00877193	0	0.0564904	0.0723874	0	0	0	0	0	0.0222222	0	0	0	0	0	0	0
	Tcp11l2	0.0108108	0.00961538	0.00512821	0.0119048	0	0	0	0	0	0	0	0	0	0	0	0.01	0	0	0.0104167	0.0123457	0	0	0	0	0	0	0	0	0	0	0.00167224	0.00591373	0.00367647	0	0.00543478	0.0116982	0.003125	0.0457462	0.00334448	0.00606061	0.00374111	0.0127916	0.00245098	0.00395623	0.00245098	0.00437243	0.00328947	0
	Casz1	0	0	0	0	0	0.0125	0	0.00568182	0.004	0	0.0208333	0	0.0209524	0	0	0	0	0.00806452	0.0253846	0.00625	0	0	0	0	0	0	0	0	0	0	0.00639562	0.00137174	0.0101501	0.00708067	0.0142149	0.00663882	0.0100273	0.00306744	0.00494897	0.00636922	0.0182705	0.0040592	0.013967	0.00865773	0.00513003	0.00440961	0.00486743	0.00705459
	Pla2g7	0.0125	0.00980392	0.015625	0	0	0	0.0173319	0.0119048	0	0	0	0	0	0	0	0	0.0392157	0	0	0.0125	0	0	0	0.0178571	0	0	0	0	0	0.0148148	0.00314153	0.00448706	0.0130787	0.00734707	0.0130274	0.00798942	0.00493159	0.00641207	0.00857053	0.00431034	0.00814951	0.0023216	0.00179905	0.0010989	0.0016894	0.00771044	0.00443504	0.00393067
	Rsu1	0.00653595	0	0	0	0	0	0	0	0	0.037037	0	0	0	0.0181818	0.00793651	0	0.0121212	0	0	0	0	0	0	0	0	0	0	0	0	0	0	0	0	0	0	0	0	0.111111	0	0	0	0	0	0	0	0	0	0
	Abcb1a	0	0	0	0	0	0	0	0	0	0	0	0	0	0	0	0.0125	0	0	0	0	0	0	0	0	0	0	0	0	0	0	0	0	0.025641	0	0	0	0.0804094	0	0	0	0.0416667	0	0	0	0	0.05	0	0
	Cfap43	0.00854701	0	0	0	0	0	0	0	0	0	0	0	0	0	0	0.0200321	0	0.0114943	0	0	0	0	0	0	0	0	0	0	0	0	0	0	0.00806452	0.00460829	0	0	0	0	0	0	0	0	0	0	0	0	0	0
	Fzd4	0	0	0	0	0	0	0	0.00900901	0	0	0	0	0	0	0.00649351	0.00909091	0	0	0	0	0.0125	0.0174603	0	0.0307692	0.0138889	0	0	0	0.015625	0.00625	0	0	0	0	0	0	0	0	0	0.0117284	0	0	0	0	0	0.0178571	0	0
	Kcnip2	0.00854701	0	0.0183333	0	0.015625	0.00490196	0.0178571	0	0.01	0	0.0111607	0	0	0.00877193	0.00769231	0	0	0	0	0	0	0	0	0	0	0	0	0	0	0	0.00665266	0.00616436	0.003885	0.00377535	0.00693956	0.00445548	0.0046941	0.0110574	0.0054671	0.00375207	0.00235342	0.00301587	0.00385375	0.00273764	0.00506608	0.00433783	0.0017803	0.00483208
	Dtx1	0	0	0.0150376	0	0.0227273	0	0	0	0	0.0217803	0.00980392	0	0	0.032891	0.00621118	0.125	0.0857143	0	0	0	0	0	0.0625	0	0	0	0	0	0.0384615	0	0	0	0	0	0	0	0	0	0	0	0	0.0555556	0	0	0	0	0	0
	Acsl6	0.0114035	0.00396825	0.0253846	0.0138889	0.0151822	0	0	0	0	0	0	0	0	0	0	0	0	0	0	0.00892857	0	0.0333333	0	0	0	0	0	0	0	0	0	0.00837836	0.00331063	0	0.00606909	0.00314728	0	0.00540011	0.000833333	0.00246166	0.00306297	0.00511651	0.0025	0.00522876	0.0242658	0.00157895	0.00406134	0.0109233
	Elmod1	0	0.00757576	0.00480769	0.0241935	0.00680272	0	0.0123106	0	0.0196078	0	0	0	0	0	0	0	0.00595238	0.0208333	0.00952381	0	0	0	0	0	0	0	0	0	0	0	0.00102564	0.0211921	0.00132275	0.0287027	0.00493274	0.00472222	0.0016835	0.018472	0.00302604	0	0	0	0	0.00217391	0.0025782	0.00384615	0.00239593	0.00252599
	Arx	0	0	0.0277778	0.025	0	0	0	0	0	0	0	0	0	0	0.00892857	0	0	0	0	0.0833333	0	0	0	0	0	0	0	0	0	0	0	0.0294118	0	0.00740741	0	0	0	0	0	0.0111111	0.0333333	0	0	0	0	0	0	0
	Pdlim3	0	0	0.00606061	0	0	0.00694444	0	0	0	0.0114943	0.0484914	0.123377	0.0507564	0.0405556	0.0138889	0.0186147	0	0	0.00794664	0.00574713	0.02	0	0	0	0	0	0.0222222	0	0	0	0.00323887	0.00381724	0	0.00107527	0.00320513	0.00533148	0.00718866	0.0332661	0.00403226	0.00222222	0.0091504	0.0191051	0.00506543	0.0248672	0.00526998	0.00465486	0.00161031	0.0103056
	Scn9a	0	0	0	0	0	0	0	0	0	0	0.0181406	0	0.0208333	0	0	0	0	0.00833333	0	0	0	0	0	0	0	0	0	0	0	0	0.00317066	0.0198255	0.00711166	0.0046292	0.00194357	0.00512752	0.00259381	0.0134163	0.00920278	0.00282227	0.0101412	0.00558783	0.0051794	0.0157754	0.00757508	0.00551827	0.00375894	0.00569051
	Jag1	0.00617284	0	0.0190476	0	0	0	0	0	0	0	0	0	0	0.0526316	0	0	0	0	0	0	0	0	0	0.0175439	0.0310245	0	0	0	0.04	0	0	0	0	0	0	0	0	0	0	0	0	0	0	0	0	0	0	0
	Zscan10	0.0111111	0	0	0	0	0.0031746	0	0	0	0	0	0	0	0	0	0	0.02	0	0	0	0	0	0	0	0	0	0	0	0	0	0.02	0.00347222	0	0.00223214	0.0106838	0.0111111	0	0	0.00723208	0.010989	0	0.00320513	0.010989	0.0144421	0	0.00568182	0.00534759	0.00512821
	Slc4a5	0.00757576	0	0	0.00853069	0	0.0111111	0.0075188	0.0136054	0	0	0.0111111	0	0	0	0	0	0	0	0.0277778	0	0	0	0	0	0	0	0	0	0	0.0104167	0	0.00383142	0.00490196	0	0	0	0	0.00687831	0	0.0094697	0	0.00520833	0	0	0	0.0208333	0.00909091	0.017316
	Gm13212	0	0	0	0	0	0	0	0	0	0.1	0	0.0151515	0.008	0	0	0	0.0182648	0.02	0	0.00862069	0	0	0	0	0	0	0	0	0	0	0	0	0.0166667	0.00462963	0	0	0.0078125	0	0	0	0	0	0.00892857	0.0246032	0	0.0314815	0	0
	Tbx10	0	0	0.00833333	0	0	0	0	0	0.00274725	0.0124339	0	0	0.00793651	0.0131579	0.00543478	0.00595238	0	0	0.00826446	0	0	0	0	0	0	0	0	0	0	0.05	0.0030722	0	0.0241855	0	0.004	0	0.0140415	0	0.0375574	0	0.0277778	0.0104167	0	0.00769231	0.00657895	0.00840336	0.00452489	0
	Col16a1	0	0	0.03125	0.0181818	0.0222222	0.00617284	0	0.00694444	0	0	0	0	0	0	0	0	0	0	0.0142857	0	0	0	0	0	0	0	0	0	0	0	0	0	0	0.0185185	0	0	0	0	0	0	0	0	0.0107527	0.0220941	0	0	0.00833333	0
	Tle2	0	0.010582	0	0.0075188	0	0.0181818	0	0	0	0.0078125	0.00571429	0	0.0357143	0.00520833	0.0164332	0.00930736	0.0138889	0	0.0277778	0	0	0.0277778	0	0	0	0	0	0	0	0	0	0	0	0	0	0	0	0	0	0	0	0	0	0	0	0	0	0
	Zim1	0	0	0	0	0.025974	0	0.00444444	0	0.00833333	0	0	0	0	0	0.0119255	0	0	0.0305916	0.0482843	0	0	0	0	0	0	0	0	0	0	0	0	0	0	0	0	0	0.01	0	0.0151515	0	0	0	0	0.031754	0	0	0.04	0.0123457
	St8sia1	0	0	0	0	0	0.0225	0.0125	0	0	0	0.00862069	0.0397727	0	0.0224242	0.0238095	0.0285714	0	0.00595238	0.018254	0.0352399	0.0165789	0.0047619	0.00793651	0.0102041	0	0	0	0.0111111	0	0.00555556	0.00656071	0.00664252	0.00496173	0.00218935	0.00582073	0.00379917	0.00356627	0.0035184	0.0108639	0.00340364	0.00511595	0.00465878	0.00346908	0.00560138	0.00408749	0.00611178	0.00576676	0.00619667
	Lyz2	0	0	0	0	0	0	0	0	0	0	0	0	0	0	0.05	0	0	0	0	0	0	0	0	0	0	0.0133333	0	0	0	0	0	0	0	0	0	0	0	0	0.0078125	0	0	0.00980392	0	0	0	0	0.0166667	0
	Sun2	0.0143215	0	0	0.00694444	0	0	0	0.0128205	0	0	0.00534759	0	0	0	0	0	0.0105263	0.00952381	0	0.01	0	0	0	0	0.0625	0	0	0	0	0	0	0.00571429	0.0030303	0	0.00396825	0.00438596	0.00833333	0	0.0178571	0	0	0.0075188	0	0.0181818	0.0135456	0	0	0.00555556
	Nudt17	0	0.00487805	0.00731957	0	0	0.0111111	0.0416667	0	0.0162698	0.03125	0	0.005	0.0124224	0	0.00617284	0	0	0	0	0	0	0.0714286	0	0	0	0	0.0166667	0	0	0	0	0	0	0	0	0	0	0	0	0	0	0	0	0	0	0	0	0
	Shtn1	0	0	0	0	0	0	0	0	0.0212005	0	0	0	0	0	0	0	0	0.0555556	0	0	0	0	0	0	0	0	0.03125	0.0296474	0.0142857	0	0.00609538	0.00235933	0.00146628	0.0123716	0.0094077	0.00789395	0.0039787	0.00238892	0.0151983	0.00672043	0.0020284	0.00125	0.00217391	0.00274123	0.00547314	0.00178253	0.00455347	0.00406162
	Atp1a2	0	0.0105263	0	0.00308642	0.00952381	0	0.0357143	0	0	0	0.0204082	0.0833333	0.12963	0	0	0.0285714	0	0	0.00699301	0	0	0	0	0	0	0	0	0	0	0	0.069161	0.00595238	0.00833333	0	0	0.00833333	0.0095991	0	0	0.00625	0.0214286	0.0190476	0.00549451	0	0.00658723	0.00845928	0	0.00568182
	Acsbg1	0	0.0136508	0.00903226	0	0	0.0114583	0.005	0.0110294	0	0	0	0.0769231	0	0	0.00840336	0	0.0104167	0.0185185	0.047619	0	0	0.00529101	0	0.0108696	0	0	0	0	0	0.025	0.00661933	0.00501002	0.00581282	0.000771605	0.00359874	0.00727589	0.00726453	0.00225694	0.0304296	0.00654421	0.00198413	0.0252101	0.00851371	0	0.0196399	0.00175439	0.00277778	0.0205795
	Fmod	0	0	0	0	0	0	0	0	0	0	0	0.0246914	0	0	0	0.0122024	0	0.089418	0.005	0	0	0	0	0	0	0	0	0	0	0	0	0	0	0	0.00403226	0	0.00395257	0.00297619	0.00383142	0	0.00735294	0.01	0	0.00584795	0	0	0	0
	Chst14	0.0434783	0	0	0	0	0	0.0151515	0.00961538	0	0	0	0	0	0	0.00543478	0	0	0.00328947	0.00985222	0	0	0.00555556	0.0133929	0.00979167	0.0117122	0.0424147	0.00452489	0.0128205	0.012987	0	0	0	0	0	0	0	0	0	0	0	0	0	0	0	0	0	0	0
	Il1rap	0	0	0	0.0416667	0	0.0277778	0.0151515	0.0518519	0	0	0.0208333	0	0.00326797	0	0	0	0.00617284	0	0	0.0133333	0.0666667	0	0	0	0	0.0151515	0	0	0.0104167	0	0.00761654	0.00337685	0.0073976	0.00479064	0.00578477	0.00464461	0.0109095	0.00528432	0.00738635	0.0151343	0.00545927	0.00344849	0.00738966	0.0014652	0.00860268	0.00249548	0.00457849	0.00881955
	C7	0	0	0	0	0	0	0	0	0	0.00714286	0	0.0103431	0.0111111	0	0	0	0	0.00833333	0.0307692	0	0.0285714	0	0	0	0	0	0	0	0	0.0294118	0	0	0	0	0	0.0236597	0	0.00595238	0.00532915	0.0119048	0	0	0.0026455	0	0	0.0030303	0	0
	Pls1	0.0151515	0	0	0	0	0.00757576	0.00757576	0.00625	0	0	0	0	0	0	0.0238095	0.0153846	0.0125	0.0333333	0	0	0	0	0	0	0	0	0	0	0	0	0.00529766	0.00531031	0.00672281	0.00682106	0.00658219	0.00712134	0.00886809	0.0093315	0.00376018	0.00331906	0.00502543	0.0083629	0.00991246	0.0113942	0.0125264	0.00227704	0.00507628	0.00544685
	Chchd6	0	0	0.0535714	0.0196078	0	0.0636364	0	0	0	0	0.00892857	0.0208333	0	0	0.00862069	0.00431034	0.0254167	0	0	0.024	0.0128205	0	0	0.0133333	0	0	0	0	0	0	0.00387413	0.00244444	0.00202303	0.00465588	0.0166193	0.00990226	0.00447997	0.00253908	0.00272436	0.00256313	0.00521778	0	0.00258467	0.00307587	0.0055923	0.0117305	0.00777739	0.00540541
	Chst7	0	0	0	0	0	0	0	0	0	0	0	0	0	0	0	0	0	0	0.00529101	0	0	0	0	0.00595238	0	0.025	0	0	0	0.0170068	0.0094845	0.00163399	0.00314208	0	0.00446429	0.0126894	0.00420875	0.0159251	0.00441558	0.00596782	0.00331181	0.0015873	0.00496032	0.00689655	0	0	0	0.00242813
	Mab21l2	0.0199412	0	0	0	0.0416667	0	0	0.015873	0	0.037037	0	0	0	0	0.0416667	0.00574713	0.00961538	0	0	0.0175439	0	0	0.0309524	0	0	0.00431262	0	0	0.0102564	0.041264	0	0	0	0	0	0	0	0	0	0	0	0	0	0	0	0	0	0
	Epm2a	0	0	0	0.0153846	0	0.026087	0	0	0.00879917	0	0	0	0	0	0	0	0	0.00757576	0	0	0	0	0	0	0	0	0	0	0	0	0.00597323	0.00482258	0.00389344	0.00326074	0.00258511	0.00613933	0.00466541	0.00482922	0.00674288	0.00516493	0.00398715	0.00293303	0.0142868	0.00820232	0.00519377	0.00624445	0.00579126	0.00413318
	Asb12	0	0	0	0	0	0	0	0	0	0	0	0	0	0	0	0	0	0	0	0	0	0	0	0	0	0	0	0	0	0	0.0138889	0	0	0.00588235	0	0	0	0	0	0	0	0	0	0	0	0	0	0.0102041
	Nrcam	0	0	0	0	0	0	0.0221429	0.004	0.0266486	0.0102564	0	0.00454545	0	0.0333333	0	0	0.0210526	0.0104167	0	0	0	0	0	0	0	0	0	0	0	0	0.00393184	0.00459468	0.00502571	0.00232816	0.00559895	0.0112275	0.00269326	0.00746568	0.00510314	0.0010119	0.00372191	0.00661957	0.00387985	0.00783326	0.00250509	0.00565914	0.0134185	0.00581654
	Inhba	0.00961538	0.0166667	0	0.0192308	0	0	0	0	0	0.0147059	0	0	0	0	0	0	0	0	0.00925926	0	0	0	0	0	0	0	0	0	0	0	0	0	0	0	0	0	0	0	0	0.00806452	0.00322581	0.0550741	0.00592885	0	0	0	0	0
	Naa11	0.00396825	0	0	0	0	0	0	0.0178571	0	0	0	0	0	0	0	0.0238095	0	0	0	0	0.0186074	0	0	0	0.0217391	0	0.00806452	0	0	0	0.00666667	0.00490196	0	0	0.0181818	0.00277008	0.0213675	0	0.00480769	0	0.00413223	0.00347222	0	0	0	0	0.00446429	0.00636982
	Wbscr17	0	0	0.00769231	0	0	0	0.00952381	0.0175439	0.0130719	0.0113636	0.0731579	0.0991597	0	0	0.037037	0	0	0	0.0151515	0	0	0	0.0130719	0	0.00653595	0	0	0	0.00584795	0	0.00905363	0.00524937	0.00567646	0.00651364	0.00557336	0.00449892	0.00412637	0.0050433	0.00654528	0.00457816	0.0064954	0.00642411	0.00816271	0.00477572	0.0049121	0.00401733	0.00666017	0.00749707
	Sycp3	0	0.00925926	0	0	0	0	0.0204082	0	0	0	0.0178571	0	0	0	0	0	0.00862069	0	0.00757576	0	0	0	0	0	0	0	0	0	0	0	0	0.010101	0.00617284	0.00925926	0.013431	0.0210526	0.0143914	0	0	0.0142857	0	0.00694444	0	0.010101	0	0	0	0.0144928
	Vegfc	0.0119048	0.00689655	0.00675676	0	0.0106576	0.0123457	0.0169931	0	0.00951635	0	0	0	0	0	0	0	0	0.0104167	0	0.047619	0.0367647	0	0.0104167	0.0384615	0.0868347	0.0307692	0	0	0	0	0.00519949	0.00761689	0.00523645	0.00496795	0.0109201	0.0098417	0.00259947	0.0238223	0.0106936	0.00401549	0.00523904	0.00471682	0.00761098	0.00750282	0.0059682	0.00355697	0.0028334	0.0266234
	Ccdc80	0.00574713	0	0	0	0	0.0136785	0	0.0102041	0.0308494	0	0	0	0	0	0.00952381	0	0.0111111	0	0.0175439	0	0	0	0.31746	0.0119048	0	0.0991453	0.00757576	0	0	0	0	0	0	0	0.447368	0	0	0	0	0	0	0	0	0	0	0	0	0
	Fgf10	0	0	0	0.00625	0	0	0	0	0	0.00968013	0	0	0	0	0	0	0	0	0	0	0.03125	0	0.0121324	0.00689655	0	0.00946055	0.00892857	0	0	0.0301587	0.00227842	0.00985286	0.0013435	0.00476787	0.00526449	0.00663633	0.0070062	0.0042087	0.00503581	0.0093192	0.012825	0.0136378	0.00424181	0.00522384	0.00108844	0.00836556	0.001443	0.0072039
	Slc1a1	0	0	0.0263158	0	0	0	0.0178571	0	0	0	0.0178571	0	0	0	0	0	0.0102425	0.0295238	0.0182292	0.0579167	0	0	0.0769231	0	0	0	0	0	0.0454545	0	0.00507838	0.0121418	0.0116785	0.00485265	0.00166697	0.00331667	0.00577642	0.0110356	0.00437885	0.00122898	0.00443105	0.00514224	0.00504861	0.0127375	0.00547025	0.00397963	0.00144994	0.00719956
	Sec14l5	0	0	0	0.00833333	0	0.0125	0	0	0.00649351	0.03125	0	0.00454545	0.0133547	0	0	0.00595238	0.0128205	0	0	0.00460829	0	0.0588235	0	0	0	0	0	0	0	0	0	0.0114943	0	0	0.0104167	0	0	0.01	0	0	0	0	0	0	0	0.0294118	0.00862069	0
	Twist2	0.0151515	0	0	0.003367	0	0.00860806	0	0	0	0	0	0	0	0	0.00837054	0	0	0.00757576	0	0.0125	0	0	0	0	0.00833333	0	0.00877193	0	0	0	0.00233603	0.010332	0.0031677	0.0067585	0.00382084	0.00409865	0.00429563	0.00491931	0.00634808	0.00549194	0.00462146	0.00428761	0.00701074	0.00587392	0.00462897	0.00327058	0.00611868	0.00295355
	Acvrl1	0	0	0.0113636	0	0.025641	0	0	0	0.00793651	0	0.00961538	0	0	0	0	0.00588235	0	0	0.0325658	0.00735294	0	0	0	0	0	0	0	0	0	0.125	0	0	0	0	0	0	0	0	0	0	0	0	0	0	0	0	0	0
	Aldh1a7	0	0	0	0	0	0.010989	0	0	0	0	0.015625	0	0	0	0	0	0	0	0.00961538	0.0138889	0	0	0	0	0	0	0	0	0	0	0	0	0	0	0	0	0	0	0	0	0	0.037037	0	0	0	0	0	0
	Rbm44	0.00714286	0	0	0	0.005	0.00806452	0.00308642	0.00675676	0	0	0	0	0	0	0	0	0	0	0.0128205	0.0417985	0	0	0	0	0	0	0	0	0	0	0	0.00625	0	0.00735294	0	0	0	0.00971154	0	0	0	0	0	0	0.00837104	0.0127094	0.00625	0.00980392
	Fbln2	0	0	0.00724638	0	0.0166667	0	0	0.00769231	0	0	0	0	0.0148148	0	0.0833333	0	0.125	0	0	0	0	0	0	0	0	0	0	0.0263158	0	0.03125	0.0108459	0.00700697	0.00505346	0.00989142	0.00716303	0.0183391	0.00318878	0.00640307	0.0177305	0.00211128	0.00415836	0.0104409	0.00771051	0.00423347	0.00656289	0.00648504	0.00291209	0.0082233
	Rasef	0	0	0.0138889	0.0142857	0.0128205	0	0	0	0	0.0133333	0	0	0.0166667	0.0226608	0	0	0.0208333	0	0	0	0	0	0	0	0	0	0	0	0	0	0.00292398	0.0031746	0.00849346	0.00993266	0	0	0.00167224	0.00363636	0.0304185	0.0113636	0	0.0125959	0	0	0.00665643	0.00357143	0.0115039	0
	Gdnf	0	0	0	0.0277778	0.0166667	0	0	0.0153846	0	0	0	0	0	0	0	0	0	0	0	0	0	0	0	0	0	0	0	0	0.1	0	0.00814815	0.00480769	0	0.0285714	0	0	0.0291667	0	0	0.00434783	0	0.00694444	0	0	0.0123839	0.0125	0.00275482	0.0147737
	Syn1	0	0	0	0	0	0.012987	0	0	0	0	0	0	0.010989	0	0	0	0	0	0	0	0.028125	0	0	0	0	0	0	0	0	0	0	0.0172207	0	0.00959596	0	0.002331	0.00322581	0.0133333	0	0	0	0.00810185	0.0111111	0	0.00534759	0	0	0.0117647
	Wnt7a	0.04	0.015625	0	0.0208333	0	0.0154799	0.00595238	0	0	0.0138889	0	0	0	0	0	0.00555556	0	0	0.0274355	0.0104167	0	0.0333333	0	0	0	0	0	0	0	0	0.00653595	0.0132632	0.00675676	0.00641026	0.00649351	0.00292398	0	0.0166667	0	0	0	0	0	0	0	0	0.00584795	0
	Dpys	0	0.00952381	0	0	0	0	0.0108696	0.0175439	0	0	0	0.0238095	0	0	0	0	0	0	0	0	0.0128205	0	0	0.0131579	0	0	0.0833333	0	0.272727	0	0.00137741	0.0317523	0.0636111	0.00743459	0	0.00615385	0.0384615	0.00479798	0.0156012	0.032916	0.00263158	0	0.00555556	0	0.0088242	0.0463059	0.0108734	0
	Sorbs3	0	0.0416667	0.0372024	0	0.0117647	0.0034965	0	0	0.00925926	0	0	0	0.0147059	0.283333	0	0.0173913	0.104377	0	0	0	0	0	0	0	0	0	0.0333333	0	0	0	0.0214115	0.0136503	0.0113636	0	0	0.01	0.00328947	0.00297619	0.0063962	0.00294118	0.00320513	0.0166667	0	0	0.00438596	0.00724638	0.0364917	0.0230769
	Sez6	0.010989	0	0	0	0	0	0	0	0	0	0	0	0.00877193	0	0.0125887	0.0178571	0	0.00952381	0	0.00793651	0	0	0	0	0	0	0.0333333	0	0.0294118	0	0.00529515	0.00470927	0.00312862	0.00624296	0.0107907	0.0077545	0.0144989	0.00733168	0.00395093	0.0125703	0.0576404	0.00377546	0.00566417	0.00293422	0.0056346	0.00665555	0	0.005944
	Cd80	0.035779	0.0400657	0	0	0	0	0	0.00892857	0	0	0	0	0	0	0	0	0	0	0	0	0	0	0	0	0	0.047619	0	0	0	0.0175439	0.00355962	0.00178571	0.000891266	0.00730537	0.00399648	0.00138504	0.00202623	0.00429668	0.00197044	0.00328039	0.00854701	0.00585676	0.00530652	0.00527428	0.00692963	0.00574463	0.002657	0.0035014
	Tgfbr3	0	0	0	0	0.00869565	0.00925926	0.0497443	0.01	0.0169591	0	0.018278	0.0227273	0	0	0	0	0.00649351	0.00555556	0	0.0188621	0	0	0	0	0	0	0	0	0.0588235	0	0.00517405	0.0040006	0.00667285	0.00713558	0.00284993	0.00558981	0.0065173	0.00171838	0.00838406	0.00878032	0.00924722	0.00673648	0.00736961	0.0188557	0.00651419	0.00244272	0.00561545	0.00503155
	Cdh3	0.00492611	0.00505051	0	0.00516796	0.0277523	0	0.00680272	0	0	0	0.0193452	0	0	0	0	0	0.0197802	0.0138889	0.0037594	0.00480769	0	0	0	0	0	0	0	0	0	0	0	0	0	0	0	0	0	0	0	0	0.0434783	0	0.0869565	0	0	0	0	0
	Ska1	0	0	0	0	0	0	0.0133333	0	0	0	0	0	0	0	0	0	0	0	0.0222222	0.005	0	0	0	0	0	0	0	0	0.0634058	0	0	0.0416667	0	0	0	0	0.0229885	0	0	0	0	0	0	0	0	0	0	0
	Eda	0.0625	0	0	0	0	0	0	0	0	0	0.0142857	0	0	0	0	0	0	0	0.025	0	0	0	0.0238095	0	0.0238095	0	0	0	0	0	0.00517057	0.00246219	0.00500126	0.0066263	0.00438874	0.00264645	0.00142857	0.00354201	0.00223627	0.00279815	0.00356488	0.0082621	0.00559704	0.00380778	0.00721497	0.00432881	0.0068368	0.0060345
	Hlx	0	0	0	0	0	0.0270955	0.00446429	0	0.0107143	0	0.00543478	0	0	0	0	0	0	0	0.00396825	0	0	0	0.00641026	0	0	0	0	0	0	0	0	0	0	0	0	0	0	0	0	0	0	0	0	0	0	0	0	0
	Rasip1	0.0185185	0	0	0.0142857	0	0.0102041	0.123082	0	0.0138889	0	0	0	0.0208333	0	0	0.00595238	0	0	0	0.015625	0	0	0	0	0	0	0	0.0909091	0	0	0	0	0	0	0	0	0	0	0	0	0	0	0	0	0	0	0	0
	Itga8	0.00769231	0	0	0	0	0	0	0	0	0	0	0	0.05	0	0	0	0	0	0	0	0	0	0	0	0	0	0	0	0	0.0289855	0	0.0277778	0.0111111	0	0.0666667	0	0	0	0.0277778	0	0	0	0	0	0	0	0.0133333	0.0166667
	Gas1	0	0.00584795	0	0	0	0.0150502	0.00617284	0	0	0	0	0	0.00740741	0.00625	0	0.0543784	0	0.0238095	0	0	0	0	0.00992063	0.00757576	0.00294118	0.00210526	0.00115741	0	0.00396825	0	0	0	0	0	0	0	0	0	0	0	0	0	0	0	0	0	0	0
	Wnt8b	0.00793651	0	0	0.00740741	0.0111111	0	0.00625	0	0	0	0	0	0.0178571	0.0357143	0.00666667	0.0181936	0	0	0	0	0	0	0	0.0666667	0	0	0	0.04	0	0.0138889	0.00561363	0.00416873	0.0106859	0.00874808	0.0102582	0	0.00670635	0.00318362	0	0.00523431	0.0124311	0.00352613	0.00782683	0.0046805	0.00395197	0.00407888	0.0150997	0.00181488
	Tdrp	0.0286455	0.00769231	0.02	0.0119048	0	0.0138889	0	0.00980392	0.00862069	0	0	0.0107855	0.00769231	0	0.0159875	0.00961538	0	0	0	0	0	0	0	0	0.0606061	0	0	0.0108696	0	0	0.00318894	0.00378634	0.00732746	0.00367797	0.00282526	0.016614	0.00367296	0.00414632	0.00451304	0.0171684	0.00360951	0.00820088	0.00461035	0.0071388	0.00243437	0.00259839	0.00337611	0.0034683
	Ano4	0	0.00571429	0.00952381	0.013354	0	0	0	0	0.00724638	0	0.0104167	0.00854701	0	0	0	0	0	0	0.00892857	0	0	0	0	0	0	0	0	0	0	0.03125	0.00772713	0.0056415	0.00252164	0.00252671	0.00349565	0.00597478	0.0027912	0.00192032	0.00592843	0.00651747	0.00389529	0.00711816	0.00547962	0.00408973	0.00576543	0.00697515	0.00568104	0.00338225
	Sgk1	0	0	0	0	0.0105263	0.00606061	0	0	0	0	0	0	0	0	0.00892857	0	0	0	0	0	0	0	0	0	0	0	0	0.1	0	0	0	0	0	0	0	0	0	0	0	0	0	0	0	0	0	0	0	0
	Phf11d	0	0	0	0	0	0	0	0.00869565	0.0111111	0	0.0104167	0	0	0	0	0	0.047619	0	0.0197368	0	0	0.0769231	0	0	0.0555556	0	0	0	0	0	0	0.0075188	0	0.00555556	0	0	0	0.0125	0	0	0.00826446	0.0297619	0	0	0.0222222	0	0.00289855	0
	Ppp2r2b	0.0205128	0	0	0	0.00480769	0.0118343	0.00925926	0	0.0075188	0	0	0	0	0	0.0285714	0	0.00833333	0	0	0	0	0	0	0.0384615	0.0277778	0	0	0	0	0	0.00509436	0.00876501	0.00721416	0.00449201	0.00246558	0.00523547	0.00390867	0.0115224	0.00313681	0.00629062	0.0040252	0.00820285	0.00559658	0.00955589	0.00709865	0.00545942	0.00694037	0.00621802
	Slco4a1	0.0307692	0	0	0.00694444	0	0.0105263	0	0.00571429	0.00694444	0	0.00621118	0	0	0	0	0.00666667	0.015	0	0	0.0161736	0	0	0	0	0	0	0	0	0	0	0.017792	0	0.00723039	0	0	0.0107143	0	0	0.00595238	0	0	0	0	0.00378788	0	0	0	0
	Col18a1	0.0208333	0.0174242	0	0	0.00460829	0	0.0127047	0	0.00363636	0.0104348	0.00694444	0	0	0.0147059	0.0166667	0	0.03125	0.0108902	0.0179656	0.0126208	0	0.0203125	0.0239316	0.0138889	0	0	0	0	0.00653595	0.00595238	0.0133399	0.00584966	0.00476519	0.00468873	0.00621118	0.00656813	0	0	0.00303951	0	0.00214034	0.00434882	0.00616051	0.00537512	0.00718478	0.00196078	0.00223434	0.00367935
	Adamts5	0	0	0	0	0.0111111	0.0174825	0	0.00769946	0	0.00892857	0	0	0	0	0	0	0	0	0	0	0.0149757	0.00404858	0.00416667	0.00390625	0.0117942	0.00416667	0.025974	0	0	0.0146125	0.00652174	0	0.0165527	0	0	0	0	0	0.0047619	0.0108409	0	0.0472414	0	0	0.0147733	0	0.0191713	0.00326797
	Dkc1	0	0	0.0185185	0.25	0	0	0	0	0	0	0	0	0	0	0	0	0	0	0.00584795	0.0185185	0	0	0	0	0	0	0	0	0	0	0	0.0666667	0	0	0	0	0	0	0	0.0454545	0	0	0	0	0.111111	0	0	0
	Dhrs3	0	0	0.0196078	0.00478469	0.00793651	0	0.00793651	0	0	0	0.0153846	0	0	0	0	0	0.0138889	0	0	0.0166667	0	0	0	0	0	0	0	0	0	0	0.00321111	0.000754717	0.00052521	0.0162872	0.00195138	0.00597569	0.00665821	0.0234012	0.0104558	0.00632053	0.00169581	0.0179423	0.00807229	0.00873254	0.000891266	0.00727836	0.0225802	0.0270718
	Klf9	0	0	0	0.0526316	0	0.0220513	0	0.0125	0.02	0	0	0.0227273	0	0.0185185	0	0.00462963	0	0.00526316	0	0.0102041	0	0.0152778	0	0	0.00793651	0.012987	0	0	0	0	0.00107527	0.00726206	0.00188324	0.00628515	0.00776713	0.00396687	0.00631273	0.00134033	0.00417213	0.00719875	0.00269411	0.0112949	0.00510204	0.00253623	0.00725269	0.0228133	0.0169426	0
	Dner	0	0.00740741	0	0	0	0	0.0166667	0	0	0	0.0115132	0	0	0	0.142857	0	0	0.0105263	0.00549451	0.0217391	0	0	0	0	0.0129102	0	0	0	0	0.010101	0.00494317	0.00622344	0.00172219	0.00563896	0.00487905	0.00531146	0.00931777	0.00469992	0.00463913	0.0055958	0.00548911	0.00451257	0.00570264	0.00451451	0.00501587	0.00279778	0.00363948	0.00371116
	Parp3	0	0	0	0.00641026	0.00617284	0	0.00925926	0.00653595	0	0	0	0	0	0	0	0.02	0.0185185	0	0	0	0	0	0	0	0	0	0	0	0	0	0	0	0	0.0277778	0.0357143	0	0	0.0175439	0	0.0588235	0	0	0	0	0	0	0	0
	Elf3	0	0	0	0	0	0.00568182	0	0	0	0	0	0.00952381	0.0133333	0	0	0	0	0	0	0	0	0.0454545	0	0	0	0	0	0	0	0	0	0	0	0	0	0	0	0	0	0.0123457	0.0416667	0	0	0	0	0.0104167	0	0
	Gm13889	0	0.0037037	0	0.00714286	0.00793651	0	0.0340909	0	0	0.0230263	0	0	0	0	0.0196078	0	0	0	0	0	0.0228758	0.0104167	0	0.0107962	0	0	0	0	0	0	0	0	0	0	0	0	0	0	0	0	0	0	0	0	0	0	0	0
	Hcfc1r1	0	0	0	0	0	0	0	0.00641026	0	0	0	0.00714286	0	0	0	0	0	0	0	0	0	0	0	0	0	0	0	0	0	0	0	0	0	0	0	0	0	0	0	0	0.0238095	0	0	0	0	0	0	0
	B3galt2	0	0	0	0	0	0	0	0	0	0	0	0	0	0.125	0	0	0	0	0	0	0.00617284	0.0491071	0	0	0	0	0	0	0	0	0	0	0	0	0.00833333	0	0	0.0703704	0.0428571	0	0	0	0	0	0	0	0	0
	Rgmb	0.0128205	0	0	0	0	0	0.0221154	0	0	0	0	0.015	0	0	0.0374613	0.0108696	0	0	0	0	0.0181818	0.0034965	0	0	0.0208333	0	0.0119048	0	0	0.00833333	0	0.00952381	0.0471491	0.0833333	0.0416667	0	0.00506073	0.005	0	0.00742424	0	0	0.00889328	0	0.0130952	0	0.00363636	0.010101
	Aqp3	0.00925926	0	0	0.0142857	0	0	0	0.0128205	0	0	0	0	0	0	0	0	0	0	0	0	0	0	0	0	0	0	0	0	0	0.133333	0.00462963	0.0209402	0.00793651	0.00333333	0.004	0.0042735	0.015083	0	0.00833333	0	0	0	0	0.00740741	0.00340136	0.0289474	0	0
	Gabrg1	0	0	0.00505051	0	0	0	0	0	0	0	0	0	0	0.0231911	0	0	0.0142857	0	0	0	0	0	0.0350877	0	0	0.015873	0.0227273	0	0	0	0.0193452	0.00546889	0.00423862	0	0	0.00369048	0	0	0.000726216	0.0103788	0.00452086	0.00246212	0	0	0.00632184	0.0045862	0.00804422	0
	Tubb1	0	0	0.0124224	0.0111111	0.0277778	0.0208333	0	0	0	0.015625	0	0	0	0	0	0.00595238	0.037037	0.00520833	0	0.00446429	0	0	0	0	0	0	0	0	0	0	0	0.00949495	0.0109162	0	0.0156986	0.0177403	0	0	0	0	0	0.0267857	0.00226244	0	0.0172619	0.0171968	0.0180891	0
	Ror2	0	0	0	0	0.012987	0	0.00952381	0	0	0	0	0.0128205	0	0	0	0.0208333	0	0.00951868	0	0.00840336	0	0	0.0144928	0	0	0	0	0	0	0	0.00682663	0.00600218	0.0086178	0.00831864	0.00802134	0.00493098	0.00901647	0.00841344	0.00803774	0.00585064	0.00829285	0.00783637	0.0100005	0.00841459	0.00714398	0.00718495	0.00512717	0.00625211
	Myh3	0	0.0138889	0	0	0	0.0107527	0	0	0.00492611	0	0	0	0	0	0	0	0.010989	0	0	0.0111111	0	0	0	0	0	0	0	0	0	0	0	0	0	0	0	0	0	0.0208333	0	0	0	0.0113636	0	0	0	0	0.0208333	0
	Ret	0.00925926	0	0	0.015873	0	0	0	0	0.00699301	0	0	0	0.0166667	0	0	0	0.0186869	0	0	0	0.0130719	0	0	0	0	0	0	0	0	0.01	0.0064697	0.00572644	0.00419782	0.00181159	0.00681174	0.00684149	0.00207431	0.00772305	0.0101739	0.00980302	0.0133715	0.00162602	0.00768987	0.00350379	0.00253339	0	0.00446429	0.00269215
	C3ar1	0.00793651	0.00434783	0	0	0	0	0	0.0178571	0	0	0	0	0	0	0	0	0.0166667	0	0	0.00653595	0	0	0	0	0	0	0	0	0	0	0.00625	0.00277778	0	0	0	0	0.0026455	0.0138889	0	0	0	0.00617284	0.00649351	0	0.0138756	0	0.125	0
	D1Ertd622e	0	0	0	0	0	0	0.00813008	0.00925926	0	0.0125	0	0.0714286	0.0277778	0	0	0	0	0	0	0	0	0	0	0.0526316	0.0185185	0	0	0	0	0	0	0.0255496	0.00492611	0.0130837	0	0	0.0128788	0.00948075	0.0108709	0.00734247	0	0	0	0.00494042	0.00239234	0.00595238	0.0223058	0.00935673
	Wt1	0	0	0	0	0	0	0	0	0.00641026	0	0	0.00840336	0	0	0.00854701	0	0	0	0	0	0	0	0	0	0	0	0	0	0.0123457	0.0208333	0.0042735	0.0119048	0	0	0.0165432	0.0100529	0	0	0.024359	0	0.00309598	0	0.0260291	0	0	0	0	0.00824176
	Ripor2	0	0.00431034	0	0	0	0.00793651	0	0.0277778	0	0	0.010989	0	0	0	0	0	0	0	0.00966184	0.0075188	0	0	0	0	0.0294118	0	0	0	0	0	0.0075608	0.00667518	0.00435175	0.00483631	0.006703	0.00751804	0.00272373	0.00445883	0.00596475	0.00500428	0.00632914	0.0027138	0.00318663	0.00317884	0.00836754	0.00812592	0.00608025	0.0161483
	Pag1	0.012987	0	0	0.0138889	0	0	0	0	0	0	0	0	0	0	0.00595238	0.0278846	0	0	0	0	0.0181818	0	0	0	0.0404762	0.0138889	0	0	0	0.0192308	0.00548113	0.000510725	0.00352933	0.001546	0.00722028	0.00728543	0.00385835	0.00348864	0.00143733	0.00388615	0.00300362	0.00827771	0.00430238	0.0056664	0.00533518	0.0029086	0.00874173	0.00367501
	Col4a5	0	0	0	0	0	0	0	0	0	0	0	0	0	0	0	0	0	0	0	0	0	0	0	0	0	0	0	0	0	0	0	0	0	0	0	0	0	0	0	0	0	0	0	0	0	0	0	0
	Ppp1r3d	0.054243	0.025974	0.0356061	0	0.0104167	0	0	0.0151515	0	0	0	0.02	0	0	0.00549451	0	0.0555556	0	0.0186571	0	0	0.00724638	0.00328947	0.00404858	0.003125	0	0.00363636	0.0138278	0.00372024	0.00208333	0	0	0	0	0	0	0	0	0	0	0	0	0	0	0	0	0	0
	Rad18	0	0	0	0	0.00757576	0	0	0	0	0.0230159	0.00769231	0	0.0196078	0	0.00526316	0	0	0	0	0	0	0	0	0	0	0	0	0	0	0	0.0215618	0.00197628	0.00735294	0	0	0	0	0.0119048	0.0162037	0	0	0	0	0	0.00363636	0	0	0
	Stac2	0	0	0	0	0.00588235	0.00735294	0.00621118	0.0113636	0	0.00793651	0	0	0.0105263	0.005	0	0.00909091	0	0	0.0195773	0.00666667	0	0	0	0	0	0	0	0	0	0.111111	0.0388475	0.0063141	0.00387931	0.00589744	0	0.00480545	0.00151515	0.00347222	0.00656055	0.0234694	0.00309481	0.00955637	0.00154799	0.00362319	0.00680254	0.0030303	0	0.00591479
	Fxyd1	0	0.145833	0	0	0	0	0	0	0.0604167	0.00714286	0.0184411	0.0176471	0.0256924	0	0.00769231	0	0	0	0	0.0184524	0	0	0	0	0	0	0	0.0625	0	0	0.0238095	0	0	0.0119048	0.0294118	0	0	0	0.05	0	0	0	0.0153846	0	0	0	0	0
	Rarres2	0.0342105	0	0.00666667	0.0232335	0	0	0	0	0	0	0	0	0	0	0	0	0.00574713	0	0	0	0	0.027027	0	0	0	0	0	0	0	0.0434783	0	0	0	0	0	0	0	0	0	0	0	0	0.0625	0.0138889	0	0	0	0
	Cybb	0.0166667	0	0	0	0	0	0	0	0	0.0151515	0	0	0	0	0	0	0	0	0	0	0	0	0	0	0	0	0	0	0	0	0	0	0	0	0	0	0	0	0	0	0	0	0	0	0	0	0	0
	Osr1	0	0	0	0	0	0	0	0.0185185	0	0	0	0	0	0.05	0	0	0	0	0	0	0	0	0	0.00833333	0	0	0	0	0	0	0	0	0	0	0.00378788	0	0	0.00743034	0.00555556	0	0.00452489	0	0.0133987	0.00919118	0	0	0.00714286	0
	Rhpn2	0	0	0.0190476	0	0	0	0.00680272	0.0128205	0	0	0	0.00840336	0	0	0.0185185	0	0.0142857	0	0.0111111	0	0	0	0	0	0.0263158	0.0185185	0	0	0	0	0.00402477	0.0130988	0.0181716	0.00355691	0.00127551	0.00413221	0.00571465	0.0200753	0.0144174	0.00105263	0.00166113	0.00618514	0.00534093	0.00730903	0.00636088	0.00687796	0.00219105	0.0016129
	Pgam2	0	0	0	0	0	0	0	0.0153846	0.00740741	0.015873	0.0363636	0.01	0.010101	0	0	0.0606593	0.00512821	0	0	0	0.0833333	0.031746	0.02	0	0	0	0	0	0	0	0	0	0	0	0	0	0	0	0	0	0	0	0	0	0	0	0	0
	Tcap	0	0	0	0	0	0	0	0.0283654	0	0	0	0	0	0	0	0	0	0.00584795	0	0	0.0645161	0.070197	0	0.0857648	0.0833333	0.0263158	0	0	0.0860806	0.166667	0	0	0	0.0869565	0.0454545	0.190476	0	0	0	0	0	0	0	0	0	0	0	0
	Kif26b	0	0	0	0	0	0	0	0	0.0443924	0.0161616	0.00835422	0	0.00588235	0.0222222	0	0.0157576	0	0	0	0	0	0	0	0	0.0222222	0	0	0	0	0.0588235	0	0	0	0	0	0	0	0	0	0.0694444	0.030303	0	0	0	0	0	0	0
	Gtse1	0	0	0	0.00862069	0	0	0.0374269	0	0	0	0.0375	0.00854701	0.0142857	0	0	0	0	0	0	0	0	0	0	0	0	0	0	0	0	0	0.0147059	0	0	0	0	0	0	0.00833333	0	0	0.0133333	0	0	0	0	0	0.00833333	0.00862069
	Myh11	0.0104167	0	0	0.0166667	0	0.0384615	0	0	0	0.00694444	0.00694444	0	0.01	0.0106061	0	0.00892857	0	0.0143519	0.00757576	0	0	0	0	0	0	0	0	0	0	0	0.00827144	0	0.00420168	0.002849	0.0123525	0.00512821	0	0.00190476	0.00795695	0.00134409	0.00374806	0.00613276	0.00661108	0	0.00978836	0.00185185	0.000757576	0.00833333
	Smtnl2	0	0	0	0	0.00297619	0.00952381	0	0	0	0	0	0	0	0.0261905	0	0	0	0.00617284	0	0	0	0	0	0.0190476	0.0185185	0.008	0.0357143	0	0.0285714	0	0.00810916	0.00683527	0.00452489	0.00769231	0	0.00411523	0.00502306	0.00340136	0.00297619	0	0.00306091	0.00142857	0.00653069	0	0.00185185	0	0.00568841	0.00569963
	Cox4i2	0.00490196	0	0.0222222	0	0.00980392	0	0	0	0	0	0.0105263	0	0.00840336	0.00877193	0.00735294	0	0.012963	0	0.0193535	0.0166667	0.0769231	0	0	0	0	0.0714286	0	0	0	0	0.0833333	0	0	0	0	0	0	0	0	0	0.0227273	0	0	0	0	0	0	0
	Serpinb9g	0	0.00649351	0	0	0	0	0.0119048	0.0165113	0	0.02	0	0	0	0	0.03125	0	0	0	0.0119048	0	0	0	0	0	0	0.047619	0	0	0	0	0.00862069	0	0	0	0	0	0.0681818	0	0	0.047619	0	0	0	0	0	0	0	0
	Slc13a4	0.0147059	0	0.0136054	0	0.0111111	0	0	0	0.0323232	0	0.03125	0	0	0	0	0	0.00595238	0	0.00735294	0	0.00584795	0	0.0238095	0	0	0.0230263	0	0	0	0	0.0120249	0	0	0	0.0572727	0	0	0	0.00887446	0.00833333	0	0.00378788	0.00320513	0.012987	0.0181818	0	0.00811966	0.0110399
	Cgref1	0	0	0	0	0	0	0	0	0	0	0.0222222	0	0.012558	0	0	0.00378788	0.040197	0.0185185	0	0	0	0	0	0	0	0	0	0	0	0	0.0214595	0	0	0	0.00192308	0.00458571	0.00378788	0.00505051	0.0030303	0.0015083	0.0219482	0.00357143	0.004329	0.00395022	0.00105042	0.00433884	0.00394927	0.012281
	Ikbip	0	0	0	0	0.00490196	0	0	0	0	0	0	0	0.00416667	0	0.00584795	0	0.0195471	0	0	0	0	0	0	0	0	0.0133333	0	0	0.0174466	0	0.00407407	0.0108779	0.0138889	0.00694444	0.0026455	0.00925926	0.00263158	0.0110589	0.00384615	0.00294118	0.00376819	0.0116724	0.00671614	0.00922619	0.00241546	0.00854342	0.00657596	0.0105263
	Sla	0.00641026	0	0	0	0.00625	0.0154062	0	0	0	0	0	0	0.00793651	0	0.00980392	0.0102041	0	0.0136054	0.00769231	0	0	0	0	0	0	0	0	0	0	0	0.00246305	0	0.0119655	0	0	0.00957492	0.003367	0.00188812	0.00687179	0.0073478	0.00250627	0.00445469	0	0.00667521	0.00868319	0	0.0037037	0.00309674
	Flvcr2	0	0	0	0	0	0	0.00454545	0.111111	0.0178571	0	0	0	0.00833333	0.00833333	0	0	0	0	0	0	0.00438596	0	0	0.0163636	0.022619	0.0104167	0.0111111	0	0.00568182	0	0.00381312	0.00983045	0.00654122	0.010171	0.00557218	0.00611839	0.00820802	0.00460738	0.00269496	0.00135593	0.00254276	0.00721841	0.00358174	0.00457073	0.00369862	0.00617655	0.00937404	0.00795647
	Slc9a1	0	0	0	0	0	0.0278638	0	0	0.0208333	0	0	0	0	0	0.00680272	0	0	0	0	0.0199164	0.00294118	0	0	0	0	0	0.112294	0	0	0	0.010312	0.00567496	0.00612923	0.00803536	0.0146659	0.0198085	0.0120591	0.0047475	0.0250553	0.00351873	0.015866	0.00556437	0.00666122	0.00442045	0.00390999	0.00890128	0.00639005	0.00850801
	Shisa9	0	0	0	0.0142857	0	0	0	0	0	0	0	0.0156941	0	0	0.0231911	0	0	0	0	0	0	0	0	0.012987	0	0	0	0.00833333	0	0	0	0.00420875	0.0250697	0.0146969	0.00455711	0.0060984	0.0129274	0.0057971	0.00507422	0.00493697	0.0423688	0	0.00774757	0	0.00826141	0.00501051	0	0.0090896
	Ltbp3	0.00416667	0.0142857	0.0234375	0.0104167	0	0	0	0	0	0	0.0125	0	0.25	0	0.0258503	0	0.00714286	0.0123457	0	0	0.0588235	0	0	0	0	0.0666667	0.0666667	0	0.05	0	0	0	0	0	0	0	0	0	0	0	0	0	0	0	0	0	0	0
	Upk3b	0	0	0	0	0.0269397	0	0	0	0	0.0108696	0.00892857	0.0119048	0.00621118	0	0	0	0	0	0	0.00649351	0	0	0	0	0	0	0.0350877	0.0125	0	0	0	0	0	0	0	0	0	0	0	0	0	0	0	0	0	0	0	0
	Igf1	0	0.037037	0	0	0	0	0	0	0	0.0150794	0	0	0.0136364	0	0.0714286	0.00892857	0.0104167	0	0.0102041	0	0	0	0	0	0.05	0	0	0	0	0.0185185	0.0486111	0	0.0047619	0.0310714	0	0.0115079	0.022619	0	0.0357143	0.0135328	0.01125	0	0.00866597	0	0	0	0	0
	Camk2d	0	0.0151515	0	0	0	0	0.0333333	0	0.0166667	0	0	0	0	0	0	0	0.01601	0	0	0	0	0	0.0123457	0.0131579	0	0	0	0.0190632	0	0	0	0	0	0.0166667	0	0	0	0	0	0	0.0128205	0	0	0	0	0	0	0
	Gpc3	0	0	0	0	0	0	0	0	0	0	0	0	0	0	0	0	0	0	0	0	0	0	0	0	0	0	0	0.0555556	0	0	0.002849	0.00512821	0.00140056	0.00396825	0	0.0216256	0.0028536	0.00134409	0.00303951	0.0133814	0.00119048	0.0122549	0.00505345	0	0.00760227	0.00804473	0.0034153	0.00197628
	Nrxn3	0	0.0227273	0	0	0	0	0	0	0.00543478	0	0	0.0187404	0.0339136	0.0218045	0.0268519	0	0	0	0	0.00833333	0	0	0	0.0277778	0	0	0	0	0	0	0.00471751	0.00635817	0.0119686	0.00239591	0.00382545	0.002884	0.00527725	0.00549018	0.00660482	0.00787762	0.00562119	0.00171085	0.00326856	0.00399928	0.00682102	0.00640652	0.0133344	0.00468723
	Agap2	0.0376984	0.0104167	0	0.0117647	0	0	0	0	0	0	0.0333333	0	0	0	0.0133333	0	0	0	0	0	0	0	0	0	0	0	0	0.00333333	0.00793269	0.00595238	0	0	0	0	0.00549451	0	0	0	0	0	0	0	0	0	0	0	0	0.0243148
	Prkcq	0	0	0	0	0	0	0.0340909	0	0	0.00549451	0	0	0.0238095	0	0	0	0	0	0	0	0	0	0	0	0	0	0	0	0	0	0.00533375	0.00271782	0.00501406	0.00575115	0.00513698	0.00533632	0.0050034	0.00352909	0.00487965	0.00255672	0.00132275	0.00824442	0.00728079	0.00468463	0.00950156	0.00107212	0.00732881	0.0022533
	Bace2	0.00657895	0	0	0	0	0	0.04	0	0	0.0357143	0	0	0.00529101	0.0222222	0	0.0173319	0	0.00854701	0	0	0	0	0	0	0.0333333	0	0	0	0	0	0.00505904	0.00715207	0.00572619	0.00517758	0.00387413	0.00373909	0.00364459	0.00637553	0.00798229	0.00479718	0.00562815	0.0085444	0.00563305	0.00531795	0.00260242	0.00877698	0.00556871	0.00532051
	Lrrk1	0	0	0.00663498	0.00952381	0.015873	0	0.0138889	0	0.0833333	0	0.0133333	0	0	0	0.00357143	0.133333	0.047619	0.0689655	0	0	0	0	0	0	0	0	0.09375	0	0	0	0	0	0.0222222	0	0.0142857	0	0	0.00505051	0.0663739	0.00635234	0.0047619	0	0.00909091	0.00549451	0	0	0.00307692	0
	En1	0	0	0.005	0.00769231	0	0.0047619	0	0	0.00617284	0.00740741	0	0	0	0	0	0.0227273	0	0	0	0.00649351	0	0	0.00909091	0	0.00694444	0	0.00591716	0.00444444	0	0.00534759	0.0097619	0	0	0	0	0.0104167	0	0.00568652	0	0	0	0.00568182	0	0.00952381	0	0.00909091	0	0
	Pnldc1	0.0138889	0	0.00411523	0	0	0.00877193	0	0.047619	0.0208696	0.0407407	0	0.018018	0.00446429	0.0125	0	0	0	0	0	0.00555556	0	0	0	0	0	0	0	0	0	0	0	0.0588235	0	0	0	0	0	0	0	0	0	0	0	0	0	0	0.0357143	0.0123457
	Fabp7	0	0	0	0.0208333	0.0115966	0	0	0.0075188	0.0108824	0	0	0	0	0	0	0	0	0	0.00757576	0.00595238	0	0	0	0	0	0	0	0	0	0	0	0	0	0.0294118	0.0526316	0	0	0	0	0	0	0	0	0	0	0	0	0
	Pax3	0.0153846	0	0	0.0166957	0.0227273	0	0	0	0	0.0285714	0	0.0454545	0	0	0.0116848	0	0	0	0	0	0	0	0	0	0	0	0	0	0	0	0	0	0	0	0	0	0	0	0	0	0	0	0	0	0	0	0	0
	Crhbp	0.015873	0	0	0.015873	0.00641026	0.00645161	0	0	0	0	0	0	0.031893	0	0.0199379	0.0315271	0.0104167	0	0	0	0	0	0	0	0.0138889	0	0	0	0	0	0	0	0	0	0	0	0	0	0	0	0	0	0	0	0	0	0	0
	Mgat5b	0.00769231	0.0555556	0	0	0	0	0.00653595	0	0	0	0.0212698	0	0.0981693	0	0.0277778	0.00520833	0.0128205	0	0.0142857	0	0.0181818	0	0	0.00877193	0.00555556	0	0	0	0	0	0	0	0	0	0	0.00405844	0	0.025	0	0.00454545	0	0	0.0212963	0.0605632	0.00512821	0.00347222	0.0142857	0
	Ooep	0	0	0.0175926	0	0	0.00832209	0	0	0.0236516	0	0	0	0	0.0078125	0	0	0.00505051	0.00571429	0	0.0238636	0.0526316	0	0	0	0	0	0	0.0166667	0	0	0	0	0	0	0	0	0	0	0	0	0	0	0	0	0	0	0	0
	Tdrd5	0.00363636	0	0.00735294	0	0	0	0	0	0	0	0	0	0	0	0	0	0.0416667	0.00840336	0	0	0.037037	0	0	0	0	0	0	0	0	0	0	0	0.0147059	0.0113636	0	0	0	0	0	0	0	0	0	0.02	0	0	0	0
	Bhlha15	0	0	0.00925926	0.0118411	0	0.00766284	0.00446429	0	0	0.00666667	0.00617284	0	0	0	0	0.03125	0.0138889	0.0151515	0	0	0	0	0	0	0	0	0	0	0	0	0	0	0	0	0	0	0	0.0317029	0	0	0	0	0	0.0740741	0	0.0227273	0	0
	Large2	0.0166667	0	0.00980392	0	0.0164835	0.0078125	0.0108696	0	0	0.013859	0	0.0123457	0.0320513	0	0	0	0	0	0	0.00892857	0.0909091	0	0	0	0	0	0	0	0	0	0	0	0	0	0	0	0	0	0.0714286	0	0	0	0	0	0	0	0	0
	C1qtnf6	0.00740741	0	0	0	0.0218254	0.00480769	0	0.00714286	0.01	0.00833333	0	0.0117647	0	0	0	0.0327381	0	0	0	0	0.0588235	0	0	0	0	0	0	0	0	0	0	0.00555556	0.018	0	0	0	0	0	0	0	0	0	0	0	0.0196078	0.00555556	0	0
	Chd5	0.0144928	0	0.0400641	0	0	0	0	0.015	0	0	0.00808081	0	0	0	0	0.0357143	0	0.00953159	0	0	0	0	0	0	0	0	0	0	0	0	0	0.00392157	0.00134409	0.00705128	0.010719	0.00140056	0	0	0.0151709	0.00434783	0.00477502	0.0198598	0.0132499	0.0140509	0.000881834	0.00373106	0.01343	0.0247494
	Plau	0	0	0	0	0	0	0.0153846	0	0	0	0	0	0.0626781	0	0.0104167	0	0	0.01	0.0294118	0.0116959	0	0	0	0	0	0	0	0	0	0	0	0	0	0	0	0	0	0	0	0	0	0	0	0	0	0	0	0
	Rhog	0.00384615	0.0221496	0.008	0.0357143	0	0	0.025641	0	0.0111111	0	0.025641	0	0	0	0	0	0	0	0.0357143	0.018544	0	0	0	0	0	0	0	0	0	0	0	0.00477742	0.00204082	0	0.00138889	0.00260417	0.00555968	0.00838404	0.0196596	0.00901789	0.00390625	0.00181818	0.0117167	0.00464744	0.00817877	0	0.00754223	0.015831
	Ccdc155	0.0538462	0.0119048	0	0.0416667	0.00735294	0	0	0.00555556	0.0501961	0.0333333	0.0144928	0.00621118	0	0.00480769	0	0	0.0153846	0	0	0.131752	0	0	0	0	0	0	0.0455466	0	0	0	0	0.00668896	0.0021645	0.00282425	0	0	0.0692967	0	0	0.0123839	0	0.0124339	0.0113636	0	0.00452489	0.00769231	0.00512582	0.00483092
	Sdk1	0.0158574	0	0	0.0222222	0	0	0	0	0.00714286	0	0.00909091	0	0	0	0	0.015625	0.00699301	0.00520833	0.0285714	0.0124224	0.0151515	0.00877193	0	0	0	0	0	0	0	0	0.00506654	0.003904	0.00612832	0.00546724	0.0064824	0.00461943	0.00463102	0.00499247	0.00472814	0.00632087	0.0043013	0.00739548	0.00533107	0.00618296	0.00588274	0.00668711	0.00432525	0.00449732
	Gpx2	0	0.0294118	0	0	0	0.0126263	0	0	0	0.00714286	0	0.0208333	0.0113636	0.00571429	0.00460829	0.00689655	0.00714286	0	0	0.0166667	0	0	0	0	0	0	0	0.111111	0.0384615	0	0.015625	0	0	0	0	0	0	0	0.00694444	0	0.0128205	0.0165323	0.00952381	0.0128205	0	0	0.00446429	0.0125
	S100a11	0.05	0	0.0133333	0	0	0.0454545	0	0	0	0.0108163	0	0	0	0.00680272	0	0	0	0.00877193	0.0325815	0.0421241	0	0	0	0	0	0.0714286	0	0	0	0	0	0.00295858	0	0	0	0.0104167	0	0	0	0	0	0	0	0	0.00892857	0	0.015873	0
	Igsf9b	0	0	0	0	0	0.00701832	0	0.0113636	0	0	0	0	0	0.0185185	0	0	0	0	0	0.0247798	0	0	0	0.00862069	0	0	0	0	0	0	0	0.00197239	0	0.000965251	0.00414046	0.0222578	0.0220651	0.00970384	0.00458078	0.00320513	0.00359533	0.0014881	0.0120435	0	0.00389017	0.00238095	0	0.0144109
	Arhgap24	0.015625	0.0190909	0	0.0140693	0.0168067	0.00714286	0.025	0	0	0	0.0167309	0	0.0285714	0	0.00980392	0	0	0	0.00757576	0.00961538	0	0	0	0.025641	0	0	0	0	0.0227273	0	0.0184059	0.00355932	0.00637545	0.00416268	0.00581649	0.00422026	0.00384037	0.00663117	0.00203813	0.00437228	0.00421964	0.00437482	0.00556464	0.00494025	0.00233644	0.00599981	0.00501073	0.00858403
	Lmna	0.00699301	0.0104167	0	0	0	0	0	0.0133333	0	0	0.0432302	0.0470862	0.0681818	0	0	0.00833333	0	0	0	0	0	0	0	0	0	0	0	0	0	0	0.0158495	0.0108225	0.00571429	0	0.0131579	0.00868687	0.00555556	0.00443208	0.0123866	0.00309598	0.00714286	0	0	0	0.0142857	0	0	0
	Timp2	0	0.00715198	0.0075188	0	0	0	0	0	0	0	0	0	0	0	0	0	0.0133333	0	0	0	0	0	0	0	0	0	0	0	0	0	0.00581353	0.00671745	0.00190422	0.00310809	0.00446497	0.00610342	0.00523983	0.00452375	0.00734086	0.00512647	0.00238839	0.0125603	0.00537887	0.00463255	0.00392743	0.00449337	0.0068572	0.00442261
	Tmem106a	0	0	0.01	0.00641026	0.00416667	0.00396825	0.010393	0.00492611	0	0	0.0104167	0	0.0186207	0.0166667	0	0	0	0.00892857	0.0152074	0.0162575	0	0	0	0	0	0	0	0	0	0	0	0	0	0.133333	0	0	0	0	0	0	0	0	0	0	0	0	0	0
	Morc1	0	0.0111111	0.00925926	0	0	0.010989	0	0	0	0	0	0.015625	0	0	0	0	0	0.00980392	0	0.0168651	0.0227273	0	0	0	0	0	0	0	0.02	0	0.00694444	0.00733243	0	0.0102635	0.00246305	0	0	0.00769231	0	0	0	0	0.00555556	0.01	0.00568182	0	0	0.00986842
	Kif18b	0	0	0	0	0	0.0289855	0	0	0	0	0	0	0	0.104167	0.0833333	0.0827724	0.0104167	0	0	0.015873	0	0	0	0	0	0	0	0	0	0	0.00403134	0	0.003125	0.0125356	0.0101193	0.0149995	0	0.00789951	0	0.00240385	0.0382524	0.00713792	0.00115741	0.00360071	0	0.021356	0.015873	0
	Cd84	0	0	0	0	0.021978	0	0.1	0	0	0	0	0	0	0	0	0	0	0	0.00520833	0	0	0	0	0	0	0	0	0	0	0	0	0	0	0	0	0	0	0	0	0	0	0	0	0	0	0	0	0
	Myrip	0	0	0	0.0078125	0.0407925	0	0	0	0	0	0.00862069	0	0	0.00595238	0	0.012987	0	0.010989	0	0.0138889	0	0	0	0	0	0	0	0	0	0	0.00670673	0.00364601	0.00498206	0.00509826	0.00511139	0.00148697	0.00799751	0.0104914	0.0113483	0.0045811	0.0134218	0.00392133	0.00437947	0.00754949	0.00603074	0.00576537	0.0104286	0.00412178
	Cyp1b1	0	0.0125	0.0131579	0.00617284	0	0.0192308	0	0	0.0142857	0.00653595	0.00851449	0.0333333	0	0	0	0.00641026	0	0	0.0192308	0.0333333	0	0	0	0	0	0	0.0555556	0	0	0	0.0769231	0	0	0.111111	0	0	0	0	0	0	0	0	0.0238095	0.1	0.030303	0	0	0
	Zfp980	0.025	0.0227273	0	0.0263158	0	0.00645161	0	0.0208333	0	0	0	0	0	0	0	0	0	0	0	0	0	0.0163934	0	0	0	0	0	0.00680272	0	0	0.00672668	0.0141844	0	0.03125	0.0070922	0.00854701	0	0	0	0.00757576	0	0	0	0	0.0769231	0	0.0196078	0
	Fkbp7	0	0	0	0	0	0.0128205	0	0	0	0	0	0.00833333	0	0	0.037037	0	0	0	0.015873	0	0	0	0	0	0	0.0151515	0	0	0	0	0	0.0215054	0	0	0	0	0.02	0.0251662	0	0	0	0	0	0	0	0	0	0
	Angptl4	0	0	0.0159222	0.0333333	0	0	0	0	0.00833333	0.00641026	0.00666667	0.00724638	0	0.017029	0	0.00769231	0	0	0.0114469	0.00284091	0	0.0416667	0.0332009	0	0	0.00892857	0	0	0	0	0	0	0	0	0	0	0	0	0	0.016129	0	0	0	0	0	0	0	0
	Rims3	0.00759515	0.00925926	0	0.00909091	0	0	0.0278515	0.00326797	0	0	0	0.0277778	0	0.00952381	0.0172619	0	0	0	0	0	0	0.037037	0	0	0	0	0.0151515	0	0	0	0.00842919	0.00478469	0	0.00510204	0.00608519	0	0.00132275	0.003663	0.00834879	0.00416667	0.00512821	0.00358974	0	0	0.00497623	0.00411523	0.021742	0.0845509
	Trim25	0	0	0	0	0	0	0	0	0.0158854	0.00769231	0	0	0	0.0714286	0	0	0.00786468	0.0204082	0	0.010101	0	0	0	0	0.049201	0.109314	0.0770833	0.0111111	0.02	0.0138889	0.0121992	0.00228833	0	0.00682012	0	0.0114638	0.0156229	0.0067402	0.00480769	0.00404858	0.0113636	0.00328947	0	0.00655618	0	0.00183824	0.00619195	0.0284091
	Apobr	0	0.0105263	0	0	0	0.0178571	0.0153846	0.00952381	0.0192308	0.0131289	0	0	0.0186074	0	0.0111111	0.05	0	0	0	0.015873	0	0	0.0714286	0	0	0	0	0	0.117647	0	0	0.0714286	0	0	0	0	0	0	0	0	0	0	0	0.05	0	0	0	0
	Bclaf3	0	0	0	0	0.0113636	0.0142857	0.049697	0	0	0.0178571	0	0	0	0.0175439	0	0	0.05	0	0	0	0	0	0	0	0	0.0769231	0	0	0	0	0.012376	0.00363636	0.00920868	0	0.00716846	0.00470085	0	0.00811688	0.0110421	0.00378788	0.00877193	0.00226757	0.00875	0.00724638	0.0209776	0.0108262	0	0.0078125
	Cap2	0	0	0	0.00724638	0.00595238	0	0	0	0.011139	0	0	0	0	0	0	0	0	0.0104167	0	0	0	0	0	0	0	0	0	0	0	0	0.0031587	0.00670783	0.0066002	0.00844672	0.00178253	0.00138889	0.00243378	0.00247062	0.00396825	0.00215517	0.012628	0.00249433	0.0266272	0.0192493	0.00773872	0.00793197	0.00238095	0.00354347
	Nfic	0	0	0	0	0.00555556	0	0	0	0.0200859	0	0	0	0	0.0138889	0	0.00274725	0	0.00520833	0.0235294	0.00555556	0	0.0227273	0	0	0	0	0	0	0	0	0.00217865	0.0100521	0.00189394	0.0086328	0.00246305	0.00847963	0.00162338	0.00263158	0.0111896	0.0106039	0.00438095	0.0345002	0	0.00681818	0.00654971	0.0031746	0.00706522	0.00671329
	Sema4f	0	0.00595238	0.0193939	0	0	0	0	0	0	0.0625	0	0.0119048	0	0	0	0	0	0	0	0	0	0	0	0	0	0	0	0	0	0	0.0102041	0.012987	0	0	0.01	0	0	0	0	0.005	0	0	0	0	0	0	0	0
	Jph2	0	0	0.0119048	0	0.0177404	0	0.012987	0	0	0	0.0666667	0	0	0.0151515	0	0.00653595	0	0	0	0.0222222	0	0	0.0454545	0	0	0	0	0	0	0	0	0	0	0	0	0	0	0	0	0	0.0909091	0	0.05	0	0	0	0	0
	Zwilch	0	0	0	0	0	0	0	0	0	0	0	0	0	0	0	0	0	0	0	0.0148148	0	0	0	0	0	0	0	0	0	0	0	0	0	0.00930372	0	0	0.0106952	0	0	0.0125	0.0156566	0	0.00840336	0	0	0.00595238	0	0
	Dscam	0	0.00769231	0.00625	0	0.032563	0	0	0	0	0	0	0.014245	0	0.0138889	0	0.0192308	0	0	0.00793651	0.0138889	0.0208333	0	0	0	0	0	0	0	0.0277778	0	0.00330948	0.00623719	0.00843234	0.00351933	0.00557122	0.00598818	0.00367765	0.00366747	0.0064591	0.0047193	0.0056848	0.00703832	0.0078861	0.00699541	0.0056225	0.00620378	0.0134023	0.00501665
	Kcnk5	0.00657895	0.0154553	0.00347222	0.0142857	0.016129	0.0166667	0	0	0.0128205	0.0135841	0.00287356	0.00492611	0	0	0.015625	0.0212418	0.0111111	0.00529101	0.00877193	0.00889047	0.0105263	0	0.025641	0	0	0	0	0	0	0	0.00561868	0.0043331	0.00416783	0.00224952	0.0049575	0.00601966	0.00713232	0.00557817	0.00631283	0.00178391	0.00497125	0.00323804	0.014412	0.00200617	0.00647315	0.00690032	0.00567155	0.0110903
	Wnt11	0.00714286	0	0.00909091	0	0	0	0	0	0.00537634	0.0178571	0	0	0	0.0078125	0	0	0.00657895	0	0.0155556	0.0436508	0.154457	0	0	0	0.133929	0.238095	0.0998217	0	0	0	0.00676937	0.00700392	0.00443723	0.00207039	0.0084195	0.00469546	0.00539237	0.00373619	0.00325348	0.00378788	0.00396825	0.00532213	0.00888278	0.00113122	0.0109069	0	0.0265432	0.0196544
	Hcn1	0	0.0192308	0	0.2	0	0	0	0	0.0305944	0	0.02	0.012987	0	0	0	0	0	0	0	0	0	0.0111111	0	0.00549451	0	0	0	0.0142857	0	0.0228938	0.013803	0.00308087	0.00860324	0.0157249	0.0046354	0.00469691	0.00985244	0.00636364	0	0.00396825	0.019468	0.0077381	0.00954905	0.00768043	0.00369902	0.00992123	0.00157658	0.00298701
	Capn6	0	0.0555556	0	0	0	0	0.0208333	0	0	0	0	0	0	0	0	0	0	0	0	0	0	0	0.0306122	0	0	0	0	0	0	0	0	0	0	0	0.00757576	0	0.0214286	0	0	0.010989	0.0125	0	0	0	0	0.0392857	0.0104167	0
	Rgs6	0	0	0	0	0.0454545	0	0.0117647	0	0.0416667	0.0416667	0.0674837	0.00568182	0	0	0	0.00757576	0.0227273	0	0	0.0142857	0	0	0	0	0	0	0	0.0151515	0	0	0.00424476	0.0045432	0.00263452	0.00111697	0.000904977	0.0170307	0.00782619	0.00124069	0.0052715	0.00195312	0	0	0	0.00714064	0.00726126	0.0039109	0.00426413	0.00626704
	Sbsn	0.00961538	0	0.00505051	0.0115702	0.0907246	0.162037	0	0.0238095	0	0.00653595	0	0	0	0.008	0	0	0	0	0	0	0	0	0.019223	0.00793651	0	0	0	0.00588972	0	0.0121832	0	0	0	0	0	0	0.0125	0	0	0.0225982	0.01	0.0283224	0	0.0166667	0	0	0	0
	Padi2	0	0.00649351	0	0	0	0.00555556	0.00555556	0.015873	0	0	0.0416667	0	0.0166667	0	0	0	0.00833333	0.00735294	0.00961538	0.00239234	0	0	0	0	0.0454545	0	0	0	0	0	0.0105915	0.0053677	0.0387171	0.0345845	0.0333333	0	0.00401235	0	0.00747116	0.00791091	0.00704698	0.00377074	0.0021571	0	0	0.0260618	0.00154799	0.0263158
	Sfrp1	0	0	0	0.00537634	0.0263734	0.0537549	0.0111915	0	0	0	0	0.0107527	0.0246136	0.0296821	0.0391999	0.00555556	0	0	0	0.00555556	0	0	0	0	0.005	0	0	0	0.00568182	0	0.0126263	0.00956451	0.005	0.0047619	0.00196078	0.00367647	0.0101103	0.00691784	0.0015873	0.00741107	0.0888164	0.0138889	0.00215517	0	0	0.0103132	0.0121795	0.00239234
	Lpl	0.00462963	0	0	0.0148693	0	0	0.0434174	0	0	0	0	0.0294118	0	0.00869565	0	0.0129032	0.0625	0.02	0	0	0	0	0	0	0	0	0	0	0	0	0	0.00309598	0.00252525	0.0044014	0.0115	0.00544465	0.0387527	0.0108131	0.00769231	0.00326797	0.00396825	0	0.00666667	0.00737481	0	0	0.0025	0
	Rhox6	0	0	0	0	0	0	0	0	0	0	0	0	0	0	0	0	0	0	0.017094	0	0	0	0	0	0	0	0.133333	0	0	0	0	0	0	0	0	0	0	0	0	0.05	0	0	0	0	0	0	0	0
	Runx2	0.0327485	0	0	0	0	0	0	0	0	0.05	0	0	0.00952381	0	0.0277778	0	0	0	0	0	0	0.00555556	0.0221001	0	0	0	0	0.00833333	0.029636	0.0522355	0.00660282	0.017982	0.00985222	0.018079	0.0053442	0.00423634	0	0.00327664	0.00333333	0	0.00383142	0.00378788	0	0.049796	0.0125774	0.00333333	0.0037037	0.00245966
	Tmem38a	0.00277778	0	0	0	0	0.00263158	0.00348432	0.00188679	0	0.00320513	0	0	0.00465116	0.0156326	0.0131542	0.0424603	0	0	0	0	0	0	0	0	0	0	0	0	0	0	0.0056853	0	0.00909906	0.0061086	0.00178891	0.00292398	0.0039725	0.0102582	0.00835242	0.00189036	0.00277778	0.00232323	0.0047619	0.00726817	0.00487013	0.0034857	0.00260417	0
	Esm1	0	0	0	0	0	0	0.01	0.0141483	0.0322581	0.045	0.0111111	0	0	0	0	0	0	0.166667	0	0	0.00645161	0	0.0108696	0	0	0	0	0.0245859	0.015873	0	0.0047619	0	0	0	0	0	0	0	0	0	0.0729167	0.00649351	0	0	0.0179162	0	0	0
	Spon1	0	0	0	0	0	0	0.0045045	0	0	0	0.0045045	0	0.00649351	0.0130769	0	0	0	0.00925926	0	0.015873	0	0	0	0	0	0	0.00625	0.0416667	0.0147059	0	0.0103858	0.00382181	0.00442721	0.00544872	0.00771816	0.00070028	0.0130113	0.00712942	0.00509524	0.00213675	0.00651981	0.00924534	0.00503212	0.00885939	0.00590158	0.00569481	0.00715775	0.00859862
	Ccdc77	0	0	0	0	0	0.00909091	0	0	0.00653595	0.00986842	0	0	0	0.0166667	0.0144928	0.0166957	0	0	0	0	0	0	0	0	0	0	0	0	0	0	0.00555556	0	0.00297619	0	0.00653595	0.0102041	0	0	0	0	0.00793651	0.0263158	0.00617284	0	0	0.0037037	0	0
	Nr2e1	0	0	0.0285714	0	0	0.0294974	0	0	0.00694444	0	0	0.0451065	0.0260913	0.00833333	0	0.0147059	0.00568182	0	0.010989	0	0.110784	0.0328173	0	0	0	0.0208333	0.0142857	0.00793651	0	0.0352941	0.00793651	0.00320513	0	0	0.0123457	0.00333333	0	0.00396825	0	0.00357143	0.00543024	0.0101587	0.00880682	0	0	0	0.00239234	0
	Adamts14	0.00392157	0	0.0125	0	0	0	0.0139456	0	0	0	0.0138889	0	0	0	0	0	0	0	0	0	0	0	0	0	0	0	0	0	0	0	0	0	0	0	0	0	0	0	0	0.00952381	0.0255996	0.0111166	0.0133333	0.00505051	0	0.0195238	0.02	0
	Rasgrp3	0	0	0.0200321	0	0	0	0	0	0	0	0	0.00714286	0.0380952	0	0	0	0	0.00869565	0	0.00387597	0	0	0	0.0232558	0	0	0	0	0	0	0.00552508	0.0296659	0	0.00315841	0.00559179	0.00512855	0.00523531	0.0117593	0.00366455	0.0233679	0.00824623	0.0114836	0.00531842	0.0261425	0.00285714	0.00275595	0	0.0283208
	Bmp4	0.0245215	0	0.0807453	0	0	0	0.0625	0	0	0	0	0	0	0	0	0	0	0	0.00480769	0	0	0	0.00925926	0.0133333	0	0.116667	0	0.0208333	0	0	0	0.00347222	0	0	0	0	0	0	0	0	0	0.00980392	0	0.0225108	0.00621118	0.00505051	0.0199637	0.0111235
	Ptger4	0	0	0.0220907	0	0.00961538	0	0	0	0	0	0	0	0	0	0	0.0117647	0	0	0	0	0	0	0	0	0	0	0	0	0	0	0	0	0.0185185	0	0.037037	0	0	0.0138889	0	0.030303	0	0	0	0	0	0	0	0
	Fam49a	0.0357143	0	0	0	0	0.00606061	0	0.0131579	0	0	0	0	0.00625	0	0	0.02	0	0	0.0106404	0.0277778	0	0	0.0238095	0	0	0	0	0	0	0	0.0113636	0.00647878	0.0135171	0.0038961	0.0029822	0.00491862	0.00119474	0.004662	0.00475099	0.00231481	0.00683569	0.00123153	0.0095085	0	0.0128906	0.000874126	0.00333333	0.00675676
	Eepd1	0.0238095	0	0	0	0	0	0	0.01	0	0	0	0	0	0	0.025641	0.0119048	0	0.00952381	0.0111111	0	0	0	0	0	0	0.027658	0	0	0	0	0	0.0131579	0	0	0	0	0	0	0	0	0	0	0	0	0	0	0	0
	Ppm1j	0	0.025	0	0.00714286	0	0	0.0194236	0	0	0	0	0	0	0	0	0.00543478	0.00869565	0	0	0	0	0	0	0.0125	0	0	0.0192308	0	0.0333333	0.0363636	0	0	0	0.0227273	0	0	0	0	0	0.0681818	0.0529891	0	0.0333333	0.0108696	0.0104167	0	0	0
	Prune2	0	0	0.0227273	0	0	0	0.00617284	0	0.00375242	0.0127016	0	0	0	0	0	0	0	0.0166667	0	0	0	0	0	0.03125	0	0	0	0	0	0	0.00459029	0.00832047	0.0041009	0.0157738	0.00556153	0.00200538	0.0078534	0.00521824	0.00527561	0.000452489	0.00442367	0.000988631	0.0117001	0.00850715	0.00612246	0.00377459	0.00457932	0.00492317
	Plppr5	0	0	0	0	0.0357143	0	0.0208333	0	0.0555556	0.0125	0.0211552	0.0407407	0	0.00833333	0.0108696	0.00416667	0	0.0113636	0	0	0	0	0	0	0	0	0	0	0	0	0.00201803	0.00390467	0.00450725	0.00627849	0.00290555	0.0102456	0.00148148	0.00477295	0.00611496	0.00330059	0.00310011	0.00181818	0.00889919	0.00995607	0.00127932	0.00464261	0.00570011	0
	Mlip	0	0.00724638	0	0.0125	0	0	0	0	0	0	0	0	0	0	0	0.0223214	0.00757576	0	0	0	0	0	0	0	0	0	0	0	0	0	0.00520928	0.00576192	0.00682119	0.00385729	0.00939154	0.0115242	0.00724624	0.00732704	0.00413587	0.00963471	0.00325216	0.00432099	0.00808892	0.00779081	0.00551774	0.0039327	0.0124695	0.00414693
	Adamts18	0	0	0.00367647	0	0.0871866	0	0	0	0	0	0	0	0	0	0	0.012619	0	0	0	0	0	0	0.0133333	0	0	0	0.00769231	0	0	0	0	0	0	0	0	0	0	0	0	0	0	0	0	0	0	0	0	0
	Chga	0	0.00869565	0	0	0.00925926	0	0	0	0	0.008	0.00357143	0.00714286	0.00543478	0.00793651	0	0	0	0.00972222	0.0152778	0	0	0	0	0	0.0196078	0	0	0.0357143	0	0	0	0	0	0	0	0.0196078	0	0	0	0	0	0	0	0	0	0	0	0
	Dnajc28	0	0	0	0.00617284	0.0222222	0.0113636	0	0.0221445	0	0.00925926	0	0	0	0	0	0	0	0	0.0114943	0	0.0416667	0	0	0	0	0	0	0.0185185	0.0229885	0.031746	0	0.0666667	0	0.00869565	0	0	0	0	0	0	0	0	0	0	0	0	0	0
	Tubg2	0.00666667	0	0.0047619	0	0.0133333	0	0	0.0666667	0	0	0	0	0	0.0352741	0	0	0	0	0	0	0.0153846	0	0	0	0	0	0.0701754	0	0	0	0	0.666667	0	0	0	0	0	0	0	0	0	0	0	0	0	0	0	0
	Stum	0.00892857	0	0.0104167	0	0.01	0	0.00478469	0	0	0	0	0	0	0	0	0.0502233	0.0487689	0	0	0.00543478	0	0	0.03125	0	0	0	0	0.0205263	0.00740741	0	0.00162369	0.0124845	0.00672934	0.00992709	0.00393221	0.00208576	0.00442824	0.00427461	0.0035218	0.00514056	0.00499215	0.00136441	0.00443916	0.00360734	0.00686334	0.00452747	0.00157323	0.00479127
	Oprk1	0	0	0	0	0	0	0	0	0	0	0	0	0	0	0	0	0	0	0.00404858	0.005	0	0	0	0	0	0	0	0	0	0	0	0	0	0	0	0	0	0.0526316	0	0	0	0	0	0	0.0166667	0	0	0
	Clic5	0.00689655	0.0136508	0.0111111	0.115385	0	0	0	0	0	0.0175926	0	0	0	0	0	0	0	0	0	0	0	0	0	0	0	0	0	0	0	0	0.00359718	0	0	0.00398848	0.00819527	0.00317942	0.00532574	0.00253777	0.00369701	0.00361184	0.00531659	0.00457539	0.0139604	0.00121707	0.00895826	0.00679791	0.0128828	0.00550154
	Lama3	0	0	0	0	0	0	0	0.0625	0	0	0	0	0	0	0	0	0	0	0	0.01546	0	0	0	0	0	0	0	0	0	0	0.0169421	0.00315195	0.0190048	0	0.00236774	0.0158344	0.0034129	0.0035127	0.00535958	0.00411814	0	0	0	0.00338983	0.00780655	0.0177579	0.0152098	0.00495093
	Rtl4	0.0555556	0	0	0.0185185	0	0	0	0	0	0	0	0	0	0	0	0	0	0	0	0	0	0	0	0	0	0	0	0	0	0	0	0	0	0	0	0	0.047619	0	0	0	0	0	0	0.0178571	0	0.0434783	0	0
	Ror1	0	0.00869565	0	0	0	0	0.0125	0.0575796	0.00980392	0.003367	0.00877463	0	0	0	0	0	0	0	0	0	0	0	0	0	0	0.030303	0	0.00961538	0.0138889	0	0.0048077	0.00613695	0.00726726	0.00452821	0.00705823	0.00789403	0.00530815	0.00715563	0.00502517	0.00680391	0.00422699	0.00820089	0.00535802	0.00463828	0.00899899	0.00656422	0.00815084	0.00732643
	Hmga2	0	0	0	0.0139319	0.021164	0.0264957	0	0	0	0	0	0	0	0	0	0	0	0	0	0	0	0	0.0151515	0	0	0	0	0	0	0	0.030303	0.0119048	0	0.0512821	0	0	0.0444444	0.0875	0.025641	0	0	0	0.00961538	0	0.0142857	0	0	0
	Atp2b4	0	0	0	0	0	0	0	0	0.0277778	0	0	0	0	0	0	0.05	0	0.0119048	0	0.00571429	0.0138889	0.0111111	0	0	0.06	0	0	0.0454545	0	0	0.0034965	0.00888594	0.00238949	0.0021952	0.0101579	0.00802313	0.0070948	0.00859715	0.00663206	0.0186068	0.0088459	0.0326754	0.00592105	0.00344876	0.0161905	0.00693481	0.00590037	0.00376578
	Btbd11	0	0	0	0	0.0175238	0	0	0	0	0	0.0579545	0	0	0	0	0.0274725	0	0	0.0075188	0	0	0	0.00534759	0	0.00164204	0.00310559	0	0	0	0	0.00540778	0.00713385	0.00592685	0.00572023	0.0069513	0.00703995	0.00442157	0.00640024	0.00507321	0.00638866	0.00862446	0.00334618	0.0045585	0.0055131	0.00874159	0.00475446	0.00503396	0.00794826
	Klhl1	0	0	0	0	0	0	0	0	0	0	0.0357143	0	0	0	0	0	0	0	0	0	0.0156334	0	0	0.00549451	0	0	0	0	0.0111111	0	0.0071957	0.00489501	0.00480776	0.00338671	0.00809471	0.00388175	0.00603151	0.00520419	0.00434611	0.00312117	0.0043022	0.00527297	0.00359683	0.00484318	0.00692006	0.002329	0.00520808	0.0062703
	Prkg1	0	0	0	0	0	0.00833333	0	0	0	0	0	0	0	0	0.0222222	0	0	0	0.00549451	0.0075188	0	0	0	0	0	0	0	0	0.0416667	0	0.00575249	0.00428514	0.00560565	0.0056427	0.00149854	0.00369551	0.00535676	0.0029335	0.00300528	0.00785436	0.00724344	0.00693446	0.00998469	0.00641279	0.001692	0.0116785	0.00546499	0.00612292
	Mylk3	0.00636364	0.010989	0	0	0	0	0	0	0	0.0285714	0.00384615	0	0	0.00529101	0	0.166667	0	0.0208333	0.0208333	0.0197531	0	0.0192308	0.00757576	0	0	0.0133482	0	0.00930233	0.003861	0.00877193	0.00446429	0.0229207	0	0.00795387	0.0067011	0.0208466	0.0154799	0.004	0.0119793	0.0196078	0.00757576	0.0121616	0.0115415	0	0.00208333	0	0	0
	Hoxc4	0	0	0.0555556	0.0499465	0.0265359	0.0102588	0.030303	0	0.00980392	0	0	0	0	0	0.00699301	0	0	0	0.0204082	0.0185185	0	0	0.0222222	0.0217391	0	0	0	0	0	0	0	0	0	0	0	0	0	0	0	0	0	0	0	0	0	0	0	0
	Kcnc1	0	0	0.00980392	0	0	0	0	0	0.00714286	0.00617284	0.0116342	0	0	0.00480769	0.00714286	0.0138889	0	0	0.0541126	0.00952381	0.0234926	0.005	0	0	0	0	0.00699301	0	0	0	0.00460242	0.00308279	0.0038653	0.00382781	0.00482801	0.00468465	0.0193144	0.00557292	0.0029082	0.0219612	0.00814242	0.00395373	0.029189	0.0279345	0.0118787	0.0165717	0.00717272	0.00902015
	Slc47a1	0.0075188	0	0	0	0	0	0.00714286	0.0102041	0	0	0	0.00657895	0	0	0	0.00383142	0.00833333	0	0.0172414	0	0.0357143	0	0	0	0	0	0	0	0	0	0	0.0107778	0	0.00666667	0	0.00512821	0.00587121	0.0102831	0.00954301	0	0.00699301	0.00925926	0.0295139	0	0	0.00983982	0.003125	0.00248139
	Camk2a	0.01	0.0277778	0	0	0.00529101	0.0190476	0	0	0	0	0	0.00694444	0	0.00949495	0.00649351	0	0.005	0.00431034	0.0256631	0.00308642	0.00571429	0	0	0	0	0	0	0.0227273	0	0	0.00320513	0	0.00694444	0.00892857	0.00854701	0	0.0138889	0.00863679	0.00617284	0.00322581	0.0104167	0.00478469	0.0194444	0.0078125	0	0	0.00594177	0.007289
	Pcdh7	0	0	0.0125	0	0	0	0	0	0	0	0	0	0	0	0	0	0	0	0	0	0.00259826	0.00238509	0.00238095	0.00411184	0.00740621	0.0135281	0.00448232	0.00993835	0	0.00660282	0.00468639	0.00345971	0.00852528	0.00513447	0.00874479	0.00781738	0.00668034	0.00171534	0.00504487	0.00733345	0.00542742	0.00887066	0.00444764	0.00968118	0.00374583	0.00430674	0.00566453	0.00315568
	Nuak2	0.0124449	0.00571429	0	0	0	0	0	0.0321545	0.0143914	0.0196078	0	0.00680272	0.00833333	0	0	0	0.0729167	0.0508523	0.0351852	0.043742	0	0.0211111	0	0.025641	0	0	0	0	0	0	0.00531047	0.010625	0	0	0.0181135	0.0104051	0.00160256	0.0121735	0.00480769	0.00215054	0.0155325	0.00454545	0.0110709	0.00350877	0.00587168	0.00738303	0	0.00309598
	Sema3d	0	0	0.0075188	0	0	0	0	0	0	0.00641026	0	0.0204082	0	0	0	0	0.0256173	0	0.0333333	0.00833333	0.04	0	0	0	0	0	0.0159222	0.0257937	0	0.0384615	0.00443596	0.00965281	0.00589563	0.00607657	0.00646164	0.0111969	0.0043964	0.00424872	0.0050557	0.00510779	0.0057926	0.00718548	0.0111472	0.00326087	0.00607316	0.014839	0.00233269	0.0142335
	Trnp1	0.00625	0	0.00724638	0.01	0.00694444	0	0	0	0	0	0	0.0104167	0.0238095	0	0.025	0	0	0	0.0119658	0	0	0	0.00833333	0	0.0119658	0.00826446	0	0	0	0	0.0101448	0.00666667	0.00416667	0.00976801	0	0.00210526	0	0	0.00390572	0.00292398	0.00520833	0.00444444	0	0.0026455	0.00581147	0	0.0122341	0.00543478
	Pgf	0	0.0192308	0.00854701	0.00769231	0	0	0	0	0	0	0	0	0	0.00653595	0.0042735	0.0231729	0.0162815	0	0	0.00955711	0	0	0	0	0	0	0	0	0	0	0.0555556	0	0	0	0	0	0	0	0	0	0	0	0	0	0	0	0	0
	Wnt9a	0.00980392	0.0157895	0	0.023976	0	0.0348485	0	0	0.00793651	0	0.008	0.0288462	0	0.00396825	0	0	0.043648	0.0777778	0.0465812	0	0	0	0	0	0	0	0	0	0.05	0	0.00583051	0.00588429	0.00283317	0.00265207	0.00194633	0.0058337	0.00550152	0.0060811	0.00338367	0.01897	0.00317355	0.00476856	0.00657622	0.0192107	0.00211405	0.0041655	0.0182702	0.0184499
	Id1	0	0	0.0187166	0	0.011655	0.0150376	0	0	0.0212515	0.00793651	0.02	0	0	0.0111111	0	0	0.010989	0	0	0	0	0	0	0	0.0345029	0.0645833	0.0339869	0.00909091	0	0	0	0	0.0833333	0	0	0	0	0	0	0	0	0	0	0	0	0	0	0
	Myl1	0.00840336	0	0	0.0258715	0.0444444	0	0	0	0	0.0217803	0	0.0181818	0	0	0	0.0113636	0.00555556	0	0	0	0.0147059	0	0	0.0294118	0	0	0.40625	0	0	0	0.00161031	0	0.0214286	0	0	0	0.00114943	0.0021645	0	0.00854701	0	0.00834652	0.00699301	0.00201613	0.0155878	0.0204082	0.00392157	0
	Hat1	0	0	0	0.0196078	0	0.0176923	0	0.0178571	0.00680272	0	0	0	0	0	0	0	0	0.00694444	0	0	0	0	0	0	0	0	0	0	0	0	0	0.0555556	0	0.0294118	0	0.0714286	0	0	0	0	0	0	0	0	0	0	0	0
	Pcdha9	0	0	0	0	0	0.01	0	0	0	0	0	0	0.0125	0	0	0	0	0	0	0	0.00735931	0.00147059	0.00822511	0.00956938	0.0136364	0.0030303	0.0055678	0.00855615	0.0037037	0.0069378	0.00521455	0.00497151	0.00510278	0.00202197	0.00235039	0.00949678	0.00923908	0.00338329	0.00710725	0.00694862	0.00378261	0.00651189	0.0046082	0.00481422	0.00559606	0.00235311	0.00622077	0.00359095
	Plxna1	0.0209524	0.0209235	0	0	0.00520833	0.00378788	0	0.0142857	0	0.00416667	0.0166667	0.0285714	0.00595238	0	0	0.0904762	0	0.00714286	0.0082713	0	0	0	0	0	0	0	0	0.0277778	0	0	0	0.00271739	0.0115132	0.00295858	0.0180647	0.00547619	0	0	0.00811688	0.00520833	0.00206612	0	0.00222222	0.00512821	0	0.00192308	0	0
	Depdc7	0.139278	0.00625	0.0785931	0.00806452	0	0	0	0	0	0	0	0	0	0.00961538	0.00694444	0	0.0119048	0	0	0	0	0.0333333	0	0	0	0	0	0	0	0	0.00185185	0.00529003	0.00173611	0.00606562	0	0	0.00347222	0.00369089	0.0129191	0.00403226	0.00366399	0.00809717	0.00235294	0.00466667	0.00470034	0.00354658	0.00175439	0.00607743
	Npy	0.00793651	0	0	0.03125	0.00757576	0.0214286	0.00793651	0	0.0125	0	0	0	0	0.00985222	0	0	0.00769231	0	0	0	0	0	0	0	0	0	0	0	0	0	0	0	0	0	0.015625	0.0588235	0	0	0	0	0.0125	0	0	0	0	0	0.0185185	0
	Kcng2	0	0	0	0	0.00462963	0.00595238	0.00694444	0	0	0	0.0078125	0	0	0	0	0	0	0	0	0	0	0	0	0	0	0	0	0	0	0	0.00702146	0.0129087	0.00339556	0.00252469	0.000892857	0.00301876	0.00275817	0.0135845	0.00648828	0.00430109	0.000992063	0.00456669	0.00471283	0.00664062	0.00766227	0.00238453	0.00792773	0.00732561
	Thumpd3	0	0	0	0	0	0	0.0454545	0	0.00793651	0	0	0	0.0147059	0.0119048	0.0147059	0.00206612	0	0.0047619	0	0	0	0	0	0	0	0	0	0	0	0	0	0	0	0.0138889	0	0	0	0	0	0	0	0.02	0	0	0	0	0	0.0833333
	3425401B19Rik	0.00555556	0	0	0.00434783	0	0	0.015625	0	0	0	0.00753512	0.0478627	0	0	0	0.0209704	0	0.00892857	0	0.00571429	0	0.0459957	0.0813492	0	0.181319	0	0	0	0	0	0.00444906	0.00412707	0.00545134	0.00387395	0.00555556	0.000833333	0.00752257	0.00465391	0.00488099	0.001998	0.0131731	0.00746882	0.00513066	0.00506517	0.00381803	0.00345088	0.00469792	0.00516129
	Kif13a	0	0	0.00793651	0	0	0.00869565	0	0	0	0	0.00571429	0	0.00971621	0.00320513	0	0.020098	0.0740741	0.0416667	0.020202	0	0	0	0	0	0	0	0	0	0	0	0	0	0	0	0	0.0454545	0	0	0	0	0	0	0	0	0	0	0	0
	Barhl2	0	0	0	0	0.00833333	0	0	0	0	0	0.0078125	0	0	0	0	0	0	0	0	0.0125	0	0	0	0.0250305	0	0.0151515	0	0	0	0	0	0	0	0	0	0	0	0	0.0133333	0	0	0	0	0.037037	0	0.0392157	0	0
	Insc	0	0.0124224	0	0	0	0	0	0	0	0	0.0169553	0.010101	0	0	0.0269986	0	0.0238095	0	0	0	0.0333333	0	0	0	0	0	0	0	0	0	0.00525216	0.00638124	0.00696391	0	0.0108729	0.00561143	0.00136612	0.0085994	0.00521903	0.00457726	0.00814536	0.00194805	0.00494208	0.00599968	0.00367647	0.00214947	0.00517653	0.00134953
	Lrrk2	0.0181818	0	0	0	0	0.0133333	0	0	0.0119048	0	0.121528	0.0857143	0	0	0	0	0	0	0	0	0	0	0.015625	0.0222222	0	0	0	0	0	0	0	0	0	0	0	0	0	0	0	0	0	0	0	0	0	0	0	0
	Mvp	0.0117424	0	0.0590829	0.0335578	0.0111111	0	0	0.0138889	0	0	0.0361111	0.0166667	0.0234827	0.0282671	0	0.00925926	0	0	0	0.0138186	0	0	0.02	0	0	0	0	0	0	0	0.00355835	0.00311166	0	0.00404027	0.00264833	0	0.00684498	0.00324675	0.00427191	0.00458898	0.000841751	0.00553775	0.0121586	0.00396825	0.00272331	0.00593329	0.00634921	0.00593591
	Phc1	0	0.0138889	0	0	0	0	0	0	0.0075188	0	0	0.0163477	0	0	0.0222222	0	0.0563492	0.0133482	0.0260044	0.0384615	0	0	0	0	0	0	0	0	0	0	0	0	0	0	0	0.0047619	0	0	0	0	0	0.00854701	0	0	0	0	0	0
	Lgals9	0	0.0047619	0	0	0	0	0	0	0	0.0333333	0	0	0	0	0	0	0	0.0153846	0	0	0	0	0	0	0	0	0	0	0	0	0.00543478	0	0.00192308	0	0.00702948	0.00551355	0.00367647	0.00959064	0.00235294	0.00460859	0.00488095	0	0.00326797	0.00309598	0.00915873	0.00144928	0.00736304	0.00509895
	Fyco1	0	0	0	0.00549451	0	0	0	0	0	0.00877193	0	0	0	0	0	0.00529101	0	0.0141093	0	0	0.0416667	0.0416667	0	0	0	0	0	0	0	0	0.00915059	0	0.00625	0.0109383	0	0.00512821	0	0.0110399	0	0.00939394	0	0	0	0.003367	0.00912229	0.00396825	0.0552885	0.00416667
	Kras	0	0.012987	0	0.011544	0.0107527	0	0	0.0393939	0	0	0	0	0	0.00806452	0	0	0	0	0.013859	0	0	0	0	0	0	0	0	0.05	0	0	0	0.0373271	0.00378788	0	0	0	0	0	0	0	0	0	0	0	0	0	0	0
	Bicc1	0	0	0	0.00980392	0.0185185	0.0138889	0.00740741	0.00833333	0.0204849	0	0.00446429	0	0	0.00568182	0	0.0163265	0.00584795	0	0	0	0	0	0	0	0	0	0	0	0	0	0.0039045	0.00887437	0.00525913	0.00375815	0.00666337	0.0109382	0.0057591	0.000861313	0.0151217	0.00315374	0.00587832	0.00502291	0.00576935	0.00679512	0.0053659	0.0100197	0.0044544	0.00783911
	Tmem43	0.00420168	0.0191946	0	0	0	0	0	0.0147059	0.0513709	0.0406735	0.0215909	0	0	0.0123792	0	0.00384615	0	0	0.00649351	0.00694444	0	0	0	0	0	0	0	0	0	0	0.00208333	0	0.0125847	0	0.00757576	0.00892857	0.0135123	0.015625	0.012987	0	0	0	0	0	0.00900058	0.0179487	0.00478469	0
	Tmem42	0	0	0	0	0	0	0	0.0333333	0.0222222	0	0.0113636	0	0	0	0	0	0.0102041	0.0185185	0	0.00892857	0.0588235	0.0692641	0.0185185	0.0345238	0.0333333	0.0333333	0	0	0	0	0	0	0	0	0	0	0	0	0	0.0333333	0.0238095	0	0	0	0	0	0	0
	Glt28d2	0.0168651	0	0	0.00769231	0	0	0	0	0	0	0	0.00446429	0	0	0	0	0	0	0	0	0	0	0	0.0131579	0.0279605	0.0907937	0.0784615	0.0563505	0.0854545	0.030303	0.00448408	0.00206612	0.00549451	0.00944817	0.00435038	0.00384615	0.00433673	0.00627804	0.001287	0.00802846	0.0015528	0.0042735	0	0.00802139	0.00564033	0.00529797	0.00485313	0.00586475
	Sqor	0.0333333	0	0	0	0.0458937	0.0218799	0.0588235	0	0.00925926	0	0	0	0.00833333	0	0	0.0769231	0.0178571	0	0	0	0	0	0	0	0	0	0	0	0	0	0.00365808	0.0144144	0.00317146	0.0445047	0.00137363	0.00210804	0	0.00280112	0.00448214	0.00259259	0.0047619	0.00693903	0.00312859	0.00961538	0.00441684	0	0.00363523	0.00412913
	Ano9	0	0	0	0	0	0	0	0.0102632	0	0.05	0	0	0.0208333	0.05	0	0	0	0	0.0111111	0	0.0909091	0	0	0	0	0	0	0	0	0	0	0.00555556	0	0.00213675	0.00884615	0.00280112	0	0.0128151	0.0026455	0	0.00162338	0	0.00263505	0.0148088	0.00197628	0.00328947	0.00241546	0.0104167
	Rhox8	0	0	0	0.031746	0.015625	0	0	0	0	0	0	0	0	0	0	0.025	0	0	0	0	0	0	0	0	0	0	0	0	0	0	0.125	0	0	0	0	0	0	0	0	0	0	0	0	0	0	0	0	0
	Fbxo15	0	0	0.00714286	0.00444444	0	0.0144928	0	0.00666667	0	0	0	0	0	0	0	0	0	0	0.00625	0	0	0	0	0	0	0	0.0196078	0	0	0	0.00703047	0.00833333	0.00353794	0.00114416	0.00403154	0.00172563	0.00599743	0.00450381	0.0133899	0.00276052	0.00101626	0.00258799	0.00531458	0.0100868	0.00328947	0.00305852	0.00673885	0.00391114
	Pla1a	0	0	0	0.025641	0	0	0.010989	0.00324675	0	0	0	0	0	0.00574713	0.00595238	0.0555556	0	0	0.00757576	0.0133333	0.0227273	0	0	0.037037	0.030303	0	0	0.0357143	0	0	0.00574074	0.00257956	0	0.00443372	0	0.00984325	0.0171079	0	0.00671296	0.0115212	0	0.0297619	0.00328947	0.011226	0.00682747	0.00617284	0.00719635	0.00759163
	Lypd6	0.0357143	0	0	0	0	0	0	0	0	0	0.0253242	0.0106061	0	0	0	0.00735294	0.00740741	0.0105263	0.0104167	0	0.0333333	0	0	0	0	0	0	0	0	0	0.00593829	0.00360551	0.00770052	0.00435353	0.00642241	0.00334305	0.0131156	0.0047679	0.004534	0.00926552	0.00323787	0.00452342	0.00560427	0.00984372	0.0035815	0.0109031	0.0037132	0.00817183
	Alkal2	0	0	0.0138889	0	0.00588235	0	0	0.0166667	0	0	0.00714286	0.00549451	0	0	0	0.00454545	0.0111111	0.00833333	0.0194805	0.00595238	0	0	0.0155665	0	0.0117647	0	0	0	0	0.0104167	0.0078125	0.0639098	0	0	0.00641026	0	0	0	0	0.0196759	0	0	0	0	0	0	0	0
	Gad1	0	0.0181818	0.00980392	0	0	0.00909091	0.0333333	0	0	0	0.00714286	0	0	0.008	0.0269312	0	0	0	0.0166667	0.0185185	0	0	0	0	0	0	0	0	0	0	0	0	0	0	0.0333333	0	0	0	0	0	0	0.00952381	0	0	0	0	0	0
	Cd55	0	0.0173611	0	0.0138889	0	0	0	0	0.0236111	0	0.0147059	0	0.0104167	0.015873	0	0	0.00595238	0	0	0.0261728	0	0	0	0	0	0	0	0	0	0	0	0	0	0	0	0	0	0	0	0	0	0	0	0	0	0	0	0.0238095
	Gpm6a	0.0645161	0	0	0.0344828	0	0	0	0	0	0	0	0	0	0	0.00555556	0.00833333	0	0	0.0238095	0	0.0256579	0	0.00724638	0	0	0	0	0	0.0365854	0	0.00590583	0.00381415	0.00894531	0.00519808	0.0136776	0.0105211	0.00241296	0.00839588	0.00400745	0.00541064	0.00490463	0.00420159	0.0057924	0.00347385	0.00658475	0.00277229	0.00511306	0.00881694
	Otog	0.132829	0.0139881	0.0125	0	0	0	0	0	0	0	0	0	0	0	0	0	0	0	0	0.0117647	0	0	0	0	0	0	0	0	0.0138889	0.0869565	0	0	0	0	0	0.0384615	0	0.0185185	0	0	0	0	0	0	0	0	0	0
	Slc6a1	0	0.00649351	0.00510204	0.0117647	0	0.266667	0	0.0104167	0.0113636	0	0.0107527	0.00862069	0	0	0	0	0.0131579	0	0.0133333	0.0121252	0.00925926	0	0	0	0	0	0	0	0.0138889	0	0.0066085	0.00306918	0.00543998	0.00625428	0.00538832	0.00514897	0.00378251	0.00312143	0.00420861	0.00402944	0.00494078	0.00319073	0.00638213	0.00373928	0.00432514	0.00538278	0.00867486	0.00421633
	Ppic	0	0	0	0	0.0179894	0	0	0	0	0.0131579	0	0.00537634	0.0217647	0	0	0	0	0	0	0	0	0	0	0	0	0	0	0	0.0833333	0	0.00604575	0	0.00826446	0.0145688	0.00591716	0.0144642	0.0147059	0.00350877	0.00238095	0.00420168	0.0025641	0.00837054	0.00370195	0.00498159	0.00451833	0.00462756	0.00891826	0.00347222
	Psd4	0	0	0	0.00892857	0.0123457	0	0	0	0	0	0	0	0	0.0047619	0.00367647	0	0.0226757	0.0104167	0	0	0	0	0	0	0	0	0	0	0	0	0.00526363	0.00673401	0.00616503	0.00710317	0.0108187	0.00210526	0.00365353	0	0	0.00333333	0.0044582	0	0	0.0199095	0.00185185	0	0.00610142	0.003125
	Ifitm1	0	0.0238095	0	0	0	0	0.0142857	0	0	0	0	0.00793651	0	0.0160256	0.0170068	0	0	0.0138889	0	0	0	0	0	0	0	0	0	0	0	0	0	0	0	0	0	0	0	0	0	0	0	0	0	0	0	0	0	0
	Caskin1	0.0385154	0	0.00416667	0.273215	0	0	0.0166667	0	0	0	0	0.0138889	0	0	0	0.00454545	0	0.00833333	0	0	0	0	0.0555556	0	0.0181818	0	0	0	0	0	0.00424431	0	0	0	0.00646853	0.00448343	0	0.00608519	0	0.00402062	0	0.00560224	0.0105263	0	0	0.00438746	0.0216852	0.00120192
	Podxl2	0.00462963	0.0105263	0.0078125	0	0	0	0.010101	0	0.00333333	0	0	0	0.00480769	0.023908	0	0.00649351	0	0.00980392	0	0	0	0	0	0.0294118	0	0	0	0	0	0	0.00497238	0.00607964	0	0.00670498	0.00238095	0.00488791	0.0103865	0.0025	0	0.00424463	0.00762764	0.0062408	0.00398968	0.00570652	0.00549451	0.00353846	0.00317995	0.0166268
	Esrrg	0	0.0208333	0	0.00555556	0	0	0	0.0251989	0	0	0	0	0	0	0	0	0	0.0222222	0	0	0	0	0	0	0	0	0	0	0	0	0.004748	0.00446911	0.0107568	0.0032693	0.00639856	0.00650219	0.00726342	0.00501748	0.00488287	0.00657453	0.00485319	0.00653863	0.0045362	0.00540602	0.00447975	0.00756289	0.00553843	0.00682487
	Tcf23	0.00833333	0	0	0.00793651	0	0.00925926	0	0.00529101	0	0.0416667	0	0	0	0	0	0	0	0.0148148	0	0.0145833	0	0	0	0	0.05	0	0	0	0	0.0227273	0.00714286	0.00925926	0	0	0	0	0	0	0	0	0	0	0	0	0	0.015625	0	0
	Il3ra	0.00909091	0	0	0.0151515	0	0	0	0.142857	0	0	0	0	0.0363636	0	0.004329	0.00632123	0	0	0	0	0	0	0	0	0	0	0	0	0	0	0	0	0	0	0	0	0	0	0	0	0	0	0	0	0	0	0	0.030303
	Ghr	0	0	0	0	0.0104167	0	0	0.0147059	0.0119048	0	0	0	0	0.0108696	0.00625	0.0125	0.0144928	0.00617284	0	0	0	0	0	0.0185185	0	0	0	0	0	0	0.00423092	0.0143737	0.00671886	0.00956213	0.00459986	0.00250133	0.00531224	0.00398121	0.00691045	0.00537878	0.00657254	0.00195265	0.00408623	0.00671143	0.00349619	0.0138149	0.00779815	0.00585053
	Map7	0	0.0121252	0.0162602	0.00714286	0	0.0250927	0	0	0.0221264	0.00444444	0	0.00641026	0.00862069	0	0.0382653	0.0166667	0	0	0	0.00935065	0	0	0	0	0.0769231	0	0.0333333	0	0	0	0.00519997	0.0086487	0.00717238	0.00585449	0.00539792	0.00365712	0.00898175	0.00726295	0.0051875	0.00756116	0.00607843	0.00894988	0.00857886	0.0118835	0.00907711	0.00797899	0.00611294	0.0197178
	Pdzrn4	0	0	0.003367	0	0	0.0111111	0	0	0.0196154	0	0	0.037037	0	0	0	0.0277778	0	0	0.015873	0.01	0.0119048	0	0	0	0	0	0	0	0	0	0.0114286	0.0205556	0	0.0102041	0.00854701	0	0	0.00657895	0.00961538	0	0	0	0.0104167	0.00625	0.00462963	0	0	0.00543478
	Ccdc69	0	0	0	0	0.00840336	0	0	0	0	0	0	0	0.0075188	0.0288115	0	0	0	0	0	0	0	0.111111	0	0	0	0	0	0	0	0	0.0025713	0.00565344	0.00673691	0.028223	0.000816327	0.0112745	0	0.00666558	0.00459821	0	0.0106275	0.00627706	0.00991702	0.00974598	0.0171241	0.0114424	0.00456504	0.00482207
	Grap2	0	0.0166957	0	0.0238095	0	0	0.0168931	0.0395914	0.0131795	0	0	0	0	0	0	0.00925926	0	0	0.00666667	0.00588235	0	0	0	0	0	0.00649351	0	0.0277778	0	0	0.00326797	0.00692308	0.00189394	0.00485288	0	0.00317617	0.0263158	0.00210317	0.00406665	0.00767263	0.00229885	0.00451411	0.00631633	0.00827529	0.00114943	0.0027027	0.0105832	0.00544431
	Gna15	0.0181818	0	0.00480769	0	0	0.0117647	0	0	0.00980392	0.015	0.0277778	0	0.00769231	0	0	0.0185185	0	0	0	0	0	0	0	0	0	0	0	0.0435606	0.0227273	0	0.00514372	0	0	0	0.00546053	0.0031746	0.0117899	0.00238095	0.00591777	0.00178253	0.00428571	0.00615174	0.00153846	0.00173611	0.00437841	0	0	0.00505051
	Gatsl3	0.00840336	0.0261438	0	0	0.00649351	0.00454545	0.00595238	0.00505051	0.0142857	0	0.00925926	0	0.0166667	0.00980392	0.0078125	0.00462963	0.00625	0.012987	0.00916573	0	0	0	0	0	0	0	0	0	0	0	0	0	0	0	0	0	0.015873	0	0	0	0	0.0740741	0	0	0	0	0	0
	Rimklb	0	0	0	0	0	0.0566729	0.0178571	0.0413119	0.0133333	0	0	0	0	0	0	0	0.0235746	0.00694444	0.00505051	0	0	0	0	0	0.0277778	0	0	0	0.0238095	0	0.00785835	0.00347688	0.00365079	0.00454545	0.00700691	0	0	0	0.00356125	0.00190476	0.00730942	0.00779065	0.00420106	0.00789474	0.00905912	0.00116144	0.00784638	0.00502243
	Calcoco2	0.00529101	0	0.0117647	0	0	0	0	0	0.0138889	0	0	0.0222222	0	0.037037	0	0.00595238	0	0	0	0	0	0	0	0	0	0	0	0	0	0	0.00694444	0.0147955	0	0.025	0.00735294	0.0338135	0	0	0	0.00240385	0.00694444	0	0	0	0.00357143	0.00617284	0	0
	Kcnd3	0	0.0047619	0.0111111	0.0277146	0	0.010961	0	0	0	0.00492611	0.0078125	0.0037594	0	0	0.00833333	0	0.02	0	0	0.0138889	0.0192901	0	0.0183532	0.0238095	0.0356333	0.0353721	0	0	0	0	0.00419037	0.00458485	0.00623505	0.00348441	0.00713403	0.00567492	0.00528414	0.00541114	0.00707793	0.00440597	0.00454546	0.00369608	0.00598114	0.00459479	0.00604473	0.00557363	0.00524987	0.00640286
	Ednra	0.0027027	0.0185185	0.0128205	0.025641	0	0.025	0	0	0.00543478	0.003367	0.00666667	0	0	0.0211289	0.00769231	0	0	0	0	0	0	0	0	0	0	0	0	0	0	0	0	0	0.0186782	0.0177249	0.00974359	0.005	0.00446429	0	0.0471668	0.0287364	0.0185185	0.011491	0.00595238	0	0.00277778	0	0.00595238	0
	Nanos1	0.0266667	0.0045045	0.0357143	0	0	0	0	0	0	0	0	0	0.015625	0	0	0	0.0230769	0.037037	0.00555556	0.00555556	0.00719665	0.00320513	0.00603175	0	0.00895893	0.00490196	0.0117647	0	0	0	0	0	0	0	0	0	0	0	0	0	0	0	0	0	0	0	0	0
	Vsnl1	0.00909091	0	0.00909091	0.00666667	0	0	0	0.01	0.0333333	0	0	0	0	0.0185185	0.0147059	0	0.0144928	0	0	0	0	0	0	0.0740741	0	0	0	0.0133333	0	0	0.00596247	0.00496699	0.00660028	0.00870677	0.00768876	0.00602433	0.00393827	0.00758821	0.00421225	0.00474086	0.00248069	0.00471642	0.00452037	0.0036164	0.00147783	0.00248538	0	0.00754122
	Des	0	0.0301587	0	0	0	0	0.0131579	0	0	0.01	0.00588235	0	0.0166667	0	0	0.0198537	0	0	0.00909091	0	0.0142857	0	0	0	0	0	0.0263158	0.0175613	0.0266667	0	0	0	0	0	0	0	0	0.02	0	0.00806452	0	0	0	0.00714286	0	0.0213636	0.0398601	0
	Kbtbd11	0.0587798	0.00505051	0	0	0	0.00454545	0.00534759	0.00480769	0	0	0	0.0106512	0.0166066	0.00271739	0.00935374	0.00308642	0	0	0	0	0.227273	0	0	0	0	0	0	0.047619	0.0879953	0	0.00980511	0.00430916	0.0047557	0.00827363	0.0302083	0.00589963	0.00272419	0.0116863	0.00752128	0.0603218	0.0064003	0.0228696	0.00490926	0.00666914	0.00653813	0.0194863	0.00215781	0.0269501
	Slc38a4	0.0202206	0.00735294	0.037037	0	0	0	0	0	0	0	0	0	0	0	0.0199176	0	0.02	0.00740741	0	0	0	0	0	0	0	0	0	0	0	0	0.000835422	0.0126341	0.0036554	0.00328287	0.0105424	0.00662514	0.00549297	0.00851859	0.00778756	0.00840604	0.00216947	0.00393954	0.00869083	0.00620372	0.00308708	0.0069132	0.00442871	0.00666341
	Ece1	0	0	0	0	0	0	0	0	0.0517507	0.0501068	0.1004	0	0	0	0	0	0	0	0.00925926	0	0.0526316	0	0	0	0.0703463	0	0	0	0	0	0.00338274	0.00725757	0.00420555	0.00796797	0.00991329	0.00469787	0.0043382	0.00748565	0.00196429	0.00658506	0.00594501	0.00548148	0.0083571	0.00584965	0.0186183	0.0037946	0.00359023	0.00656053
	Aff2	0	0.03125	0	0	0	0	0	0	0	0.00854701	0	0.0625	0	0	0	0	0	0	0.0185185	0.0138889	0	0	0	0	0	0	0	0.00833333	0	0	0.00578407	0.00362716	0.00540243	0.00989901	0.00597657	0.00537787	0.00540651	0.00333777	0.00259217	0.00557525	0.00627201	0.0101492	0.00911121	0.00471607	0.00918439	0.00231092	0.00913016	0.00490689
	Nkx2-1	0	0.0102041	0	0	0	0	0	0	0	0	0	0	0	0	0	0.0397059	0	0.0238095	0.0357143	0	0	0	0	0	0	0	0	0	0.05	0	0	0	0	0	0	0	0.0188596	0	0	0	0	0	0	0	0	0	0.037037	0
	Ttyh1	0	0	0	0	0	0	0	0	0	0	0	0	0.00680272	0	0	0	0.008	0	0	0	0	0	0	0	0	0	0.037037	0	0	0	0	0.00694444	0.00510204	0.0107143	0.00526316	0.05	0	0.0104167	0.00833333	0	0	0.00505051	0	0	0.0146199	0	0	0
	Serhl	0	0.00909091	0.0128205	0	0.00446429	0	0.00604575	0	0.00980392	0.0104167	0.0111111	0.0357143	0	0	0.00395257	0	0.00584795	0	0.0106173	0	0	0	0	0	0	0	0	0.0769231	0	0	0	0.00869565	0	0	0	0	0.0238095	0	0.00574713	0.0125	0	0	0	0.00555556	0.0208333	0	0	0
	Ctsa	0	0	0.020202	0	0	0	0	0	0	0	0.00833333	0.0185185	0.0133333	0	0	0	0	0	0.00621118	0	0	0	0	0	0	0.00769231	0	0.0128205	0.00961538	0	0	0	0.037037	0	0	0	0	0	0	0	0	0	0	0.0714286	0	0	0	0
	Ech1	0	0	0	0	0	0.0131579	0.00555556	0	0.0294118	0	0	0.0042735	0	0	0	0	0	0.0111111	0	0	0	0	0	0	0	0	0	0	0	0	0	0	0	0	0	0	0	0	0	0	0	0	0	0	0	0	0	0
	Parva	0.0138889	0	0	0	0.0123457	0.0047619	0	0	0.00526316	0	0	0	0.03125	0	0.00588235	0	0	0.00980392	0.00396825	0	0	0	0	0	0	0.0104167	0	0	0	0	0.0151101	0.00765986	0.00426264	0.00743327	0.00706083	0.00526289	0.00868315	0.00573535	0.00535672	0.00566187	0.00595624	0.00527844	0.00963635	0.00971656	0.0132404	0.00829994	0.00818291	0.00429898
	Dmbx1	0.015625	0	0.0167687	0.00862069	0	0	0	0	0	0.0151515	0	0.0833333	0	0	0	0	0	0	0	0	0	0	0	0	0	0	0	0	0	0	0.000988142	0.00385168	0.0125925	0.00507937	0.0210526	0.0090773	0.0424765	0.0364865	0.00552707	0.00301003	0.0071956	0.00505084	0.00396209	0.0346493	0.00369423	0.00490785	0.00282651	0.0206736
	Pcdh12	0	0	0	0	0.0192029	0.0042735	0	0	0	0	0	0	0	0	0.0102041	0	0	0	0	0.0238095	0.00558025	0.00202429	0.00315476	0.0160027	0	0	0.00849673	0.00404858	0.00725848	0	0	0	0	0	0	0	0	0.00972222	0.00803435	0	0.00892857	0	0	0	0	0	0	0.008
	Col8a2	0.0416667	0	0	0.00740741	0	0.00649351	0.05	0	0	0	0	0.0555556	0	0	0	0.0125	0.0321821	0.025641	0.0125	0	0	0.0625	0	0	0	0	0	0	0.0357143	0	0.00936342	0.00392593	0.00833333	0.0101907	0.00478469	0.0184231	0.00427794	0.00992897	0	0.00181488	0.00238095	0	0.0144073	0.0164022	0.003	0.0232284	0.0125082	0.00852945
	Klhdc8a	0.0198413	0.00925926	0.0047619	0	0	0.00520833	0	0	0.0175439	0.00446429	0.0263158	0.0192308	0.0263158	0.00892857	0.00833333	0.00285714	0.00666667	0	0.00625	0.00909091	0.00694444	0.0113636	0.00555556	0.0185185	0.00714286	0	0.0178571	0.0104167	0.0211931	0.0125	0	0	0.00833333	0	0	0.00833333	0.00333333	0.0105911	0	0	0	0.0137946	0.00966184	0.00555556	0	0.00793651	0.00555556	0.00625
	S1pr1	0	0	0	0	0	0	0.00909091	0.00396825	0	0	0.0189372	0	0	0	0	0	0	0	0	0	0	0	0	0	0	0	0	0	0	0.0277778	0	0	0.0588235	0	0	0	0	0	0.0151515	0	0	0	0	0	0	0	0	0
	Hist1h2bc	0	0.0236111	0	0	0	0.00714286	0	0.0124074	0	0.0173797	0.00625	0	0	0	0	0	0	0	0	0	0	0.016954	0	0.0416667	0	0	0	0	0.04	0.0277778	0	0.00930365	0.0025	0.00641026	0.00241546	0	0.025	0	0	0.00843537	0	0.00362319	0.00378788	0.00824176	0	0.0160714	0.0149886	0.00416667
	Mtss1l	0.00324675	0.0121324	0.00769231	0	0	0.00571429	0	0	0	0	0	0	0.00621118	0	0.00952381	0	0	0	0.00568182	0.00649351	0	0.030303	0.0178571	0	0	0	0	0	0	0	0.00420168	0.0117733	0.03125	0	0.00196078	0	0	0	0	0.0138776	0.00603715	0	0	0.00175439	0.00204082	0.00795322	0	0
	Diaph1	0	0	0.00584795	0	0.0402576	0	0.037037	0	0	0	0.00571429	0.00774045	0	0.00483092	0	0	0	0.00925926	0	0	0	0	0	0	0	0	0	0	0	0.0384615	0.000869565	0.00199959	0.00981461	0.00601114	0.0119383	0.00480487	0.0101122	0.00697399	0.00832265	0.00289999	0.00708304	0.00698837	0.00594128	0.00517887	0.00821211	0.00613991	0.0105474	0.00287356
	Lsm5	0	0	0.00462963	0	0	0.0210526	0.0227273	0	0.0625	0	0	0	0	0	0	0	0	0.0833333	0	0	0	0	0	0	0	0	0	0	0	0	0	0	0	0	0	0	0.0138889	0	0	0	0	0	0	0	0	0	0	0
	Npy1r	0	0	0	0	0	0	0.0119048	0	0	0	0.0196078	0.0383523	0.0107527	0	0	0	0	0.0209032	0.0219298	0	0	0.0357143	0	0	0	0	0.0416667	0	0	0	0.0216021	0	0.00569801	0.00492611	0.00674326	0.012771	0.00320513	0.00240385	0	0.0113636	0.012605	0.00520833	0.00581395	0.0047619	0.0104533	0	0.00917874	0
	Cnn1	0	0	0.0235294	0	0	0	0	0	0.0104167	0	0	0	0.0166667	0	0	0	0.0566494	0	0	0.00985222	0	0	0.06	0.142857	0.15	0.167011	0.136364	0.181985	0.214286	0	0.146429	0.0202206	0.00617284	0.0190909	0	0	0	0	0.0078125	0.012987	0	0	0	0	0.111111	0	0	0
	Alox5	0.015	0	0	0	0	0	0	0	0	0	0.00854701	0.00689655	0.00666667	0	0	0	0	0	0	0	0	0	0	0	0	0	0	0	0	0	0.00630529	0	0	0	0.0158654	0.00657596	0.00404858	0.00866546	0	0.0111111	0	0	0	0.00178571	0.00185185	0.00942373	0	0
	Zfp994	0	0	0	0	0.0151515	0	0	0	0	0.0277778	0	0	0	0	0	0	0	0	0.0166667	0	0	0	0	0	0	0	0	0	0	0	0	0	0	0	0.0357143	0.0185185	0	0	0.0430403	0	0	0	0	0	0	0.015625	0.0113636	0.00806452
	Bspry	0	0	0	0	0.0125	0.037037	0	0	0.0277778	0	0	0	0	0	0	0.0833333	0.0625	0.0822222	0.0395142	0	0	0	0	0	0.0285714	0.0178571	0.015625	0	0.0190632	0	0.00793651	0	0	0.0208333	0.0166667	0.00740741	0	0	0.0138889	0	0	0	0.0264586	0.027027	0	0	0	0.0160634
	Pde8a	0	0	0	0	0	0.00833333	0	0	0.0154348	0	0	0.0108696	0	0	0	0	0	0.0178571	0	0.00606061	0	0	0.0181818	0	0	0	0	0	0	0	0.00734269	0.00326424	0.00327734	0.00257382	0.00419983	0.0054574	0.00508261	0.00744943	0.00585961	0.00645005	0.00679911	0.00464281	0.00392757	0.00314086	0.00785631	0.00386245	0.00563017	0.00584877
	Gria4	0	0	0	0	0	0	0	0	0.015873	0	0.0384615	0	0	0.0196078	0	0	0	0.025641	0	0	0	0	0	0.0289855	0	0	0	0	0	0	0	0	0	0	0	0	0.0333333	0	0	0	0	0	0.0357143	0	0	0	0	0
	Syde2	0	0	0	0	0.339506	0	0	0	0.00649351	0.01	0	0.0175439	0.122585	0.0123457	0	0.00431034	0	0	0.0416667	0.010101	0	0	0.00462963	0	0.00549451	0.0037037	0.048731	0	0.00454545	0	0.00340136	0	0.00649351	0	0.00418357	0	0.00598423	0	0.00398731	0.0119048	0	0	0.00641026	0.00126263	0.00531726	0.00589359	0.00208333	0.00684524
	Ccnb1ip1	0	0	0.0119048	0	0.00595238	0	0	0	0	0	0	0	0	0	0	0	0	0	0	0	0	0	0	0	0	0	0	0	0	0	0.0847222	0	0	0	0	0	0	0	0	0.0117647	0	0	0.0123457	0	0	0.025641	0.0125	0
	Tac2	0	0	0	0	0	0	0	0.0287267	0	0	0	0	0	0	0.00714286	0.0031746	0	0.00293255	0	0	0	0	0	0	0	0	0	0	0	0	0	0	0	0	0	0	0.00806452	0	0	0.0294118	0	0.0645161	0	0	0	0.030303	0	0
	Mpped1	0.0133333	0	0	0.00888889	0.00716846	0	0	0	0	0	0.00877193	0	0.0111111	0.0115283	0	0	0	0	0	0	0	0	0	0	0	0	0	0	0.0666667	0	0.0049062	0.00707407	0.00603318	0.0210728	0.0082653	0.00297619	0.0122024	0.00114286	0.00122549	0.00442177	0.0144374	0.0288571	0.00269638	0.00263835	0.00757576	0.00162602	0.00732199	0
	Osbp2	0.025	0	0.0205075	0	0.0133333	0.0111111	0	0.025	0	0	0	0	0	0	0	0	0.0236111	0	0	0.0185185	0	0	0.00877193	0.0185185	0	0	0	0.0151515	0.030303	0	0.00560082	0.00555788	0.00489333	0.0035461	0.00402434	0.00641497	0.00594181	0.00305568	0.00580705	0.00452501	0.00611526	0.00266848	0.00257808	0.00673573	0.000637755	0.00477308	0.00793325	0.00965479
	Gstm3	0	0.0236923	0	0	0	0	0	0.0128205	0.0119048	0.00595238	0	0	0.0119048	0.00793651	0	0	0	0	0	0	0	0	0	0	0	0	0.0434783	0	0	0	0	0	0	0.0322581	0	0	0	0	0	0	0	0	0.025641	0	0	0	0	0
	Adgrl4	0	0	0	0	0	0	0	0	0	0	0	0	0	0.0178571	0	0.0119048	0	0	0	0.00680272	0	0	0.0435606	0	0	0	0.0131579	0	0	0	0	0	0	0.0192308	0	0	0.015873	0	0	0	0	0	0	0	0	0	0	0
	Rarb	0	0	0	0.00952381	0	0	0	0	0	0	0	0	0	0	0	0.00505051	0	0	0	0	0	0	0	0	0	0	0	0.0263158	0	0	0.0543459	0.00563427	0.00666842	0.00405097	0.00282855	0.00633323	0	0.00513685	0.00757459	0.0112187	0.0131688	0.0151801	0.00409582	0.00134138	0.0152233	0.00642706	0.00496834	0.00731434
	Gyg	0.00980392	0	0.0105263	0	0	0.0129032	0.0245943	0	0	0.00833333	0	0	0	0	0.00645161	0	0	0	0.025	0	0	0	0	0	0	0	0	0	0	0	0	0.0135841	0	0.0047619	0.00862069	0	0.00505051	0	0	0.00694444	0	0.00666667	0	0	0	0	0	0.00811966
	Cacnb4	0.00395257	0.0111111	0	0.00961538	0	0	0.015873	0.00909091	0.00961538	0.025641	0	0.00925926	0.00543478	0	0	0	0	0.00617284	0	0	0	0	0	0	0	0	0	0	0	0	0.00403232	0.0029825	0.00410074	0.00193941	0.00938688	0.00640646	0.00340703	0.0028219	0.00647461	0.0042748	0.00585324	0.00461072	0.00552853	0.00418126	0.00364366	0.0024186	0.00250875	0.0148495
	Lrrc39	0.030303	0.0608974	0	0	0	0.00892857	0	0	0.00694444	0	0	0	0	0.00961538	0	0	0	0	0.0142857	0	0	0	0	0	0.0666667	0	0	0	0	0	0	0	0	0	0	0	0	0	0	0	0	0	0.0257937	0	0.00925926	0	0.0251196	0
	P4ha3	0	0.0480392	0	0	0	0	0	0	0	0	0	0	0	0	0.01	0.04	0.0231481	0	0	0	0	0.0166667	0	0	0	0	0.0131579	0	0	0	0.003367	0.00655201	0.00295858	0.00606061	0.00715951	0.00555556	0	0.0014881	0.00173611	0.0529645	0	0.00932312	0.0037594	0.0391638	0.0183818	0.00967262	0.00420168	0
	Nodal	0	0	0	0.0111235	0	0.00614273	0	0	0	0.0909091	0	0.0613147	0	0	0.00740741	0	0	0.0125	0	0	0	0	0.0555556	0	0	0	0	0	0	0	0	0.00274725	0.00841515	0	0	0.00714286	0.0107519	0	0.00297619	0.00379902	0	0.00956938	0.00210084	0.00456349	0.00826446	0	0	0
	Prickle1	0	0.00512821	0	0	0.0156986	0.0153061	0.00925926	0.00969619	0.00877193	0	0	0	0.00793651	0	0.4	0	0	0.188571	0	0	0	0	0	0	0	0	0	0	0	0	0.00407251	0.00627617	0.00487555	0.00870904	0.00770134	0.00441249	0.008918	0.0051544	0.0040632	0.00442676	0.0050032	0.00572348	0.00331604	0.0054972	0.0102609	0.0190203	0.00346599	0.00779977
	Clec2g	0	0.01	0.00980392	0	0	0	0	0	0.25	0	0	0	0.177778	0	0	0.00793651	0	0	0	0	0	0	0	0	0	0	0	0	0	0	0	0	0.0666667	0.00429336	0.00277778	0	0	0.00757576	0.00522273	0.00842401	0	0	0.003125	0	0.0555556	0	0.11756	0.00895692
	Arl4d	0	0	0	0.01	0	0	0.0104167	0	0	0	0.00694444	0	0.0192308	0	0.00555556	0	0	0.0333333	0	0.0117647	0	0.025	0	0	0	0.136364	0	0	0	0	0	0	0.025641	0	0	0	0	0.0166667	0	0	0	0	0	0	0.0266667	0	0	0
	Sfrp5	0	0.00925926	0.0138249	0	0	0	0	0	0	0	0	0	0	0	0	0.0138889	0	0.0139423	0	0	0	0	0	0	0.00595238	0	0.0197279	0	0	0	0	0	0	0.00543478	0	0.0192308	0	0	0	0	0	0	0	0	0.1	0	0	0.141414
	Vcan	0	0	0	0.0359848	0	0.0132898	0	0.0097561	0	0	0	0	0	0.01	0.00909091	0	0	0	0	0	0	0	0	0	0	0	0	0	0	0	0.0126686	0.00294118	0	0.0119048	0	0	0.00609612	0	0.0113966	0	0.00833333	0.00520833	0.00217865	0.00326797	0	0.00512153	0.00463768	0.00892857
	Gucy1b1	0.00840336	0.0112233	0	0	0	0	0	0	0	0	0	0	0	0	0	0	0	0	0	0.0144928	0	0	0.0277778	0.05	0	0	0	0	0	0	0	0	0.0767157	0	0.0625	0	0	0	0	0	0	0	0.0454545	0.0277778	0	0	0	0
	Cd93	0	0.00357143	0	0	0.0289855	0.0104167	0	0	0.00505051	0	0	0.00438596	0	0	0.25	0	0	0	0	0	0	0.00238095	0.00657895	0	0	0	0	0.018663	0.0905023	0.018206	0	0.0277778	0	0	0	0	0	0	0	0	0	0	0	0	0.0135135	0	0.00854701	0
	Zfp985	0.0151515	0	0.00571429	0.00657895	0.0204082	0.00555556	0.00403226	0	0.0263158	0	0	0	0	0	0	0.0107527	0.00889587	0	0.00330033	0.00722809	0	0.00653595	0.0138889	0	0.112315	0	0.00347222	0.0266667	0	0	0.00964235	0	0.00449881	0.00430301	0.00745178	0.00255326	0.0230882	0	0.00373406	0.00326091	0.0183284	0.00213675	0.00446429	0.00359195	0	0.0121643	0.00137363	0.030721
	Hoxd3	0	0	0	0.0125	0	0	0.00793651	0	0	0	0	0	0	0.0222222	0	0	0	0	0	0	0	0	0	0	0	0	0	0	0	0	0.00262318	0.00792635	0.00730585	0.00224463	0.00601266	0.00499251	0.00410612	0.0084226	0.00619437	0.00999703	0.00478321	0.00485348	0.00166297	0.00593074	0.0037619	0.00707884	0.00194455	0.00543062
	Lexm	0.0364583	0.0408654	0	0	0	0	0	0.0315789	0	0.00416667	0	0	0.0166667	0	0	0	0	0.00483092	0	0.00877193	0	0	0	0	0	0	0	0	0	0	0	0.00666667	0.0104167	0	0	0	0	0	0	0	0	0	0	0	0	0	0	0
	Tcf21	0	0.005	0.0114943	0	0	0.0277778	0	0	0	0.00840336	0	0	0	0	0.00714286	0	0	0	0	0	0	0.00793651	0	0.00980392	0	0	0	0	0	0	0	0	0	0.0148148	0	0	0	0	0	0.0333333	0	0	0	0.012987	0	0	0	0
	Daam2	0.03125	0.0292398	0.0711644	0.0211211	0	0	0	0	0	0	0	0.0104167	0.00925926	0	0.2	0	0	0	0.010989	0	0	0	0	0	0	0	0	0	0.0238095	0	0.00404644	0.00501214	0.0086295	0.00454509	0.0102749	0.00414067	0.00262184	0.00422581	0.00334364	0.00306079	0.00388078	0.00454622	0.00345722	0.00495168	0.0110608	0.00313691	0.00522676	0.00635354
	Dnah8	0	0	0	0	0	0	0	0	0	0	0	0	0	0	0.0238095	0	0.0105263	0	0	0	0	0	0	0	0	0	0	0	0.125	0	0.00320513	0	0	0	0.00503638	0.0034965	0.0133987	0.0113713	0	0	0.00550089	0.00270536	0.0093365	0.0026455	0.00633669	0.00353535	0	0
	Mthfd1	0	0	0.00534759	0.00869565	0	0	0	0	0	0.01443	0.0155263	0.00806452	0.00921659	0	0	0	0.00925926	0.00555556	0	0.021978	0	0	0	0	0	0	0	0	0	0	0.00422353	0.0052082	0	0.00151515	0.0127802	0	0.00912806	0.00385421	0	0.00327267	0.00353475	0.0127036	0.00414386	0.00640673	0.0199386	0.00337838	0.00265816	0.00477991
	Mmp23	0.0625	0	0	0	0	0	0	0.015873	0	0.00869565	0	0.00714286	0	0	0	0.00793651	0	0.00833333	0.0185185	0	0	0	0	0.0117647	0.0461538	0	0	0	0.0277778	0	0	0	0	0	0	0	0	0	0	0	0	0	0	0	0	0	0	0
	Syt1	0	0	0	0	0	0.0450549	0.0638355	0.0306373	0	0.00980392	0	0.0147059	0	0	0	0.0333333	0	0	0	0	0.0277778	0	0	0	0	0	0	0	0.03125	0	0.00284079	0.0112894	0.00329472	0.00465967	0.00540077	0.00693189	0.00889718	0.0030324	0.00551331	0.00634158	0.00200653	0.00361853	0.00401114	0.00707762	0.00446902	0.00719041	0.00351545	0.00576167
	Sorbs2	0	0.00793651	0	0	0.0136566	0	0.0175439	0.00656891	0.0144928	0	0	0	0	0	0	0	0.00757576	0	0	0	0	0	0	0.0185185	0	0	0	0	0	0	0.00703161	0.00560637	0.00441207	0.00548417	0.00277499	0.00527927	0.00424081	0.00532383	0.00386715	0.0047768	0.00389011	0.0054388	0.0038404	0.00398464	0.00415139	0.00444538	0.00454966	0.00654896
	Mei4	0.0208333	0	0	0	0	0	0	0	0	0	0.0208333	0	0	0	0	0	0	0	0	0.0113636	0.0454545	0	0	0	0	0	0	0	0	0	0.00573286	0.005	0.00482734	0.00896853	0.0015873	0.00740741	0.00285714	0.00391112	0.000771605	0.00113379	0.00178253	0.00613268	0.00552189	0.00567766	0.00590181	0.00503288	0.0052038	0.00471014
	Prkcz	0	0.005	0.00892857	0	0	0	0	0	0.0333333	0	0.00804989	0	0	0.00925926	0.00324675	0	0.0153846	0	0	0	0	0.0625	0	0	0	0	0	0	0	0	0	0	0	0	0.0075983	0.00505515	0.0026455	0	0	0.0241047	0.015873	0.0454545	0.0212798	0.0276579	0.0151698	0.0057322	0.0103896	0
	Gabrg2	0	0	0	0	0	0	0.0128205	0.05	0	0	0	0	0.0208333	0	0.037037	0	0	0	0	0.0208333	0	0	0	0	0	0	0	0	0	0	0.00113872	0.00405077	0.0113889	0.0018018	0.0084908	0.0018315	0.00105042	0.00544508	0.00359911	0	0.0125	0	0.0227273	0	0.00460829	0.00189394	0	0.00735294
	Adamts6	0.0178571	0	0	0.026087	0	0	0	0	0	0	0	0	0	0	0	0	0.00735294	0	0	0	0	0	0	0	0	0	0	0	0	0.0526316	0.0515875	0.0154932	0.00284091	0.021978	0.0277778	0.1	0	0.05	0.0042735	0.00694444	0	0	0	0.00307692	0	0	0	0
	Anxa5	0	0.0182292	0.0155075	0	0	0.0222222	0.0166667	0	0.0416667	0	0	0	0.015625	0	0.00735294	0	0.010582	0	0	0	0	0	0	0	0	0.0104167	0	0	0	0	0	0	0	0	0	0	0	0	0	0	0	0	0	0	0	0.125	0	0
	Ppfia4	0	0.0535714	0.0113636	0	0	0.026455	0	0	0	0	0	0.00411523	0	0	0	0	0.00492611	0	0.00571429	0	0	0	0	0	0	0	0.010989	0.0222222	0	0	0.0129833	0.00769231	0.00606061	0.0208333	0	0.00413223	0.0120968	0	0.00571429	0	0	0	0.00584795	0.0111519	0	0	0	0.0125
	Fyb	0.00714286	0.0270468	0	0	0	0	0	0	0	0	0	0	0	0	0	0	0.0166667	0.0198068	0.0123457	0	0	0.00520833	0	0.012987	0	0.0138889	0.0288977	0.00892857	0.017284	0.00452489	0.00266309	0.00682838	0.0127803	0.00375658	0.00552803	0.0111269	0.00463984	0.00478891	0.00566896	0.00114906	0.0062847	0.0029993	0.00114469	0.00368554	0.0103457	0.00679307	0.00740821	0.00973513
	Tfr2	0	0	0	0	0	0	0	0	0	0	0	0	0	0	0	0	0	0	0	0	0	0	0	0	0	0	0	0	0	0	0	0	0	0	0	0	0	0	0	0	0	0	0	0	0	0	0	0
	Rec8	0.010582	0	0	0	0	0	0	0	0	0	0	0.00617284	0	0.0131579	0.0222222	0	0	0	0	0.0142857	0	0	0	0	0	0	0.0238095	0	0	0.0343915	0	0	0	0	0	0	0	0	0	0	0	0	0	0	0	0	0	0
	Tmem132b	0	0	0	0.0138889	0	0	0	0	0	0	0.00584795	0	0.0151515	0	0	0	0	0	0	0	0	0	0	0	0	0	0	0	0	0	0.00528004	0.00562007	0.00511829	0.00343602	0.00674121	0.00783976	0.00340982	0.00786015	0.00348759	0.00369536	0.00514777	0.00364467	0.00336581	0.00534853	0.00647069	0.00630678	0.0122303	0.00613822
	Fanci	0.0119048	0	0	0	0	0	0.0111111	0.03125	0	0.0277778	0	0	0.015873	0	0	0	0	0.0222222	0	0	0	0	0	0	0	0	0	0	0	0	0.00340136	0	0	0.00420168	0	0.0115385	0.00408163	0.00462963	0	0.0037037	0	0	0.00806563	0.0666667	0	0.00649351	0.00649351	0.00925926
	Gkn2	0	0	0.0128395	0.00709939	0	0	0	0.0159544	0	0	0.00793651	0.00769231	0	0.0277778	0	0.0333333	0	0.0157407	0	0	0.0555556	0	0	0	0	0	0	0	0	0	0	0	0	0	0	0	0.0238095	0.0357143	0	0	0	0	0	0.00505051	0	0.015625	0	0
	Klhdc7a	0	0.0174242	0	0	0.00892857	0.00714286	0	0	0	0	0.0128205	0	0	0.0104167	0	0	0	0	0	0	0.00373932	0.00526638	0.00512042	0.00489321	0.00582866	0	0.00542735	0.00307572	0.0188284	0.00552697	0	0	0	0	0	0	0	0	0	0	0	0	0	0	0	0	0	0
	Kcna1	0	0.00925926	0	0	0	0.0206478	0	0	0	0	0	0	0	0	0	0.00980392	0.0078125	0	0	0	0.0101215	0.00411523	0	0	0	0	0	0	0.00595238	0.00777989	0	0	0	0	0	0	0	0	0	0	0	0	0	0	0	0	0	0
	Ccnd3	0.0236533	0	0	0	0	0	0	0	0	0.0037037	0.0392157	0.00962001	0	0	0	0.00714286	0	0	0.0144928	0	0.0416667	0.0277778	0	0	0	0	0.0133333	0	0	0	0	0.0454545	0	0	0	0	0	0	0	0	0	0	0	0	0	0.0833333	0	0
	Grhl3	0.00699301	0	0	0.00460829	0	0.0111111	0	0	0	0	0.0104167	0.0634921	0	0.00420168	0	0	0.00793651	0.0104167	0.0045288	0.00833333	0	0	0	0.0135135	0	0.0192308	0	0	0.0266667	0	0.00793471	0.00325006	0.00550697	0.00693494	0.00668884	0.00606457	0.00789211	0.00777338	0.00869199	0.00612856	0.00678885	0.00119048	0.00706964	0.0027439	0.00438583	0.0101179	0.00488618	0.00164474
	Jph4	0	0.0267677	0.015873	0	0	0.00396825	0	0.0113636	0	0.037037	0	0	0	0	0	0	0	0	0	0	0	0	0	0	0	0	0	0	0	0	0	0	0	0	0	0.0238095	0	0	0.0454545	0	0	0	0	0	0	0	0	0
	Dclk2	0	0	0	0	0	0	0	0.010989	0	0.0125	0	0.0238095	0	0.00961098	0.01	0	0.0169167	0.0189255	0.0104167	0.00680272	0	0	0.00883152	0.0075188	0	0.012987	0	0	0	0	0.00335249	0	0.0223214	0.0118736	0.00147929	0.00656113	0.0472342	0.0184267	0.0013587	0.00452489	0.0031002	0	0.000816993	0	0	0.00462	0.00332633	0.002997
	Scn5a	0	0.00555556	0	0.025	0	0.0142857	0	0.00724638	0.0131579	0	0	0	0.00625	0.0119048	0	0	0	0	0	0	0.0263158	0	0	0.0192308	0	0	0.0454545	0.0477273	0	0	0.0114379	0.0559326	0.0368516	0.0111111	0.0108466	0.0143914	0	0	0.00892857	0.0104167	0	0.00454545	0.00462963	0	0	0	0	0.0625
	Mmp17	0	0.00574713	0.013468	0.0277778	0	0.0153846	0.0208333	0	0	0.0277778	0.0231911	0	0.03125	0	0	0	0	0.00877193	0.003663	0	0	0	0	0	0	0	0	0	0	0	0	0.00987248	0.0047619	0.00483974	0.00396531	0.00464947	0.00669678	0.00833333	0.00826074	0.00714286	0.0344828	0	0.00113122	0.0048047	0.00217865	0.00622605	0.00422899	0.0286194
	Gdpd2	0	0	0	0	0	0	0	0.0285714	0	0	0	0	0	0	0	0	0	0	0	0	0	0	0	0	0	0	0	0	0	0	0	0	0.010989	0.03125	0	0	0	0	0	0	0	0	0.0208333	0.010989	0	0	0	0
	Hpgd	0	0	0	0	0	0	0.05	0	0	0.00793651	0	0.0153257	0.00480769	0.00595238	0.00869565	0	0	0	0	0.010989	0	0	0	0	0	0	0	0	0	0	0	0	0.0263158	0	0	0	0	0	0	0	0	0	0	0	0	0	0	0
	Apln	0	0	0	0	0	0	0.125	0	0	0.0588235	0.0222222	0.047619	0	0	0	0	0.012987	0	0	0.0178571	0	0	0	0	0	0	0	0	0	0	0.00769231	0	0	0.00680272	0.0133812	0.00740741	0	0.00793651	0	0	0.015873	0	0	0.010989	0	0.011544	0.00998464	0
	Col8a1	0	0	0	0	0	0.00534759	0.0113636	0.00833333	0	0	0	0	0.00840336	0	0	0	0.00833333	0.0909091	0	0	0	0	0	0	0	0	0	0	0	0	0.0040004	0.00619296	0.00768256	0.00247485	0.00555066	0.00892061	0.00528616	0.00393877	0.00411212	0.0145682	0.00587534	0.00536175	0.00125553	0.00408848	0.00751521	0.00825532	0.00537153	0.0102445
	Gria2	0.00649351	0.00478469	0	0	0.0047619	0.0277778	0	0	0	0	0	0	0	0	0	0	0.0833333	0.0714286	0	0	0	0	0	0	0	0	0.0252525	0	0	0.0769231	0	0.0238095	0	0	0	0	0.0416667	0	0	0	0	0.0104167	0	0	0	0	0	0
	Shc3	0.0146853	0.00833333	0	0	0	0.00568182	0	0.0047619	0	0	0	0	0	0.0173203	0	0.00454545	0	0.00657895	0.0355556	0.0154915	0	0	0	0	0	0	0	0	0	0	0.00683215	0.00395128	0.00602347	0.00794721	0.00452742	0.00194748	0.00293806	0.00400756	0.00494525	0.00389142	0.0030261	0.00538265	0.00317736	0.00541851	0.00268783	0.00435539	0.0058498	0.0015168
	Tcim	0.0117647	0	0	0	0	0.00974026	0	0	0	0.00714286	0.008	0	0	0	0	0	0.00390625	0.00775194	0.0132898	0.0047619	0.0151515	0	0.00672135	0	0	0.00937892	0.00647858	0	0.0202438	0.00877193	0	0	0	0	0	0	0	0	0	0	0	0	0	0	0	0	0	0
	Cth	0	0.0142857	0.0188816	0.0104167	0	0	0	0	0	0	0	0	0	0	0	0.00555556	0.0105263	0	0	0	0.0454545	0	0	0	0	0	0.03125	0	0.0208333	0	0	0.0146104	0	0	0	0.00617284	0	0	0.00649351	0	0	0	0.00529101	0	0.00980392	0	0.00699301	0
	Qpct	0	0.25	0	0	0	0	0	0.042845	0.0734127	0.111111	0	0	0	0.1	0	0.0183532	0.0526316	0.0163399	0.0178571	0	0	0	0	0	0.0227273	0	0	0	0.0123457	0	0.00723938	0.00659341	0	0.0348095	0	0.0110399	0.00294855	0.000988142	0.00296296	0.00131752	0.0335484	0.0162197	0.0755102	0.00455523	0.00701754	0.0104359	0.00613276	0.00617284
	Dkk2	0	0.0185185	0	0	0	0	0	0.0144928	0	0	0.00757576	0.0225564	0	0	0	0.0185185	0	0	0	0	0.0232804	0	0	0	0	0.00625	0	0	0	0	0.00258764	0.0114763	0.00381735	0.00256497	0.00576147	0.00136229	0.00480775	0.00505119	0.00497058	0.00359768	0.00150966	0.00363988	0.00302114	0.00588809	0.00438408	0.00485491	0.00368151	0.00497135
	Mnd1	0	0	0.0196078	0	0.0383772	0.00892857	0	0	0.0131579	0	0	0	0	0.015625	0.00793651	0.3125	0	0.00925926	0.01	0	0	0	0	0	0	0	0	0	0	0	0.0171638	0	0	0	0	0	0	0	0	0	0	0.00618212	0.0537037	0.0306217	0.0028191	0.00923955	0.00760223	0.0111833
	Kcnh7	0	0.0208333	0.04	0.0666667	0	0.00689655	0.0362227	0.0550759	0	0	0	0	0	0	0	0	0	0	0	0	0	0	0	0	0	0	0	0	0	0	0	0	0	0	0	0	0	0	0	0	0	0	0	0.00555556	0	0	0	0
	Dll4	0	0	0	0	0	0	0	0	0	0	0	0	0	0	0.0131579	0	0	0	0.00793651	0.00534759	0.0144928	0	0	0	0	0	0	0	0	0	0	0	0	0	0.142857	0	0	0	0	0.166667	0	0	0	0	0	0	0	0
	Lmo3	0.010162	0.00537634	0	0	0	0	0.0227273	0	0.0111111	0	0	0	0.0147059	0	0	0.00413223	0.0177249	0	0	0	0	0	0	0	0	0	0	0	0	0	0.00408937	0.00603075	0.00320332	0.00300956	0.00524975	0.00299641	0.00413632	0.00819015	0.00391145	0.00470133	0.00304745	0.00191374	0.00426131	0.00468964	0.00323322	0.0083833	0.00434393	0.00385076
	Celf5	0.00904977	0	0	0.0153846	0.0178571	0	0	0	0	0	0	0	0.015873	0	0	0.0138889	0.00543478	0	0	0.0125313	0	0	0	0	0	0	0	0.0333333	0	0	0.00961538	0.00238095	0.00840336	0.00452489	0	0.012605	0.00277778	0.00347222	0	0	0.015625	0.0014881	0.00662879	0.00510417	0	0.00611559	0.00222222	0.0686651
	Mmel1	0	0.0210526	0.0113636	0.0166667	0.00724638	0	0.131936	0.0169935	0	0	0.00803698	0.0193548	0	0	0	0	0	0.0277778	0	0	0	0	0	0	0	0	0	0	0	0	0.00909091	0.0111111	0	0	0	0.0192308	0.0078125	0.0178571	0.00925926	0	0	0	0.0113636	0.00462963	0	0	0.05	0
	Zfp503	0	0	0	0.00694444	0	0	0	0.047619	0	0	0	0.0125	0	0.0113636	0	0	0	0	0	0	0	0	0	0	0	0	0	0	0	0	0	0.0384615	0	0	0	0	0	0	0	0.125	0	0	0	0	0	0	0	0
	Inhbb	0	0.015873	0	0	0	0	0.00892857	0.0166667	0	0	0	0	0	0	0	0	0	0	0	0	0	0	0.00584795	0	0	0	0	0.0117284	0.00404858	0	0.00454545	0	0.00520833	0.0185185	0.00490196	0.00505051	0	0.00769231	0.0125	0	0.00478469	0	0	0.00607869	0	0.0171911	0	0
	Bid	0	0.00416667	0	0.0416667	0	0	0	0	0.138231	0	0.0178571	0.00383142	0	0	0	0	0.0104167	0	0	0.0147392	0	0	0	0	0	0	0	0	0	0	0.021793	0.00720384	0.00741675	0.00225275	0.00408767	0.000965251	0.00985828	0.00650649	0.00203252	0	0.00739029	0	0.00635176	0.0087828	0.0300135	0.00735394	0.0104874	0.00750842
	Stbd1	0	0	0	0.00877193	0	0	0	0	0.0185185	0	0.00865801	0	0	0	0	0	0	0	0.0201465	0.00909091	0	0	0	0	0	0	0	0	0	0	0	0	0	0	0	0.0119048	0	0	0	0	0.0210526	0	0	0	0.0222222	0	0	0
	Ldoc1	0	0	0.0192308	0.0166667	0	0	0	0	0	0	0	0.0333333	0	0	0	0	0.00641026	0	0	0	0.0170697	0.00641026	0	0	0	0	0	0	0	0	0	0	0	0	0	0	0	0	0	0	0	0	0	0	0	0	0	0
	Hs3st1	0	0	0	0	0.0105263	0.0267857	0	0	0	0	0	0	0	0	0	0	0	0	0.0042735	0	0	0	0	0.025	0	0	0	0	0	0	0.00212003	0.00370218	0.0309724	0.00319298	0.0205836	0.0119751	0.00421733	0.00454833	0.00798788	0.00500632	0.0166353	0.00689033	0.00314386	0.00500133	0.0041958	0.00366863	0.00245337	0.00471684
	Klhl38	0	0	0.0078125	0	0	0	0	0	0	0	0	0	0	0	0.00900901	0.00537634	0	0	0	0.00520833	0	0	0	0	0	0	0.0114943	0	0.0108696	0	0.03125	0	0	0	0	0	0.030303	0	0	0	0	0	0	0	0	0	0	0
	Vcl	0.047619	0.0246914	0.00595238	0.0125	0	0	0.00512821	0.0192308	0	0	0	0	0.00833333	0	0	0.0121528	0.025	0	0.015873	0	0.0113636	0	0.0138889	0	0	0.0147059	0	0	0.0181818	0.0138889	0.0116575	0.00937847	0.00462179	0.00298469	0.00145202	0.00190493	0.00522487	0.00497327	0.00233918	0.00935047	0.00737021	0.00720697	0.0110005	0.00970612	0.00593807	0.00262308	0.00491964	0.00183948
	Adamts2	0.0147059	0	0.00952381	0	0	0	0	0.00549451	0.0166667	0	0.00717593	0.00308642	0.00854701	0.02	0	0	0	0	0.00961538	0.125	0	0	0	0	0	0	0	0	0	0	0	0	0	0.0208333	0	0.0210526	0	0	0	0.015873	0.00840336	0	0	0	0.0384615	0	0	0
	Rex2	0	0	0	0	0	0	0	0	0	0	0	0	0	0.00677102	0.004926	0.00289855	0	0	0	0	0	0	0	0	0	0	0	0	0	0	0	0	0	0.0151515	0	0	0	0	0	0	0	0.00581395	0.0139319	0.00308642	0.00485267	0.0119048	0.00892857	0
	Sdr39u1	0	0	0.0242605	0	0.00666667	0	0	0	0	0	0.0133333	0.0133333	0.00833333	0	0.015873	0	0	0	0.0319444	0	0	0	0	0	0.0588235	0	0	0	0	0	0	0	0	0	0	0	0	0	0	0.0588235	0.05625	0.0526316	0	0	0.0513158	0.0515873	0.0571895	0.0588235
	Zscan4f	0	0	0	0	0	0	0	0	0	0	0	0	0	0	0	0	0	0	0.00714286	0	0	0	0	0	0	0	0	0	0	0	0	0	0	0	0	0	0	0	0	0	0	0	0	0	0	0	0	0
	Gdap1	0	0	0	0.00823214	0.0037319	0	0	0	0.0142857	0	0.00625	0	0	0	0	0	0	0	0	0	0	0.0277778	0	0.0333333	0	0.0263158	0	0	0	0	0	0	0	0.0185185	0	0.0196078	0	0	0.0175439	0	0	0.00925926	0.0119048	0	0	0	0	0
	Tmem88	0	0.0208927	0	0	0	0	0	0	0	0	0	0	0	0.0166667	0	0	0	0	0	0.0105263	0	0	0	0	0	0	0	0.0185185	0	0.047619	0	0	0	0	0	0	0	0	0	0	0	0	0	0	0	0	0	0
	Tlx3	0	0	0.0155462	0.0166667	0.0197279	0	0	0.00952381	0.0117647	0.0184211	0	0	0	0	0	0	0.0160256	0	0.0102041	0.00892857	0	0	0.0615079	0	0	0	0	0.0228833	0	0	0	0	0	0	0	0	0	0	0	0	0	0	0	0	0.0555556	0	0.1	0
	Gstm7	0	0	0	0	0	0.00961538	0	0.0300304	0.0495169	0	0.0178571	0	0	0.0294118	0.00653595	0	0.00892857	0.00529101	0.003663	0	0.03125	0	0	0	0	0	0	0	0	0	0	0	0	0	0	0	0	0	0	0	0	0	0	0	0	0	0	0
	Adap1	0	0	0.00877193	0.0114943	0.00833333	0.0307692	0	0	0	0	0.00588235	0.00617284	0	0	0.0047619	0	0.0111111	0	0.0128581	0.00357143	0	0.0833333	0	0	0	0	0	0	0	0	0.000961538	0.00572889	0.00291343	0.00268514	0.00404328	0.0104167	0.00889441	0.00521485	0.00657784	0.0030303	0.00458589	0.00746005	0.0114614	0.00243711	0.0110424	0.00118203	0.00500827	0.00350848
	Clec1b	0	0.0235591	0	0	0	0	0	0	0.015625	0	0.0126749	0.00769231	0	0	0	0	0	0.1	0	0	0	0	0	0	0	0	0	0	0	0	0.0163758	0.0138889	0	0.00851449	0.116342	0	0.025641	0	0.025	0	0	0	0	0.00505051	0	0	0	0
	Pm20d1	0	0.0833333	0	0	0	0	0	0.025	0	0	0	0	0	0.0240798	0	0	0	0	0.0217391	0.00952381	0	0	0	0	0	0	0	0	0	0	0.0125	0	0	0	0	0.0357143	0	0	0	0	0	0	0	0.0238095	0	0	0	0
	Snrpg	0.0186012	0.00537634	0	0	0.0227273	0	0.0181818	0.0119048	0.0133547	0	0	0	0.00529101	0.0182732	0.0151398	0	0	0	0	0	0	0	0	0	0	0	0	0	0	0	0.00888295	0	0	0	0	0	0	0.0282687	0	0	0.00694444	0	0	0.0104463	0	0	0.00210084	0.00688312
	Prdm12	0	0	0	0	0	0.0131624	0.0108696	0	0	0	0.00584795	0.008	0.00925926	0.0244108	0	0	0.00595238	0.00925926	0	0	0	0.0555556	0	0	0	0	0	0	0	0	0	0	0	0	0.0192308	0.00925926	0	0.0625	0.0277778	0.0194444	0	0.00694444	0.025	0.0185185	0	0	0	0
	Calb2	0.00617284	0	0	0	0.00714286	0	0.00621118	0	0	0.0263605	0.00847701	0.0262377	0.0141439	0.032381	0	0	0	0	0	0	0	0	0.0185185	0	0	0	0	0	0	0	0.00469383	0.00835561	0.00984745	0.0174682	0.00606454	0.00737	0.00798851	0.00857623	0.00242203	0.00578922	0.000919118	0.00474432	0.00694893	0	0.00780747	0.00640433	0.00144928	0.00419388
	Slc32a1	0.003663	0.00714286	0	0	0.0102041	0	0.00574713	0.00764051	0.0355731	0.00694444	0	0.0119048	0	0	0.010989	0	0.00854701	0	0.0111111	0	0	0	0	0	0.025	0	0.0666667	0	0.023976	0	0	0.0300802	0	0	0	0	0.0133053	0	0.0511251	0.058608	0.0075188	0	0	0	0	0	0	0
	Runx3	0	0	0	0	0.0138889	0	0	0	0.0026738	0.00649351	0	0.0111111	0.00892857	0.0117647	0.00534759	0.0213902	0	0	0.0122608	0	0.00653595	0	0	0	0	0	0	0	0.0227273	0	0.00488039	0.00429905	0.00424031	0.00586867	0.0110908	0.00337692	0.00445711	0.0049613	0.01125	0.00756145	0.00960075	0.00496732	0.00447216	0.00547539	0.0046791	0.0118932	0.0199635	0.00456778
	Bmp6	0	0	0.00649351	0.0178571	0	0	0	0	0.0153846	0.00657895	0.0172414	0	0.0142857	0	0.00833333	0	0	0.00621118	0	0.010989	0	0.01	0	0.00555556	0	0	0.0119048	0	0.00505051	0	0.00389623	0.00574958	0.00438803	0.00329028	0.00559697	0.00434686	0.00372061	0.00338656	0.00422358	0.0059796	0.00510029	0.00702515	0.00527159	0.0096545	0.00902936	0.00814994	0.00383978	0.0066674
	Tdh	0	0	0	0.0178571	0.0178571	0.046176	0.0075188	0	0	0.0117647	0	0	0	0	0	0.0625	0.00625	0	0.0208333	0.00735294	0.0125	0	0	0	0	0.00757576	0	0	0	0	0.00384615	0	0.00417391	0.00249804	0.00651557	0.00137174	0	0	0.00540473	0.0164231	0.00505515	0.00439815	0.00416667	0.00494994	0.00173611	0	0.00945455	0.00690964
	Etnk1	0.00595238	0.0078125	0	0	0	0.00584795	0	0	0	0	0.03125	0	0.0113132	0	0	0	0.00714286	0	0.0151654	0.0385512	0	0	0	0	0.0104167	0	0	0	0	0	0.00641026	0.00805692	0.00427632	0.0146032	0	0.00250106	0.00635222	0.0158094	0.000965251	0.000865801	0.00146628	0.0063962	0.00595294	0.00322061	0.014668	0.00447743	0.00761218	0.00151515
	Col25a1	0.0142857	0	0.010101	0	0	0	0	0.0104167	0	0	0	0	0.0105263	0	0	0	0.0208333	0	0	0	0	0	0.0214286	0.0147059	0	0	0	0.00595238	0	0.0164835	0	0.0131579	0	0.0114943	0	0.0357143	0	0	0	0	0	0	0	0	0	0.0289855	0	0
	Dkk3	0.0268267	0.00434783	0	0	0	0	0	0	0	0	0	0.00757576	0	0.00854701	0	0	0	0.00543478	0.00877193	0.00892857	0	0	0	0	0	0	0	0	0	0	0	0	0.0384615	0	0	0	0	0	0.0217391	0	0	0.0571429	0	0	0	0	0	0
	Dnase1l1	0	0	0	0	0	0	0.0178571	0	0	0	0	0	0	0	0	0	0	0	0	0	0	0.25	0	0	0	0	0	0	0	0	0	0	0	0.00591716	0	0	0	0	0	0.0111111	0.0128205	0	0.0613636	0.133929	0.00606061	0.00668016	0.0103175	0
	Amfr	0.00607287	0	0.00322581	0.00714286	0	0	0.0137931	0	0.0305263	0	0	0	0	0	0.01	0	0.00378788	0.00833333	0.00320513	0.0120499	0	0	0	0.015873	0	0	0.00869565	0	0	0	0.00588235	0.00187617	0	0.00911243	0.0102041	0.0112233	0.00420168	0.00396825	0.00416667	0	0.00197628	0.0087719	0.0163889	0.00131579	0.0172781	0.00714286	0	0.0047619
	Cacng6	0	0	0	0	0	0	0	0	0	0.010101	0.00446429	0.00378788	0.0288628	0.030787	0.18287	0.254902	0	0	0	0.0104167	0	0.0236111	0	0	0	0	0.052381	0.0238095	0.0485684	0.0233846	0.0138729	0.00454545	0	0.012987	0	0.00840336	0.00446429	0.00666667	0.0151786	0	0	0.15	0	0	0.00980392	0.00263158	0.00840336	0
	Syt6	0.025641	0.025	0.015625	0	0	0	0	0.075	0.00625	0	0	0	0	0	0.0111111	0	0	0	0	0	0	0	0.0333333	0	0	0	0	0	0	0	0.0108323	0	0.0064826	0	0.00406427	0.00343915	0.0380496	0.0238095	0	0.00714286	0	0	0.004	0.00395257	0.00958751	0.00420168	0.00389864	0.00330113
	Nynrin	0.00621118	0	0	0	0	0.0646617	0.0212885	0	0	0.0199176	0.0166667	0	0	0.0723443	0	0	0	0	0	0	0	0.0416667	0	0	0	0	0	0	0	0.125	0	0.00308642	0.00457516	0.00849983	0.0026455	0.00363078	0.00496599	0	0.01625	0.0029985	0	0.00395257	0	0.0116883	0.00501152	0	0	0.00698529
	Rims2	0	0.0217391	0	0	0.00925926	0	0	0	0	0	0	0	0	0	0.0216667	0.0153846	0	0	0	0	0	0	0	0	0.030303	0	0	0	0	0	0.0082779	0.011639	0.0098109	0.0048931	0.0119755	0.0114233	0.00678222	0.00861201	0.0153431	0.010104	0.012573	0.0108295	0.00288095	0.00183123	0.00292582	0.015424	0.00593235	0.0130767
	Ppp1r14c	0.0104167	0.0106383	0.00555556	0	0	0.0222222	0	0	0.0119048	0.00769231	0	0	0.0138889	0	0	0	0	0	0	0	0.0104167	0	0	0	0	0	0	0.0102632	0	0	0.00364445	0.00194332	0.00116078	0.0104191	0.00202005	0.0041757	0.00280385	0.00945568	0.0054401	0.00334262	0.00823379	0.00615176	0.00380277	0.00800618	0.00408237	0.012825	0.0064072	0.0027909
	Anxa6	0	0	0.0125	0.0185185	0	0	0	0.0235294	0	0	0	0.0162815	0.116667	0	0	0	0	0	0.00935551	0	0	0	0	0.0263158	0	0	0	0	0	0	0.00393719	0.0159598	0.0250406	0.00800145	0.00797258	0.00663716	0.00537214	0.00438095	0.00401013	0.00455563	0.00402661	0.00175439	0.00170068	0.00384278	0.00890805	0.00520833	0.0418747	0.0100574
	Mmp14	0	0	0.0163399	0	0	0	0.00952381	0	0	0	0	0	0	0	0	0	0	0	0.00699301	0.0153846	0	0	0	0	0	0	0	0	0	0	0	0.0208333	0	0.0357143	0	0.00888889	0.0109091	0.0499937	0.0496622	0.0115385	0.0115385	0.0151218	0	0	0	0	0	0.00892857
	Col6a3	0.0142857	0.0174485	0	0	0	0	0.0384615	0	0	0	0.0229885	0.0285714	0	0	0	0	0	0.00854545	0	0.0137931	0	0.0384615	0	0	0	0	0.0227273	0	0	0	0	0.00171643	0.0248599	0.00228833	0.00232011	0.00304122	0.00510204	0.00567529	0.00950538	0.00492492	0.004662	0.00288917	0.0113919	0.00566918	0.00872773	0.013244	0.00593403	0.00158983
	Scn1a	0	0	0	0.0142857	0	0.0625	0	0	0	0	0	0	0	0	0	0	0	0.0363636	0	0	0	0	0	0.0357143	0	0	0.04	0	0	0	0.00881173	0.00293945	0.00637308	0.00150949	0.00367742	0.0031746	0.0091193	0.00541635	0.0017284	0.00773923	0.0056131	0.00338285	0.00303977	0.00354875	0.00378266	0.00407938	0.00408875	0.0103998
	Unc5b	0	0	0	0	0	0	0	0	0.0111111	0.0125	0.0333333	0	0	0	0	0	0	0.0148124	0	0.0166667	0.00411523	0	0	0	0	0.00769231	0.0217391	0	0	0	0.00589863	0.00610352	0.00895896	0.0152533	0.00513949	0.00313349	0.00533887	0.00189637	0.00601851	0.00370392	0.00544672	0.00366963	0.00674693	0.00257955	0.00394068	0.00555617	0.0044146	0.00676667
	Cpne7	0	0	0	0	0.003367	0.00265252	0	0	0.0185796	0	0.0208333	0	0	0	0	0	0	0.00574713	0.0325397	0	0	0	0	0	0	0	0	0.0166667	0.0136566	0	0	0.0047619	0.00480769	0	0	0	0.0030303	0.004	0	0	0.0037037	0.0132887	0.0119048	0.0026455	0	0.00520833	0	0
	Mcrip2	0	0	0	0.00529101	0	0.0598291	0	0	0.0238095	0	0	0.0128205	0.015625	0	0.00446429	0	0.00625	0	0	0	0	0	0	0	0	0	0	0	0	0	0	0	0	0	0	0	0	0	0	0	0	0	0	0	0	0	0	0
	Pdlim5	0.0111111	0.0234375	0	0	0	0.00666667	0	0	0	0	0	0	0	0	0	0	0.0107976	0	0	0	0	0	0	0.0294118	0	0	0	0	0	0	0	0	0	0.010989	0.0104167	0	0	0	0	0	0	0.00847701	0.0238095	0.0107855	0	0.0166667	0.00738477	0.0126748
	Dppa3	0.00793651	0.00747768	0	0.00629098	0.00595238	0	0	0	0	0	0	0	0	0	0	0	0.00555556	0	0	0.0117647	0	0	0	0	0	0	0	0	0	0	0.0666667	0.0153846	0.0119048	0	0	0	0.00529101	0.0224467	0	0	0.118452	0	0	0.0111111	0.0119048	0.017284	0.0130719	0
	Kirrel2	0.0367965	0.0123457	0	0	0	0.00588235	0.00909091	0	0	0	0.015625	0	0	0	0	0	0	0.0111111	0.0168966	0	0.0357143	0	0.0133333	0	0	0	0	0	0	0.0694986	0	0	0	0	0.0588235	0	0	0	0	0	0	0	0	0	0	0	0	0
	Pak6	0	0	0	0	0	0	0	0	0	0	0	0	0.00666667	0	0	0.00918274	0	0.0119048	0	0.00454545	0	0	0	0	0	0	0	0	0	0	0	0	0	0	0	0	0	0	0	0	0	0	0	0	0.025641	0	0	0.0131579
	Ccdc3	0.0125	0	0.0166667	0.0227273	0	0	0	0	0	0	0	0	0	0	0	0.0135135	0	0	0	0.0192308	0.0104167	0	0	0	0.00952381	0.0277778	0	0.025098	0	0	0	0.0119048	0	0	0	0.0080848	0	0.0879985	0.01	0.00621118	0.00740741	0	0	0	0.00492611	0	0	0
	Pdzd4	0	0	0.0166667	0	0	0.025974	0	0	0	0	0.0102041	0	0	0	0	0	0	0.0104167	0.0625	0	0	0.04	0	0	0	0	0	0	0	0	0.000724638	0.00322581	0.0237457	0.00446429	0.0109756	0.0128063	0.00132626	0.0100174	0.0130334	0.00105263	0.00675325	0.00694444	0.014807	0.00137931	0.0402369	0	0.00482815	0.003367
	Mreg	0.0116959	0	0	0	0	0	0	0.00621118	0	0.01	0.0121951	0	0	0	0	0	0	0.00877193	0	0.024	0	0	0	0	0	0	0	0.0606061	0	0	0.003125	0.00956126	0.00612745	0.010471	0.00143754	0.00546066	0.006143	0.00394934	0.00846359	0	0.00344432	0.0092437	0.00315237	0.00930157	0.00484267	0.00642843	0.00816993	0.0109328
	Trpm5	0.0185185	0.00854701	0	0	0.037037	0.0102041	0	0.0111111	0	0.00961538	0	0.00568182	0	0	0.00416667	0	0	0.00543478	0.00769231	0.00357143	0	0	0	0.153846	0	0	0	0	0	0	0.00235294	0.0165772	0.00246305	0.0253059	0.0128205	0	0.0045045	0	0	0.00932401	0.00919154	0.00297619	0.0456044	0.0638624	0.0267857	0.00709617	0.00816247	0
	Dppa5a	0.0138889	0.0285714	0	0.0222222	0	0	0	0	0	0	0	0	0	0.0378307	0.0310245	0.0294118	0	0	0	0	0	0.0144928	0.0151515	0	0	0	0	0	0	0	0	0	0	0	0	0	0	0	0	0	0	0	0	0	0	0	0	0
	Mrc1	0	0	0.0230769	0	0.00862069	0	0.0126603	0.0331493	0	0.0117647	0	0	0	0.00843254	0	0	0	0	0	0	0	0	0	0	0	0	0	0	0	0	0.00689223	0.00246914	0.00198413	0.0015361	0	0	0.00452489	0.00310124	0.00362319	0.00197628	0.00205761	0.0082295	0	0.0101585	0.00277778	0.00618961	0.00202429	0
	Cdh1	0.00520833	0	0.0228205	0.0222332	0.0151515	0	0	0	0.00869565	0	0	0	0	0.00529101	0.00645161	0	0	0	0.00537634	0.00248139	0	0	0	0	0	0	0	0.0185185	0.0138889	0	0	0	0	0	0	0.00862069	0.00735294	0	0.03	0	0	0.0392157	0.0138889	0	0	0	0	0
	Dsp	0	0	0	0.0159014	0.00425532	0	0	0	0.252473	0.00724638	0	0	0	0	0	0	0.00892857	0	0	0	0	0.037037	0	0	0	0.0181818	0	0.0227273	0	0	0.0102205	0.00217936	0	0.00598291	0	0.00459627	0.00667096	0.00706301	0.00497685	0.00260504	0.00496032	0.00609354	0.0133333	0.0026738	0.0064321	0.0143809	0	0.0040619
	Osbpl5	0	0	0	0	0	0	0	0	0	0	0.00757576	0.00520833	0	0	0	0.00793651	0	0	0.00757576	0	0.0196154	0.0192308	0	0.0232684	0.0104167	0	0	0	0	0	0.00247304	0.00320245	0.00685261	0.00313784	0.0110168	0.014318	0.00161909	0.00469158	0.00420507	0.00427978	0.00712279	0.00296368	0.000920903	0.00435834	0	0.00480588	0.00685949	0.00499684
	Chst2	0	0	0.00909091	0	0.0119048	0	0	0.046131	0	0.030303	0	0	0.0166667	0	0	0.0512821	0	0	0	0	0	0	0.00714286	0	0	0.0294118	0	0	0	0	0	0	0.125	0	0	0	0	0	0	0	0	0	0	0	0	0	0	0
	Tns2	0	0.00833333	0.00724638	0.0128968	0.00431034	0	0	0	0.0105911	0.00617284	0.00510204	0	0.00416667	0.0140909	0.00641026	0	0.0137649	0.00549451	0	0	0	0	0	0	0.0512821	0	0	0	0	0	0	0	0	0	0	0	0	0	0	0.0119048	0.0078125	0	0	0.00520833	0.008	0	0	0
	Adamts20	0.00510204	0.0164193	0	0.0125	0	0.025	0	0	0	0.00588235	0	0	0	0	0	0	0.00625	0.01192	0	0.0117695	0	0.025	0	0	0	0	0	0	0	0	0	0	0	0	0	0	0	0.0666667	0	0.0166667	0	0	0	0.181818	0	0	0	0
	Usp29	0	0.0257937	0	0	0	0.00529101	0	0	0.00854701	0	0	0	0.0174242	0.00555556	0	0	0	0	0	0	0	0	0	0	0	0	0	0	0	0	0.0140469	0.00215517	0	0.00833333	0.00833333	0.00520833	0	0	0.0666667	0	0	0.0256823	0	0	0.00909091	0.0113636	0	0
	Ccdc102a	0.00826446	0.00666667	0	0.00408163	0	0	0	0.0732601	0	0	0.0689655	0	0	0.00645161	0.0075188	0	0	0	0	0	0	0	0	0	0	0.047619	0	0	0	0	0.0098294	0	0.0014881	0	0.00246914	0.0502523	0.0105785	0.0020202	0.0113636	0.00661026	0.00222222	0.00694444	0.00238095	0.00970388	0.00302419	0.00748299	0.00181159	0.00260417
	Pde7b	0.00641026	0	0	0.0238095	0	0.0150376	0.00877193	0.00357143	0	0	0	0	0	0	0	0.0222222	0	0	0	0	0	0	0	0	0	0	0	0	0	0	0.00857601	0.00929572	0.00352295	0.00444525	0.0038239	0.00283783	0.00482055	0.00502548	0.00540651	0.00549613	0.00512754	0.00631097	0.00778326	0.00659406	0.00943394	0.00419302	0.00262126	0.00897412
	Gata5	0.0285714	0.00757576	0.00584795	0	0.0119048	0.00460829	0	0	0.0210084	0	0.02	0	0.0231194	0.00833333	0	0.01	0	0	0.0235294	0	0.00714286	0	0.0171958	0.0125	0	0	0	0	0.012987	0.0238095	0.0123457	0	0	0.0357143	0	0.0131579	0	0	0	0	0.00833333	0	0	0.016	0	0	0	0.0111111
	Penk	0	0.0435606	0	0	0.0526936	0	0	0.0171053	0	0	0	0	0	0	0	0.00462963	0	0	0	0.00724638	0	0	0	0	0	0	0	0.0196078	0	0.0333333	0	0.0107313	0.0285714	0	0	0	0	0	0.0266667	0	0	0.0042735	0	0.00588235	0	0	0.00766284	0.00649351
	Zfpm2	0	0	0	0	0	0	0	0	0.0666667	0	0	0	0	0.0075188	0.0120208	0.00694444	0	0	0	0	0.0285714	0	0	0	0	0	0	0	0	0	0.00785925	0.00870914	0.00342551	0.00317149	0.00658729	0.0120497	0.00226492	0.0099231	0.00851423	0.0163756	0.007467	0.011897	0.00560229	0.00602661	0.00895987	0.00860761	0.00656566	0.0174096
	4933402E13Rik	0	0	0	0	0	0.0357143	0.0333333	0	0	0	0	0	0	0	0	0	0	0	0	0	0	0	0	0	0	0	0	0	0	0	0	0	0	0	0	0	0	0	0	0	0.00653595	0	0	0	0	0.0416667	0	0
	Lcp1	0.00649351	0	0	0	0	0	0	0	0	0.00735294	0	0.0232919	0.0104167	0	0	0.0166667	0.0147059	0.00460829	0	0	0	0	0	0	0	0	0	0	0	0	0.0139611	0.00591443	0.00555399	0.00517072	0	0.0051571	0.00419695	0.00718246	0.0156914	0.00855278	0.00493548	0.00591285	0.00325771	0.00353981	0.00435603	0.0098276	0.00184739	0.00411266
	Tcea3	0	0	0.0538102	0	0	0	0	0	0	0	0	0	0	0	0	0	0	0	0.025	0	0	0	0	0	0	0	0	0	0	0	0.00250627	0.00379507	0.0057334	0.00614379	0.0275865	0.00497977	0.00448864	0.00260417	0.00555556	0.00132275	0	0	0.00652174	0.00333333	0.00648148	0	0.00769231	0
	Atp2b2	0	0	0	0	0	0	0	0	0	0.00840336	0.00985222	0.0138889	0.0142857	0	0	0	0.00833333	0.0034965	0	0	0	0	0	0	0	0	0	0	0	0	0.00822266	0.00223195	0.00496679	0.00269048	0.00685472	0.00676648	0.00493805	0.00489625	0.0052769	0.000818331	0.00356456	0.00476795	0.00447725	0.00325354	0.00549875	0.00663464	0.00518992	0.0063063
	Ptger3	0.00595238	0.0104776	0	0	0	0	0	0.0416667	0	0	0.0144928	0	0	0	0	0	0	0.0166667	0	0	0	0	0.0098993	0.00293255	0.00757576	0	0	0	0	0.0131579	0.00174325	0.00542689	0.00459082	0.00607338	0.00672279	0.00569832	0.00437618	0.00477263	0.00552104	0.00292298	0.00149068	0.015057	0.000588235	0.00439	0.00314051	0.00623996	0.0064186	0.00759886
	Ttr	0	0	0.0113636	0	0	0	0	0	0.00714286	0	0	0	0.00595238	0	0	0	0	0	0	0.00869565	0	0	0.0384615	0	0	0.111111	0	0	0	0	0.025641	0	0.0294118	0.0185185	0	0	0	0	0	0.0909091	0	0	0	0.0138889	0	0	0	0
	Unc45b	0	0	0	0	0	0	0.0196078	0.0133333	0	0	0	0.0263096	0.0217803	0.00925926	0.0250794	0	0	0	0	0	0	0	0	0	0	0	0	0	0	0	0	0	0	0	0	0	0	0	0	0	0	0	0	0	0	0	0	0
	Aass	0	0	0	0	0	0	0	0.0131579	0	0	0	0	0.0185185	0.00925926	0	0	0.0178571	0	0	0	0	0	0	0	0	0	0	0	0	0	0	0.00505051	0.0131579	0.012938	0.00295815	0.00771605	0.00480769	0	0.00357143	0.00197044	0.00512821	0.0121429	0	0.00889437	0.00526558	0.0123977	0.00189394	0.00260417
	Fcer1g	0.00958807	0	0.0133333	0	0	0	0.00520833	0	0	0	0	0	0	0	0.008	0.00549451	0.00833333	0.166667	0	0.0117647	0	0	0	0	0.0222222	0	0.025	0	0.04	0	0	0	0	0	0	0.0178571	0.0260278	0.00666667	0.0515502	0	0	0.00327332	0	0	0.00940439	0	0	0.01
	Itga1	0.00892857	0	0	0	0	0	0	0	0	0	0	0	0	0	0	0	0	0.0416667	0.0196078	0.0198068	0.0222222	0	0	0	0	0	0	0	0	0	0.00249307	0.00183478	0.00232781	0.00675479	0.00595264	0.00774311	0.00424517	0.00240651	0.00444126	0.00255493	0.00344487	0.00390661	0.00341154	0.00518763	0.00448775	0.00306478	0.00671889	0.00592328
	Adamts17	0	0	0.00571429	0.0102564	0.03932	0	0.0204082	0	0.00588235	0	0.009375	0	0	0.0113636	0	0	0	0.010101	0	0	0.047619	0	0.0833333	0	0	0	0	0	0	0	0	0	0	0	0	0	0	0	0	0	0	0	0	0	0	0	0.030303	0
	Strip2	0.0181818	0	0	0	0	0.0216374	0.00529101	0	0.0125	0	0.0397661	0	0	0	0.0208333	0	0.022807	0	0	0.0220685	0	0	0	0	0	0	0	0	0.0217391	0	0.0123299	0.0121457	0	0	0	0.00411523	0	0	0.00328947	0	0	0.013104	0.00438596	0	0	0.0277778	0	0.00324675
	Notch4	0	0	0	0	0	0.0148886	0	0.013913	0	0	0	0	0.0047619	0.0078125	0	0	0	0	0.0416667	0	0	0.111111	0	0	0	0.0909091	0	0	0	0	0	0	0	0	0	0	0	0	0.0192308	0	0	0	0.0105263	0	0	0	0	0
	Phox2b	0.0416667	0.00588235	0.0078125	0	0	0	0	0	0	0	0	0.041958	0	0	0	0	0.00925926	0	0.0357143	0.0117647	0.00694444	0	0	0.0186074	0	0	0	0	0	0	0	0	0.0147059	0	0	0	0	0	0	0	0.0588235	0	0	0	0	0	0	0
	Pcsk1n	0.04	0	0	0	0	0	0	0	0.0285714	0	0.0337302	0	0.0111111	0	0	0	0	0	0	0.0185185	0.025	0	0	0	0	0	0	0	0	0	0	0.00649351	0.0261905	0	0	0	0.0590278	0	0.0131579	0	0	0	0	0	0	0	0	0
	Kbtbd8	0	0.0166667	0	0.00757576	0	0	0	0	0.0166667	0	0	0	0	0.0321637	0	0	0	0.00617284	0	0	0	0	0	0	0	0	0	0	0	0	0.00888889	0	0	0	0	0.0143901	0	0.0125	0	0.00277778	0	0.0327289	0	0.00793651	0.00757576	0	0.00357143	0
	Peak1	0.0095344	0	0	0	0	0	0	0	0.0227273	0	0	0	0.0134066	0	0.015873	0	0	0	0	0	0.047619	0	0.0434783	0.04	0	0.0350985	0	0	0	0	0.00148148	0.00990749	0.00968471	0.00103114	0.00208822	0.00385556	0.00698391	0.00955722	0.00562555	0.00652197	0.00195225	0.00477442	0.00603457	0.00637768	0.00354734	0.00518161	0.00424971	0.00364764
	Eya2	0.00446429	0.0025974	0.00645161	0.025974	0.00925926	0	0.00833333	0	0	0	0.00833333	0	0	0	0.01	0	0	0	0	0.0370404	0	0	0	0	0	0	0	0	0	0	0.00611688	0	0	0.00230415	0.0407358	0	0	0.0100699	0.010782	0.0104396	0.012029	0	0.00690747	0.00241546	0.00442814	0.0410714	0.0189341	0.0140136
	Bcl2l14	0	0	0	0	0.0119048	0	0	0.0128205	0	0	0	0	0.00925926	0	0	0	0	0	0	0.00571429	0	0	0	0	0	0	0	0	0	0	0	0	0.025641	0.00833333	0	0	0	0.0277778	0.00534759	0	0	0	0	0	0.00675676	0.00344828	0	0.00793651
	Gabra4	0	0	0	0	0.0333333	0	0	0	0	0	0	0.0227273	0.0190476	0	0.0681818	0	0	0.0131579	0	0	0	0	0	0	0	0	0	0	0.0362637	0	0	0	0	0	0	0	0	0	0	0	0	0	0	0	0	0	0	0
	Cdh2	0	0.0357143	0	0.017094	0	0.0178571	0.0119048	0	0.0144928	0	0	0	0	0	0.025641	0	0	0	0	0	0.00657895	0	0	0	0	0	0	0	0	0	0.0238696	0.00322751	0.0150596	0.00385609	0.00948206	0.00159789	0.00308912	0.0050006	0.00265557	0.00612697	0.00462338	0.00226244	0.00739067	0.00329861	0.00339859	0.00164319	0.0156087	0.00685426
	Mdn1	0	0	0	0	0	0.0277778	0	0	0	0.0178571	0.0142857	0	0	0.0416667	0	0	0.015873	0	0	0.0146617	0	0	0	0	0	0	0.00925926	0	0	0	0.0102041	0	0.00320513	0.002079	0.00367647	0.00779286	0.0128205	0	0.00541126	0.0130769	0.00297619	0	0.00462963	0.00641026	0.00454545	0.00444444	0	0.0695513
	Ldb3	0	0	0	0	0.0181373	0	0	0.00909091	0	0	0	0	0.0119048	0	0	0.00925926	0	0	0	0.0208333	0	0	0	0	0	0	0	0	0	0	0	0	0	0	0	0	0	0	0	0	0	0	0	0	0	0	0	0
	Fbn1	0.0166667	0	0.037037	0	0	0	0.0214286	0.0151515	0.008	0	0	0	0	0.0285714	0	0	0	0	0	0	0	0	0	0	0	0.03125	0	0	0	0	0	0	0	0	0	0	0	0	0	0	0	0	0	0	0.0136566	0.0204167	0.0454545	0
	Hs6st2	0	0.012987	0	0.0119048	0	0	0	0	0	0.0208333	0.00925926	0	0	0	0	0	0	0	0.0178571	0	0.0359848	0.0738636	0.0848485	0	0	0	0	0	0	0	0.00460665	0.0068815	0.00493985	0.00701199	0.00676068	0.0050388	0.0121342	0.00634679	0.00729992	0.0039311	0.0051567	0.00710691	0.00446913	0.00861678	0.00457424	0.00799052	0.00487599	0.00773809
	Cgn	0	0	0.0128205	0.00292398	0.0037594	0.0131579	0	0	0	0	0.025	0	0	0	0	0	0.0666667	0.0333333	0	0.0277778	0	0	0	0	0	0.015625	0	0	0	0	0.0125	0.00403226	0.0272129	0.00124224	0.00945513	0.002849	0.0134921	0.0208333	0.0154514	0.00149925	0.00207039	0.00466427	0.0125	0.0216817	0.00455408	0.0276614	0.0047619	0.00328947
	Pou4f1	0.017094	0	0	0.0119048	0	0	0.00649351	0	0	0	0	0	0	0	0.00925926	0.0131579	0.008	0	0	0.0125	0	0.0227273	0	0	0	0	0	0	0	0	0	0	0	0	0	0	0	0	0	0	0	0	0	0	0.0166667	0.03125	0	0
	Arhgef6	0	0	0	0.0178571	0	0	0	0	0	0	0	0.0222222	0.0142857	0	0	0	0	0	0	0	0	0.0588235	0	0	0.025	0	0	0	0	0	0	0	0	0	0	0	0	0	0	0	0	0	0	0	0	0	0	0
	Etv5	0	0.00520833	0.0101219	0	0.00793651	0.00529101	0	0.025641	0	0	0	0.0166667	0	0	0.00703704	0	0.00505051	0.0119048	0	0.0222222	0	0	0	0	0	0	0	0	0	0	0.0113636	0	0	0	0.0168651	0	0	0.00869565	0	0.0138889	0	0.0102041	0.00617284	0	0.015625	0.0185185	0.00699301	0.00367647
	Has2	0	0	0.00534759	0	0	0	0	0	0.03125	0	0.00757576	0	0	0	0.0285714	0.0138889	0	0.0128205	0	0	0.0125	0	0.1	0	0	0	0	0	0	0	0.00539392	0.00717038	0.00619195	0.0171123	0.00641026	0.00204082	0.00386215	0	0	0	0.00173611	0.00585938	0.00308642	0.00431034	0.0353909	0.00315476	0	0.00175439
	Hoxa3	0	0.00549451	0.0147059	0	0	0	0	0	0	0	0	0.03125	0	0	0	0.0119048	0	0.0166667	0	0	0	0	0	0	0	0	0	0	0	0	0.00869565	0.00252525	0.00127551	0.00681509	0.00622711	0.00497879	0.0025161	0.00675134	0.00181946	0	0.00202429	0.00607726	0.00455988	0.00297619	0.00713604	0.0144928	0.00720911	0.00679597
	Foxc2	0	0	0.0217087	0	0	0	0.00980769	0	0	0	0.0211931	0	0.021164	0.0186957	0	0	0	0	0	0	0.003367	0.00463082	0.0041343	0	0.00438748	0.00213675	0.0101461	0.00575874	0.0316113	0.00895401	0	0	0	0	0	0	0	0	0	0	0	0	0	0	0	0	0	0
	Cpxm1	0.0178571	0	0.0294414	0.0125	0	0.0252525	0	0	0	0	0	0	0.0113027	0	0.00480769	0	0	0	0.0114286	0	0	0.0208333	0.02	0	0	0.181818	0.153846	0.181798	0	0	0.0555556	0.0151515	0.0128205	0	0	0	0.00675676	0	0	0	0	0	0	0	0	0.00606061	0.00537634	0.0181818
	Plppr1	0.0408696	0	0	0	0.0125	0.0125	0	0	0	0	0.00657895	0	0	0	0	0.0151829	0	0	0.0333333	0	0	0	0	0	0	0	0	0	0	0	0.00524778	0.00693431	0.0056447	0.00651026	0.00709509	0.00405408	0.00717538	0.00363645	0.00442993	0.00400973	0.00488889	0.00472531	0.00442528	0.00525867	0.00527468	0.0070087	0.00540791	0.00495837
	Rbm24	0	0	0	0	0	0	0	0.00689655	0.00568182	0.00555556	0	0	0	0.0196078	0	0	0	0	0.0102041	0	0	0	0	0	0	0.00588235	0	0.00978261	0	0	0	0.030303	0.0185185	0	0.0222222	0	0	0	0	0	0	0	0	0.025	0	0.030303	0	0
	Trim63	0	0	0	0.03125	0	0	0	0	0.0148148	0	0.128571	0	0	0.017814	0.00793651	0.0220588	0	0	0	0	0	0	0	0	0	0	0	0	0	0	0	0	0	0.047619	0	0	0.0119048	0	0	0	0	0	0	0	0	0	0	0
	Phldb3	0	0	0.0106818	0.0160183	0.039412	0.0314815	0	0	0	0	0.00657895	0	0	0	0.00793651	0.00793651	0	0.0125	0	0	0	0	0	0	0	0	0	0	0	0	0.0138095	0.016129	0	0	0	0	0	0	0	0.00961538	0	0	0	0	0	0	0.0125	0.037037
	Rbp4	0	0	0	0	0.030303	0	0	0.00625	0	0	0	0	0	0.0222222	0.00892857	0.0123457	0	0	0	0	0	0	0	0	0	0.0294118	0	0	0	0	0	0	0	0	0	0	0	0	0	0	0	0	0	0	0	0	0	0
	Igsf10	0	0	0	0	0	0	0	0	0	0	0	0	0	0	0	0	0	0	0	0	0	0	0	0	0	0	0	0	0.0131579	0.00757576	0	0	0	0.00444444	0.0143098	0	0	0	0.01	0	0	0	0	0	0	0	0	0
	Rhox5	0	0	0	0	0	0	0	0	0	0	0	0	0	0	0.0277778	0	0	0	0	0	0	0	0	0	0	0	0	0	0	0	0	0	0	0	0	0	0	0	0	0	0	0	0	0	0	0	0	0
	Tcfl5	0	0	0	0.00403226	0.00606061	0	0	0	0	0.0178799	0	0.0192308	0	0	0.05	0.0348558	0	0	0	0	0	0.00961538	0	0	0	0	0	0	0.0181818	0	0.0682759	0	0	0.0227273	0.0104167	0.0272222	0.0185185	0.04	0	0	0	0	0	0.00438596	0	0	0.025	0.00980392
	Slc28a1	0.0168067	0.0127088	0.0111111	0.00735294	0	0.0102632	0	0	0	0.0454545	0	0.0153846	0	0	0	0.00833333	0.00769231	0	0.004329	0	0	0	0	0.111111	0	0	0	0	0	0.0833333	0	0.0277778	0	0.030303	0	0.0238095	0	0	0	0	0	0	0	0	0	0	0	0
	Col3a1	0	0	0.1	0	0	0	0	0	0	0	0	0	0	0	0	0.02	0.0650528	0	0	0.00714286	0	0	0.0263158	0	0	0	0	0	0	0	0	0	0	0.0211111	0	0.016732	0	0	0.00284529	0.0047619	0.00584795	0.0133247	0	0	0	0	0	0
	Atcay	0	0	0	0	0	0.015625	0	0.0123457	0.00694444	0	0	0	0.0123457	0.0111111	0	0.00595238	0.0229779	0	0.0131579	0	0	0	0	0	0	0	0	0	0	0	0.0130208	0.00533769	0	0.00663919	0	0.00769231	0	0	0	0.00699301	0	0.00630252	0.0037594	0.00828157	0	0.00274725	0.00297619	0
	Nsg1	0	0	0	0	0	0	0.0192308	0	0.0102041	0	0	0	0.0309406	0.00694444	0	0.0185185	0	0.0166667	0	0	0	0	0	0	0	0	0	0	0	0	0	0	0	0	0	0	0	0	0	0	0	0	0	0	0	0.0555556	0	0
	Col5a2	0	0	0	0	0	0.008	0	0	0.0111111	0	0	0	0.0416667	0	0	0	0	0.0507937	0	0	0	0	0.0833333	0.0128205	0	0	0	0	0.0107527	0.0172414	0.000943396	0.00226009	0.0144387	0.00488958	0.00530366	0.00506633	0.00703402	0.00198413	0.0161947	0.00382835	0.00330597	0.0221798	0.00378358	0.00691773	0.0190476	0.00725705	0.00635476	0.00508418
	Mgp	0	0	0.00793651	0.00595238	0	0	0	0	0.0143369	0	0	0	0	0.0714286	0	0	0.022672	0.00617284	0	0	0	0.0714286	0	0	0	0	0.1	0	0	0	0	0	0	0	0	0	0	0	0	0.0555556	0	0	0	0	0	0	0	0
	Sema5a	0	0	0	0	0.175926	0	0	0	0	0.0877193	0	0	0.0416667	0	0	0	0	0.015625	0	0.00909091	0.00909091	0	0	0	0	0	0	0	0	0	0.00383566	0.0103048	0.010502	0.00743158	0.0126428	0.0101187	0.00618328	0.0123538	0.00565266	0.00890306	0.00403557	0.00339575	0.00868981	0.00543077	0.00661798	0.00615592	0.0108266	0.00968301
	Smoc2	0	0	0.15	0	0	0.0133333	0.0151515	0	0.0138889	0	0	0.00395257	0.01	0.015873	0	0.00925926	0	0.0175926	0.0130769	0	0.00657895	0	0.0178571	0	0	0.0277778	0	0	0.00694444	0	0.00782398	0.010637	0.00565285	0.00297167	0.00193608	0.00869752	0.00367514	0.00245281	0.00734217	0.00290906	0.0137686	0.000732732	0.00447604	0.00638612	0.00676772	0.00589614	0.00362609	0.00617474
	Slc2a4	0	0.03125	0	0	0	0	0	0	0	0	0	0	0	0.0138889	0	0	0.0285714	0	0.0142857	0	0	0	0	0	0	0	0	0	0	0	0	0	0	0	0	0.016572	0	0	0	0	0	0	0	0.0416667	0	0	0	0
	Serpinb9	0	0	0	0	0	0	0.012987	0.00680272	0.00347222	0	0.0384615	0	0	0.0128205	0	0	0	0	0.0166667	0	0	0	0.0238095	0	0	0	0	0	0	0	0	0	0.0128205	0	0	0	0	0	0.00625	0	0	0	0	0.0180952	0	0	0	0
	Abcg4	0.00892857	0.0138889	0	0	0	0	0	0	0	0	0.0254329	0	0	0.00971055	0	0.04	0	0	0.0075188	0	0	0	0	0	0	0	0	0	0	0	0.00757576	0	0	0	0	0	0	0	0	0	0	0	0	0.03125	0.0294118	0.0166667	0.0166667	0
	Kifc5b	0	0.008	0.0102041	0.00673401	0	0	0	0	0.0238095	0.00909091	0.00446429	0	0	0	0.0206767	0	0.00740741	0	0	0.00510204	0	0	0.0277778	0.015625	0.0178571	0	0	0	0	0	0	0	0.00480769	0.017094	0	0	0.00543478	0.0138889	0.00411523	0	0.00307692	0.015528	0.010989	0.0254645	0.00492611	0	0	0
	Folr1	0	0	0	0	0.00649351	0.00617284	0	0	0.00724638	0.022534	0	0.0111111	0	0.00833333	0	0	0.0047619	0	0	0	0	0	0.142857	0	0	0.0178571	0	0	0	0	0	0	0.0166667	0	0	0.00714286	0	0	0	0	0.0176471	0	0	0	0	0.0625	0	0
	Slc39a14	0.1	0	0	0	0	0	0	0	0	0	0	0	0	0.0166667	0.0102041	0	0	0	0.0233768	0	0.166667	0.166667	0.166667	0.166667	0	0	0	0.25	0.25	0	0.00669021	0.00686788	0.00466878	0.00146199	0.0119165	0.00910048	0.00829807	0.000833333	0.00289256	0.00901921	0.00947208	0.00660669	0.00487388	0.00187135	0.00510631	0.0162037	0.00605245	0.00647259
	Sparcl1	0	0.0133333	0	0	0	0.00666667	0	0.0188596	0.0138889	0.0208333	0	0.00478469	0	0.01	0.0205556	0	0	0	0.0225	0	0.00909091	0	0.00694444	0	0.00653595	0	0	0.0142857	0	0.0217391	0.00886339	0.00258398	0.00217687	0.00703463	0.0129684	0.00495169	0	0.00717022	0	0.00345004	0.0134083	0.0317793	0.0284983	0.00579756	0.0212342	0.00316558	0	0
	Pdgfrb	0	0.00840336	0	0.0129032	0.00793651	0.00813008	0	0.0128152	0.00806452	0	0.00520833	0	0	0.00694444	0	0.010101	0	0.015625	0	0.0145743	0.00666667	0.0430108	0	0	0.0151515	0	0	0.0119048	0	0.0151515	0.00552721	0.00175611	0.00216301	0.00144928	0.00525988	0.00211745	0.0070792	0.00384615	0.00354552	0.0108339	0.0085017	0.00410961	0.00487627	0.00463719	0.00275157	0.00216767	0.00351527	0.00964599
	Fbxo40	0	0	0	0	0	0	0.0102041	0	0	0	0	0	0	0	0.015625	0.00340136	0	0	0	0.025	0	0	0	0	0	0	0	0	0	0	0.00625	0.00297619	0.0199095	0	0	0.0416667	0	0.0625	0	0.00462963	0	0	0	0	0	0.00784314	0	0
	Tecrl	0	0	0	0	0	0	0	0	0	0	0	0.111111	0	0	0.0178571	0	0	0	0	0	0	0	0	0	0	0	0	0.0277778	0.0166667	0	0	0.00434783	0.00202429	0.00357143	0.0181548	0.014593	0.00877193	0.00873409	0	0.00359786	0.00168919	0.00151515	0.00164204	0	0	0.00555556	0	0
	Nup62cl	0	0	0	0	0	0	0	0	0	0.05	0	0	0	0	0.0153846	0.0694444	0.0357143	0.0210526	0	0	0	0	0	0	0	0	0	0	0	0	0.00846334	0	0.0144444	0.00127551	0.020828	0.03125	0	0.00420024	0.0277778	0	0.0138889	0.0208333	0.00588838	0.0161038	0.0290143	0	0.00260417	0.00859788
	Dmc1	0	0	0	0	0	0.0151515	0	0.00793651	0	0	0	0	0.00793651	0	0.0277778	0	0	0	0.0206229	0	0	0	0	0	0	0	0	0	0	0	0.0210526	0	0.00952381	0.0116959	0	0	0	0	0	0	0	0	0	0	0	0	0	0.00769231
	Dok2	0.0187663	0	0	0	0	0	0	0	0	0.0105263	0	0	0	0	0	0	0.0357143	0	0	0	0	0	0	0	0	0.037037	0	0.0344828	0.00862069	0	0	0.00854701	0	0	0	0	0	0	0	0	0	0	0	0.0222222	0	0.0166667	0	0
	Tmem63c	0	0	0	0	0	0	0	0	0	0	0	0	0	0.00798771	0.00833333	0	0	0	0	0.015	0	0	0	0	0	0	0	0	0	0	0.0180359	0.000974659	0	0.00131579	0.00150376	0.00530691	0.00316092	0.0053347	0.00284091	0.00549451	0.00663233	0	0.014002	0.00372797	0.00201613	0.00303605	0.00120773	0.00599156
	Col4a6	0	0	0	0	0	0	0	0	0	0.0285714	0	0	0	0	0	0	0	0	0	0	0	0	0	0	0	0	0	0	0	0	0	0	0	0	0	0	0	0	0	0	0	0	0	0	0	0	0	0
	Kcnip3	0.047619	0	0.00714286	0	0	0	0.00793651	0.00595238	0	0	0.0507937	0.00925926	0.0235895	0	0	0	0.00694444	0	0	0	0	0	0	0	0	0.0135135	0	0	0	0	0.00920384	0.00503324	0.0104738	0	0.00251225	0	0.0469388	0.00596708	0.0393519	0.00840318	0.00526507	0.036859	0.00874608	0.00630631	0.00202607	0.00161031	0.00172043	0
	Cavin2	0	0.0177866	0	0	0.0067617	0.0172414	0	0	0	0.0217391	0.00649351	0	0	0.00793651	0	0	0	0	0	0	0	0.00714286	0	0	0	0.00892857	0	0	0	0	0.0018018	0.00619194	0	0.00289352	0.0124758	0.0143032	0.0034188	0	0.00673401	0.0042735	0.0107463	0	0.00228833	0.00860108	0	0.00174825	0	0.0127817
	Rtkn2	0	0	0.0125	0	0	0.0166667	0	0	0	0.030303	0	0.00833333	0.0196078	0	0.00925926	0.00510204	0	0	0.00358423	0.00694444	0	0	0	0	0	0	0	0.0416667	0	0.030303	0.00493197	0.00347222	0.00505051	0	0.00555842	0.0181053	0.010101	0.005	0.00499533	0.00916667	0.00383142	0.00529101	0.00696594	0.00444444	0.00515873	0.0120435	0.00421727	0
	Akr1b8	0	0.0234488	0	0	0.00480769	0	0	0	0	0.0147059	0	0.00444444	0	0	0	0	0	0	0	0.0151515	0	0	0	0	0	0	0	0	0.04	0	0	0.00462963	0	0.0034965	0.00460829	0	0.0428571	0	0	0.01	0.0117647	0	0.004329	0	0	0.00757576	0.00505051	0
	Gjb3	0.0390625	0	0.0238095	0	0.00680272	0	0	0	0	0.0285714	0	0	0.012976	0.0172991	0	0.0193142	0	0	0	0	0	0	0.030303	0	0.030303	0.0669643	0.136378	0.142857	0.105556	0	0	0	0	0	0.00558608	0	0.0127841	0	0	0.00952381	0.01	0.0134943	0	0	0.0203218	0.0350765	0.00769231	0.0184424
	Dclk1	0	0	0	0	0	0.0350877	0.0133333	0	0.0114943	0.00925926	0	0	0.00649351	0.0239234	0	0	0	0	0	0	0	0	0	0.0434783	0.0185185	0	0	0	0	0	0.00433298	0.0077381	0	0.00255102	0	0.0333333	0.003367	0.00846973	0.00714286	0	0.0042735	0.0037037	0.00431034	0.0042735	0	0.010989	0	0
	Lmod1	0.00555556	0	0	0	0.0269444	0	0.010989	0	0	0	0	0	0	0	0	0	0.0125	0	0	0	0	0	0	0	0	0	0	0	0	0.02	0.0180498	0.0099138	0.034119	0.0191875	0.00687327	0.0118258	0.0052381	0.0015084	0.00463319	0.0063463	0.00529947	0.00633846	0.00170985	0.00845419	0.00346639	0.00443712	0.00172222	0.00545287
	Mapk10	0	0	0	0	0	0	0.047619	0	0	0	0	0	0.00666667	0	0	0	0.0333333	0	0	0	0	0	0	0	0	0	0	0	0	0	0	0.00372664	0.00511464	0.0167627	0.00454545	0.0136003	0.00277008	0	0	0.0078125	0	0	0	0	0	0.0114804	0.00378788	0.00971449
	Sgms1	0.00952381	0	0	0	0	0.0404762	0	0	0	0	0	0.00833333	0.0111111	0	0	0.0227273	0	0	0	0	0.0434783	0	0	0	0	0	0	0	0	0	0.0040014	0.00793671	0.0106127	0.00668458	0.00949788	0.00497431	0.00912621	0.00676373	0.00578793	0.00672554	0.00447491	0.0114527	0.00335609	0.00318602	0.00936213	0.00621089	0.00895756	0
	Ankrd1	0.00555556	0.0124224	0	0	0.00641026	0	0.00925926	0	0.0166667	0	0	0	0.025	0	0.00714286	0	0	0	0	0	0	0	0	0	0	0	0	0	0	0	0	0.0666667	0	0	0	0.0238095	0.0166667	0	0	0	0	0	0	0	0	0	0	0
	Gm3383	0	0	0	0	0	0	0	0	0	0	0	0	0	0	0	0	0	0	0	0	0	0	0	0	0	0	0	0	0	0	0	0.00816327	0	0	0	0	0	0	0	0	0	0	0	0	0	0	0	0
	Nrsn2	0	0	0	0	0	0	0	0.00480769	0.0144258	0	0	0	0	0	0.00434783	0.00483092	0	0.0151515	0	0	0	0	0	0	0	0	0	0	0	0	0	0	0	0	0.00833333	0	0	0	0.0128205	0.0222222	0	0	0	0	0.0125	0	0	0.046875
	Lrp1b	0	0	0	0	0	0	0	0	0	0	0	0	0	0	0	0	0	0	0	0	0	0.0232536	0.127043	0.0328125	0	0	0	0	0.0208333	0	0.0104017	0.00577449	0.00466362	0.0102924	0.00989841	0.0080883	0.00565559	0.009806	0.00707471	0.0118131	0.0109021	0.00405756	0.00884222	0.00431685	0.00653192	0.00966465	0.00428212	0.00510634
	Gjb2	0	0	0.00961538	0	0	0	0	0	0	0	0.0363636	0	0	0	0	0	0	0.00595238	0.01	0	0	0	0	0	0	0	0	0.0208333	0	0	0	0	0	0	0	0	0.00265252	0.00268817	0.00266667	0.0104167	0	0	0	0.0166667	0.0145469	0.0138889	0.0207693	0
	Mybpc1	0.0441043	0	0	0	0	0	0.047619	0.0588235	0	0	0.00595238	0.00909091	0.0108696	0.0173913	0.00840336	0.0104167	0	0	0	0	0.142857	0	0	0.0430556	0	0	0	0.047619	0.0287829	0	0.00745085	0.003663	0.00604223	0.00869076	0.00257045	0.00264977	0.00537823	0.00206478	0.00925998	0.00286458	0.00394118	0.00303858	0	0.00419501	0.00520833	0	0.00673246	0.00320513
	Chchd4	0.0128205	0	0	0.00333333	0.0103865	0	0.0114286	0	0.0166957	0.0037037	0	0.010989	0	0	0	0	0	0	0	0.00892857	0	0	0	0	0.010101	0	0	0	0	0	0.00416667	0.0718275	0.00617284	0.00779727	0	0.00737194	0.00470588	0.0546118	0.00793651	0.00909091	0.00740741	0	0.00700615	0	0.00328947	0.00994898	0.00686813	0.00478469
	Tmem178b	0	0	0	0	0	0	0.0166667	0	0	0	0.00925926	0.0138889	0.025	0	0.0183013	0	0.00326797	0	0	0	0	0	0	0	0.0208333	0	0	0	0	0	0.00707605	0.00350219	0.00232206	0.00471035	0.00424344	0.00678042	0.00911177	0.00353292	0.00965593	0.00679078	0.0103611	0.00334918	0.00484119	0.00714806	0.00514228	0.00394076	0.00539562	0.00720679
	Tlx1	0	0	0	0	0.0138889	0	0	0	0.0625	0	0	0	0	0	0	0.010582	0	0	0	0	0	0	0	0	0.0277778	0	0	0	0	0	0	0	0	0	0	0	0	0	0	0.00892857	0.00680272	0.00505051	0	0.0178571	0.0131944	0	0	0.012987
	Fhod3	0	0	0	0.015873	0.0222222	0	0	0	0	0	0	0	0	0.00925926	0.0111111	0	0.018315	0	0.00454545	0.0120208	0	0.015625	0.0178571	0.0138889	0	0	0	0	0	0	0.00249698	0.00637201	0.00836275	0.00682322	0.0122523	0.00489746	0.00608703	0.00567295	0.00239161	0.00687966	0.00422783	0.00290642	0.00300957	0.00465665	0.00687853	0.00471838	0.00337228	0.00560906
	Fabp3	0	0.0166667	0.00925926	0.00413223	0.0142857	0	0	0	0	0	0	0	0	0.0433429	0	0	0	0	0	0.0119048	0	0	0	0	0	0	0	0	0	0	0.00462963	0.00625	0.00400483	0.00924292	0	0	0	0.0277778	0.0197173	0.0131762	0.0428094	0.00390625	0	0	0.00735294	0.00413223	0	0.003125
	Lrfn2	0	0	0	0	0.0104167	0	0.0142857	0	0	0	0	0	0	0	0	0.00986395	0	0	0.03125	0	0	0	0	0	0.025	0	0	0	0	0	0.00544757	0.00403115	0.00746567	0.00663795	0.00447775	0.0109036	0.00722547	0.00600518	0.00497125	0.00733444	0.00773642	0.0124691	0.00789594	0.00835527	0.0090949	0.00657995	0.0121694	0.00703356
	Gja5	0.025641	0.0166667	0	0.025	0	0.0221154	0.15873	0.0095943	0	0	0	0	0	0.0144928	0	0	0	0	0	0	0	0	0	0	0.0285714	0	0	0.0333333	0	0	0.00239899	0.0251316	0.00441427	0.0223539	0.00353532	0.00606326	0.00389165	0.00411449	0.00293908	0.000992063	0.00353902	0.00542323	0.0103197	0.0329287	0.00671551	0.00314853	0.000985222	0.00635802
	Crxos	0.0042735	0.0050706	0.00462963	0.01	0.0031746	0.00396825	0.00657895	0.0113636	0	0	0.0142857	0	0.0093702	0.00666667	0	0.00871413	0.00967742	0.00735493	0	0	0	0	0	0	0.0166667	0	0	0	0	0	0.00546448	0	0	0	0.05	0	0.00384615	0	0	0	0	0	0	0.00462963	0.017094	0.0104167	0	0
	Mab21l3	0.00526316	0	0.00446429	0.00675676	0	0.00446429	0	0	0	0	0	0	0	0	0	0.0238095	0.0204082	0.0037037	0.00995247	0	0	0	0	0	0.0133333	0	0	0.0104167	0	0	0	0	0	0	0	0	0	0	0	0.0232558	0	0	0	0	0	0	0	0
	Tmem204	0	0.00617284	0	0.00757576	0.0119048	0	0.0192308	0	0.0222222	0	0	0.00694444	0	0.00416667	0	0	0.0333333	0	0.00826446	0	0.00680272	0	0	0	0	0.0138889	0.0222222	0.00595238	0	0.0105263	0.0170824	0.00592138	0.00113122	0.00757863	0.0113225	0.00616429	0.0047619	0.00246914	0.124826	0.030303	0.00892857	0	0.00575448	0.0103687	0.0037963	0.0101023	0.00253831	0
	Tnr	0.00980392	0	0	0	0	0	0	0	0.00649351	0	0	0	0.0131579	0	0	0	0	0	0.00625	0	0	0	0.0190476	0	0	0	0	0	0	0.047619	0.0110521	0.00656226	0.00725378	0.00527316	0.00500808	0.00433139	0.0062431	0.00738472	0.00656966	0.00407992	0.00529406	0.00533384	0.00621705	0.00756535	0.0050447	0.00579294	0.00675825	0.00728639
	Pir	0	0	0	0.0675325	0.0238095	0.037037	0	0.025	0.0416667	0	0	0	0	0	0	0	0	0	0	0	0	0	0	0	0	0	0	0	0	0	0.0416667	0	0	0	0	0	0	0	0	0	0.0208333	0	0	0	0.0147059	0	0	0
	Parp9	0.004329	0.0196078	0.00952381	0	0.00961538	0	0	0	0.0173611	0	0	0.00716846	0	0	0.0384615	0	0	0	0	0	0	0	0	0	0	0	0	0	0	0	0.025641	0	0	0.0231293	0	0.0119658	0	0	0	0.00714286	0.0108696	0	0.0233618	0.142857	0	0	0	0
	Irx5	0.00333333	0.00694444	0	0	0	0.00378788	0	0	0.00465116	0	0.00377358	0	0.0075188	0.00892857	0	0	0.00625	0	0.025	0.0151515	0	0.0238095	0	0.00571429	0.00840336	0.025	0	0	0	0	0	0	0	0	0	0	0	0	0.0227273	0	0	0	0	0.00680272	0.0125	0	0	0
	Gdf10	0	0	0	0	0.0105263	0.00740741	0.0125	0.0113636	0	0.0192308	0	0.030042	0.1	0	0	0	0.0166667	0	0	0	0	0	0	0	0	0	0.0185185	0	0	0.015873	0.00851648	0	0.043378	0.00643954	0.00149925	0.0290323	0	0.00569406	0.00391275	0	0.0117794	0.00923327	0	0.0113119	0.00574713	0.00745588	0.00551839	0
	Meox1	0	0	0	0	0	0	0	0	0	0.00988085	0	0.00961538	0	0	0	0.0123457	0.00793651	0	0.00505051	0	0	0.004	0	0.00757576	0.145833	0.0769231	0	0	0	0	0.00697984	0.00120048	0.0135071	0.00723982	0.00827786	0.00993403	0.00505051	0	0.00215212	0	0.00532413	0.00434028	0.002574	0.00781535	0.0129355	0	0	0.00350683
	Ptch2	0	0	0	0.0333333	0	0	0	0.00529101	0.0105263	0.00840336	0	0.03125	0	0	0.0238095	0	0.00694444	0.00680272	0.00625	0	0	0	0	0	0	0	0	0	0	0	0	0	0	0	0	0	0.0142857	0.0344828	0	0	0	0	0	0	0	0	0	0
	Lmo7	0	0	0	0	0	0	0	0.0257937	0.0125	0	0	0.0625	0.010989	0.0289352	0.0117647	0.00568182	0.00534759	0.0133333	0	0.00571429	0.0119048	0	0.0208333	0.0454545	0	0	0	0	0	0	0.00695796	0.0041399	0.00704575	0.00571457	0.00282669	0.0120096	0.00674579	0.00418238	0.00932551	0.0061771	0.00628647	0.00615596	0.00444941	0.004331	0.00648629	0.00505988	0.00428844	0.00646657
	Pdgfrl	0	0	0.00930233	0.00854701	0.00501253	0.00770115	0.0108696	0	0	0.0172414	0	0	0	0	0.0194444	0	0	0	0	0.0119048	0	0	0	0	0.0208333	0	0	0	0	0	0	0	0.00496785	0.00409765	0	0.0492575	0.00543455	0.0376915	0.00859499	0.0086727	0.00334448	0.00817337	0.0030303	0.00440917	0	0.0291728	0.0077206	0.00796284
	Rpia	0	0.00526316	0.00617284	0	0	0.00537634	0	0.0161565	0	0	0.0114286	0.00724638	0.0119048	0	0	0	0	0.017094	0	0.00431034	0	0	0	0	0	0	0	0.0277778	0	0	0.00963585	0.00925926	0	0	0.00892774	0.00793651	0.00520833	0	0.00106838	0.0123457	0.00833333	0.00882903	0.00630742	0.0122794	0.00709751	0.0025	0.00446429	0.00693888
	Pdgfra	0	0	0	0	0	0	0	0	0.00555556	0	0	0	0	0.0138889	0	0	0	0	0.0333333	0	0	0.0277778	0	0	0	0	0	0	0	0	0.003663	0	0.0106922	0	0	0.00641026	0.00834808	0	0.00872428	0.00602176	0	0.00263158	0	0.00438596	0.00250627	0.00927871	0.0159361	0.0205628
	Prl2a1	0	0.0178571	0	0	0	0	0	0.0375	0.00952381	0	0	0	0	0	0	0	0	0	0	0	0	0	0	0.0310245	0	0	0	0	0	0	0	0	0.00971034	0	0	0	0	0	0	0	0	0	0.0192308	0.0333333	0.010989	0	0	0
	Axl	0	0	0	0	0	0	0.00657895	0.0150376	0.00595238	0	0.0104167	0	0	0.00694444	0	0	0	0	0	0	0	0	0	0	0	0.0454545	0.0535714	0	0	0	0	0	0	0	0	0	0	0	0	0	0	0	0	0.00645161	0.0151515	0	0.047619	0.0222222
	Cav3	0	0	0	0	0	0	0	0	0	0.00403226	0	0.0104167	0	0.0113636	0.0181406	0	0	0.0743627	0	0	0	0	0	0	0.0133333	0	0.0227273	0	0	0	0.00775695	0.00725831	0.00342105	0.00406495	0.00151654	0.00525794	0.000841043	0.00452346	0.00359605	0	0.00562169	0.0016129	0.0163545	0.00942685	0.03125	0.00740432	0.00535317	0.00238095
	Alpk3	0	0	0.0128205	0.0236111	0.125	0.0166667	0.025641	0.0208333	0	0.0196078	0	0	0	0.00861111	0.005	0	0	0	0	0	0.0444444	0	0.0833333	0	0	0	0	0	0	0	0.0140056	0.00496032	0	0.00601504	0.003125	0.0026455	0	0.00538194	0.00813492	0.00607143	0.0377273	0.00529101	0	0	0.00280112	0.00285714	0.0221089	0.0130952
	Ly6h	0	0	0	0	0	0.025	0.0258333	0.0263158	0.00452489	0.02	0	0	0	0	0	0	0	0	0	0	0	0	0	0.0192308	0.0117647	0	0	0	0.0357143	0	0	0	0	0	0	0	0	0	0	0.0277778	0	0	0	0	0	0	0	0
	Col5a1	0	0.00444444	0.0150958	0	0	0	0	0	0	0	0.00714286	0	0	0	0	0	0	0.00529101	0	0.00694444	0.0263158	0	0	0	0	0	0	0	0	0	0.00394624	0.00467793	0.0186145	0.00429209	0.00662391	0.00686412	0.00657704	0.00630443	0.0135062	0.00523325	0.00516857	0.0060584	0.00294974	0.00189394	0.00305672	0.00408349	0.00713945	0.0109243
	Pga5	0	0	0.0047619	0	0	0	0	0	0	0	0	0	0	0	0.0357143	0	0	0.00961538	0	0	0	0	0	0	0	0	0	0	0	0	0	0	0	0	0	0	0	0	0	0	0	0	0	0	0	0	0	0
	Fst	0	0	0	0	0	0	0	0	0	0	0	0.0138889	0	0	0	0	0.010989	0.00446429	0	0	0	0	0	0	0	0	0	0	0	0	0	0	0	0	0	0	0	0	0.0185185	0	0.0289855	0	0	0	0	0	0	0.00925926
	Syngr1	0	0.00478469	0	0	0	0.00877193	0	0.0119048	0	0.00543478	0.0125	0	0	0.00694444	0	0.0176398	0	0	0	0	0	0	0	0	0	0	0	0	0	0	0.00213945	0.00689127	0.0105332	0.00947886	0.0059044	0.00191599	0.00185185	0.00503448	0.00616225	0.00813113	0.00512714	0.00674582	0.0028817	0.00872724	0.0069161	0.00548071	0.0278135	0.00195668
	Kank1	0	0	0.0257576	0.0218892	0.045733	0	0	0	0	0	0	0	0	0	0.030303	0	0	0.00520833	0.01	0.00555556	0	0	0	0	0	0	0	0	0	0	0.00311443	0.00708775	0.00536361	0.00811414	0.00619392	0.00525214	0.0121049	0.00476209	0.00532213	0.00719336	0.0067724	0.0235187	0.00387351	0.00589411	0.0085658	0.00396158	0.00222258	0.00783617
	Aldh1b1	0	0	0	0	0	0.0185185	0.0138889	0	0	0	0	0	0	0.0227273	0	0	0	0	0	0	0	0	0	0	0	0	0	0	0	0	0	0.00492611	0.0186391	0	0.0142857	0.0166667	0	0	0.0106987	0	0	0.0538473	0	0.0104348	0	0	0.00578431	0.00454545
	Cpne5	0	0	0	0	0	0.01	0	0	0.0170909	0.00454545	0	0.00871795	0	0	0	0	0.0133333	0.0111111	0.0138889	0.0151515	0	0	0	0	0	0	0	0	0	0	0.00440771	0.00428484	0.00171527	0	0.00535998	0.00533875	0.00763621	0.003003	0.00685782	0.0146825	0.0252442	0.00822368	0.00217391	0.0113564	0.0169385	0.00425736	0.00781468	0.00378151
	Dact1	0	0.0714286	0	0	0	0	0.0208333	0	0.00645161	0.0178571	0.00833333	0.00869565	0	0	0	0	0	0	0.0166667	0	0	0	0	0.0166667	0	0	0	0.0128205	0	0	0	0	0	0	0.00714286	0	0.00769231	0	0	0	0.0363636	0	0.00595238	0	0	0	0.0277778	0.00505051
	Khdrbs2	0	0	0	0	0	0	0	0	0.0136364	0	0.0208333	0	0	0	0	0	0.0189255	0.0113636	0.00952381	0.00909091	0	0	0	0	0	0	0	0	0	0	0.00387245	0.00462185	0.00268664	0.00430342	0.0018018	0.0032787	0.00299971	0.00590742	0.0038676	0.00975451	0.0051968	0.00455384	0.00815627	0.003997	0.00846611	0.00524721	0.0261368	0.00321258
	Wnt7b	0.00952381	0	0	0	0	0.0118056	0.00526316	0	0	0.0119048	0	0.00694444	0	0	0	0	0	0	0	0	0	0	0	0	0	0	0	0	0.025641	0	0.00645808	0.00702929	0.00398814	0.00498365	0.00204253	0.00618712	0.00699609	0.00429646	0.00747221	0.00630375	0.00700419	0.00360119	0.0110291	0.00471024	0.00481404	0.0174797	0.00544919	0.00284949
	Hoxb4	0.0128205	0	0	0	0	0	0	0	0	0	0	0.0238095	0.025	0	0	0	0.0181818	0.00925926	0	0.0222222	0.0105263	0	0	0	0.0326389	0	0.00403226	0	0	0.0178571	0	0	0	0	0.0769231	0	0.025	0	0	0	0	0	0	0	0	0	0	0.0454545
	Wnt3	0	0.03125	0	0	0	0	0	0.0192308	0.0128205	0	0	0	0	0	0.00378788	0	0	0.0105263	0.00617284	0.0148148	0	0	0	0	0	0	0	0	0	0	0.00466349	0.00461452	0.00751044	0.0107359	0.0028036	0.00377925	0.0113598	0.00430619	0.0126901	0.00694742	0.00683625	0.000668449	0.00895986	0.00424782	0.00416916	0.00397116	0.00591732	0.00912978
	Fam111a	0	0	0	0.0078125	0	0	0	0	0.0277778	0	0	0	0	0	0	0	0	0	0	0	0	0	0	0	0	0	0	0	0	0	0	0	0.00769231	0.00326797	0	0.00526316	0.0154902	0	0.0111166	0	0	0.0128205	0.00793651	0	0.0166667	0.0021645	0	0
	Enpep	0	0	0	0	0	0	0.015873	0	0	0.0222222	0	0	0	0	0	0.00657895	0	0.03125	0	0	0	0.0131579	0.0196172	0	0	0	0.0227273	0	0	0	0.00518836	0.00271739	0.00450311	0.00432115	0	0	0	0	0.00434312	0.00226757	0	0.0157858	0.00315521	0.0105627	0	0.0016835	0.0042735	0.00434783
	Acss1	0.00666667	0	0.00659938	0	0.0555556	0.0278322	0	0	0	0	0	0.0606061	0	0	0	0	0	0.0102062	0	0	0	0	0	0.00892857	0	0	0	0	0	0.0266667	0.00944718	0.00608766	0.005	0.00428922	0	0.0111111	0.00896356	0.00449704	0	0.0026738	0.0033548	0.00442308	0.00295858	0.00396825	0.00122549	0.002997	0.00606061	0.00827728
	Zadh2	0	0	0	0	0	0	0	0.0208333	0	0	0.0233108	0.0238095	0	0.0124579	0	0	0.0857143	0	0	0.00694444	0	0	0	0	0	0	0	0	0	0	0.00810185	0.00859213	0.0111111	0.00695416	0.010119	0.00223214	0	0	0.00934066	0	0.00909091	0.00740741	0	0	0	0	0	0.0026455
	Rcsd1	0	0	0.00625	0	0	0	0	0	0	0	0.00666667	0	0.00555556	0	0	0	0.0230159	0.00483092	0	0.0130719	0	0	0.0555556	0	0	0	0	0	0.0416667	0	0.00464741	0.00987748	0.016689	0.00296421	0.00703405	0.00360898	0.00988314	0.00499597	0.00277131	0.00779709	0.00468024	0.00584206	0.00451	0.0065215	0.00280642	0.00762949	0.00282771	0.00510324
	Hpn	0	0.0117816	0.00862069	0	0	0	0.00275482	0.00529265	0.00816327	0.0166667	0	0	0	0.0178571	0	0	0.0625	0.00757576	0.00543478	0.00555556	0	0	0	0	0	0	0	0	0	0	0	0	0	0	0	0.0833333	0	0	0	0	0	0	0	0	0	0	0	0
	Rhobtb1	0	0	0	0	0	0.024	0	0	0	0	0	0	0	0.120408	0.0693603	0.00529101	0.0078125	0.0178282	0	0.00416667	0	0	0	0	0	0	0	0.0196078	0	0	0	0	0.00606061	0.0117647	0	0	0	0.0108696	0	0	0	0	0.00641026	0	0	0.0277778	0	0.0263158
	Nrk	0	0	0	0	0.0227273	0.0166667	0.0133333	0	0	0	0	0	0	0	0	0	0	0	0	0	0	0	0	0	0	0	0	0	0	0	0	0	0	0	0	0	0	0	0.0151515	0.00854701	0	0	0	0.00625	0	0	0	0
	Hist1h1c	0	0	0	0	0	0	0	0	0	0.0666667	0	0	0	0	0	0.0277778	0	0.0217391	0	0	0.00490196	0.00809717	0	0	0	0	0.0106431	0	0	0.031746	0	0	0	0	0	0	0	0	0	0	0	0	0	0	0	0	0	0
	AI429214	0	0.0217391	0.0277778	0.008	0.0108696	0	0	0	0	0	0.00724638	0	0	0	0	0.0144262	0.00833333	0	0.0093702	0.015625	0.0144995	0.00289855	0	0	0	0.00347222	0	0.00569059	0.00650821	0	0	0	0	0	0	0	0	0	0	0	0	0	0	0	0	0	0	0
	Slc4a11	0	0.015625	0	0.0108696	0	0.0506579	0.0679825	0	0.00617284	0	0	0	0	0	0	0	0	0	0.0102041	0	0	0	0	0	0	0	0	0	0	0	0	0.030303	0	0	0	0	0	0	0.0588235	0.0357143	0	0	0	0	0	0.0217391	0.0336439	0
	Cdc42ep3	0	0	0.0138889	0	0	0	0	0	0.00699301	0	0.0183532	0.00568182	0	0.0111111	0	0	0.0357143	0	0	0	0	0	0	0	0.015625	0	0.0138889	0	0	0	0.00799333	0.00971538	0.00462295	0.00319408	0.00215471	0.0024359	0.00396825	0.00714134	0.00312441	0.0065723	0.0264869	0.0077498	0.00632285	0.00319757	0.0036388	0.00298047	0.00394664	0.0263258
	Arfgef3	0	0	0	0	0	0	0	0	0	0.012987	0	0	0.0157895	0.0185185	0	0.0833333	0	0	0	0	0	0	0	0	0	0.047619	0	0	0	0	0.00615385	0	0.0107527	0	0.00154321	0.00685384	0	0	0.00115207	0	0.00196078	0.00480769	0.00535038	0.012987	0	0.00316092	0.0021645	0.0122699
	Slc9b1	0.0222222	0.008	0	0	0	0	0.00925926	0	0.0125	0	0	0	0	0	0	0	0	0	0.117647	0.0333333	0	0	0.0454545	0.0384615	0	0	0	0	0	0	0	0	0	0	0	0	0	0	0	0	0	0	0	0	0	0	0	0
	Scg2	0	0	0	0.0119048	0	0	0.0227273	0	0	0	0	0	0	0	0.0239662	0.00595238	0	0	0	0	0	0	0	0	0	0	0	0	0	0	0.0384615	0	0	0	0.00483092	0	0	0	0	0	0	0	0	0	0.00574713	0	0	0
	Fbln1	0.0634109	0	0	0	0	0	0	0	0.00980392	0.0206456	0	0.0111111	0	0	0.00714286	0	0	0	0	0.00512821	0	0	0	0.0277778	0	0	0	0	0	0	0	0.0060632	0.00624076	0.00978261	0.0094374	0.0125212	0.012128	0.00646272	0.0045952	0.015598	0.00828877	0.00505444	0.00351376	0.00428025	0.00585803	0.00204518	0.00815125	0.00319907
	Col13a1	0	0	0	0	0.01	0.00584795	0	0.0116959	0	0	0	0.0208333	0	0.00595238	0	0	0.012987	0	0	0	0	0	0.013986	0.0102041	0	0	0.0192308	0.0185185	0	0.012987	0.00541126	0.00785307	0.0052664	0.00424663	0.00623688	0.00370016	0.00590096	0.00625	0	0.0313776	0.00504737	0.00582121	0.00470658	0.00686502	0.00348328	0.0141501	0.00581731	0
	Dmpk	0	0	0.00769231	0	0	0	0	0	0	0.00649351	0	0	0.00666667	0	0	0	0	0	0	0	0.0175439	0	0.02	0.0637037	0.03367	0	0	0	0	0	0	0	0	0	0.0104575	0	0	0.0111111	0.00980392	0.0208333	0	0	0	0	0.0416667	0	0.015873	0.0138889
	Fosb	0	0	0	0	0	0.103968	0	0.04	0	0	0.0357143	0	0	0	0	0	0	0	0.00462963	0	0	0	0	0	0	0.015873	0	0	0	0	0	0	0	0	0	0	0	0	0	0.0125	0	0	0	0.0078125	0.00793651	0	0	0
	Syp	0	0	0	0	0	0	0.0681818	0.01	0	0	0	0	0	0	0	0	0	0	0	0	0	0	0	0	0	0.1	0	0	0	0	0	0.0277778	0	0	0	0	0	0	0	0	0	0	0	0	0	0	0	0
	Cmya5	0	0	0	0.00869565	0	0.00833333	0.00680272	0	0	0	0	0.0119048	0.00869565	0.0104167	0.0111111	0	0	0	0	0	0	0	0.0277778	0	0.0125	0.0606061	0	0	0	0	0.00624485	0.00613212	0.00793027	0.00601271	0.00296053	0.0151515	0	0.00693248	0.0167256	0.0054241	0.0081137	0.00512021	0.0171861	0.00454098	0.00309994	0.00226006	0.00191964	0.00462154
	Hsd11b2	0.0238095	0	0	0	0	0.00793651	0.00520833	0.0047619	0.0177144	0.0178571	0.00520833	0	0	0	0.0205058	0.00277778	0	0.00328947	0.0119048	0.00510204	0	0	0	0	0	0	0	0	0	0	0.00258398	0.00609756	0.00626959	0.00277778	0	0.0326923	0.0142857	0.0181818	0	0.00714286	0.0135918	0.00574713	0.00716846	0.00852515	0.0116071	0	0	0.00371058
	Kcnj3	0	0	0	0	0	0	0	0	0	0	0	0	0.0129167	0.0138889	0	0.0209524	0	0	0	0	0.0166667	0	0	0	0.0416667	0	0	0	0	0.03125	0.0110294	0	0	0	0	0	0	0.00334448	0.00493624	0.011613	0.014347	0	0	0.00660475	0	0.00625	0.0136364	0
	Ctnna2	0	0	0	0	0.0222222	0	0.0117647	0.00757576	0.0211694	0	0	0	0	0	0	0	0	0	0	0	0	0	0	0	0	0	0	0	0	0	0.00526159	0.0237801	0.00496706	0.00667469	0.00128364	0.00350278	0.00868822	0.00220732	0.00156104	0.00626587	0.00602887	0.00753626	0.0101358	0.000713446	0.00428516	0.00413851	0.00579144	0.00359129
	Pde4b	0	0	0	0	0	0	0.0075188	0.0261905	0.00925926	0.00724638	0.00757576	0	0	0	0.0166667	0	0	0.0119949	0	0.0108696	0.0146154	0	0	0.00909091	0.00680272	0	0	0.0123457	0	0.0131579	0.00506895	0.00492994	0.0052865	0.00429603	0.00596438	0.00826952	0.00702549	0.00614828	0.00481289	0.0052499	0.00624943	0.00589937	0.00411456	0.00545144	0.00779878	0.00446212	0.00566129	0.00391619
	Hspb3	0	0	0	0	0	0.015625	0.0147436	0	0	0	0	0	0	0	0	0	0	0	0	0	0	0.0402047	0.0166667	0.0180484	0.0207175	0.0111166	0	0	0	0	0	0	0	0	0	0	0	0	0	0	0	0	0	0	0	0	0	0
	Alg13	0.0142857	0.03125	0.0238095	0	0	0	0	0	0.0625	0	0	0	0	0	0	0	0.0357143	0.05	0.0943878	0	0	0	0	0	0	0	0	0	0	0	0.0238095	0	0	0	0	0	0	0	0	0	0	0	0	0	0	0	0	0
	Gas6	0	0.0047619	0.0287566	0.00495487	0	0.00520833	0	0.0271483	0.014277	0	0.00526316	0.0144928	0	0.0117647	0	0	0.0165598	0.005	0.0190476	0.00362319	0	0.0181818	0	0	0	0.0690476	0	0	0.0104167	0	0	0	0	0	0	0	0	0	0	0	0	0	0	0	0	0	0	0
	Pitx2	0.0031746	0	0	0.00657895	0	0.0590476	0	0	0	0	0	0.037037	0.0296154	0	0	0	0	0.0147059	0	0.0042735	0	0	0	0	0	0	0	0	0	0.0263305	0	0	0	0	0.0222222	0	0	0	0	0	0	0	0	0	0	0	0	0
	Nqo1	0	0	0	0.00806452	0.0104575	0	0	0.00555556	0.0171057	0	0	0	0	0	0	0.0104167	0.003125	0.00555556	0.0185185	0.0189341	0	0	0	0	0	0	0	0	0	0	0.00389864	0.00305419	0.00788838	0.00897436	0.00245098	0.00294613	0.00516154	0.00640438	0.00830978	0.0124516	0.00900907	0.00118906	0.00429796	0.0160288	0.00532801	0.00564954	0.00328214	0.00499188
	Map3k20	0	0.0178571	0.030303	0	0	0	0.00714286	0	0.0625	0.0833333	0	0	0	0	0	0	0	0	0	0	0	0	0	0	0	0	0.0625	0	0	0	0	0	0.0079774	0.0124165	0.00655679	0.00569801	0.00749788	0.00337412	0.00168919	0.00496573	0	0.00613607	0.00277778	0	0	0.00259358	0.00105042	0.00479403
	Adam1a	0	0	0.00980392	0.0135632	0	0	0	0	0	0	0	0	0	0	0	0	0	0	0	0.00892857	0.00444444	0.00414079	0	0.0233319	0.0539815	0	0	0	0.00408488	0.00889583	0	0	0	0	0	0	0	0	0	0	0	0	0	0	0	0	0	0
	Dap	0.0204082	0	0	0.25	0	0	0	0.00641026	0.00378788	0.00462963	0	0	0	0.0136788	0.00416667	0	0	0	0.00877193	0.00833333	0	0	0	0	0	0	0	0	0	0.0104167	0.00189753	0.00656981	0	0.0035891	0.012351	0.00720721	0	0.00646237	0.00526316	0.0196297	0.0358974	0.0570927	0.00409908	0.0110218	0.00595238	0.00531506	0.00787578	0.00384615
	Skor2	0.0185185	0.0075188	0.0108696	0	0	0	0.00925926	0.0133333	0	0	0	0.0124224	0	0.00510204	0.00510204	0	0	0	0	0.00909091	0	0	0	0	0	0	0	0	0	0	0	0	0	0	0	0	0	0	0	0	0.0131988	0	0	0	0	0	0	0.0166667
	Adarb2	0	0	0	0	0.0173993	0.025	0	0	0	0.111111	0	0	0	0	0	0.0214286	0.0175439	0.00735294	0.0174242	0	0	0	0	0	0	0	0	0.0147059	0	0	0.0049519	0.00491734	0.00828786	0.00834316	0.00473465	0.00772823	0.00426687	0.00503531	0.00791786	0.00700934	0.00476801	0.00671805	0.00485667	0.00474095	0.00403372	0.00446876	0.00411959	0.00600482
	Rragd	0.0185185	0.0125	0	0.00740741	0.0406162	0.0192308	0	0	0	0	0	0	0	0	0	0	0	0	0	0	0	0	0	0	0	0	0	0	0	0.0105263	0.00397727	0.013773	0.0109086	0.00735427	0.00685907	0.00681319	0.00395833	0	0.00154799	0.00465839	0.0103286	0.00625371	0.0109274	0.00392566	0.00377746	0.0154358	0	0.00114943
	Nkx3-2	0.00653595	0	0.00526316	0	0	0.0104167	0.0119048	0	0	0	0	0	0	0	0.00793651	0	0	0	0	0	0.00588235	0.0104167	0	0.022619	0	0	0	0.0208333	0	0	0	0	0	0	0	0	0	0	0	0.010989	0	0	0	0	0.0266667	0	0.00757576	0.0133333
	Calcoco1	0	0	0	0	0.01	0	0	0	0	0	0	0	0	0.0454545	0	0	0	0.0130385	0.015625	0	0	0	0	0	0	0	0	0	0	0	0.00606061	0.0186054	0	0.00952381	0	0	0	0	0	0	0	0	0.00588235	0	0.037037	0	0	0
	Fam83b	0	0.25	0	0.0347222	0.0117647	0	0.00980392	0	0	0	0	0	0	0	0	0	0	0.0196078	0	0.0153846	0	0	0	0	0.031746	0	0	0	0	0	0.0100105	0.00908289	0.011695	0.00568627	0.0121839	0.00192039	0.0268332	0.00618492	0.00874766	0.00570175	0.00228175	0.00224849	0.00320923	0.00188259	0.00567235	0.00847074	0.00359778	0.00177979
	Foxg1	0	0	0.00714286	0	0	0	0.0138889	0	0.00952381	0	0.0414871	0	0	0	0	0	0.025	0	0.0133333	0.0384615	0	0.0869565	0.0217391	0	0	0	0.0151515	0	0	0	0	0	0.0208333	0	0	0	0	0	0.047619	0	0	0.0277778	0	0.00793651	0	0	0	0
	Celsr3	0	0.00793651	0	0	0	0	0	0.00793651	0	0	0	0	0	0.00833333	0	0	0.0120915	0	0	0.0204082	0.00490196	0.00573477	0.0127811	0.0197884	0	0.0060582	0.00454295	0.00279813	0.00380247	0.00620347	0	0	0	0.0425725	0	0.025641	0	0.0260504	0	0	0.00446429	0	0	0	0	0	0	0.00328947
	Il11ra1	0.043956	0.00617284	0	0	0.0151515	0	0	0	0	0	0	0	0	0	0	0.0557276	0.0137931	0.00344828	0	0.0300245	0	0	0	0	0	0	0	0	0	0.04	0.0047619	0.00275482	0.0101563	0	0.00505051	0	0	0	0	0	0	0	0	0	0	0.0384615	0.0150502	0.00943218
	Ets1	0.00617284	0	0	0	0.00549451	0	0.0138889	0	0.00689655	0.0140797	0	0	0.025	0	0	0	0	0	0	0	0	0	0	0	0.0208333	0.0357143	0	0	0.0625	0.0714286	0.00484461	0.00179447	0.0130736	0.0162352	0.00704525	0.00590602	0.00528972	0.0101045	0.00406475	0.00520725	0.0100459	0.00683679	0.00163806	0.00405378	0.016451	0.0024117	0.0170878	0.00701775
	Flrt3	0	0	0	0	0	0	0	0	0.0576923	0	0	0	0.025641	0	0	0	0	0	0	0	0	0	0	0	0	0	0	0	0	0	0.00333333	0.00307692	0	0.00384615	0.0479458	0.00512821	0.00425725	0	0.0119048	0.00350877	0	0	0	0	0	0.00454545	0	0.00328947
	Crip2	0	0	0	0	0.0285714	0.0333333	0.025974	0	0	0	0.00708737	0	0.0133333	0.00714286	0	0.00347222	0	0.00383142	0	0	0	0	0	0	0	0	0	0	0	0	0	0	0	0.00909091	0	0.00395257	0	0.00378788	0.00814815	0	0	0.030543	0	0	0.00833333	0.0138889	0.0170629	0
	Cercam	0.0289352	0.00434783	0	0.0285714	0.0138889	0	0	0	0.00892857	0	0	0	0	0	0	0.0163477	0.0286956	0.0287081	0	0	0	0.0277778	0	0	0	0	0.030303	0	0	0	0	0	0.0111111	0	0	0.00595238	0	0	0.0135135	0	0.00909091	0	0	0	0	0	0	0
	Sfxn5	0.00925926	0.00333333	0.00571429	0	0.00571429	0.015625	0.0360577	0	0	0	0	0	0	0	0.0047619	0.0208333	0	0.00653595	0	0.00892857	0	0	0	0	0	0	0	0.117647	0	0	0.00140555	0.00539442	0.00192274	0.00345772	0	0.00515334	0.00964052	0.0010101	0.00692725	0.00543921	0.0179739	0.00134953	0.00270468	0.0103805	0.00270655	0.00231481	0.00383142	0.00439815
	Il13ra1	0	0	0	0	0	0	0.0416667	0	0	0.0833333	0	0	0	0	0	0.025	0	0	0	0	0	0	0	0	0	0	0	0	0	0	0	0.0127328	0.002849	0.0045406	0.00333333	0	0	0.0194444	0.00592031	0.00671551	0.00555556	0.0198413	0	0.0123967	0.00724638	0.0132104	0.00862069	0.0149226
	Tfap2a	0	0	0.01	0	0.0078125	0.0714286	0.00641026	0	0	0	0	0	0	0	0.00680272	0	0.0375	0.0522153	0	0.0128205	0	0	0	0	0	0	0	0	0	0	0	0	0.0123457	0	0.00680272	0	0	0	0	0	0.00217391	0.00240385	0	0	0	0.00438596	0	0
	Ankrd29	0	0.00416667	0	0.00775194	0	0	0.0141804	0	0	0.0555556	0	0	0	0	0	0	0.00892857	0	0	0	0	0	0	0	0.047619	0	0	0	0	0	0.00727688	0.002	0.00849802	0.0208674	0.00713012	0.00326797	0.0087963	0.00268817	0.00848126	0.00144928	0.018599	0.00378758	0.00875332	0.0150433	0.0045078	0.00535867	0	0.00154321
	Antxr2	0	0	0.0171958	0	0.0104104	0	0	0	0.037037	0	0	0	0	0	0.015625	0.00666667	0.00952381	0	0.0119048	0	0	0	0	0	0	0	0	0.00649351	0	0	0	0	0	0	0	0	0	0	0	0	0	0	0	0	0.0178571	0	0	0
	Prkab2	0	0	0	0	0	0	0	0	0	0	0.00952381	0	0	0.0322205	0	0	0.0125	0	0.00462963	0.0178571	0	0	0	0	0	0	0	0	0	0	0	0	0	0.0526316	0	0	0	0	0	0.0625	0	0	0	0	0.0625	0.0294118	0	0
	Chgb	0	0	0	0	0	0	0.00714286	0	0	0	0	0	0	0	0	0	0	0.0235732	0	0	0	0	0	0	0.00694444	0.00694444	0	0	0	0.0151515	0	0.00512821	0	0	0	0	0.0128205	0	0.0150376	0	0.00707672	0.0047619	0.00653595	0	0.0145944	0	0.00505051	0
	Kank2	0	0	0.0115385	0.0253603	0	0.01	0.0123457	0	0	0	0	0	0	0	0	0	0	0.00667408	0.004	0	0	0	0	0	0	0	0	0	0	0	0	0	0	0	0	0	0	0.0123457	0	0	0	0.0133333	0	0.0239316	0.0513223	0.0486111	0.0102041	0
	Ptx3	0	0	0.02	0	0.0142857	0	0	0.0309524	0	0.0119048	0	0.0229167	0	0	0	0	0	0.0333333	0	0	0	0	0	0	0	0	0	0	0	0	0	0	0	0	0	0	0	0	0	0	0	0	0	0	0	0	0	0
	Hand1	0.0166667	0	0	0.0181992	0	0.00961538	0	0	0	0	0.03125	0	0.0128205	0	0	0.00854701	0	0.00526316	0	0.020202	0	0	0.0105263	0	0.0227273	0	0	0.0138889	0.00892857	0	0	0	0	0	0.015873	0	0	0	0.00938697	0.0833333	0	0	0.00520833	0	0	0.025	0.0123457	0
	Tchh	0	0	0	0.0133333	0.00641026	0	0	0	0	0	0	0	0.025	0	0	0.0416667	0	0	0	0	0	0	0	0	0	0	0	0	0	0	0	0	0	0	0	0.0123457	0	0	0	0	0	0	0	0	0	0	0	0
	Zyg11a	0	0	0	0	0	0	0	0	0.0104167	0	0	0.0185355	0.00877193	0.0117647	0.0113636	0.025641	0	0	0	0.012987	0	0	0	0	0	0	0	0	0	0	0.0102464	0.0081885	0.00395257	0.0339905	0.0117063	0	0.00814871	0.0125413	0.00868259	0.00892857	0	0	0	0	0.0110254	0.00520833	0.00452489	0
	Tcl1	0	0	0.0102171	0	0.0166667	0.0108696	0.0166667	0.0108696	0	0	0	0	0	0	0	0	0.0238095	0	0.0147059	0.0142857	0	0	0	0	0	0	0	0	0	0	0.00263158	0.00793651	0	0.00943732	0	0	0.00480769	0.0148148	0	0	0.015873	0.00988235	0.0386212	0.00555556	0	0.00268817	0	0
	Cyp26b1	0	0.0123457	0	0	0.0138889	0	0	0	0.00892857	0	0	0	0.0161905	0.00446429	0.00988085	0	0	0	0	0.0185185	0	0	0	0	0	0	0	0	0	0	0	0	0.0208333	0.00238095	0.0043956	0.0166667	0.00856746	0.00549451	0.00652424	0.0349184	0	0.00568182	0.00573413	0.0058651	0.0069677	0.00832539	0	0.00662879
	Cdca3	0	0	0	0.0238095	0.0526316	0	0	0	0	0	0	0	0.00909091	0	0	0	0.0185185	0	0	0	0	0	0	0	0	0	0	0	0	0	0	0	0	0	0	0	0	0	0	0	0.0107527	0	0	0	0	0	0	0
	Dmtn	0.00983519	0	0	0	0	0	0	0.0113636	0	0	0	0.0238095	0	0.0266667	0.012987	0	0.0285714	0	0	0	0	0	0	0	0	0	0	0	0	0	0.00529995	0	0.00558036	0	0.0301432	0.00240385	0.00543365	0.00408333	0	0.00714286	0.0308756	0	0	0.010506	0	0.0026455	0.00198413	0.0172789
	Galns	0	0	0	0.00294118	0.00226757	0	0	0	0.0261752	0	0	0.00680272	0.00689655	0.00387597	0.00304878	0.00340136	0	0.0123457	0.0190939	0.00487805	0	0	0	0	0	0	0.030303	0	0	0	0.00533333	0.00446429	0.0178571	0	0	0.00227273	0.0158402	0	0.00250627	0	0.00747154	0.00305665	0.0037594	0.0086031	0.00559079	0.00547425	0.00309598	0.00770833
	Lmod3	0	0	0	0.00526316	0.0104167	0	0	0.0416667	0	0	0	0.05	0	0.0119048	0	0.0144928	0	0.00621118	0	0	0	0	0	0	0	0	0.03125	0	0	0	0.0266741	0	0	0.00240385	0	0.014399	0.00383142	0	0.00952381	0	0	0	0	0.0034965	0.00344828	0.00754148	0	0
	Pcbd1	0	0.0147059	0	0.00714286	0.0105263	0.0333333	0	0	0	0.0185185	0	0	0	0	0.0175439	0.00724638	0	0.00641026	0	0.0047619	0	0	0	0.0357143	0	0	0	0	0	0	0.00826446	0.020202	0	0	0.00666667	0	0	0	0	0.004329	0.00333333	0.0106061	0.0113027	0.00526316	0.00952381	0.00621118	0.0119048	0
	Alb	0.0144516	0	0	0	0	0	0	0	0	0	0	0	0.0181818	0.0196078	0	0	0	0	0.0192308	0	0	0	0	0	0	0	0	0	0	0	0	0	0	0	0	0	0	0	0	0	0	0	0	0	0	0.0217391	0	0
	Klhl13	0	0	0	0.00840336	0	0	0	0	0	0	0	0	0	0	0	0	0.00952381	0.0119048	0	0	0	0	0	0	0	0	0	0	0	0	0	0	0	0	0	0.031746	0	0.0151515	0	0	0.0125	0	0	0	0	0	0	0
	Egfr	0	0	0.142857	0	0	0	0	0	0	0.0075188	0.0078125	0	0.0203463	0	0.0222222	0	0	0.00925926	0	0	0	0	0	0	0	0	0	0	0	0	0.00415069	0.00388113	0.00682982	0.00610071	0.00459663	0.00646783	0.0033746	0.00556934	0.00469943	0.00561367	0.00601699	0.00418099	0.00558545	0.00292016	0.00616704	0.00648033	0.00407883	0.0039668
	Abca9	0.0204082	0	0	0	0	0.0181818	0	0	0	0	0	0	0	0	0	0	0.186667	0	0	0.0954545	0	0	0	0	0	0	0	0	0	0	0	0	0	0	0	0	0	0	0	0	0	0	0	0	0.0147059	0	0	0.0229035
	Cbs	0.0078125	0.0227273	0.0075188	0	0.00462963	0	0.01	0	0	0	0	0.00827586	0.0426136	0	0	0	0	0.00691784	0	0	0	0.025	0	0	0	0	0	0	0	0	0	0.0047619	0	0	0.0909091	0	0	0.0327894	0	0.00904977	0	0	0	0.0104167	0	0.00568182	0	0.00988142
	Fam129a	0.0124086	0.020068	0	0.0164835	0	0.00833333	0	0	0.00653595	0	0	0	0.005	0.00490196	0.015625	0.012987	0.025641	0	0.00925926	0	0	0	0	0	0.0277778	0	0.0833333	0	0	0	0.0083813	0.00562205	0.011235	0.0015923	0.0140955	0.00338983	0.0116965	0.0202488	0.00782332	0.0109229	0.0149249	0.00538279	0.00562418	0.0178041	0.003769	0.0106494	0.00403224	0.0132879
	Map10	0	0	0	0	0	0	0.00617284	0	0	0	0	0	0	0.0339367	0	0.008	0.00510204	0	0.0155039	0.0115477	0.00364108	0.00269493	0.00583878	0.00829245	0.00528997	0.001221	0.00380501	0	0.00584795	0.00865801	0	0	0	0	0	0	0	0	0	0	0	0	0	0	0	0	0	0
	Smim3	0	0.0860819	0.0140306	0.00540541	0	0	0	0.0227273	0.00840336	0	0.00555556	0	0	0	0.00961538	0.00772765	0.0125	0	0	0	0	0.0128205	0.0222222	0	0	0	0	0	0.0119048	0	0.00462287	0.00112676	0.00589015	0	0.00391278	0.00620494	0.00578041	0.00815351	0.00696459	0.00108035	0.000625	0.0052521	0.0322191	0.00634418	0.0087229	0.00456628	0.00234357	0.00162397
	Nbl1	0	0	0	0	0.0171429	0.0142857	0	0.0178571	0.025	0.00740741	0.00520833	0	0.00724638	0	0	0	0	0	0	0	0	0.0555556	0	0	0	0	0	0	0	0	0.00549218	0.00703106	0.00396825	0.0108565	0.00379189	0.00497593	0.00539771	0.00521262	0.0140977	0.0103175	0.00494852	0.0296966	0.00162338	0	0.00230415	0.00477919	0.00925926	0.00858586
	As3mt	0.012987	0	0	0	0.00757576	0	0	0.125	0.00584795	0.0047619	0	0	0	0.00793651	0	0.003861	0	0.021345	0	0.0173913	0	0	0	0	0.0277778	0	0	0	0	0	0	0	0	0	0	0	0	0	0	0.047619	0	0	0	0	0	0	0	0
	Prelid3a	0	0	0	0.00694444	0.0208333	0	0	0	0	0	0	0	0	0.00793651	0	0	0	0	0.0143636	0.00952381	0	0	0	0	0.0625	0	0	0	0	0	0.00297619	0	0.00328947	0.00206612	0.00724153	0.00616858	0.00588235	0	0	0.0111111	0.00915332	0.00795031	0	0.00549451	0.00700483	0.00340136	0.00889376	0.00585982
	Diras2	0.015873	0	0	0	0.008	0.00666667	0	0	0	0	0	0	0	0.00980392	0	0	0	0	0	0.0031348	0.0196078	0	0.00595238	0.0114943	0	0.0104268	0	0	0	0	0.00695031	0.00439872	0.00367647	0.00632511	0	0	0.00234907	0.00473642	0.00227009	0.00207346	0.0102665	0.00673649	0.00504459	0.00661407	0.00254937	0.0127114	0.00473693	0.00763889
	Galnt14	0	0	0	0.0102041	0	0	0.0138889	0.0173395	0	0.0357143	0.00595238	0	0.0176971	0	0	0	0.00413223	0	0	0	0	0.0151515	0	0	0	0.0138889	0	0	0	0	0.00619576	0.00428214	0.00803375	0.0069089	0.00456128	0.00593209	0.00511636	0.0101173	0.00982122	0.00717905	0.00702431	0.00594169	0.00616676	0.00586136	0.00616088	0.00501915	0.00646749	0.00559322
	Hmgn2	0	0.00980392	0.0178571	0	0	0	0	0	0	0.008	0	0	0	0	0.003367	0	0	0	0.015873	0	0	0	0	0	0	0	0	0	0	0	0	0.00735294	0	0	0.00833333	0	0	0	0	0.0208333	0.0111111	0.0555556	0	0.0666667	0	0	0.0208333	0
	Prrg4	0.00347222	0.037037	0	0.016	0	0	0	0	0	0	0.0131579	0.0239316	0	0	0	0.00833333	0	0	0	0	0	0	0	0.00714286	0	0	0	0	0	0	0	0	0	0	0	0	0.0384615	0	0	0	0	0	0	0	0	0	0	0
	Hoxb9	0	0.00892857	0	0	0	0	0	0	0	0.0138889	0	0.025	0	0	0	0	0.0185185	0	0	0	0	0	0.0227273	0	0	0	0	0	0.00520833	0.0263158	0	0	0.00833333	0	0.0212121	0	0	0.0285714	0	0	0	0	0.00416667	0	0	0	0.0107955	0
	B3gat1	0.0075188	0	0.010989	0	0.015	0	0	0	0	0	0.0184524	0	0	0	0	0	0	0	0	0	0.03125	0	0	0	0	0	0	0	0	0	0	0.0222222	0.0243793	0.00529234	0	0.0205026	0	0.00595238	0	0.00595238	0	0.012987	0	0.00617284	0	0	0	0
	Mfap2	0	0	0.00555556	0.00735294	0.00793651	0	0	0	0	0	0	0.0142857	0.0125	0	0.0030303	0.00328947	0	0	0	0	0	0	0	0	0	0	0	0	0	0	0	0	0.0117647	0.00641026	0.0180556	0	0	0	0.00714286	0.0167125	0.0047619	0.0389957	0.00865801	0.00813492	0.00274725	0.004329	0	0
	Rbms3	0	0	0	0	0	0	0	0	0	0.00757576	0	0.00724638	0.0263254	0.01	0.0166667	0.0260771	0	0	0	0	0	0	0	0	0.0166667	0.00826446	0	0	0	0	0.0126808	0.00423587	0.00547045	0.00396065	0.00414346	0.0130186	0.00865897	0.00691673	0.0080862	0.00962343	0.00473323	0.00392032	0.00809157	0.00791722	0.00733629	0.00336015	0.00399028	0.00857558
	Orc1	0	0.0297475	0.0221805	0	0.00952381	0	0	0	0	0	0	0	0.012987	0.0142857	0	0	0	0	0	0	0	0	0	0	0	0.0588235	0	0	0	0	0.0164905	0.00885417	0.00194932	0.00793651	0.00521739	0.0154221	0.00917845	0.00427094	0.00505051	0.00425065	0.00644305	0.00555556	0.00367647	0.00746606	0.0133333	0.051606	0	0.00595238
	Cacna1h	0.00396825	0	0	0.0285714	0	0	0.023569	0	0	0	0.00982351	0.0042735	0	0.0208333	0.0119048	0.0111111	0	0	0	0.0555556	0	0.0119048	0.00833333	0.0166667	0.0222222	0	0	0	0	0	0	0	0	0	0	0.0416667	0	0	0	0	0	0	0	0	0	0	0	0
	Acadm	0.029932	0	0	0.00505051	0	0	0	0	0	0	0.0166667	0.00617284	0	0	0	0	0	0	0	0	0.0192308	0	0	0	0	0	0	0	0	0	0.00510204	0	0.0227273	0.0388889	0	0.00925926	0	0.0291188	0	0	0	0	0	0.0181818	0	0	0	0
	Fbxo41	0	0.020979	0.00649351	0.0220588	0.00892857	0	0	0	0.0196078	0	0.00724638	0	0.004	0	0	0	0	0.00446429	0.00520833	0	0	0.111111	0	0	0	0	0	0	0	0	0.00395756	0.00638771	0.00296771	0.0108507	0.00524983	0.00878585	0.00571338	0.006298	0.00469771	0.00541878	0.0083771	0.00122549	0.00236842	0.00565476	0.00588972	0.0083004	0.000925926	0.00116144
	En2	0	0	0	0.042966	0.0120208	0.00416667	0.00657895	0	0.037037	0	0	0	0	0	0	0	0	0.00694444	0	0	0.0136061	0.0104167	0.00892857	0.00534759	0.013986	0	0.00390625	0.00404858	0	0	0.0111111	0	0	0.00555556	0	0	0.0144928	0	0	0	0.0117532	0.00697279	0	0	0	0	0	0.0128205
	Gamt	0.010989	0	0	0	0	0	0.0166667	0	0.0200321	0	0.0370661	0	0	0	0.00694444	0.0193924	0	0	0.046875	0.0151515	0	0	0	0	0	0.0333333	0	0	0	0.0277778	0	0	0.00492611	0	0	0	0.0192308	0.0266667	0	0.00769231	0.0148148	0	0	0	0	0.0104167	0.0666667	0
	Adamtsl5	0.00680272	0.00392157	0	0	0.0102041	0	0	0.00460829	0.00344828	0.00505051	0.0166667	0.0159524	0.0117647	0	0.06	0.0601398	0	0.010989	0.0227249	0.00584795	0	0	0	0	0	0	0	0	0	0	0	0.0208333	0	0	0	0	0.0357143	0.0277778	0	0	0	0	0	0	0	0	0	0
	Far2	0	0	0	0	0	0	0	0.0416667	0.0285714	0.0222222	0	0	0.0307692	0	0	0.0113636	0	0	0.0175084	0.0113636	0	0.030303	0	0	0	0	0.016129	0	0	0	0.00433019	0.00554022	0.00489917	0.00541683	0.00412138	0.00523184	0.00580469	0.00678966	0.00205922	0.00826592	0.00476543	0.00201094	0.00355442	0.00351326	0.00495626	0.00225399	0.00102109	0.00563568
	Shisa7	0	0	0	0	0	0	0.00666667	0	0	0.00740741	0.00694444	0	0	0	0	0	0	0	0.00747768	0	0	0	0	0	0	0	0	0	0	0	0.025	0.00915033	0.0094351	0	0	0.0026455	0.0037037	0.00452489	0	0.00726575	0.00523765	0.00438596	0.00723505	0.00543478	0.000931966	0.016188	0	0.00420757
	Col5a3	0.0157895	0.0119048	0	0	0	0	0	0.02	0	0	0	0.00757576	0.00378788	0.012504	0	0	0.0334967	0	0	0.00793651	0.0144928	0	0	0	0	0	0	0	0	0.0166667	0	0.0233902	0.0132275	0.00229885	0.00506096	0.00824176	0	0.00713599	0	0.0104167	0	0.00324675	0.0170971	0	0	0	0	0
	Fat1	0	0	0	0	0	0.0107143	0	0	0	0	0	0.00519324	0.025	0.00808163	0.0070922	0.00961538	0	0.0238949	0	0	0.0193452	0.0039019	0.00248397	0.00547619	0.00490196	0.0061552	0.00309112	0.0222189	0.00410757	0.0107667	0.00569874	0.006886	0.00517125	0.00483391	0.00598859	0.00604227	0.00584161	0.00908991	0.00440732	0.00507489	0.00385608	0.00378321	0.00726326	0.00489839	0.00676377	0.00862377	0.00189255	0.00383414
	Catsperg1	0	0	0	0	0	0	0.0250627	0.0428571	0	0	0	0	0.0166667	0	0	0.0138889	0.0104167	0	0	0.0333333	0	0.0555556	0	0	0	0	0	0	0	0	0.00543478	0.025713	0.0666667	0	0	0.0249263	0.011775	0.00252525	0.00606061	0	0.00694444	0	0.0101496	0.00203252	0.1	0.0138889	0.021875	0.00255102
	Ctnna3	0	0.0588235	0.0166667	0	0.00925926	0	0.0238095	0.0208333	0	0.02	0.131868	0	0.0257937	0.0104348	0	0	0	0.0133333	0	0	0	0	0.0357143	0	0	0	0	0	0	0	0.011723	0.00214646	0.00589295	0.0027307	0.0200096	0.00462474	0.0259025	0.0204824	0.00208333	0.0076878	0.00585204	0.00399505	0.00226091	0.00128059	0.00647739	0.00336134	0.00604121	0.00527429
	Mas1	0	0	0	0.0227273	0	0.00571429	0	0	0	0	0	0	0	0	0	0.00595238	0	0.00714286	0.0138889	0	0	0	0	0	0	0	0	0	0	0	0	0.00641026	0.01	0	0	0	0.0089373	0	0	0	0.0075	0	0	0	0	0	0	0
	Rbmxl2	0.0277778	0	0	0.0078125	0	0.0178571	0	0	0	0	0.00714286	0.0156863	0	0	0	0	0	0	0	0.00452489	0	0.00925926	0.00956938	0.0119048	0.00595238	0	0	0.0108722	0.00555556	0	0	0	0	0	0	0	0	0	0	0	0	0	0	0	0	0	0	0
	Myb	0	0	0.0204082	0	0.0151515	0.00964985	0.00877193	0.0078125	0	0	0	0	0	0	0	0	0	0	0	0	0	0	0	0	0	0	0	0	0	0	0.00492611	0.00892857	0.00492611	0.0034965	0	0	0	0.00833333	0	0	0.00757576	0.010101	0.0461658	0.0462762	0.117436	0	0	0
	Fam234b	0	0	0	0	0	0	0.01125	0	0	0	0	0	0	0	0	0	0.00555556	0	0.0454545	0	0	0	0	0	0	0	0	0	0	0	0.0166556	0.004995	0.00719842	0.0110461	0.00137363	0.00478992	0	0.00268817	0	0.00142857	0	0.0104734	0.00861557	0.00694444	0.00597461	0.0287749	0.004976	0.00708286
	Dzip1l	0	0.00617284	0	0.0384615	0	0	0	0	0.012987	0	0	0.0296992	0.0606061	0	0	0.00833333	0.0119048	0	0	0.020202	0	0	0	0	0	0	0	0	0	0	0.0050097	0.00407338	0	0.00252525	0.0107143	0	0.00727513	0.00194932	0	0.00595238	0.00625	0.00181159	0.00125313	0.00245949	0.00587607	0	0	0
	Lpin3	0	0	0	0	0	0.0555556	0	0	0	0.0078125	0	0	0	0.0114583	0.0106431	0.0108696	0.01	0.00769231	0.0280246	0	0	0	0	0	0	0	0	0	0	0	0.00070922	0.0106957	0.0071421	0.00275482	0.00231481	0.00252921	0.00274725	0.00160256	0.00181488	0.0133866	0.00694708	0.00311448	0.00275862	0.00346021	0	0	0.00618132	0.0327983
	Nup210	0.00478469	0.00617284	0	0	0.02	0.00416667	0.0147392	0	0	0.0244792	0	0	0.0384615	0	0	0.015873	0.0196078	0	0.0333333	0.0166667	0	0	0	0	0	0	0	0	0	0	0.00714286	0.00964982	0	0.00757576	0.00370411	0.00434367	0.0184769	0.00848506	0.0106062	0.00589756	0.00429324	0.00357143	0.0145311	0.0021978	0.000783699	0.0086402	0.00558201	0.0062176
	Car2	0	0	0	0	0	0	0	0.016129	0.0128348	0.0133333	0	0	0	0	0	0	0	0	0	0	0	0	0	0	0	0	0	0	0.0238095	0	0	0	0	0	0.0592885	0	0	0	0	0	0	0.0357143	0	0.00833333	0	0	0	0
	Cacna1c	0.0122768	0.00892857	0.0191033	0	0.00833333	0	0	0	0.00649351	0	0.00617284	0	0	0	0.0357143	0	0	0	0	0.0238095	0	0	0.0350877	0	0	0.037037	0	0	0	0	0.00636387	0.00498255	0.00484872	0.00586702	0.0119945	0.00879892	0.0109804	0.00608774	0.006231	0.00428877	0.00634471	0.00589642	0.00853739	0.00679861	0.00374347	0.00638722	0.00275307	0.00577908
	Sema4a	0	0.00543478	0	0	0	0	0.0816246	0	0	0	0	0	0.00403226	0	0	0	0.00833333	0	0.0164071	0.010101	0	0.0714286	0	0	0.015625	0	0	0	0	0	0.0166667	0	0	0	0	0	0	0	0	0	0.00925926	0.0571429	0.00909091	0	0	0	0	0
	Ppp2r5a	0.00925926	0.00588235	0	0	0	0.0190632	0.0246667	0.00892857	0	0	0.00757576	0	0	0	0	0	0	0	0	0.00869565	0	0	0.0085966	0.00543651	0	0.0171027	0.00243902	0.0170833	0	0	0.00436066	0.00543459	0.00472294	0.007965	0.00491473	0.00314837	0.000961538	0.0092046	0.00239198	0.0116575	0.00740421	0.00543478	0.0205074	0.00477508	0.0258313	0.00331301	0.00915033	0.00185185
	Chrm2	0.0133333	0	0.00714286	0	0	0.0171053	0.0659076	0.0598291	0	0	0	0	0	0	0	0	0.0117647	0	0	0	0	0	0	0	0	0	0	0	0	0.025641	0	0	0	0	0	0	0	0	0	0	0	0	0	0	0	0	0	0
	Fxyd3	0	0	0.0138889	0	0	0	0	0	0	0	0	0	0	0.00961538	0.00595238	0	0	0.0416667	0	0	0	0	0	0	0	0	0	0	0	0	0.00714869	0	0.00925926	0.00694444	0.0576377	0	0	0.115942	0.00537634	0	0	0.00568182	0.0215278	0.00607287	0.0164797	0.00229885	0.0102041	0.00621118
	Glyctk	0	0	0.135417	0	0	0.00757576	0.00714286	0.00892857	0.00952381	0.0208333	0	0	0	0	0	0	0	0	0	0	0	0	0	0	0	0.0119048	0	0.0224242	0	0.00909091	0	0	0	0	0	0	0	0	0	0	0	0	0	0	0	0	0	0
	Cdon	0	0.00462963	0.00362319	0.0277778	0	0	0	0	0	0	0	0	0.0571429	0	0.03125	0	0	0.0833333	0.02	0	0	0	0	0	0	0	0	0	0	0	1	0	0	0	0	0	0	0	0	0	0	0	0	0	0	0	0	0
	Pgm2	0.00757576	0.0310162	0	0	0	0	0	0	0	0	0	0.00549451	0	0	0.00411523	0	0	0	0.00961538	0	0	0	0.0166667	0	0	0	0	0	0	0	0.0026849	0.00172533	0.0026859	0.0135261	0.00421271	0.0106843	0.0101589	0.00460942	0.00786799	0.0066415	0.00301894	0.0136177	0.00277512	0.00352064	0.0259173	0.0150358	0.0243668	0.0189437
	Nr2f2	0	0	0	0	0	0	0.0151515	0	0	0	0	0.0316558	0	0.00809717	0	0	0	0	0	0.00568182	0.0166667	0	0	0	0.0138889	0	0	0	0	0	0	0.00413223	0.00537634	0	0	0	0	0	0.0113636	0	0	0	0	0	0	0	0	0
	Angptl2	0	0.0190476	0	0.0182195	0	0.00956938	0	0.00621118	0.0171766	0.0142857	0.00666667	0	0.0111111	0.0166667	0	0	0	0.00362319	0.00649351	0.00308642	0.00833333	0.0151515	0	0	0.0175439	0	0	0.0222222	0	0	0.000956938	0.00947959	0	0.0184607	0.00604742	0.00739227	0.000759878	0.00319069	0.0068009	0.00311448	0.00251598	0.0105838	0.00226707	0.00530231	0.00190476	0.0108263	0.0236067	0.00259009
	Tfpi	0.0111111	0.0222222	0	0	0.00617284	0.0125	0.00462963	0	0	0	0	0	0.025	0	0	0	0	0	0	0.0166667	0	0.0217391	0	0	0	0	0	0	0	0	0	0	0	0	0	0	0	0	0	0	0	0	0	0	0	0	0	0
	Col14a1	0	0	0	0	0	0	0	0	0.015873	0	0	0.0196172	0	0.00431034	0	0	0.0181818	0	0	0	0	0	0	0	0	0	0	0	0	0.0517241	0.0118181	0.00948252	0.00273834	0.00538768	0.000755858	0.00508368	0.020519	0.0035461	0.0067814	0.00238409	0.00343035	0.00315322	0.00226634	0.00234488	0.00825597	0	0.00156283	0.00557814
	Aen	0	0	0	0.0128205	0	0	0	0	0	0.0138889	0.0123457	0	0	0	0	0.0555556	0	0	0	0	0	0	0	0	0	0	0	0	0	0	0.0105128	0.00964238	0	0.0026738	0.00625	0.00477502	0.00928176	0	0.00297619	0	0	0.010989	0	0	0	0.104167	0.0358974	0
	Fam184b	0	0	0	0.0416667	0	0	0	0	0.0138889	0	0.0166667	0	0	0	0	0	0	0	0.025641	0.0333333	0	0	0	0	0	0	0	0	0	0	0.00245545	0.00564577	0.00318713	0.00891581	0.00318676	0.00613875	0.00761793	0.00231481	0.0148875	0.0041017	0.00668612	0.00338892	0.00565902	0.00539971	0.000914808	0.00296842	0.00494995	0.00607448
	Atp10a	0	0	0.00863095	0	0	0	0	0	0	0	0	0.025	0	0	0	0	0	0	0	0.0125	0	0	0.010989	0	0	0	0	0	0	0	0.0140021	0.00523785	0.0039114	0.0109004	0.00665376	0.016224	0.00477388	0.00781899	0.0119717	0.00983744	0.0106503	0.0127877	0.0111689	0.0152578	0.00609861	0.0116065	0.00759907	0.0032948
	Cyth4	0	0.015873	0	0	0	0.010101	0.0142857	0	0	0.0238095	0	0	0	0	0	0	0	0	0	0.0555556	0	0	0	0.0357143	0	0	0	0	0	0	0.00231481	0.0018797	0.0176266	0.0526772	0	0.0108907	0.00517598	0.0113636	0.00125	0.0402298	0.00375458	0.0179841	0.00625	0.0130492	0.00733702	0.00480769	0	0
	Kif17	0	0	0.0555556	0.0128205	0	0	0	0.00555556	0.00625	0	0.00740741	0.00492611	0	0.0164835	0	0	0	0.0181548	0.00529101	0.0190476	0	0	0	0	0	0	0	0	0	0.0166667	0.00484338	0	0.00297619	0.00255754	0	0.00829832	0	0	0.0148057	0	0	0.0112019	0.0025641	0.0107143	0.0141569	0.0136834	0.0117647	0.0015361
	LOC100861615	0.0104167	0	0	0.0121212	0.012987	0.00757576	0	0.00757576	0.00396825	0.0169001	0	0	0	0	0	0	0	0	0	0	0	0	0	0	0.142857	0	0	0	0	0	0.000530223	0.0166667	0	0.0625	0.00166667	0.00350956	0	0	0	0	0	0.00231481	0	0	0	0	0	0
	Sipa1l2	0	0.00473027	0.00895062	0.00446429	0	0.00740741	0	0	0	0	0	0	0	0.00806452	0	0	0	0.00480769	0.0114286	0.0117766	0.00549451	0	0.00344684	0.00294118	0	0.002457	0.0166035	0.00243902	0.0205754	0.0025641	0.00606399	0.00373483	0.0105797	0.00107759	0.00187056	0.019196	0.00927376	0.00578075	0.00551136	0.0142536	0.00796592	0.0126166	0.00238095	0.00925926	0.00215054	0.00818848	0.00565302	0.00930108
	Tie1	0.05	0	0	0	0	0	0.00694444	0	0.0267857	0.00526316	0	0	0	0	0	0	0	0	0	0	0	0	0	0	0	0.0555556	0	0	0	0	0.00241546	0	0.0277778	0	0.0238095	0.0080397	0.0130769	0	0.00520833	0.0113636	0.0104167	0.00966184	0	0.00252525	0.0192308	0.0427389	0.0776559	0
	Col9a2	0	0	0	0	0	0.00833333	0	0.0108696	0.0115022	0.00625	0.00694444	0	0	0	0	0.00806452	0	0	0.00983796	0.0153472	0	0	0.0277778	0.0357143	0	0	0	0	0	0	0	0	0	0	0	0	0.00840336	0	0.00724638	0	0	0	0.0217391	0	0.0238095	0	0	0
	Loxl2	0	0	0	0	0	0	0	0	0	0	0	0	0	0	0	0	0	0	0	0	0	0	0	0	0	0	0	0	0	0	0	0	0	0	0	0	0	0	0	0	0	0	0	0	0	0	0	0
	Fbxo32	0	0	0.0104167	0	0	0	0	0.00666667	0.0117647	0.00595238	0	0	0.0138889	0.030303	0	0.0625	0	0	0	0	0	0	0.026087	0	0	0.0270468	0.0333333	0	0	0	0.003125	0	0.0077254	0.00219298	0	0	0.00690476	0	0.00694444	0.00840336	0.00420168	0.0143141	0	0	0.00434783	0	0.0114082	0
	Grem2	0.0153424	0	0	0	0	0	0	0	0	0.00925926	0	0	0.2375	0	0	0	0	0	0	0	0	0	0	0	0	0.0568182	0	0	0	0	0.0090861	0.00896935	0.00562777	0.00298058	0.00326118	0.0111023	0.0126158	0.00714286	0.00600365	0.0148788	0.00255852	0.00563198	0.00967304	0.00643945	0.00896721	0.00394814	0.00330346	0.00887902
	Exoc3l	0	0	0	0	0	0	0.017094	0.00856009	0.0144928	0.0185185	0	0	0.00833333	0	0	0.00854701	0.00595238	0	0.00293255	0	0	0	0	0	0	0	0	0	0	0	0	0	0	0	0	0	0	0	0	0.0714286	0	0	0	0	0	0	0	0
	Top1mt	0	0	0.0037037	0	0.0277833	0	0.00714286	0	0	0.01	0	0.0208333	0	0.00600358	0	0	0	0.00961538	0	0.00416667	0	0	0	0	0	0	0	0	0	0	0.00434783	0.00625	0	0.00396825	0.00411523	0	0.00956938	0	0	0	0	0.0565476	0.032967	0.00492611	0	0.004	0	0.0218855
	Psrc1	0	0	0	0.0166667	0	0	0	0	0.00740741	0	0	0	0	0	0	0	0.00595238	0	0	0	0	0	0	0	0	0	0	0	0	0	0	0	0	0	0	0	0.0166667	0	0	0	0	0	0	0	0	0	0	0
	Ndrg2	0	0	0	0	0	0	0	0	0.00334448	0	0.00694444	0	0.05	0	0	0	0	0	0.008	0	0	0	0	0.0714286	0	0	0	0	0	0	0	0.00653595	0	0.0197407	0.0186175	0	0	0	0	0	0	0	0.00641026	0.0185185	0.0117647	0	0	0
	Dmrta1	0	0	0	0.0533333	0	0.075	0	0	0	0	0	0.01	0.0305263	0	0	0	0.00621118	0	0	0	0	0	0	0.0138889	0	0	0	0.015625	0	0	0.00555556	0	0.00793851	0.00649351	0	0	0	0	0	0	0	0	0	0	0	0	0	0
	Rinl	0	0	0	0	0	0	0.0119048	0.0127088	0	0	0	0.025	0	0	0	0.0125	0	0	0	0	0	0	0	0	0	0	0	0	0	0	0	0	0	0.0208333	0.00757576	0	0	0	0	0	0.00952381	0	0	0	0	0	0	0
	M1ap	0	0	0	0	0	0	0	0	0	0	0	0	0	0	0	0	0	0	0.016	0.0166667	0	0	0	0	0	0	0	0	0	0	0.00876157	0.00442182	0.0117754	0.00410321	0.0237557	0	0.00699805	0.0185185	0.00752646	0.00375	0.00446429	0.00414079	0.00263158	0.00292398	0.0089709	0.00624183	0	0
	Rcn1	0	0	0.0363636	0	0	0.0271164	0.00645161	0.0238095	0	0	0	0.00555556	0.00549451	0	0	0.00617284	0	0	0	0.00909091	0	0	0	0	0	0	0	0	0	0	0	0.00994898	0	0.00769231	0.00854701	0.0151515	0	0.015949	0.00588235	0.0106952	0.0026738	0.00712121	0.00714286	0	0	0.0133668	0.00340136	0
	Nol4	0	0	0	0	0	0	0.00537634	0	0.0294118	0	0	0	0	0	0.0133333	0	0	0	0	0	0.0170279	0.00641026	0.00699301	0	0.00189753	0	0.00614861	0	0	0.00578231	0.00351659	0.00323042	0.00142045	0.0121083	0.00316938	0.00123976	0.00618325	0.00374468	0.001443	0	0.00561917	0.00336144	0.00425275	0.0039906	0.00247805	0.00824139	0.00562463	0.00643085
	Bmf	0	0.00869565	0	0	0.0714286	0	0	0.0104167	0	0.0192308	0	0	0	0.04	0	0.0138889	0	0	0	0.03	0	0	0	0	0	0	0	0	0	0.0217391	0	0	0	0	0.0277778	0	0	0	0	0	0	0	0	0.0227273	0	0	0	0
	Fancd2	0	0	0	0.0178571	0.0104167	0	0.0416667	0	0.046131	0	0.016369	0	0	0.0114943	0.0555556	0.00877193	0.0147368	0	0.0042735	0.00396825	0.05	0	0	0	0	0	0	0	0	0	0	0	0	0	0	0	0	0	0	0	0	0	0	0	0.0147059	0	0	0
	Dapp1	0	0	0	0.00952381	0	0	0	0.00909091	0.00534759	0.0133333	0.0125	0	0	0.116667	0	0.0151515	0	0	0	0	0	0	0.0192308	0	0	0	0	0	0	0.0454545	0.0162336	0.0135285	0.00569568	0.0077918	0.00137363	0.00140056	0.00513894	0.00371501	0.00227743	0.0085841	0.00227273	0.0015625	0.00304878	0.00738151	0.0030303	0.00118203	0.00166667	0.0128889
	Sez6l	0	0.0354167	0	0	0.00985222	0.00411523	0	0	0.0204082	0	0	0.0142857	0.00680272	0	0.0162037	0	0	0	0.015625	0	0	0	0.0133333	0	0	0	0	0	0	0	0.0142328	0.00518076	0.00299599	0.00877615	0.00567207	0.00724866	0.00510842	0.00964679	0.00924521	0.00552784	0.00949938	0.0101936	0.0115028	0.00223434	0.00848542	0.00479137	0.00637341	0.0100985
	Dglucy	0	0	0.0153846	0.0104167	0	0	0.00980392	0	0	0	0	0	0	0.00492611	0.0123716	0	0	0	0.00793651	0.0482456	0	0	0.0357143	0.0166667	0.0454545	0	0	0	0	0	0.0115001	0.00542647	0.00588267	0.00655421	0.00870375	0.00332829	0.00251365	0.00951087	0.00416667	0.00985076	0.00582537	0.00594124	0.0240299	0.00449644	0.00350951	0.00484064	0.00551835	0.00723386
	Prrx2	0	0.0125	0	0	0	0	0.0416667	0	0.0153846	0	0.010582	0.00714286	0.00892857	0.0285714	0	0	0.0227273	0	0.00740741	0.00699301	0.0131579	0	0	0	0	0	0.0227273	0	0	0	0.0031903	0.0201921	0.00237589	0.00611716	0.0021661	0.00802014	0.014215	0.00288715	0.00903979	0.00421378	0.00420693	0.0111912	0.00513371	0.00440344	0.00333906	0.00783993	0.0056221	0.0110636
	Golim4	0	0	0.0383197	0.0153846	0.0138889	0	0	0.0133333	0	0	0	0	0	0.0625	0	0	0.0111111	0.0363636	0	0	0.00735294	0	0	0.00854701	0	0	0	0.0108696	0	0	0.00717417	0.00563873	0.0100993	0.00654884	0.0193057	0.0183661	0.00577265	0.0055255	0.00530444	0.013043	0.00150376	0.00812665	0.00306635	0.01232	0.00318494	0.00613795	0.00351656	0.00521177
	Golga7b	0.00520833	0.00833333	0	0	0	0	0	0.025	0	0.0117647	0.00943732	0	0.00952381	0.047619	0	0	0.0166667	0	0.0160183	0	0	0	0	0	0	0	0	0.0714286	0	0	0.00840336	0.00724638	0.00680272	0	0	0	0.022619	0.0166667	0.0311594	0.00555556	0.00434783	0	0	0.01	0	0	0	0
	Gng4	0	0	0	0	0.0119048	0.00641026	0.00595238	0.0178571	0.0047619	0	0	0	0	0	0	0	0	0	0	0	0	0	0	0	0	0.0666667	0	0	0	0	0.00217014	0	0.00203812	0.00157825	0.00780544	0.00295465	0.015808	0.0081622	0.00537977	0.00321927	0.0105193	0.00852358	0.00315224	0.0015083	0.00677001	0.00511984	0.00696172	0.000699301
	Gpx8	0	0	0	0	0	0	0.02	0	0	0	0.0204082	0.0105751	0.01	0.00574713	0.00694444	0	0	0	0	0	0	0	0	0	0	0	0	0	0	0	0	0.142857	0	0	0	0	0	0	0	0	0	0	0	0	0	0	0	0
	Slc17a9	0.00383142	0.00740741	0.0162037	0.0191761	0.0178571	0	0	0	0	0	0.00446429	0.00537634	0	0.0123457	0.0189394	0.0569444	0.037037	0	0.015625	0	0	0	0	0.0454545	0	0	0	0	0	0.0333333	0	0	0.0208333	0.0116959	0.00127551	0	0	0.00702261	0.00289855	0	0.00271739	0	0.00271739	0	0.00942293	0	0.00883152	0.00246305
	Aox4	0	0	0	0.0151515	0	0	0.0151515	0	0	0.037037	0.0175439	0	0	0	0	0.0128968	0	0.0215054	0.00714286	0	0	0	0	0	0	0	0	0	0	0	0.00571429	0	0.00606061	0.00595238	0	0	0	0	0.0165289	0.00404858	0.01	0	0	0	0	0.0125	0	0
	Kcnh1	0	0	0	0	0	0	0.0243333	0.015949	0	0.0135531	0	0.00892857	0	0.0166667	0	0	0.0246139	0.0135965	0	0	0	0	0	0.0299465	0	0	0	0	0	0	0.001	0.003999	0.00882086	0.0112456	0.003907	0.00271046	0.0107144	0.0130133	0.00602022	0.00251323	0.00437318	0.00351223	0	0.00671905	0.00364723	0.00287356	0.00282446	0.00764403
	Ralyl	0	0	0	0	0	0	0	0	0	0.00285714	0.0114943	0	0	0	0	0	0	0	0	0	0.05	0	0.0125	0	0	0	0	0	0	0	0	0	0	0	0	0	0	0	0	0	0	0	0	0	0	0	0	0
	Lrig1	0.00699301	0	0.0138889	0.0138889	0	0	0	0	0	0	0.05	0	0	0	0.0078125	0	0	0	0	0	0	0.0164021	0	0.0151515	0.0113636	0	0	0	0.015873	0	0.00616831	0.00162771	0.00388463	0.0087153	0.00644339	0.00461619	0.00296582	0.00346693	0.00364813	0.00587491	0.00455616	0.00361811	0.00630979	0.00381466	0.0095442	0.00775537	0.00368023	0.00594552
	Atp2b3	0	0	0	0	0	0	0.00584795	0	0	0.0238095	0	0.02	0	0.0307692	0	0	0	0	0	0	0	0	0	0	0	0	0	0	0	0	0	0.00806527	0.00240464	0.00280112	0.00595238	0.0047619	0.0175505	0.00793651	0.0080404	0.00198413	0.00784131	0.0131313	0.003861	0.0107993	0.00637523	0.00353261	0.00465405	0.00709355
	Nwd2	0	0.037037	0	0	0.00588235	0	0.0104167	0.00595238	0.00900901	0.010582	0	0	0	0	0.0113636	0	0	0	0	0	0	0.0180147	0.0435396	0	0.00714286	0	0.00909091	0.00480769	0.00833333	0	0.00504145	0.00439123	0.03125	0.00354031	0.00495346	0.00326105	0.00387325	0.00365523	0.00475826	0.00398458	0.00503829	0.00310157	0.00444513	0.00373188	0.00457082	0.00505163	0.00703433	0.00525682
	Oprd1	0.00952381	0	0	0	0	0	0	0	0	0	0	0	0	0	0	0	0	0	0	0	0	0	0	0	0	0	0	0	0	0	0.00439254	0.00489849	0.0060336	0.00793557	0.00535733	0.0077057	0.0113636	0.0172714	0.00272811	0.00447246	0.00353322	0.00370674	0.0194459	0.00399493	0.00952766	0.00318352	0.00724329	0.00318967
	Ccl9	0	0	0.0222222	0.0185185	0.00641026	0	0	0	0	0	0	0	0	0.00925926	0	0	0	0	0	0.26462	0	0	0	0	0	0	0	0	0	0	0	0	0	0	0	0	0	0	0.0171391	0	0	0	0	0	0	0	0	0.0175439
	Tshr	0	0	0	0	0.0123457	0	0	0	0	0	0	0.047619	0	0.00595238	0.0333333	0	0	0	0	0	0	0	0.142857	0	0.0222222	0	0	0.030303	0	0	0.0069952	0.00700622	0.00585262	0.00549461	0.00418547	0.00355009	0.0189185	0.00896813	0.00480353	0	0	0	0	0.00550567	0.00592232	0.00837826	0.00247941	0.00686019
	Dock5	0.0217476	0.00454545	0	0	0.0131579	0.0214286	0.0266673	0	0.0236111	0	0	0	0	0	0	0	0.0357143	0	0	0	0	0	0	0	0	0	0	0	0.0210526	0	0.00505133	0.0105831	0.00246748	0.00745299	0.00231464	0.00565991	0.00487027	0.013233	0.0157152	0.0135854	0.00457183	0.00180886	0.0149375	0.000494505	0.0122566	0.00477091	0.00399736	0.00527909
	Tmem98	0	0.0119048	0.0184524	0	0	0	0	0.00490196	0	0	0	0	0	0	0	0	0	0.00757576	0.0125	0	0	0	0	0	0	0	0	0	0	0	0	0.0222222	0.0166667	0.00925926	0	0	0	0	0	0	0.0112554	0	0.00724638	0.00757576	0.0153846	0	0.0133333	0.0125
	Rara	0	0	0	0.00892857	0.00769231	0	0.0293333	0.00396825	0	0.0078125	0	0.010101	0	0.0714286	0	0.0416667	0	0	0.0166667	0.00595238	0.0238095	0	0	0	0	0	0	0	0	0	0.00845649	0.02504	0.0049335	0.00811553	0.0165252	0.0107639	0.00540655	0	0.00973331	0.00822892	0.00406566	0.0061274	0.00319535	0.00375716	0.00511099	0	0.00444079	0.0101685
	Itgb3	0.00854701	0	0	0	0.00617284	0.00925926	0	0.00869565	0.0107527	0	0.00793651	0	0	0	0	0	0	0	0	0	0	0.0416667	0.05	0	0	0.0555556	0	0	0	0	0.00478142	0.0031694	0	0.0029631	0.00680322	0.00190476	0.00178571	0.00560996	0.00284091	0.00260417	0.0118756	0.00977916	0.00215517	0	0.00182319	0.0441592	0.00246305	0
	Glipr1	0	0.25	0	0.0333333	0.00892857	0	0	0.00909091	0	0.00961538	0	0	0	0	0	0.0108696	0	0.0277778	0.047619	0	0	0	0	0.025641	0	0.0111111	0	0	0	0	0	0	0.022393	0	0.0227273	0	0	0.00666667	0.00625	0	0.0833333	0	0.0111111	0	0.0047619	0	0.0142857	0
	Taf7l	0.0208333	0	0	0	0.0181818	0	0	0	0	0	0	0	0	0	0	0	0	0	0	0	0	0	0	0	0	0	0	0	0	0	0	0	0.010101	0	0	0	0	0	0	0	0	0	0	0.0138889	0	0.0534091	0.0262238	0.233333
	Abcg1	0.00714286	0	0.00534759	0	0	0	0	0	0	0	0	0	0	0.029958	0.00980392	0.00555556	0.0340557	0	0.00555556	0	0	0	0	0.133333	0	0	0	0	0	0	0.00942986	0	0	0.00956938	0.00217865	0.00277778	0.00198413	0.00207039	0.0103644	0.00713848	0.00617284	0	0.00913254	0	0.0037594	0.0150761	0.00632184	0.0161601
	Ubap1l	0.00529101	0	0	0.0119048	0	0	0	0	0	0	0.0136054	0	0.0123457	0	0	0	0.00520833	0	0.00572581	0.008	0.047619	0	0	0	0	0	0	0	0	0	0.00421245	0	0.00810454	0	0.0625	0	0.00291807	0.00340136	0	0.0166127	0.00367647	0.00373328	0.00970018	0	0	0.00172414	0.0272436	0.00271739
	9530077C05Rik	0.00625	0	0	0.00793651	0.008	0	0	0	0	0	0	0.00680272	0	0	0	0.0454545	0	0	0	0	0	0.0238095	0	0	0.0192308	0	0	0	0	0	0.00555556	0.00897008	0	0.0037895	0	0	0.0198216	0.00599154	0.00238095	0.00446662	0.00933161	0.00488625	0.00310559	0.00675676	0.00639731	0.00653595	0.00245098	0.00183824
	Cep55	0	0	0.025	0.0185185	0	0	0	0.0238095	0	0	0	0	0	0.00694444	0	0	0	0	0	0	0	0	0	0.0185185	0.03125	0	0	0	0	0	0.00657895	0	0	0	0	0	0.00543478	0	0.015625	0	0	0	0	0	0	0	0	0.235294
	Fermt3	0	0	0	0.00621118	0	0.00892857	0	0	0.0104167	0	0.0138889	0	0	0.0178571	0	0.00833333	0	0.00833333	0.00871795	0	0	0	0	0	0	0	0	0.0144928	0	0	0	0	0	0	0.0166667	0	0	0	0.0714286	0	0	0	0	0	0	0	0	0.025641
	Trdn	0	0	0	0	0	0	0	0.00680272	0.00641026	0	0	0	0.0833333	0	0	0	0	0	0.0196078	0	0	0	0.0208333	0	0	0	0	0	0.0666667	0	0.0018315	0.011353	0.0100374	0.00175439	0.00437137	0.00401618	0.0120656	0.00897355	0.0036588	0.00804989	0.00390014	0.0107511	0.00274192	0.0037	0.00493242	0.00241113	0.0117003	0.00288754
	Lrrc73	0	0	0	0	0	0	0	0	0.0204082	0	0.031746	0.062201	0.00555556	0	0	0.0196078	0	0.0166667	0	0	0	0	0	0	0	0	0	0	0	0.0555556	0	0	0	0	0	0	0	0	0	0	0	0	0	0	0	0	0	0
	Dpf1	0.00961538	0	0	0	0	0	0	0	0	0	0	0	0	0	0	0.00909091	0	0	0.0102041	0.00961538	0	0	0	0	0	0	0	0	0.05	0	0	0	0	0	0	0.003125	0.00708027	0.00483539	0.00731225	0.00736961	0.013468	0	0	0	0.00416667	0	0.015	0
	Lrrc4	0	0.0307692	0	0.179932	0.0681937	0	0	0.0131579	0	0	0.00416667	0.0176136	0.00274725	0.0148237	0	0	0	0	0.0099359	0.00617284	0.00584795	0.011161	0.00625	0	0.02181	0.0493926	0.0124047	0	0	0.00639864	0	0	0	0	0	0	0	0	0	0	0	0	0	0	0	0	0	0
	Cnpy1	0.0277778	0	0	0.037037	0	0	0.0119048	0	0	0	0.00478469	0	0.012987	0	0.0138889	0	0	0	0	0	0.117647	0	0	0	0	0	0	0	0	0	0.00979131	0.0067131	0.00730446	0.0045509	0.00460823	0.00911199	0.0172728	0.00558726	0.00591407	0.00645765	0.0059484	0.00913398	0.00341515	0.00412177	0.00322638	0.00317172	0.00326797	0.0079998
	Junb	0	0.0243506	0	0	0	0	0	0	0	0	0	0	0	0	0.015873	0	0.0042735	0.00555556	0	0	0	0.00793651	0.00320513	0.00463791	0	0.00228833	0.00555556	0	0	0.0077753	0	0	0	0	0	0	0	0	0	0	0	0	0	0	0	0	0	0
	Mt3	0	0	0	0	0.0213444	0.0124224	0	0	0.00383142	0.00961538	0.00666667	0.00952381	0	0	0	0	0	0	0	0	0	0	0	0	0.0192308	0	0	0	0	0	0	0	0	0	0	0	0	0	0	0	0	0	0	0	0	0.1	0	0
	Tusc1	0	0.023416	0.0171208	0.010101	0	0	0	0.00740741	0	0	0.025	0	0	0.0366399	0	0	0	0	0	0	0	0	0	0.0357906	0.00480769	0	0.00888889	0	0	0	0	0	0	0	0	0	0	0	0	0	0	0	0	0	0	0	0	0
	Cilp2	0.00625	0	0.00892857	0.0208333	0.00833333	0.00910931	0	0	0.0384615	0.0227273	0.059001	0.00892857	0.162561	0.0558824	0	0	0.0207819	0	0	0	0	0	0	0	0	0	0	0	0	0	0	0.0243902	0	0	0	0.0229885	0	0.00675676	0	0	0.0178571	0.0246914	0	0.015873	0	0	0	0.18
	Tnfrsf9	0	0	0.00537634	0.017663	0.0191511	0.0212862	0	0	0	0	0	0.00454545	0	0	0	0	0	0.0128205	0	0	0	0	0	0	0	0	0	0	0	0	0.00274725	0.00686949	0.00296296	0	0.00151515	0.00555556	0.0034632	0	0.00412088	0.00990972	0.00544218	0.00944444	0.00382298	0.00284598	0	0.00133333	0.00254154	0.00521073
	Gclm	0	0	0.00793651	0.0191799	0.114035	0	0	0	0	0	0	0	0	0	0.00793651	0	0	0	0	0.0078125	0	0	0	0	0	0	0	0	0	0	0.00315153	0.0206201	0.00652056	0.00457516	0.00266667	0.0176587	0.018572	0.0168889	0.0014881	0	0	0.00398148	0.00682738	0	0.00143678	0.00966038	0	0.0045506
	Fam78a	0	0.0208333	0	0	0.0133333	0	0.00740741	0.0263889	0	0.00657895	0	0	0	0	0	0.0434211	0	0.0117647	0.0105556	0	0.0114286	0	0	0.0269444	0	0.00293255	0	0.0104167	0	0	0.00558071	0.00448505	0	0.00478682	0.000927644	0.00569699	0.00296812	0	0.00263158	0.0042735	0.0076249	0.00345481	0.00833395	0.00498911	0.00372689	0	0.00260504	0.0117262
	Zfand4	0	0	0.0117647	0	0	0.010101	0	0	0	0	0.0104167	0.00840336	0	0.0166667	0.0125	0	0	0	0.00714286	0	0	0	0	0	0	0	0	0	0	0	0	0.00665727	0.0194444	0.0170011	0.00315657	0.00132626	0.00526316	0	0.0133333	0	0.00297619	0	0.00217865	0.0151515	0	0	0.00777311	0
	Abi3bp	0	0	0	0.00625	0.0175439	0.0181818	0	0	0.00625	0	0	0.0128205	0	0	0	0	0	0.037037	0	0.0102041	0	0	0.025	0	0	0	0.0357143	0	0	0	0.00381581	0.0143336	0.00385392	0.00274807	0.0021786	0.00452413	0.0115156	0.0023735	0.00222469	0.00444166	0.00355275	0.00439242	0.0067159	0.00748266	0.00440468	0.0186367	0.0153968	0.00587899
	3632451O06Rik	0	0	0.00841515	0.00961538	0	0	0	0.0153846	0	0	0	0	0	0	0	0	0	0	0.333333	0	0	0	0	0	0	0	0	0	0	0	0	0	0.03125	0	0	0.00277778	0.05	0.00403183	0	0.00928793	0.003663	0.00297619	0	0	0.00612033	0.0156516	0	0.0391777
	Bmp2	0.00666667	0.00626959	0	0	0	0	0	0	0	0	0	0.00454545	0	0	0.00680272	0.0034965	0	0	0	0	0	0	0	0	0	0	0	0	0	0	0.0173913	0	0	0	0	0	0	0	0	0	0.0952381	0	0	0	0	0	0	0
	Lilrb4a	0	0	0.0113636	0	0	0	0	0	0	0	0	0	0	0	0	0	0	0	0	0	0	0	0	0	0	0	0	0.0588235	0	0	0	0	0	0	0	0	0	0	0	0	0	0	0	0	0	0	0	0.125
	Efcab12	0	0.019798	0.0287081	0	0	0	0.0119048	0	0.0230159	0	0	0	0	0	0.00621118	0	0	0	0.00574713	0	0	0	0	0	0.00806452	0	0.0208333	0	0	0	0.0028688	0	0	0	0	0	0	0	0	0.00245098	0.00542014	0.00185185	0.00350379	0.00652525	0.00419782	0.00464876	0.0108154	0.000931966
	Olfml1	0	0	0.0111111	0.0617216	0	0	0	0	0	0	0.0208333	0	0.003003	0	0	0	0.00434783	0	0	0	0	0	0	0	0	0.0114286	0.00714286	0	0	0	0	0.00952381	0	0.0227273	0.013354	0	0.0125	0	0	0.00657895	0.111111	0	0	0	0	0.0104167	0	0
	Nop2	0.00595238	0	0	0.00595238	0.0227273	0	0	0	0	0	0	0	0.00714286	0.00666667	0	0	0.00952381	0	0.00840336	0	0	0	0	0.0344828	0	0	0	0.0384615	0.0322581	0	0	0	0	0	0	0	0.0227273	0	0	0.025641	0	0	0	0.0285714	0	0	0	0
	H2-Ab1	0	0	0	0	0.00462963	0.0102041	0	0	0	0	0	0	0.00909091	0	0	0	0	0.0125	0.00840336	0.00480769	0	0	0	0.0208333	0	0	0	0	0	0	0	0.015873	0.020936	0.0434783	0	0	0	0	0	0	0	0	0	0	0	0	0	0
	Efnb2	0.0404061	0.0519787	0.0296423	0	0	0.00793651	0.00520833	0	0.00505051	0	0	0	0	0	0.00454545	0	0	0.0133333	0	0	0	0	0	0	0	0	0	0.0192308	0.0416667	0.025	0.00608166	0.00232595	0.00855147	0.00559075	0.0032524	0.00261414	0.00311031	0.00258373	0.0133806	0.0169406	0.00376647	0.00392222	0.00367433	0.00327722	0.00503894	0.00644573	0.00430302	0.00229261
	Srgap3	0	0	0.0557276	0	0.01	0	0.030303	0	0	0	0.00854701	0	0.00625	0.018419	0.0119048	0.0158638	0.0133929	0.00641026	0	0.04	0	0.008	0	0	0	0.0131579	0	0	0.0109524	0	0.00534374	0.00487797	0.00723539	0.00546912	0.00634122	0.00467374	0.00537314	0.00981507	0.00559728	0.00601222	0.00781249	0.00626633	0.00665983	0.00600854	0.00670198	0.00468736	0.00587145	0.00472947
	Slc6a11	0	0	0.0127165	0	0	0.00588235	0	0.0113636	0	0	0	0	0	0.01875	0	0	0	0	0.00680272	0.00653595	0.0208333	0	0	0	0	0	0	0	0	0.0384615	0.00454545	0.00595238	0.00263158	0	0.00769231	0	0	0	0.0107527	0	0	0.00909091	0.00657895	0	0	0.00324675	0.01	0
	Ptpn3	0.00444444	0	0.00728438	0.0526316	0.0313725	0	0.00916573	0.025641	0	0.00680272	0	0	0	0	0	0	0.0147059	0	0.0289855	0	0	0	0	0	0	0	0.03125	0	0	0	0.00487002	0.00527776	0.00365118	0.0127056	0.00431392	0.00212888	0.00757867	0.00346528	0.00677858	0.00297529	0.00724548	0.00536136	0.00944079	0.00464685	0.00266746	0.00778986	0.00692477	0.00561423
	Lhx1	0	0	0	0	0	0	0	0	0	0	0.0153846	0	0	0	0.0192308	0	0	0	0	0	0.00909091	0	0.015625	0.00454545	0	0.0133333	0.00252525	0.00434783	0	0.00692042	0	0	0	0	0	0	0	0	0	0.0117647	0	0	0.0131579	0	0	0.025	0	0.0128205
	Lif	0	0.0163399	0	0	0.0138889	0.0151515	0	0	0	0	0	0	0	0	0.0102041	0.00362319	0	0	0	0.0142857	0	0	0	0	0	0	0	0	0	0	0.00821764	0.00330827	0.00270083	0	0.00528149	0.00210084	0.00505051	0.0128342	0.00384615	0.00418552	0.00428002	0.010723	0.0018315	0	0.00626781	0.00880181	0.0148247	0.00833458
	Hkdc1	0	0	0	0	0	0	0.00549451	0	0.0166667	0.0285714	0.0204082	0	0	0	0.00694444	0	0	0.0431711	0	0.0110544	0	0	0	0	0.0454545	0	0.0789474	0	0	0	0.0025	0	0.0129234	0	0	0.00555556	0	0	0.00534759	0.0142857	0.0148352	0.00546595	0.00611111	0.00925926	0.00892857	0.00297619	0.0181818	0
	Tet1	0	0	0	0.0181818	0	0	0	0.00846561	0	0.00833333	0.0185185	0	0	0	0	0	0	0	0	0	0	0.00588235	0.00549451	0.0162037	0.00625	0	0.015873	0.00575895	0.00362319	0.00347222	0.00302288	0.0056191	0.00449702	0.0034763	0.00366162	0.0102824	0.00349047	0.00721154	0.0036558	0.00672894	0.00323129	0.0154029	0.00418709	0.0019305	0.00684504	0.0085825	0.00808447	0.00892857
	Cbln1	0.0116848	0	0	0	0	0	0	0	0.00925926	0.00462963	0.0149319	0	0.0030303	0	0.0102041	0.0454545	0.00674716	0.00297619	0.00526316	0.00551285	0	0.00420168	0	0	0.0125	0	0	0	0	0.00892857	0	0	0	0.030303	0	0	0	0	0	0	0	0	0.0243902	0	0	0	0	0
	Osbpl10	0.0155556	0	0.00666667	0	0	0	0	0.00854701	0	0	0	0.0154762	0	0	0	0.0104167	0	0	0	0	0	0	0	0	0	0	0	0	0	0	0.00602369	0.00417638	0.00431597	0.0184723	0.00327583	0	0	0	0.0158333	0.00254527	0.00407693	0.00656624	0.00516467	0.00293125	0.00489654	0.0201208	0.00326511	0.0191346
	Prkcb	0	0.0282738	0	0	0	0	0	0.00980392	0	0	0	0	0	0.0229885	0	0	0	0.00378788	0	0	0	0.02	0.0153846	0.0153846	0	0	0	0.0185185	0	0	0	0	0	0	0	0.02	0	0	0	0	0	0	0	0	0	0.04	0	0
	Pcp4	0	0	0	0	0.0111111	0	0	0	0.0277778	0.0142857	0.00892857	0	0	0	0	0	0	0	0	0.0119048	0	0	0	0	0	0	0	0	0	0	0.0184264	0.00275514	0.0010582	0.00257565	0.0209379	0.00474922	0.00442382	0.00367285	0	0.00627812	0.00846663	0.00835529	0.00398429	0.0200018	0.00251716	0.00331499	0.00275473	0.00168067
	Dsg2	0	0	0.0078125	0	0	0	0.00483092	0.0147059	0.0196759	0	0	0	0.025641	0.025	0	0.0324675	0.00413223	0.0321137	0	0.0634615	0	0	0	0.0277778	0	0.030303	0	0	0.0131579	0	0	0	0.00955204	0.00190718	0.0042735	0	0	0.00386215	0.00568323	0.0170034	0.00872638	0.000595238	0.0232406	0.003003	0.00104493	0.002442	0.00347222	0.00253456
	Palld	0.00574713	0	0	0.00512821	0.0229885	0	0	0	0	0	0	0.0158692	0.00714286	0	0	0.00925926	0.025641	0	0	0	0	0	0	0	0	0.0740741	0	0	0	0	0.00470642	0.00230185	0.00451955	0.00409544	0.00733479	0.00380117	0.00320513	0.00232105	0.00257488	0.00503297	0.00666667	0.00290114	0.00668146	0.00425875	0.00853745	0.00380751	0.000556174	0.00423031
	Plekhb1	0	0.0103415	0.00446429	0	0.0191761	0	0	0	0.166667	0	0.0113636	0	0	0	0	0	0.025	0.0285714	0	0	0	0	0	0	0	0	0	0	0	0	0.0139443	0	0	0	0	0	0	0	0.0166667	0.0208333	0	0	0	0.031874	0	0	0	0.0217114
	Thpo	0	0	0	0	0	0	0	0.0108696	0.0208333	0	0	0.00952381	0	0.00833333	0	0.00512821	0	0	0	0	0	0.0175439	0	0	0	0.0416667	0	0	0	0	0.00694444	0	0.00476799	0	0	0.00921053	0.00588235	0	0	0.00454545	0.00745327	0.0153846	0.00694444	0	0.00266667	0	0.00529101	0.00714286
	Triml1	0.00505051	0.0526316	0	0.0434783	0	0	0	0	0.0111111	0	0	0	0	0	0	0	0	0	0.00454545	0	0.0131579	0	0.0166957	0.00396825	0	0	0	0	0	0.00625	0	0	0	0	0	0	0	0.117647	0	0	0	0	0	0	0	0	0	0
	Gng3	0.00416667	0.00880998	0.00956938	0	0	0	0	0	0.0075188	0	0.0166667	0	0.00699301	0	0.0102041	0	0	0	0.0166667	0.00666667	0	0	0	0	0.03125	0	0	0	0	0	0	0	0	0	0	0	0	0	0	0	0	0	0	0	0	0	0	0.2
	Fn1	0.0151515	0	0	0	0	0	0.0222222	0	0	0	0	0.0281944	0	0	0	0	0.0384615	0	0	0	0	0	0.0192308	0	0	0	0	0	0	0.0208333	0	0	0	0	0	0	0	0.05	0	0	0	0	0	0	0	0.0333333	0.0119048	0
	Icam2	0	0	0	0	0	0.00520833	0.0163547	0.00492611	0.00595238	0	0.0277778	0	0.0625	0	0	0	0.00833333	0.0113636	0	0	0	0.03125	0	0	0	0	0	0	0	0	0	0	0	0	0	0.00840336	0	0	0	0	0.00869565	0	0	0.0267857	0.00823045	0	0	0.0208333
	Shc1	0	0	0.0294118	0	0	0	0	0	0	0	0	0	0.010101	0	0	0	0	0	0	0	0	0	0.0222222	0	0	0.012987	0.0238095	0	0	0	0	0	0	0	0	0	0	0	0	0	0	0	0	0	0	0	0	0
	Nfe2	0.0208333	0.004329	0	0	0	0	0.00621118	0.00625	0	0	0	0	0	0	0.0102564	0	0	0.0462388	0.0277778	0	0.0277778	0	0	0	0	0	0	0	0	0	0	0.00492611	0.0125	0.00403226	0.00550964	0.00555556	0	0	0.0155556	0.0123106	0	0.0166667	0	0.00606261	0	0	0.00543478	0.00378788
	Ankrd63	0	0.0408163	0	0.0123406	0	0.00641026	0	0.0348558	0	0	0	0	0	0	0	0	0.00833333	0.0128205	0.0125313	0	0.0112103	0.00416667	0.0274445	0.00231481	0.00847773	0.00800866	0	0	0.00111111	0.00438858	0	0	0	0	0	0	0	0	0	0	0	0	0	0	0	0	0	0
	Mrvi1	0.00840336	0.00769231	0	0	0	0	0	0.00925926	0.00571429	0	0.00909091	0	0	0	0.0185185	0	0	0	0	0.00840336	0	0	0	0	0	0	0	0	0	0	0.00737564	0.0124121	0.00698874	0.00600346	0.00422946	0.00316294	0.00777776	0.00356085	0.00771319	0.00674441	0.00215517	0.00174495	0.0043688	0.0206624	0.0029657	0.00959107	0.0057627	0.00642053
	Kcnj5	0	0	0	0.00793651	0	0	0	0	0.00854701	0	0	0	0	0.0117647	0	0.0115385	0	0	0.00694444	0	0	0	0	0.0526316	0	0	0	0	0	0	0.0909926	0	0	0	0	0	0.00833333	0	0	0	0	0	0	0	0	0	0	0.0164474
	Grik2	0	0	0.0104167	0.00892857	0	0	0	0.0138889	0	0	0	0.0104167	0	0	0.0333333	0	0	0.00512821	0.0116667	0	0	0	0	0	0	0	0	0	0	0	0.00416667	0.00320513	0	0	0	0	0	0	0	0.00568182	0	0	0	0.00694444	0	0	0	0
	Gp1ba	0	0	0	0	0.00666667	0	0.00473671	0.0174892	0	0	0.0192308	0.0526316	0	0	0	0	0.0107143	0	0	0.00793651	0	0	0	0	0	0	0	0	0	0	0.04	0	0	0	0	0	0	0	0	0.027027	0	0	0	0	0	0	0	0
	Layn	0	0	0	0	0	0	0	0	0	0.0116959	0	0	0.00670961	0	0.0123457	0.105072	0	0	0	0.0128205	0	0	0	0	0.136364	0.1	0	0.0384615	0	0	0	0	0	0	0	0	0	0	0	0	0	0	0	0	0	0	0	0
	Fkbp10	0	0	0	0.0102041	0	0.00877193	0	0	0.00595238	0	0.0174242	0	0	0	0	0	0	0	0	0.0666667	0	0	0	0	0	0	0	0.0333333	0	0	0	0	0.0031348	0	0	0.0026738	0.00638155	0	0	0.0402778	0.0114379	0	0.0139601	0.00958165	0.00774045	0.0138889	0.00696594	0.00855263
	Sntg1	0	0	0.00505051	0.00757576	0	0.0222222	0	0	0	0	0.00900901	0.00740741	0	0.025	0	0.025	0	0	0	0	0.0120435	0	0.0063962	0.0119048	0	0	0.0277778	0.00555556	0.01	0	0.00186946	0.00902607	0.00484506	0.00584047	0.00483304	0.00451596	0.00510063	0.0184133	0	0.0147901	0.00797959	0.0136248	0.00533565	0.00444777	0.00220914	0.00933578	0.00725001	0.00607239
	Dyrk3	0	0	0	0	0	0	0	0.00862069	0	0	0	0.0117647	0	0.0235294	0	0	0	0.0104167	0	0.0128205	0	0.0294118	0	0	0	0	0	0	0	0.03125	0.018961	0.0153061	0.0144499	0	0.00694444	0	0	0	0.0151515	0.0185185	0.0361856	0	0	0	0	0	0	0
	Casp8	0	0	0	0	0	0.0119048	0.015625	0.0555556	0	0.0431548	0	0.0128205	0	0	0	0	0.0125	0.00833333	0	0	0.075	0	0	0	0	0	0	0.008	0.037037	0	0.0067756	0.00305816	0.0105155	0.00416667	0.00672985	0.00313972	0.00523088	0.02873	0.00285658	0.0100484	0.00813598	0.00589161	0.00552006	0.0121573	0.00426901	0.0115943	0.00676086	0.00388889
	Cmah	0	0.021978	0	0.00895225	0.0171429	0	0	0	0	0	0	0	0.0108108	0	0.00571429	0	0.00863095	0	0	0	0	0	0	0	0	0	0	0	0	0	0	0	0.00714286	0.00581395	0	0	0.00595238	0	0	0	0	0	0	0.0105263	0	0	0	0.0047619
	Hist3h2a	0	0.140625	0	0	0	0	0	0	0	0	0	0	0	0	0.031746	0	0	0	0	0.01	0	0.00807416	0.00920139	0	0.00653595	0.0262605	0	0	0	0	0	0	0	0	0	0	0	0	0	0	0	0	0	0	0	0	0	0
	Slco2a1	0	0.00492611	0.016	0.00411523	0	0.0208333	0	0.025641	0	0.0264502	0.00769231	0	0.00793651	0.0227273	0.0277778	0	0	0	0	0	0	0	0	0	0.0333333	0	0	0.0238095	0	0	0.00796585	0.00390804	0.00285933	0.00825799	0.00664336	0.00302136	0.0121601	0.0018715	0.0269182	0.00509274	0.00568526	0.00868707	0.00659224	0.00860417	0.0016472	0	0.00562751	0.0039827
	Ctla2b	0.00769231	0	0	0	0.0075188	0	0.025	0	0	0	0	0	0	0	0	0	0	0	0	0	0	0	0	0	0	0	0.0625	0	0	0	0	0	0	0	0	0	0	0	0	0	0	0	0	0	0	0	0	0
	Pls3	0.0373377	0	0	0	0	0	0	0	0.0277778	0	0	0	0	0	0	0	0	0	0	0.0166667	0	0	0	0	0	0	0	0	0	0	0.00609756	0.00352012	0.00343643	0.00772476	0.00206143	0.00225564	0.00737546	0.00083612	0.00146199	0.00116279	0.00317995	0.0622705	0.0140338	0.00844156	0.0106277	0.00495495	0.017199	0.0058571
	Ntrk3	0	0	0	0	0	0.0166667	0	0	0	0	0.0255682	0	0	0	0	0	0	0	0.0153846	0	0	0	0	0	0	0	0	0.0909091	0	0	0.00557453	0.0068658	0.0035743	0.00690843	0.00950957	0.00390587	0.0104154	0.00454089	0.0140798	0.0064888	0.0163933	0.00170609	0.00495319	0.00196601	0.0074697	0.00531794	0.00342624	0.00567789
	Nkx6-2	0	0.025	0	0	0.025	0	0	0	0	0.00874486	0	0.00714286	0	0	0.0155227	0.0181818	0	0	0	0.0175439	0	0	0	0	0	0	0	0	0	0	0	0	0	0	0	0	0	0	0	0	0	0	0	0	0	0	0	0
	Cacng2	0	0	0.0042735	0	0	0	0.00769231	0.00666667	0.0124668	0.01	0	0	0	0	0	0	0	0.0238095	0	0.00793651	0	0	0	0	0	0	0	0	0	0	0.00531244	0.00748808	0.00340199	0.00468239	0.00385766	0.00874184	0.00939475	0.00702669	0.00497514	0.00831297	0.0071455	0.00416429	0.00351934	0.00844855	0.0104252	0.00769096	0.00385626	0.00511638
	Chil1	0	0.00840336	0.00462963	0.00653595	0.00529101	0.00961538	0	0.015873	0	0.00416667	0	0.0194207	0.010582	0	0	0	0	0	0	0	0	0	0	0	0	0.0526316	0	0	0	0.0357143	0	0	0	0	0	0	0	0	0	0	0	0	0	0	0	0	0	0
	Obsl1	0.0042735	0	0.010101	0	0	0	0	0	0	0	0	0	0.0125831	0.005	0	0.00680272	0.00966184	0.0190476	0.0185872	0	0	0	0	0	0	0.00666667	0.00357143	0.00769231	0.00512821	0.0047619	0	0	0	0	0	0	0	0	0.0226054	0	0	0	0	0.00595238	0	0	0	0
	Emilin1	0	0	0	0.0238095	0	0	0	0	0	0	0	0	0	0	0.05	0	0	0	0.00411523	0	0.0239316	0	0	0	0	0	0.222222	0.037037	0	0	0	0.025	0	0	0	0	0	0	0	0.025	0	0	0	0	0	0	0	0
	Kcnk3	0	0	0	0.00694444	0	0.0269886	0	0.00526316	0	0	0.00462963	0	0.0238095	0	0	0	0	0	0	0	0	0	0	0	0	0	0	0	0	0	0.00896951	0.0151482	0.00457174	0.0053766	0.00530335	0.00850841	0.00585745	0.00726658	0.00454221	0.005042	0.00862426	0.00500623	0.00584253	0.0067594	0.0052968	0.0040978	0.00618891	0.00431848
	Emilin2	0	0	0	0	0	0	0.00520833	0.0037037	0.00714286	0	0	0	0	0	0	0.0238095	0	0	0	0	0	0	0	0.016388	0	0	0	0	0	0	0	0	0	0	0	0	0	0	0	0	0	0	0	0	0	0	0	0
	Ifngr2	0	0	0	0.0238095	0.00862069	0.0085855	0.00490196	0	0.0105263	0.02	0.0142857	0	0	0	0	0	0	0	0.0125	0.0315152	0	0	0	0	0	0	0	0	0	0.0588235	0.00697982	0.00277778	0.0118496	0.00344828	0.00502324	0	0	0.00289254	0.0037037	0.00462963	0	0.00358974	0.00376971	0.00820203	0.00438134	0.00752674	0.00608696	0
	Trabd2b	0	0	0	0	0.0357143	0.0151515	0.01	0.01	0	0	0	0.0104167	0.00961538	0	0	0	0	0	0	0	0	0	0	0	0	0	0	0	0	0	0.0125	0	0	0	0	0	0	0	0.00649351	0	0.0504808	0	0	0	0	0	0.025	0
	Hmgn3	0.0208333	0	0	0.05	0	0	0	0	0	0	0	0	0	0	0	0	0	0	0	0	0	0	0	0.0178571	0	0	0.103448	0	0	0	0.00116144	0.00216837	0.00865911	0.00324212	0.00291545	0.00290698	0.00477074	0.00829493	0.00335989	0.00999504	0	0.00503794	0.000739645	0.00428461	0.00333271	0.00419897	0.00238095	0.0122419
	Tox2	0	0	0	0	0	0.0111111	0	0.00735294	0.0411565	0.0809908	0.0372414	0	0	0	0	0	0.0161376	0	0	0	0	0	0	0	0	0.0526316	0	0	0	0	0.00213424	0.00483623	0.00239277	0.00946654	0.00343604	0.00531807	0.00144928	0.00791242	0.00240967	0.00335001	0.00725296	0.00616638	0.0100029	0.00271955	0.0213381	0.00384047	0.00210526	0.00417611
	Myadm	0	0	0.037037	0.00757576	0.0131579	0	0	0.0151515	0.010989	0	0	0	0.00892857	0.0277778	0.00909091	0	0	0	0.0138889	0	0	0	0	0	0.0166667	0.0178571	0	0.0769231	0	0	0	0	0.00277778	0	0	0.1	0.00980392	0	0.0128205	0.00769231	0	0.00189394	0.00577346	0.00413223	0.00793651	0	0.00961538	0.0128205
	2410141K09Rik	0.00326797	0.0030303	0.00198413	0.0144019	0.0094235	0	0	0	0	0	0	0	0	0	0	0	0	0	0	0	0	0	0	0	0	0	0	0	0	0.0116279	0.00438391	0.0034542	0.00213675	0.00306491	0.00584127	0	0.00322382	0.0026455	0.00700337	0.00631508	0.00524476	0.00512821	0.00248016	0.00587605	0.00336908	0.011553	0.00340353	0.00694444
	Fzd6	0	0	0	0	0	0.0467033	0	0	0.0555556	0.00333333	0	0.025974	0	0	0	0	0	0	0	0.0121212	0	0	0	0	0	0	0	0.166667	0	0	0	0	0	0	0	0	0	0	0	0	0.0294118	0	0	0	0	0	0	0
	Plcl1	0	0	0	0.00952381	0	0	0	0	0	0	0	0	0	0	0	0	0	0.0102041	0	0	0	0	0	0	0	0	0	0.0198413	0.00952381	0	0.00426798	0.0063493	0.00629813	0.00765736	0.00614352	0.00699124	0.00521976	0.00803655	0.00502237	0.00535796	0.00648637	0.0040186	0.00787226	0.00666892	0.00815635	0.0067668	0.00685949	0.00661162
	Foxd4	0	0	0.00666667	0	0	0	0	0	0.111111	0	0	0.0304233	0	0.0133333	0.0625	0	0	0	0	0	0	0	0.0107143	0.00297619	0	0	0.00363636	0	0.014758	0	0	0	0	0	0	0	0	0	0	0	0	0	0	0	0	0	0	0
	Hspb2	0.00793651	0	0	0	0	0	0.0166667	0.0111111	0	0	0.0156489	0.0118931	0.0130139	0.0075188	0.025	0	0.0100644	0.0267857	0	0	0	0	0	0.0166667	0	0	0	0	0	0	0	0	0.0295139	0	0	0	0	0	0	0	0	0	0	0.0416667	0	0	0	0
	P3h4	0	0	0	0	0	0.00833333	0.0378205	0.031746	0.0111111	0	0	0.0192308	0	0	0	0	0	0.00952381	0	0.0163493	0	0	0	0	0.00680272	0	0	0	0.00584795	0	0	0	0	0	0	0	0	0.0909091	0	0	0	0	0	0	0	0	0	0
	Lxn	0	0	0	0.00980392	0	0.0147059	0.0111111	0	0	0	0	0	0	0	0	0	0	0.0222222	0	0	0	0	0	0	0	0	0.025641	0	0	0	0	0	0.0151515	0	0	0.0166667	0	0	0	0	0	0	0	0	0	0	0	0
	Actl6b	0	0	0.00714286	0	0	0.00621118	0.00543478	0	0	0	0	0	0.00520833	0	0.00952381	0	0.00833333	0	0	0.00961538	0	0	0	0	0	0	0	0	0	0	0	0	0	0	0.0833333	0.037037	0	0	0	0	0	0	0	0	0	0.0714286	0	0
	Cgnl1	0	0.00416667	0	0	0.0340359	0	0	0	0	0.0104167	0	0	0.00657895	0	0.00952381	0.0166667	0.00892857	0	0.0133929	0.00694444	0	0	0	0	0	0	0.0769231	0	0	0	0.00373347	0.00451607	0.0033667	0.0024937	0.00847726	0.00538967	0.00241288	0.0031473	0.00256004	0.00572434	0.00261542	0.00462041	0.00370261	0.00823011	0.003807	0.00375946	0.00303713	0.00598153
	Elfn2	0	0	0.003663	0.00510204	0	0	0	0.0119008	0.021978	0	0	0	0.00694444	0	0	0.0128205	0	0	0.0104167	0.0105263	0	0	0	0	0.0588235	0	0	0	0	0	0.00447254	0.00503641	0.00396558	0.00836237	0.02012	0.00569319	0.006961	0.00282077	0.00483539	0.00626831	0.00432376	0.0062339	0.00476312	0.00144299	0.00683746	0.0120108	0.00432863	0.00562385
	Stk32c	0.0100251	0	0.00653595	0	0.0666667	0	0	0	0.0078125	0	0	0	0	0	0.00892857	0	0	0.0138889	0.0342857	0	0	0	0	0.0652174	0	0	0	0	0	0	0.0086455	0.00454836	0.00575139	0.00607761	0.00958389	0.00867735	0.00348998	0.013611	0.00814336	0.00492943	0.00739676	0.00328924	0.00587459	0.00499165	0.00754745	0.00799745	0.00439873	0.00529914
	Ddx3y	0	0	0	0	0	0	0	0	0	0	0	0	0	0	0.0833333	0	0	0.25	0.2	0	0.0454545	0	0	0.111111	0	0	0	0	0	0	0	0	0	0	0	0	0	0	0	0	0	0	0	0.0142857	0	0	0	0
	Glt1d1	0	0	0.0685714	0	0	0	0	0	0.0200321	0	0	0.00694444	0	0	0.025	0	0	0.1	0	0	0	0	0	0	0	0	0	0	0	0	0.0063147	0	0.00526316	0.003663	0.0026455	0.00246212	0	0.00512267	0.0112965	0.00406785	0.00533333	0.00312599	0.0174668	0.00441194	0.00119048	0.00087108	0.015108	0.00404762
	Gpc6	0	0	0.0196078	0.0454545	0	0.00840336	0	0	0.0104167	0.00582587	0.00571429	0	0	0.0714286	0	0	0.075	0	0	0	0	0.0277778	0	0	0	0	0	0	0.020202	0	0.00787177	0.00575002	0.0082521	0.00619621	0.00664982	0.00479919	0.00911871	0.00545412	0.0093625	0.00516439	0.00603356	0.00660124	0.00999085	0.00896789	0.00521681	0.00619372	0.00907219	0.00562468
	Nlrp1a	0	0	0	0	0	0.0714286	0	0	0	0	0	0	0	0	0	0	0	0	0	0	0	0	0	0	0	0	0	0	0	0	0	0	0	0	0	0.0208333	0	0	0	0	0	0	0	0.0166667	0	0.103175	0	0
	Serpinb9f	0.00833333	0.0142857	0	0	0	0.0122972	0	0	0	0	0.018	0	0	0	0	0	0.0105263	0	0.0166667	0	0	0	0	0	0	0	0	0	0	0	0.0164332	0.0123626	0	0.0144928	0	0.0208333	0	0.0125	0.01	0	0	0	0	0	0	0	0	0
	Nrsn1	0.0157407	0	0.00769231	0.00952381	0	0	0	0.03125	0	0	0.00320513	0	0	0	0	0	0	0	0.0238095	0	0	0	0	0	0	0.0526316	0	0	0	0	0	0	0	0	0	0	0.0133333	0	0	0	0	0	0.0104167	0	0	0	0	0
	Pdgfb	0	0	0	0.00769231	0.00416667	0.02	0.0119342	0	0.00543478	0	0.015625	0	0.0151515	0	0	0	0.0151515	0	0	0	0	0.0285714	0.0416667	0	0	0	0.0270833	0	0	0.00714286	0.0417595	0.0137535	0.0527855	0.00685537	0	0.00403226	0.00699301	0.00287356	0.00653236	0	0.00210084	0.0087963	0	0.0414079	0.00129032	0.020942	0.00717975	0.00142248
	Spp1	0.010101	0.00769231	0	0	0	0	0.0357143	0	0	0	0	0.00735294	0	0	0	0.0128205	0	0	0	0	0	0	0	0	0	0	0	0	0	0	0	0	0	0	0	0	0	0	0	0	0	0	0	0	0	0	0	0
	S100a4	0	0	0.00529101	0	0.016129	0	0.00833333	0	0.00555556	0	0	0	0	0	0.0333333	0	0	0.0113636	0.0209559	0.0150376	0	0	0	0	0	0	0	0	0	0	0	0	0	0	0	0	0.01	0	0	0.0192308	0	0	0	0	0	0.0308148	0	0
	Rab20	0	0	0.015873	0	0	0	0	0	0.00609756	0.0210648	0	0	0	0	0	0.0147059	0	0	0	0	0	0	0	0	0	0	0	0	0	0	0.0111436	0.00409592	0.00339043	0.00241168	0.0217412	0.00491875	0.00562767	0.00486626	0.00753701	0.00278402	0.00572995	0.00365471	0.00745327	0.00512379	0.00274062	0.00924733	0.00476001	0.00454168
	Slc17a7	0.0113872	0	0	0	0	0	0	0	0.00625	0	0	0.0625	0.00595238	0.0151515	0	0.00505051	0.0416667	0	0.00606061	0	0	0	0.030303	0	0	0	0	0.0333333	0	0	0	0	0.00595238	0	0	0.0128205	0	0.00507937	0.0804196	0	0	0.00714286	0.0561221	0	0	0	0.00452489	0.0413961
	Tom1l1	0	0	0	0	0	0	0	0.0238095	0	0	0	0	0.0119048	0	0.00869565	0	0	0.0178842	0.00925926	0.00833333	0	0	0	0	0	0	0	0	0	0	0.00724638	0.00621118	0.0030303	0	0.0131579	0.015735	0	0	0	0.0178571	0.0311322	0	0.00952381	0.0075188	0	0.0195707	0.0128205	0
	Gfra2	0	0	0	0	0	0.00877193	0.0254545	0	0	0.00595238	0.005	0	0.0119048	0	0.0166667	0	0.0175439	0	0.015873	0	0	0	0	0	0	0	0.0416667	0	0	0	0.00255754	0.009	0.00840336	0	0	0.00347222	0.0210547	0.0047619	0.00595238	0	0.0112492	0.0142757	0.00153846	0	0	0.00252525	0.0151515	0.0153896
	Dnmt3b	0	0	0	0.0181406	0.0133333	0.0334821	0	0.00833333	0	0	0	0	0	0.0121863	0.008	0.0309524	0	0.00680272	0	0.01	0	0	0	0	0	0	0.0227273	0.0105263	0	0	0	0	0	0.00689655	0.020202	0	0	0	0	0.05	0.00793651	0	0	0	0	0	0	0
	Gm5108	0.00757576	0	0	0	0	0	0	0	0	0	0	0	0	0	0	0	0.00952381	0	0	0.00571429	0	0	0.0135135	0	0	0	0	0	0.0384615	0	0.0358631	0	0	0.00854701	0	0	0.012987	0.0534188	0.00757576	0.0227235	0.00462963	0	0	0	0	0	0	0
	Sphkap	0	0.00724638	0.0456528	0.109199	0	0.0532671	0.0721154	0	0	0	0	0	0	0	0	0	0	0.0561224	0	0	0	0	0	0	0	0	0	0	0	0	0.00717783	0.00359994	0.00556748	0.00839017	0.00170229	0.00933119	0.00569172	0.0111538	0.00669789	0.00621152	0.00331695	0.00599415	0.00519805	0.0055388	0.00356381	0.00496032	0.00409357	0.00770622
	Inpp1	0.0754464	0	0.0108696	0	0	0	0.00793651	0.00793651	0.0142857	0.0125	0.0377778	0.0133333	0	0	0.00490196	0	0.008	0	0	0	0	0	0	0	0.25	0.25	0	0.1	0	0	0.00888712	0.00884267	0.00227273	0.00295815	0.00600878	0.00300768	0.00329768	0.00418446	0.00568138	0.00277403	0.00447456	0.0047985	0.0161582	0	0.0131284	0.0112039	0.00406162	0.0015083
	Actn2	0.00694444	0.00505051	0.0395299	0	0	0	0	0.0185185	0	0	0	0.00657895	0	0	0.0238095	0	0	0	0	0.0204082	0.0417391	0.062381	0	0	0.0222222	0	0	0	0.0222222	0	0.00263973	0.00721306	0.00230038	0.00778827	0.012092	0.0051109	0.00561823	0.00500359	0.00695016	0.0108423	0.00181319	0	0.00396779	0.00329371	0.0190355	0.00548598	0.0108291	0.00122549
	Nap1l5	0.0181992	0.008	0	0	0.00892857	0	0	0	0	0	0	0	0	0	0.0263158	0	0	0	0	0.0707792	0.00537634	0	0	0.00653595	0	0.00925926	0.00871212	0.00761494	0.0151961	0.0110963	0	0	0	0	0	0	0	0	0	0	0	0	0	0	0	0	0	0
	Scg5	0	0	0	0	0	0	0	0	0	0	0.0117647	0	0.00833333	0	0	0	0	0	0.0333333	0	0	0	0	0	0	0.0227273	0	0	0	0	0	0	0	0	0	0	0	0	0	0	0	0	0.00625	0	0.0153846	0	0	0.0185185
	Emid1	0	0	0.00714286	0	0	0	0	0.0360624	0	0.0555556	0	0	0	0.0123457	0	0	0	0	0	0.038961	0	0	0	0	0	0	0	0	0	0	0	0	0.00449704	0.00694444	0.00641887	0	0.0112847	0.0130952	0	0.00386905	0	0.00277008	0.00971639	0.0101843	0.00877193	0.00454545	0.00269002	0.00767315
	Thbs2	0	0	0	0.0277778	0.00961538	0.015873	0	0	0	0	0	0	0	0	0	0	0	0.0128205	0	0	0	0	0	0	0	0	0	0	0	0	0	0.0122608	0	0	0.00592593	0	0	0.00505051	0.0442308	0.015625	0	0.00750361	0.00666667	0	0	0	0	0
	Dcxr	0	0	0	0	0.00833333	0.015	0	0	0	0.0231911	0	0.03125	0.0108696	0	0	0	0.00833333	0	0	0.0123457	0	0	0	0	0	0	0	0	0	0	0	0	0	0	0	0	0	0	0	0	0	0	0	0	0	0	0	0
	Srgn	0.00833333	0.0200321	0.0454545	0	0	0.0142857	0	0	0.02442	0.0125	0	0	0	0	0	0	0.0208333	0.0320513	0	0	0	0	0	0	0.0384615	0	0	0	0	0	0.00565302	0.00516667	0	0.0037037	0.0031746	0	0	0.00307692	0.00492611	0.00309598	0.00154321	0.00892857	0.00910225	0.00274725	0.00685084	0	0.00806182	0
	Nab1	0	0	0	0	0	0.025	0	0.0652778	0	0	0	0	0.012987	0.0208333	0.0153846	0	0	0	0	0	0.0217803	0	0	0	0	0	0	0	0	0	0.00608466	0.00334448	0.00586466	0.00324675	0.00484389	0.00130208	0.00522174	0	0.0131579	0	0.00295699	0.00181818	0	0.00194932	0.00396825	0.00512821	0	0
	Cyp46a1	0.0104167	0.0047619	0	0	0.0181818	0	0	0.0131579	0	0	0	0	0	0.00505051	0	0	0	0	0.00925926	0	0	0	0	0	0	0	0	0.0333333	0	0	0.00672399	0.00500572	0	0	0.0152249	0.0196944	0	0	0.00549451	0.00861401	0.0180451	0.0276923	0	0	0	0.00457912	0.00857143	0.0142496
	Ppp1r3a	0.03125	0	0.0392157	0	0	0	0	0	0	0	0	0.0333333	0	0	0	0	0	0	0	0.0078125	0	0	0	0	0.00492611	0	0.0104167	0	0	0.0125	0.00737813	0.00380715	0.0101491	0.0111111	0.00646996	0.00480769	0.00473744	0.00890842	0.00724564	0.00429866	0.00518065	0	0.00689655	0.00468384	0.00386102	0.00726276	0.00368568	0.00563665
	Tmod1	0	0	0	0.0185185	0.005	0	0.00952381	0	0.025	0	0.0104167	0	0	0	0.0133333	0	0	0	0.0102041	0	0	0	0	0	0	0	0	0	0	0	0.00235406	0.0035126	0.00936931	0.00427563	0.00696485	0.0106458	0.00784386	0.00752379	0.00217247	0.00187117	0.00447426	0.00125786	0.00394571	0.00776531	0.00440246	0.00343407	0.00949935	0.00323276
	Rasgrp4	0.00363636	0	0	0	0	0.00714286	0	0	0.0357143	0	0	0	0.0333333	0.111111	0	0	0.00625	0.0128205	0.0194444	0	0	0	0	0	0	0	0	0	0	0	0.0357143	0	0	0.0128205	0	0.026455	0	0.015873	0.029932	0	0.00833333	0	0	0	0	0	0	0.0192308
	Klhl32	0	0	0	0	0	0	0	0.0119048	0.00694444	0	0	0	0	0	0	0.0208333	0	0	0	0	0	0	0	0	0.115741	0	0.139706	0.0488889	0.125	0	0.00438123	0.0110612	0.00938981	0.00952768	0.0180338	0.00228061	0.00661208	0.00400037	0.00273187	0.00694669	0.00200741	0.00159903	0.00205239	0.00669528	0.00530818	0.00612926	0.00565056	0.0255353
	Lpp	0.0117647	0	0	0	0	0.00921659	0.00606061	0.00980392	0.00740741	0	0.0416667	0	0	0	0	0.00584795	0	0	0	0	0	0	0	0	0	0.0181818	0	0	0	0	0.00300233	0.00525434	0.00441916	0.00639815	0.00596388	0.0101178	0.00667049	0.00324214	0.00520538	0.00455408	0.00255848	0.00612074	0.00367207	0.00337129	0.00709374	0.00497502	0.00421908	0.00568814
	Kcne3	0	0	0	0	0.00625	0.015873	0	0.0166667	0	0.00877193	0	0	0	0	0	0	0.0235294	0.00625	0	0.0501826	0	0.0769231	0	0.08	0	0.0689655	0	0.0625	0	0	0	0	0	0	0.00833333	0	0.0142857	0.00714286	0.00595238	0	0	0	0	0	0	0.00840336	0	0
	Gsx1	0	0	0	0	0	0.0606061	0.01	0.00512821	0.0035461	0	0	0	0	0	0	0	0	0	0	0	0.005	0	0.00714286	0	0	0	0	0	0	0	0	0	0	0	0	0.0222222	0	0.0454545	0	0	0	0	0	0.0588235	0	0	0	0
	Zfp560	0	0	0.00666667	0	0.0470767	0.0333333	0.0125	0	0	0	0	0	0	0	0	0.0128205	0	0	0.0105263	0	0	0	0	0	0	0	0	0	0	0	0	0	0	0.0166667	0.0085901	0.00180158	0.00240064	0.00312148	0.00145138	0	0.00610119	0	0.00227273	0.00277778	0.00679262	0.00557813	0.00413802	0.00549451
	2900011O08Rik	0	0.0227273	0	0.0111111	0	0	0	0	0	0.0138889	0	0	0	0	0	0	0	0.012987	0	0	0	0	0.0277778	0	0	0	0	0	0	0	0.0067176	0.00689228	0.00334897	0.00601263	0.00666133	0.00476818	0.00734173	0.00631736	0.00764518	0.00392822	0.0050869	0.00532957	0.0142967	0.00649156	0.00985322	0.00395591	0.0127121	0.00795431
	Tbx18	0.016129	0.0047619	0.00571429	0.0151515	0.0190909	0	0	0	0	0	0	0	0.0075188	0.0104167	0	0	0	0	0.0105263	0.003367	0.0277778	0	0	0.015873	0	0	0	0	0	0	0	0	0	0	0	0	0	0	0	0	0.0175439	0.0277778	0	0	0.0138889	0	0	0
	Slc25a13	0	0.012987	0.00595238	0	0	0	0	0	0	0	0	0	0	0	0	0	0.00740741	0	0	0	0	0	0	0	0	0	0	0	0	0	0.00562945	0.00320513	0.00278781	0.00484831	0.00438597	0.00597931	0.010504	0.00424872	0.00496537	0.00504793	0.00372186	0.00844156	0.00185185	0.00199948	0.00619204	0.00667254	0.00276051	0.008368
	Rerg	0	0.0104167	0	0.0196078	0.0178571	0	0	0	0.0111111	0	0.0153846	0	0	0	0	0	0	0.0137931	0	0.0192308	0	0	0	0	0	0	0	0	0.0277778	0	0	0.00181488	0.129025	0.0208333	0	0.00434783	0	0.00893246	0.00530504	0.0119048	0	0.0594406	0.0147198	0.0141369	0	0.029	0	0
	Adamts8	0	0.00833333	0	0	0	0	0	0.025641	0	0	0	0	0	0	0	0	0	0	0	0.0107527	0.00462963	0	0.01	0.00769231	0.0113636	0	0	0	0.0183532	0	0.00972222	0.0561668	0.00641026	0.00793651	0.00441576	0.00789474	0	0	0.00361111	0.00944822	0.00276498	0.00993915	0.00839346	0	0.00322581	0.00202429	0.0134199	0.00679825
	Ahnak	0	0.00555556	0	0.0208333	0	0	0	0.00549451	0.00757576	0	0	0	0.0176768	0	0.00862069	0.0109369	0	0	0	0	0	0	0	0	0	0	0.125	0	0	0	0.00191571	0	0.00355489	0.00850417	0.00852876	0.00881329	0.00426659	0.0170402	0.00826436	0.0109266	0.0111111	0.00507937	0.00610523	0.00258065	0.0015873	0.0016	0.00554696	0.0110256
	Cpne9	0	0.0078125	0	0	0	0	0	0	0	0	0	0.00833333	0	0.00420168	0.0055918	0	0	0	0.0108163	0	0	0	0	0	0	0	0	0	0	0	0	0	0	0	0	0	0	0	0.0384615	0	0	0	0.0114943	0.02	0	0	0.00769231	0
	Herpud1	0.00465116	0.00556362	0.0031746	0.0119048	0.0030303	0	0.0114286	0.00862069	0.00606061	0	0.0256466	0.0101461	0.00928641	0.0196078	0	0.00446429	0.014881	0.00641026	0.0042735	0	0	0	0	0	0	0	0.0238095	0.0133333	0	0	0.00625	0	0	0	0.00490196	0	0.0204815	0.00609756	0.00641318	0.00970845	0	0.00757576	0.00416667	0.0129032	0.00416667	0.00269542	0.0104167	0
	Prrg1	0	0.0307692	0	0	0	0	0	0	0	0	0	0	0	0	0	0	0	0	0	0	0	0	0	0	0	0	0	0	0	0	0.00337598	0.00670958	0.00357143	0.0181999	0.00455093	0.0394006	0.0040404	0.00756191	0.00411483	0.00303777	0.00300797	0.00985958	0.00600907	0.00293542	0.0108902	0.0110033	0.00127551	0.000773994
	Slc28a2	0	0	0	0	0	0	0	0	0	0	0	0	0	0	0	0	0	0	0	0	0	0	0	0	0	0	0	0	0	0	0	0	0.0109162	0.00714286	0.00138889	0.00601251	0.00322359	0.0268393	0.00126263	0.00828914	0.0321839	0.00266667	0.00685112	0	0	0.0417959	0	0.00363218
	Kcna7	0	0	0	0.0208333	0.0238095	0	0.014881	0	0	0.05	0.00505051	0	0.0104348	0	0	0	0.015625	0.00869565	0.00588235	0.0264822	0.012987	0	0	0	0	0	0	0.0243839	0.0130478	0.010101	0	0	0	0	0	0.00980392	0	0.0210181	0.0211908	0.0218628	0.00894614	0	0	0	0	0	0	0
	Tor4a	0	0	0.0166667	0.0393519	0.0458333	0	0	0	0.00595238	0.0133229	0.00714286	0	0.0031348	0.0179169	0.00862069	0.00694444	0.00529101	0	0.00806452	0	0	0	0	0.0714286	0	0	0	0	0	0	0	0	0	0	0	0	0	0	0	0	0.0526316	0	0	0	0	0	0	0
	Hspa12b	0.00925926	0.00384615	0.00694444	0.00574713	0	0	0.0120401	0.0133333	0	0	0	0	0.0139319	0.00895225	0.00462963	0	0	0	0	0	0	0	0	0	0	0	0	0	0	0	0.0102981	0.00277778	0.0179545	0.00205128	0.00941296	0	0.00446429	0.0100829	0.00892857	0	0.00452489	0.0277778	0.00396825	0	0	0	0	0.00813434
	Gria1	0	0	0	0.00520833	0.0236111	0	0	0	0	0	0	0.0101818	0	0	0	0.0444444	0	0	0	0	0	0	0	0	0.0285714	0	0	0.0740741	0	0	0.0185185	0	0	0	0.0119048	0	0.020202	0.113946	0.0555556	0.0151902	0	0.0119048	0	0.00735294	0	0	0	0
	Crtap	0	0.037037	0	0	0	0.00588235	0	0	0	0	0	0.0138889	0	0	0	0	0	0	0.0113636	0	0.0153846	0.0129167	0	0	0	0	0	0	0	0	0.0047619	0.0156311	0	0.002849	0	0	0.00952381	0.00961538	0	0.139286	0.00555556	0	0.003861	0.0034965	0	0.0121212	0.0153348	0
	Gls2	0	0	0.0181818	0	0	0.0125122	0.010989	0	0	0.015625	0	0.00595238	0	0.0133333	0.0134033	0.016	0.0902778	0.10119	0.02	0	0	0	0	0	0	0	0	0	0	0	0	0.00367647	0.00293255	0	0.0152575	0.00872657	0.0147198	0	0.00625	0.0104167	0	0.00745614	0.0131579	0	0	0.01	0.0174279	0
	Wnt3a	0	0.00534759	0.00892857	0	0	0	0	0	0	0	0.0129935	0	0	0.00887446	0	0	0	0	0.025	0	0	0	0.02	0	0	0	0	0	0	0	0.0045862	0.00264668	0.00255349	0.011191	0.00481806	0.00297619	0.00208333	0.00498861	0.00528171	0.00412965	0.0019861	0.00839875	0.0037037	0.00403129	0.00246914	0.000769231	0.00936101	0.00340615
	Chmp2b	0	0.00952381	0	0	0.00595238	0	0	0.0238095	0	0	0	0	0	0	0	0	0.0714286	0.00909091	0	0.0340136	0	0	0	0	0	0	0	0	0	0	0	0.00505051	0.00246914	0	0	0.00252525	0.00578857	0.00150376	0	0.00651839	0.00793651	0.00210526	0.00520833	0	0.0042735	0.00285714	0.00320513	0
	Cdcp1	0.00980392	0	0.00454545	0	0.0208333	0.0227273	0	0	0	0	0	0.00520833	0.0435294	0.0415584	0	0.00621118	0	0	0	0	0	0	0.0166667	0	0.0294118	0	0	0	0	0	0.0094386	0	0	0.0277778	0	0.00265252	0.012339	0.00869088	0.00690613	0.00526081	0.00404631	0.0114066	0.00370517	0.00552827	0.00601523	0.0119859	0.0051332	0.00471317
	Ociad2	0	0.00833333	0.0163252	0	0	0	0	0	0	0.0113636	0	0.00966184	0.00606061	0.00357143	0.0148148	0	0	0.00431034	0	0	0	0	0	0	0.05	0	0	0	0	0	0.0161895	0.00520833	0	0.0159875	0	0	0	0.0222222	0	0	0	0	0.00833333	0	0	0.0148148	0.00952381	0
	Trp63	0	0	0.0153846	0.00793651	0	0.125	0	0	0	0	0	0	0	0	0	0	0	0	0	0	0	0	0	0	0	0	0	0	0	0	0.00254974	0.00325769	0.00559451	0.00567376	0.0113357	0.006751	0.00651442	0.00117509	0.00578688	0.0107131	0.00843448	0.00430799	0.0188034	0.00297619	0.00945552	0.00590624	0.00651365	0.00287984
	Magohb	0.0119048	0.111111	0	0	0.0142857	0	0	0	0	0	0	0	0.00526316	0	0.0253897	0	0.02	0	0	0	0	0	0	0	0	0	0	0	0	0	0	0	0.0113027	0.00505051	0.0145088	0	0.0155844	0	0	0.00791246	0.0102564	0.0144231	0	0.0134016	0	0.0190285	0.0145833	0.0132756
	Hcls1	0	0.0111111	0.00492611	0	0.0119048	0.015625	0	0.00641026	0	0	0	0.01	0	0	0.00833333	0	0	0	0.0166667	0	0.0227273	0	0	0	0	0.0555556	0	0	0	0	0.0138889	0.0117647	0.0234519	0	0.00666667	0.00641026	0	0	0	0	0	0.0357143	0	0	0	0	0.010101	0
	Fam109b	0	0	0	0	0	0	0	0	0	0	0	0	0	0.00923077	0	0	0	0.0142857	0.0162963	0	0	0	0.047619	0	0	0	0	0.0526316	0	0	0.0104167	0	0	0	0	0.0178571	0	0.00952381	0.005	0	0	0.0128205	0	0	0	0	0	0
	Gm7694	0	0	0	0.0208333	0	0.0111235	0.00866597	0	0	0	0	0	0	0	0	0.00645161	0.0119658	0.00952381	0	0	0	0	0	0	0	0	0	0	0	0	0	0.14	0.125	0	0.0416667	0	0	0.0208333	0	0.012724	0.0030303	0.00595238	0.0317459	0	0.0108696	0	0	0.010582
	Robo4	0	0	0	0.0222222	0.0181818	0	0.010101	0.0158347	0	0	0	0	0	0.0111111	0.04	0	0	0	0	0	0	0	0	0	0	0	0	0	0	0	0	0	0	0	0	0	0	0	0	0	0	0.03125	0	0	0	0	0.222222	0.222222
	Bag3	0.00490196	0	0.0074224	0	0	0.00714286	0	0	0.0168067	0.0384615	0	0.0172414	0	0	0.0166667	0.0184028	0	0.0167832	0	0	0	0	0	0	0	0	0	0	0	0	0.00530941	0.00350877	0.00681818	0.0238891	0.02478	0.0033086	0.00335606	0.0166014	0.0030444	0.00392157	0.00970085	0.000740741	0.0252525	0.00301775	0.00319396	0.00648688	0.00321469	0.00446579
	Slit3	0	0.00757576	0.0416667	0	0	0	0	0.0153897	0	0.00617284	0	0.0157635	0	0	0.00980392	0	0	0.00452489	0.00404858	0	0	0	0	0	0	0	0	0	0.0555556	0	0.00824837	0.00720788	0.0128865	0.00552142	0.00321501	0.00778636	0.00465749	0.00686595	0.00658841	0.00364392	0.00197878	0.00511204	0.00303317	0.00922195	0.00837317	0.00468107	0.00674442	0.00395493
	Irs4	0	0.0714286	0	0	0	0	0	0	0	0	0	0	0	0	0	0	0.0238095	0	0	0	0.00520833	0.00953984	0.005	0.0339985	0.00865801	0.00555556	0	0.00223214	0	0.00864055	0	0	0.0121212	0	0	0.00478469	0.0104167	0	0	0.00714286	0	0.015625	0	0	0	0.012987	0	0
	D130043K22Rik	0	0.01	0	0	0	0.0153846	0	0	0	0.0446429	0	0	0	0.00793651	0.0173319	0.15	0.0681159	0.0508696	0.0119048	0	0	0	0	0	0	0	0	0	0	0	0.00201613	0.00510204	0.00870886	0.00445508	0	0.0222886	0.00416667	0.0223004	0.00397189	0.0138128	0.0238889	0	0.0190476	0.00190476	0.00324675	0.00411523	0.00785859	0.0156217
	Bcam	0.0187665	0.0196248	0	0.0243213	0.00653595	0	0	0	0	0	0.0142857	0.0228938	0.0142857	0	0	0	0	0	0	0	0	0	0	0	0	0.0277778	0	0	0	0	0	0	0.0163043	0	0.016835	0.0138889	0	0	0	0	0	0	0.00694444	0.00653595	0.0196078	0	0	0
	Tfcp2l1	0.0392157	0	0	0	0.044385	0	0	0.010101	0	0	0.025974	0.0166667	0	0	0.0128205	0	0	0.0987238	0.010101	0.071957	0.133333	0	0.0227273	0	0	0	0	0	0.0652174	0	0.00416667	0.0438645	0.0833333	0.0307692	0.025	0.00961538	0	0	0.05	0.00480769	0	0.00401786	0.00490196	0	0.00347222	0.00446429	0	0
	Ccdc60	0.0120208	0.00892857	0	0.0156841	0	0	0.0138889	0.00413223	0.00490196	0.0119048	0.01221	0	0.0132576	0	0	0	0.0227273	0	0.015625	0	0	0	0	0	0	0	0	0	0.0833333	0	0.00541596	0.00411759	0.0030595	0.00792512	0.00167497	0.00665222	0.00300231	0.00129681	0.00624022	0.00445192	0.00685976	0.00685029	0.00583277	0.00565125	0.00755965	0.002306	0.00600652	0.00516343
	Slc20a2	0	0.0125	0	0.00961538	0.0037594	0	0	0	0.0196078	0.0166667	0.00757576	0	0	0.0173423	0.00961538	0	0	0	0	0.0188275	0	0	0	0	0	0	0	0	0	0	0.0026088	0.00424713	0.0054303	0.00712215	0.0056602	0.0134628	0.00604167	0.00552606	0.00325678	0.00563284	0.00432543	0.00603259	0.0117939	0.00415074	0.00337635	0.0046221	0.0128402	0.00803472
	Upp1	0	0	0	0	0	0	0	0	0	0	0	0.0166667	0	0	0	0	0	0	0.0633333	0.0172414	0.166667	0	0	0	0	0	0	0	0	0	0	0.0166667	0	0	0	0	0	0	0	0	0	0	0	0	0	0	0	0
	Ckmt1	0	0.0277778	0	0	0	0	0	0	0.0166667	0.0441026	0	0	0	0	0.0588235	0	0	0	0.0142857	0	0.0142857	0	0	0	0.0416667	0	0	0.0153846	0	0	0	0	0.0238095	0	0	0	0	0	0	0	0	0	0	0	0	0	0	0
	Celsr1	0	0	0	0.00699301	0	0	0	0	0	0	0	0.00714286	0	0	0	0	0	0.2	0	0	0.00618132	0.0131889	0.00490662	0.00990423	0.0115454	0	0.00435393	0.00625237	0.00703728	0.00679521	0.00716339	0.00578106	0.00379699	0.0216904	0.00754489	0.00382755	0.00482298	0.00398494	0.00664621	0.0083606	0.00492128	0.0138619	0.00425828	0.00654905	0.00276177	0.00377932	0.00433837	0.0042396
	Slc35f2	0	0	0.0037037	0	0.0111111	0	0.0104167	0	0.0526316	0.0142857	0.0142857	0	0	0	0	0	0	0	0	0	0.030303	0	0	0	0	0	0	0	0.0153846	0	0.00537152	0.0254467	0.000569801	0.00645261	0.00610808	0.00185185	0.00363636	0.00898296	0.00334681	0.00227273	0.0081773	0.00119658	0.00940677	0.00570746	0.0131787	0.00715626	0.00793251	0.0108601
	Inpp5f	0	0	0.0357143	0	0	0	0	0.0113636	0	0.0416667	0	0	0	0	0	0.00571429	0.00480769	0.00505051	0	0	0	0	0.0384615	0	0	0	0.0313725	0.0588235	0.00980392	0	0.00625376	0.00453932	0.00511364	0.0144999	0.00713298	0.0051709	0.00639498	0.0011313	0.00526747	0	0.0216188	0.00256643	0.0054021	0.00113636	0.00466648	0.00627584	0.012894	0.00464926
	Pcdh11x	0.025	0	0	0	0	0	0	0	0	0	0	0	0	0	0	0	0.0208333	0	0	0	0	0	0	0	0	0	0	0	0	0	0.00430486	0	0.012905	0.00555556	0.00661376	0.00195035	0.00541667	0.00407925	0.00154321	0.00132275	0.00243902	0.00628861	0.00347222	0.0109203	0.00614595	0.0148037	0	0.00748148
	Ebf4	0	0	0	0	0	0.00714286	0	0.00490196	0	0	0	0.0288462	0	0.047619	0.0078125	0.00520833	0.0606061	0	0.00641026	0	0.0222222	0.0416667	0.0769231	0.0871212	0.0277778	0	0	0.02	0.125	0.04	0.0111458	0.00403582	0.0136886	0	0.0069194	0.0088697	0.00329416	0.00258621	0	0.00520833	0.0107804	0	0.00215517	0.001287	0.002849	0.0200333	0.00207039	0.0135417
	Gimap6	0.00806452	0.0087963	0	0	0	0	0	0	0.2	0	0.00980392	0.0277778	0	0	0	0	0	0.0119455	0	0.0208333	0.0175926	0.015873	0	0	0	0	0	0.030303	0	0	0	0.00555556	0	0	0.00555556	0.0171429	0.0150692	0.0106952	0	0.00666667	0.0104167	0	0	0	0	0	0	0
	Fgfbp1	0.0153846	0	0	0.0142857	0	0	0	0	0	0.025	0	0	0	0	0.01	0	0	0	0	0	0.0555556	0	0	0	0	0	0	0.0625	0	0	0	0	0	0	0	0	0.02	0	0	0.0555556	0.0833333	0	0	0.0740741	0	0.0153846	0.0384615	0
	AI661453	0	0	0	0.0211353	0	0	0	0.025	0	0	0	0	0.0148148	0	0	0	0	0	0.00483092	0.00595238	0	0	0	0	0	0	0	0	0	0	0.00539046	0	0.006771	0	0	0.00505051	0.000848896	0.0013369	0	0.00131752	0.00659694	0.00275438	0.00326797	0.0487833	0.00310559	0	0.0118349	0.0145646
	Ppp1r3b	0	0	0	0.00512821	0	0	0	0	0	0	0.0111408	0	0	0.00625	0.157407	0	0	0.00520833	0.00925926	0	0	0	0	0.0606061	0	0.0294118	0	0	0.0263158	0	0.0308036	0	0.0191135	0.00253968	0.0072717	0.00378766	0.00854758	0.00455685	0	0.0106061	0.0121503	0.015557	0.00997125	0.0333333	0.0151889	0.00932025	0.00581395	0
	Prkca	0	0	0.004329	0	0.041958	0.0277778	0	0	0.0114286	0	0	0	0	0	0.0208333	0.005	0.0220394	0.0353157	0.0117647	0.015625	0	0	0	0	0	0	0	0	0	0	0	0	0	0.00595238	0.0221688	0	0	0.010101	0.00694444	0	0.00952381	0.0293367	0	0	0.00395257	0.00344828	0	0
	Zfp956	0.00520833	0	0.0147059	0.00680272	0.0078125	0	0	0	0	0	0.00480769	0.00768025	0.00588235	0	0	0	0	0	0	0.012987	0	0	0	0	0	0.0185185	0	0	0	0.0111111	0.00617284	0	0.00574713	0	0	0	0	0	0	0	0	0.0226054	0.0174466	0	0	0	0.010582	0
	Clgn	0.00653595	0	0	0.01875	0	0	0	0	0	0	0	0	0	0	0.0144928	0	0	0	0	0.00512821	0	0.03125	0.00689655	0	0	0	0.03125	0	0	0	0.00349272	0	0.005	0.00178571	0.00480769	0.00277778	0.0109456	0.00694444	0	0.0074562	0	0.00528974	0.00570175	0.00378788	0	0.00623701	0.00726901	0.0058908
	Pdpr	0	0.0187198	0	0	0	0	0.0157895	0	0	0.00980392	0	0.00952381	0.00338983	0.0136054	0	0.0149733	0	0.00833333	0.0042735	0.00478469	0	0	0	0	0	0	0.0322581	0	0	0	0.00923285	0.00285714	0.0097794	0.00831374	0.00347222	0.0176597	0.00309598	0	0.00189394	0.0030042	0.00370748	0	0.00296425	0.0346091	0	0.00626566	0.0128824	0.018552
	Apobec2	0	0	0	0.125	0	0	0	0	0.0285714	0	0.05	0	0	0	0	0	0	0	0	0.00833333	0	0	0	0.148148	0	0	0	0	0	0	0.0134576	0.00723131	0.0102564	0	0.00835422	0.00403045	0.0025	0	0.0143434	0	0	0.0102307	0.0368036	0	0.00992226	0.0297925	0	0.00427794
	Gys1	0.0222222	0	0.00621118	0	0	0.00625	0.00694444	0.00555556	0	0	0	0	0	0	0	0	0	0	0.0134804	0.00694444	0.0204082	0	0	0	0	0	0.0155123	0	0	0	0.01	0	0	0	0	0	0.0151515	0	0	0	0	0	0	0	0	0	0	0
	Pou3f1	0	0	0.0611111	0	0	0.00714286	0.00584795	0	0	0	0	0.00606061	0.0113636	0.00649351	0.0190267	0.00529101	0.0123457	0	0	0.00724638	0.00931677	0.00334448	0	0.00584293	0	0	0	0.00854701	0.00925926	0	0	0	0	0	0	0	0	0	0	0	0	0	0	0	0	0	0	0
	Tdgf1	0	0	0	0	0.0214286	0	0	0.0208333	0.0311594	0	0.00689655	0.0185185	0	0	0	0.0111111	0	0.0118462	0	0.00520833	0	0	0	0	0	0	0	0.133333	0.142857	0.117647	0.0223214	0	0	0	0.015625	0	0	0	0	0.00454545	0.027027	0	0	0	0	0	0	0
	Itgb1bp2	0	0	0	0	0	0.0625	0.0305556	0	0	0	0	0	0	0.05	0.0333333	0	0.0166667	0	0	0	0	0	0	0	0	0	0	0	0	0	0	0.0769231	0	0.0625	0	0	0	0	0	0	0	0	0	0	0	0.0909091	0	0
	Slc4a10	0	0.012987	0.005	0	0	0	0	0	0	0	0	0	0	0	0	0	0	0.0119048	0.027417	0.00420168	0	0.0133333	0	0	0	0	0	0	0	0.0151515	0.00634235	0.0017383	0.00317756	0.00714966	0.00292169	0.0053259	0.0030827	0.00953634	0.0049181	0.00590315	0.00232307	0.00789416	0.0100347	0.00189301	0.00283816	0.00552178	0.0104391	0.00762031
	Gmpr	0	0	0	0	0	0	0	0.0133333	0.0125	0	0.025641	0	0	0.00833333	0.0047619	0	0.0104167	0	0.00462963	0.00505051	0.0909091	0	0.0326954	0	0	0	0	0	0	0	0.00309598	0.0047619	0.00181818	0	0.00544444	0.0025	0.0045416	0.00916353	0	0.009314	0.00473485	0	0.00219298	0.0026738	0.0036859	0.00228833	0.0058171	0.00246914
	Pla2g16	0	0	0	0.03125	0.0151515	0.00840336	0	0	0	0	0.00735294	0	0.0131173	0	0.0138889	0.0208333	0.0133333	0	0.0133333	0	0	0	0	0	0	0	0	0	0	0	0	0	0	0	0	0	0.0526316	0	0.0238095	0	0	0	0	0	0	0	0	0
	Nrros	0	0	0	0.0142857	0	0.0111111	0	0	0	0	0	0	0	0.0238095	0	0	0	0.0833333	0	0	0	0.0294118	0	0	0	0	0	0	0.03125	0	0	0	0.0313317	0.00664452	0	0	0.00694444	0	0	0	0	0.0142857	0.0165289	0	0	0.046875	0	0.0138889
	Inpp4b	0	0	0	0	0	0	0	0	0	0	0.016	0	0	0	0.0165301	0.0146106	0	0.0131579	0	0	0	0.04	0	0	0	0	0	0	0	0	0.0261378	0.00357143	0.0224603	0.00631067	0.0234645	0	0	0	0	0.00384615	0.00222222	0	0.0203541	0.00396825	0.0200634	0.00316392	0.00401956	0.0130419
	2004-03-01	0.0142857	0	0	0	0.00757576	0	0	0	0	0	0	0	0	0	0	0	0	0.0104167	0	0	0	0.0168651	0	0.00617284	0	0	0	0	0.00176367	0	0.00545138	0.00909476	0.00259236	0.00432255	0.00575504	0.00469756	0.00774014	0.00515523	0.00449508	0.00393191	0.00588291	0.00179091	0.00671064	0.00560089	0.00667092	0.0067607	0.00696502	0.0151442
	Neurl2	0.005	0	0	0	0	0	0.0111111	0	0	0	0	0	0.00952381	0	0	0	0	0.00505051	0.00824176	0	0	0.0351852	0.00584795	0	0	0.0618182	0	0	0	0	0	0	0	0	0	0	0	0.00625	0	0.0147059	0.0037594	0	0	0	0.0740741	0	0.0276094	0.00833333
	Trim12c	0.00446429	0	0	0.0192308	0	0	0	0	0	0	0	0.015625	0	0	0	0	0	0	0	0	0	0	0	0	0	0	0	0	0	0	0.004	0.0745342	0.0238095	0.0277778	0.0142857	0.0087963	0	0.00779857	0.025	0	0.0178571	0	0.0215233	0	0	0.0139194	0	0
	Nr0b1	0	0	0	0	0	0	0	0	0	0	0	0	0	0	0	0	0	0	0	0	0	0	0	0	0	0	0	0.00909091	0.0238095	0	0	0	0	0	0	0	0	0	0	0	0	0	0	0	0	0	0	0
	Pear1	0	0	0	0	0	0	0	0	0	0	0.0111111	0	0.0222222	0	0	0	0.00609756	0.0145658	0	0.00925926	0	0	0	0	0	0	0	0	0	0	0	0.00793651	0.00416667	0	0.0133658	0.0275672	0	0.00759818	0.0030754	0	0	0.00181159	0.00513285	0.00868347	0.00704509	0.00241546	0.00444444	0
	Arhgef19	0	0	0	0	0	0.00549451	0.0128205	0	0	0	0	0.00892857	0.01	0.00666667	0	0	0	0	0	0.0285714	0	0	0	0	0	0	0	0	0	0	0	0	0.0173357	0	0.0119255	0.0733333	0.0405702	0.0898359	0	0	0	0.00866234	0.00892857	0	0	0.0327381	0	0
	Cebpa	0	0	0	0.00714286	0.00757576	0	0	0	0	0	0	0	0	0	0	0.01443	0	0	0	0.00694444	0	0.00310559	0	0.00605956	0.00265252	0.00975623	0.00794118	0.00636364	0	0	0	0	0	0	0	0	0	0	0	0	0	0	0	0	0	0	0	0
	Ppargc1a	0	0	0	0	0	0	0	0	0.0175926	0.00833333	0	0	0.0227273	0	0	0	0	0	0	0.030303	0	0.0151515	0	0	0	0	0	0	0	0	0.00952381	0.00277778	0.00421575	0.0133333	0	0.0111818	0	0.0078125	0	0.0208333	0.00822222	0.0222222	0	0	0.00555556	0.00914903	0.00260417	0.00715125
	Cbln4	0	0	0	0.0119048	0.0176671	0.00396825	0.00617284	0.00510204	0	0.00714286	0	0	0	0	0	0	0	0	0	0.0869565	0	0.0116567	0.00162338	0	0.0128205	0	0	0.00833333	0.00640732	0	0	0	0.0173454	0	0	0.0125	0	0	0.0026455	0	0	0.0318101	0.0196078	0.00987179	0.00226244	0	0.0113636	0.0166678
	Pkdcc	0	0	0.0185185	0.0119048	0	0	0	0	0	0.0133333	0	0	0	0	0	0	0	0	0	0.04	0.0343434	0.0274725	0	0	0	0	0.00833333	0.0279762	0	0.00549451	0	0	0	0.00395257	0	0	0.00454545	0.00555556	0.0833333	0	0	0.014758	0	0	0.0147448	0.00555556	0	0
	Grik3	0	0.0204082	0	0	0.00625	0	0	0	0	0	0	0.00595238	0.00505051	0.02442	0	0	0	0	0	0.00568182	0	0	0	0	0	0	0	0	0	0	0.0102549	0.00796535	0.00868521	0.00664478	0.00718169	0.00488452	0.00963375	0.0158708	0.0088667	0.00468508	0.00517317	0.0090767	0.00681746	0.00728284	0.00739026	0.00718326	0.00390406	0.00805318
	Prmt8	0	0	0	0.0516369	0	0	0	0	0	0	0	0	0	0	0	0	0.0128205	0	0	0	0	0	0	0	0	0	0.0625	0	0	0.0333333	0.00407083	0.0103182	0.00120773	0.00455625	0.00486291	0.00596392	0.00238744	0.00379568	0.0093596	0.00272644	0.00183913	0.00467811	0.00508732	0.00467321	0.00495488	0.0029237	0.0043672	0.0062392
	Rasgef1c	0	0	0	0	0	0.00892857	0	0	0	0	0	0	0	0.00520833	0	0	0	0	0.00571429	0	0	0	0	0	0	0.0294118	0	0.0277778	0	0	0.00558635	0.00402778	0.00745614	0.00517893	0.00489737	0.00392112	0.00271935	0.00320144	0.00419396	0.00517942	0.00621317	0.00173766	0.00873747	0.0048025	0.00463654	0.00433344	0.0022146	0.00476287
	She	0.0402597	0	0	0	0.02	0	0	0.0113636	0	0	0.0131579	0	0.00431034	0.0133333	0.0357143	0	0.00584795	0	0.0123457	0	0.0185185	0	0	0	0	0.00793651	0	0.0178571	0	0.0133333	0	0	0	0	0	0.0238095	0.0125	0.00694444	0.0104167	0.0116342	0.00985222	0.002849	0	0	0	0.00555556	0	0.0291667
	Tspan11	0.0566449	0.061049	0	0	0	0	0	0	0	0	0.0211111	0.00617284	0	0	0.0192308	0	0	0.0133333	0.0190476	0	0.0227273	0	0	0	0	0	0	0.0357143	0	0	0.00515779	0.00619062	0.0135047	0.000459137	0.0024788	0.00200092	0.00954659	0.00576124	0.00887031	0.00433388	0.0164081	0.00657077	0.00282022	0.000809403	0.00374278	0.00448756	0.00625306	0.0034306
	Mef2a	0	0	0	0	0	0	0.0151515	0.00617284	0	0	0	0.0192308	0	0.015873	0	0	0.0248918	0.0227273	0.0125	0	0	0	0	0	0	0	0	0	0	0	0	0.00361781	0.00175439	0.00689655	0.00408163	0.00412822	0.00223214	0.00500801	0.00993641	0.00812816	0.00340136	0.00396825	0.0762301	0.00560224	0.00593203	0.002077	0.00131752	0.00740741
	Coq8a	0	0.0280303	0	0.015873	0	0	0.0395963	0.0507235	0	0	0	0	0	0	0	0.0133547	0	0	0	0	0	0	0	0	0	0	0	0	0	0	0.00356467	0.00645995	0.0037038	0.00403275	0.0053038	0.00370273	0.00701937	0.00585434	0.00638996	0.0034965	0.00802846	0.00657465	0.00411357	0.00799806	0.00526724	0.00574273	0.00253883	0.00353318
	Grb7	0.0167984	0	0	0	0.0125	0.00362319	0.0238095	0	0	0	0	0.0333333	0	0	0	0.0175439	0.0108466	0.0125	0.00793651	0	0	0	0	0	0	0.0416667	0	0	0	0.0131579	0.00392157	0	0.0334821	0.0111111	0.00378788	0	0.0625	0.025	0.002331	0.13845	0.00727273	0	0.0116162	0.013986	0	0	0.0258287	0.0298433
	Adra1b	0.00892857	0	0	0.025098	0	0.00694444	0.0113636	0	0	0	0	0	0	0	0	0	0	0	0	0.0185185	0	0.024	0	0	0.00529101	0.00833333	0	0	0	0.00909091	0.00749962	0.00332668	0.00611132	0.00302543	0.00478704	0.00379097	0.00394832	0.00531841	0.00429819	0.00200519	0.00520934	0.00472683	0.00313759	0.00487685	0.00410068	0.00600855	0.0057413	0.003457
	Rnf144b	0	0	0	0	0.0204082	0	0	0	0	0	0	0	0.00595238	0	0.0185185	0	0.012357	0	0.00537634	0.00520833	0	0	0.0434783	0	0.0196078	0	0	0	0	0	0.00275454	0.00333333	0.00642857	0.00367647	0.0266323	0	0.00468113	0.00333333	0.0060049	0.0420386	0.00723363	0.0034965	0.00115741	0.00359307	0	0	0.0168213	0
	Anln	0	0	0.0047619	0.0194444	0.00510204	0.0244755	0	0	0	0.0178571	0	0.0277778	0	0	0.0333333	0	0	0	0	0	0	0	0	0	0	0	0	0	0	0	0.00815217	0.00882206	0.00250627	0.0042735	0	0	0.00277778	0.0333333	0.0101852	0	0.00595238	0.0182894	0.00219298	0	0	0.00438596	0.00446429	0.00595238
	Pm20d2	0	0	0	0	0	0	0	0	0	0.00520833	0	0	0	0	0	0	0	0	0.0108696	0.00367647	0	0	0	0	0	0	0	0	0.00625	0	0	0	0	0	0	0.0143478	0.0241935	0	0	0	0	0	0.0170068	0	0.040873	0.00961538	0	0
	Lum	0	0	0	0	0	0	0	0.0104167	0	0	0.0159151	0	0	0	0	0.0238095	0	0	0	0	0	0	0	0	0	0	0	0	0	0	0	0.025	0.142857	0	0.0113636	0	0	0	0	0	0	0	0	0	0	0	0.0192308	0
	Cnga3	0	0	0	0	0.025	0.0114943	0	0	0	0	0.00925926	0	0	0.00740741	0.00735294	0.0111111	0.00694444	0	0.0222222	0.05	0	0	0	0	0	0	0	0	0	0	0.00626545	0.00358283	0.00204082	0.00515873	0.0207053	0.00308248	0	0	0.0010142	0.00307692	0.00104493	0.0042735	0.00785314	0.00175439	0.00248016	0	0.00145349	0.012938
	Hsf4	0	0	0	0	0	0	0	0	0	0	0	0	0	0	0	0	0	0	0	0	0	0	0	0	0	0	0	0	0	0	0	0	0	0	0	0	0	0	0	0	0	0	0	0	0	0	0	0
	Asah2	0	0	0	0	0.0227273	0	0.0833333	0	0	0	0.0105263	0	0	0	0	0.00694444	0	0.0111111	0	0	0	0	0	0	0	0	0	0.02	0	0	0	0	0	0	0	0	0	0	0	0.0166667	0	0.0147059	0	0.0333333	0	0	0	0
	Marveld1	0.0144928	0	0	0	0.00625	0	0	0.00555556	0	0.0196359	0.0105492	0.00880998	0	0.015873	0	0	0.0284091	0	0	0	0.00198413	0	0	0	0.0113636	0	0.00854701	0.00757576	0	0	0	0	0	0.0125	0.0119048	0.0166667	0	0	0.030303	0	0	0	0	0	0	0.0425856	0	0
	Srpx	0	0	0	0	0	0.0555556	0	0	0	0	0.025	0.0104167	0.025	0	0	0	0	0	0	0	0	0	0	0	0	0	0	0	0	0	0.0132184	0.025	0.0557887	0.0283009	0.00260756	0.00999025	0.00616246	0.00928235	0	0	0.00590767	0.0070216	0.0104575	0.0040515	0.00774525	0.00544425	0.00555556	0.00207039
	Adhfe1	0.0579814	0.0358898	0.00191571	0.0102857	0.00526316	0	0	0.00714286	0	0	0	0	0	0	0	0	0	0	0	0	0	0	0	0	0	0	0	0	0	0	0.00916573	0	0	0.0115597	0.00666667	0	0.00741565	0	0	0	0.00724638	0.00909091	0	0	0.0142857	0.00625	0	0.0124521
	Alcam	0.00980392	0	0	0.0104895	0	0.0331439	0.00408163	0.0162602	0	0	0	0	0	0	0	0.0153846	0.0357143	0.0181818	0	0	0	0	0	0.00877193	0	0	0	0	0	0.00595238	0.00511609	0.00441469	0.00637463	0.00488988	0.00668355	0.0053291	0.00616839	0.00406526	0.00359148	0.00478284	0.00429239	0.00363274	0.00207632	0.004839	0.00236824	0.00672907	0.00385221	0.00661878
	Ankrd45	0.00543478	0	0	0	0	0	0	0.00666667	0	0	0	0.00383142	0	0	0	0.0277778	0	0	0.0238095	0.00505051	0	0	0	0	0	0	0	0	0	0	0.0585317	0	0.0037037	0.00480769	0.0151515	0.00592293	0	0.0202991	0.00206612	0	0.00895062	0	0	0.0059614	0.00217865	0	0.00372024	0
	Aldoc	0.0125313	0	0	0	0	0	0	0	0	0	0	0	0	0	0	0	0.0121324	0	0	0	0	0	0	0.03125	0.1	0	0	0	0	0	0	0	0	0	0	0	0	0	0	0	0	0	0	0.0555556	0	0	0	0
	Dpcr1	0	0.0105263	0.0120435	0.00653595	0.0156863	0.00505051	0	0	0	0	0	0	0.0133333	0	0.015873	0.0178571	0	0	0	0	0	0	0	0	0	0	0	0	0	0	0	0	0	0.00840336	0.00294118	0.00510204	0.0183516	0.00833333	0	0.00420168	0.0277778	0	0.00619658	0.0132995	0.00408404	0.00355619	0	0.0208927
	Htr1b	0	0.00543478	0	0	0.00416667	0.0104167	0.00909091	0	0	0	0	0	0.0075188	0	0	0	0.00680272	0.0277778	0	0.030303	0	0	0	0.0125	0	0	0	0	0	0.015873	0	0	0	0	0	0	0	0	0	0	0	0	0	0	0	0	0	0
	Klf5	0	0	0.0166667	0.153846	0.0153846	0	0	0	0	0	0	0.00869565	0	0	0	0	0	0	0.0178571	0	0	0.0166667	0.0133333	0.0124224	0	0	0	0	0.0166667	0	0	0.0104167	0	0	0	0.00574713	0	0	0.0121228	0.00980392	0	0	0	0	0	0.0151515	0	0
	Dkk1	0	0.025	0	0.00735294	0	0	0	0	0.0384615	0.00606061	0	0	0	0	0.0335664	0.0357143	0	0.0263158	0	0	0	0	0	0	0	0.0144928	0.0208333	0	0	0	0	0	0	0	0	0	0	0	0	0	0	0	0	0	0	0	0	0
	Clca3a1	0.00657895	0	0	0.0208333	0.0190476	0	0	0.0181818	0	0	0	0	0	0	0	0	0	0	0.00595238	0	0	0	0	0	0	0	0	0	0.0138889	0.025	0	0	0.04	0	0.00740741	0	0	0	0	0	0.0151515	0	0	0	0	0	0	0
	Myocd	0.00653595	0.0292929	0	0	0.0157576	0	0	0.0138889	0	0.00793651	0	0	0.0205365	0.0104167	0	0.0104167	0	0	0	0	0.0277778	0	0	0.0105263	0	0	0	0.0289855	0	0	0.0165321	0.00774564	0.00494129	0.00892536	0.0140632	0.00323162	0.00404272	0.00817926	0.000541126	0.00531231	0.0167891	0.00731037	0.006145	0.00272386	0.00862975	0.0015528	0.00807569	0.00233768
	Ascl2	0	0.0133333	0	0.00549451	0.00666667	0	0	0	0	0	0.0119048	0	0.0214912	0	0	0	0	0	0	0	0	0	0.0151515	0	0	0	0	0	0	0	0	0	0	0	0	0	0	0	0	0	0	0	0	0	0	0	0	0.1
	Dppa4	0	0.01443	0.0125	0	0	0	0	0	0	0	0.00520833	0	0	0	0	0	0	0.0178571	0	0	0	0.0333333	0	0	0	0	0	0	0	0	0.00641026	0.00846124	0	0	0.00480769	0	0.00724638	0	0.00568182	0.021875	0.0138889	0.00925926	0.0165684	0	0	0	0	0
	Dnajc22	0.0117647	0	0	0	0	0	0	0	0	0	0	0.0105263	0	0	0	0.0175439	0.0142857	0	0.0218254	0.00431034	0.025641	0	0	0	0	0	0.02	0	0	0	0	0	0	0	0	0	0	0	0.0294118	0	0	0	0.0333333	0	0	0	0	0
	Dusp23	0	0.00584795	0	0.0102041	0	0	0	0	0	0	0	0.00462963	0.025	0	0	0	0	0	0	0	0.1	0	0	0	0	0	0	0	0	0	0	0	0	0	0	0	0.025	0	0	0	0	0	0	0	0	0	0	0
	Iqsec3	0	0	0	0.00757576	0	0	0	0	0	0	0.0104167	0	0.00617284	0.0263158	0	0	0	0.00460829	0.0114286	0	0	0	0.00653595	0	0.0037594	0	0	0	0.0171958	0	0.00407371	0.00324623	0.00396927	0.00999519	0.00566885	0.00649064	0.00701786	0.00726633	0.00170132	0.0082935	0.00739226	0.00343065	0.00365154	0.0132127	0.00473209	0.00462009	0.00468892	0.0061879
	Smagp	0	0	0	0.00854701	0	0.00925926	0	0	0.05	0.0277778	0.00431034	0	0.0107527	0.00403226	0.0042735	0	0	0.01	0	0	0	0	0	0	0	0	0	0	0	0	0.0454545	0.0454545	0	0.025	0	0	0	0	0	0	0	0	0	0.125	0	0	0	0
	Plet1	0	0.0266667	0	0	0	0	0	0	0	0.0204082	0	0	0	0	0.0666667	0	0	0.00793651	0	0	0	0.0333333	0	0	0	0	0	0.0384615	0	0	0.00701754	0	0.0108696	0	0.015873	0	0.00494965	0.00510204	0.0165631	0	0.00395257	0.00385262	0.00657895	0.0277778	0.00888889	0.00989487	0.0047619	0
	Caly	0	0	0	0	0.0178571	0	0	0.0357684	0	0.00505051	0	0	0.00492611	0.00568182	0	0.015873	0	0	0.0128205	0	0	0	0.0384615	0	0	0	0	0	0	0	0	0.00650794	0	0	0	0	0.0045692	0.00919913	0	0	0.00416667	0.00662879	0	0.0025	0.0108696	0.00384615	0	0.004329
	Epha7	0	0	0	0	0	0	0	0	0	0	0	0	0	0	0	0.00694444	0.00460829	0.00454545	0.0165789	0	0	0	0	0	0	0.0322581	0.00952381	0	0	0	0.014842	0	0.00452489	0	0	0	0	0	0.00307692	0	0.00739065	0.00404858	0	0	0	0	0	0
	Olfml3	0	0	0	0	0	0.0416667	0	0	0	0	0	0	0	0	0	0	0	0	0	0	0	0	0	0	0	0	0	0	0.1	0	0	0	0.0166667	0	0	0	0	0	0	0.0381264	0	0.015873	0	0	0	0	0	0
	Usp43	0	0	0.0203081	0	0.0111111	0	0	0.00625	0	0.0149922	0	0	0	0	0	0.0227273	0.0666667	0.0444444	0	0	0	0	0.00892857	0	0.00793651	0	0.0111111	0	0	0	0.014819	0.00802139	0.00361799	0.00238095	0.00307692	0.032967	0	0	0.00653595	0	0	0	0	0	0.00192308	0.00813628	0.00362319	0.00747289
	Snhg11	0	0	0.0125	0	0	0.00793651	0.005	0	0	0	0	0.0166667	0	0	0	0	0	0	0.015625	0	0	0	0	0	0	0	0	0	0	0	0	0	0	0.0909091	0	0	0	0	0	0	0	0	0	0	0	0	0	0
	Phlda3	0	0	0.0111111	0	0	0	0	0	0.00854545	0	0.259259	0.16129	0	0.0246914	0	0.00740741	0	0	0	0	0	0	0	0	0	0	0	0	0	0.0333333	0	0	0	0	0	0	0.00862069	0	0	0	0	0	0	0	0	0	0	0
	Derl3	0	0	0	0	0	0.0125	0	0.0104167	0.00909091	0	0	0	0	0.0236111	0	0	0.00483092	0	0	0	0	0	0	0	0	0	0.0952381	0	0.0869565	0	0	0	0	0	0	0	0	0.08	0	0	0	0	0.0555556	0	0	0	0	0
	Gm3696	0	0	0.0348812	0	0	0	0	0	0	0	0	0	0	0	0	0	0	0	0	0	0	0	0	0	0	0	0	0	0	0	0	0	0	0	0	0	0	0	0	0	0	0	0	0	0	0	0	0
	Sulf1	0	0	0.0167084	0	0	0	0	0	0	0	0	0	0	0	0	0	0	0.0178571	0	0	0	0	0	0	0	0	0	0	0	0	0.00532335	0.00463627	0.00441313	0.00173789	0.00448265	0.0082816	0.00376423	0.00921157	0.0021313	0.0104733	0.00714903	0.00676733	0.00250086	0.00738738	0.0060057	0.00459243	0.00405829	0.00448138
	Hba-x	0	0	0	0	0	0	0	0.0138889	0.0413534	0.0481818	0	0.00793651	0	0	0.0185185	0.0157407	0	0.00568182	0	0	0	0	0	0	0	0	0	0	0	0	0	0	0	0	0	0	0.0377358	0	0	0	0	0	0	0	0	0	0	0
	Cdkn2a	0	0	0.0103865	0	0.00840336	0.0159091	0	0	0	0.012987	0.0292208	0	0	0.0115022	0.0119048	0.00403226	0	0	0.025641	0	0	0	0.025	0	0	0	0	0.00869565	0	0	0.00270257	0.00270948	0.00583538	0.00240385	0	0.00573588	0.0026738	0.00551313	0.00137931	0.00278474	0.00700244	0.00269493	0.00374332	0.00553306	0.00706605	0.0048777	0.00635967	0.00409395
	Zfp600	0.0285714	0	0	0	0	0	0	0	0	0	0	0	0	0	0	0	0	0	0	0	0	0	0	0	0	0	0	0	0	0	0	0	0.0263158	0	0	0.00806452	0	0	0	0	0	0	0.0757576	0	0	0	0	0
	Gsg1l	0	0	0	0	0	0	0.003367	0	0	0.0183712	0	0	0.0229592	0	0	0.0125	0.0227273	0	0	0.0113636	0	0	0	0	0	0.0133333	0	0.0138889	0	0	0.00582931	0.00384146	0.00940376	0.00303131	0.00415113	0.00446708	0.00912842	0.0022262	0.00875548	0.00541426	0.0051281	0.005192	0.00398692	0.00274242	0.00360402	0.0208026	0.00255782	0.00527877
	Rab27a	0.00892857	0	0	0	0.0208333	0	0.00952381	0	0.00413223	0	0	0	0	0	0.0181046	0.0481136	0.0484848	0.0716117	0.0111111	0	0	0	0	0	0	0	0	0	0	0	0.0132584	0.00674956	0.00503791	0.00751804	0.00785159	0.0176357	0.00280439	0.004969	0.00607864	0.00568659	0.0043626	0.00616874	0.0257017	0.00524937	0.00893297	0.00692438	0.00232162	0.0054446
	Dnah11	0	0	0	0	0	0	0	0.00666667	0	0.02	0	0.0185185	0	0	0	0	0	0	0	0	0	0	0	0	0	0.0111111	0	0	0.0192308	0	0.0118305	0	0	0	0.0144928	0	0	0	0	0	0.025	0.0763889	0	0	0.0190476	0	0	0.0363636
	Scn3b	0	0	0	0.0075188	0	0	0	0	0	0	0.0222222	0.0321821	0.0315789	0	0	0	0	0	0.0166667	0	0.037037	0	0	0	0	0	0	0	0	0	0	0	0	0.105263	0	0	0	0	0	0	0	0	0	0	0	0	0	0
	B3gnt9	0.00740741	0	0	0.0206349	0.00694746	0.00277778	0.0035461	0.00416667	0	0	0.003861	0.00324675	0	0.00540541	0.00925926	0	0	0	0	0	0.0357143	0	0	0	0	0	0	0	0	0	0	0	0	0.0212766	0	0	0	0	0	0	0	0	0.0425532	0	0	0	0	0
	Kcnd2	0.0238095	0.0208333	0	0	0.0666667	0	0	0.0350877	0.0908468	0.0257258	0	0	0	0.0166667	0	0	0	0	0.00769231	0	0.0143914	0	0.00649351	0	0	0.00322581	0.0141523	0.00892857	0.0181936	0	0.00676907	0.00424469	0.00512009	0.00309313	0.0083215	0.00614449	0.00604745	0.00524843	0.00487243	0.00433143	0.00691715	0.00341002	0.00408739	0.00567639	0.00546945	0.00386725	0.00572362	0.00669381
	Copz2	0	0	0	0	0.00680272	0	0	0	0.0409509	0	0.0158283	0.0125	0	0	0	0	0.016129	0.0128676	0	0.0119048	0.037037	0	0	0	0	0	0	0	0	0	0	0	0	0.0138889	0	0.0982143	0	0	0	0.0238095	0.02	0	0.0303309	0	0	0	0	0
	Tpbpa	0	0	0.0208333	0	0.0104167	0	0	0	0	0	0	0	0	0	0	0	0.0170426	0	0.0181818	0	0	0	0	0	0	0	0	0	0	0	0	0	0	0	0	0	0	0	0.0416667	0	0	0.00666667	0	0	0	0.0175439	0.015873	0.0285714
	Slc5a5	0	0	0	0	0.0143229	0.0178571	0	0	0.00357143	0.0277778	0.00892857	0.0132898	0.003125	0	0.00833333	0.0047619	0.00769231	0.0119363	0	0	0	0.0246914	0	0	0	0.0177866	0	0	0	0.0222222	0	0	0	0	0	0	0	0	0	0	0	0	0	0	0	0	0	0.0212862
	Arap3	0	0.0138889	0	0.0138889	0	0.00337838	0.00833333	0	0	0	0	0	0	0	0	0.0192308	0.04	0.0166667	0.017094	0.00952381	0.125	0	0	0	0	0	0	0	0	0	0	0	0	0	0	0	0	0	0	0	0	0	0	0	0	0	0	0
	Fsd2	0.00757576	0	0	0.00833333	0	0	0.00413223	0	0.0175439	0	0	0	0	0	0	0	0	0.015625	0.0333333	0	0	0	0	0	0	0	0	0	0	0	0.00555556	0	0.00395257	0.00388199	0.015625	0	0	0.0178571	0.00277778	0.00226757	0.00405353	0.00356094	0	0	0	0	0.00604004	0
	Nxph1	0	0	0	0	0.0104167	0	0	0.0168067	0	0	0	0	0	0	0.00793651	0	0	0	0	0	0	0	0	0	0	0	0	0	0	0.0222222	0.00613747	0.00579792	0.00697461	0.0057145	0.00328199	0.00565789	0.00740091	0.00453998	0.00347704	0.00294391	0.00474481	0.00465133	0.00542605	0.00458148	0.00481371	0.00528799	0.00576984	0.00525604
	Rad51ap1	0	0	0	0	0	0.00549451	0	0	0	0	0	0	0	0.0125	0.0206897	0.00925926	0.0470812	0	0.0222222	0	0	0	0	0	0	0	0.0416667	0	0	0	0	0	0.0164835	0.0078254	0	0.0114035	0	0	0.00277778	0.0147306	0.0259145	0.0159151	0.00478469	0.011615	0.0128098	0	0.00483092	0
	Ass1	0	0.00555556	0	0	0	0	0	0	0.0333052	0	0.00555556	0.00657895	0.0110294	0.0184524	0	0.0192308	0.00980392	0.0257428	0	0	0	0	0	0	0.047619	0	0	0	0	0	0	0.00452489	0.00210526	0.00509354	0.00534759	0	0	0.00682261	0.00729167	0.0105769	0.00946276	0.00168067	0	0.019965	0.00252525	0.0037037	0	0.00326797
	Ptn	0	0	0	0	0	0	0	0.01	0.0967742	0	0	0	0	0	0	0.00588235	0	0	0.0126622	0	0.00416667	0	0	0	0	0.00480769	0	0.00769231	0.00925926	0	0.00538125	0.004537	0.00467889	0.00764644	0.0076564	0.00384768	0.00680176	0.00370896	0.00402929	0.00338674	0.00496475	0.00889066	0.00374865	0.00591422	0.0140405	0.00909027	0.00382344	0.00253383
	Lmo1	0	0	0	0.00297619	0	0	0.00766284	0.0213333	0.00625	0	0	0	0.00595238	0.0161638	0	0	0.0217391	0	0.0208333	0	0	0	0	0	0	0	0	0	0	0	0.00288925	0.00218014	0.00510951	0.00288367	0.00405007	0.00339909	0.00196699	0.0044617	0.00537918	0.00988916	0.00482939	0.00851449	0.00314117	0.00733007	0.0042849	0.00236043	0.00355641	0.00214376
	Bex1	0	0	0	0	0	0	0	0	0.0333333	0	0	0	0	0	0	0	0	0	0	0	0	0	0	0	0	0	0	0	0	0	0	0	0	0	0	0	0	0	0	0	0	0	0	0	0	0	0	0
	Cdk5r1	0.00694444	0.0128205	0.00347222	0.0129032	0	0.00595238	0	0	0	0	0.0205797	0.0234375	0.0274074	0	0	0	0.00452489	0	0	0	0.00145349	0.0765058	0.0176521	0.00540936	0.00390266	0.00397878	0.004	0.00808913	0.00326797	0.00852273	0	0	0	0	0	0	0	0	0	0	0	0	0	0	0	0	0	0
	Cd36	0.0264706	0	0	0	0	0	0.0186207	0.0075188	0	0	0	0.00793651	0.0909091	0	0	0	0	0.0102041	0.01	0	0	0	0	0	0	0	0	0	0	0	0.0101705	0.00389864	0	0.0010989	0	0.00652406	0	0	0	0.00357143	0.00877193	0	0.0075996	0.00280112	0	0.00961538	0.005245	0.00347222
	Brinp3	0.0208333	0	0	0	0	0	0	0	0	0	0	0.00505051	0	0	0	0	0	0	0	0.0278028	0	0.03125	0	0	0	0	0	0	0	0	0	0.00536132	0.00511983	0.00416667	0.010101	0.0833333	0	0	0.0111111	0	0.00788955	0.00357143	0.00284091	0.00309598	0.0106326	0	0	0
	Wscd2	0.00520833	0.0122078	0	0.00735294	0	0	0.0138889	0.0208333	0.0143557	0	0	0	0	0	0	0	0.0416667	0	0	0.0727273	0	0.0075188	0	0.0111111	0	0	0	0	0	0	0.0136877	0.00956522	0.00173611	0.00289855	0	0.00470085	0.00494968	0	0.00539322	0.00304089	0	0.00395257	0	0.00328407	0.00465534	0.00448319	0.01477	0.00697168
	Fut9	0.0142857	0	0	0.00933014	0.0185185	0	0	0	0	0	0	0	0	0	0	0	0	0	0	0.0267857	0	0	0	0	0.0714286	0	0	0	0	0	0.00899594	0.00165659	0.00777665	0.0109722	0.00953543	0	0.000355366	0.0127758	0.00443943	0.00621988	0.00468759	0.00363228	0.00685932	0.00393363	0.00282423	0.00388878	0.0161693	0.00715146
	Jak3	0	0	0	0.00606061	0.0220088	0	0	0	0.00462963	0	0	0.00595238	0.00653595	0.0135234	0	0.0119048	0.0247253	0.0399413	0.00505051	0.0151779	0	0	0	0.04	0	0	0.037037	0	0	0	0	0.0342105	0.01	0.00892857	0	0	0	0.00641026	0	0	0.025974	0	0	0.00333333	0.0042735	0.00735294	0.00986395	0.00478469
	Clstn3	0	0	0.0138889	0	0.0139434	0.0606061	0.00383142	0.0185185	0	0	0.0277778	0	0	0	0	0	0	0	0	0.00649351	0	0	0	0	0	0	0	0	0	0	0.00980392	0.00840336	0.0208333	0.017663	0	0.00543478	0	0.0128205	0	0.0164474	0	0	0.00520833	0	0.028629	0	0.0145238	0
	Vasn	0	0.00892857	0	0	0	0	0	0	0	0	0.0078125	0	0.00617284	0	0	0	0	0.0124224	0.00925926	0	0	0	0	0.0454545	0	0	0	0	0.0138889	0	0.034431	0	0.00240385	0	0.0176698	0.00132275	0.00167224	0.00191571	0.0040404	0	0.0096635	0	0.0109162	0.00792011	0.00697279	0.00140252	0.0115631	0.00688863
	Palm2	0	0	0	0	0	0.0119048	0.0227273	0	0	0	0.0469697	0	0	0	0	0.00699301	0	0	0	0	0	0	0	0	0	0	0	0	0	0	0.0044399	0.00437133	0.0063846	0.00934337	0.00250478	0.00399908	0.00535233	0.00414952	0.00300882	0.00780595	0.00512127	0.00608659	0.00328282	0.00625736	0.0064375	0.00455153	0.00419655	0.0114297
	G0s2	0	0	0.0269886	0	0	0	0	0	0.037037	0	0	0	0	0	0	0	0	0	0	0.0230159	0	0	0	0	0.025641	0	0.0833333	0	0	0	0	0	0	0	0	0	0	0	0	0	0	0	0	0	0	0	0	0.0357143
	Sybu	0.00833333	0	0.0151515	0.0126603	0.0133333	0.0166667	0.015625	0	0	0	0	0	0	0	0	0.0308642	0	0	0.0277778	0	0.0138889	0	0	0	0.0128205	0	0	0	0	0	0.00458589	0.00385194	0.00879917	0.00544501	0.00763429	0	0.00201399	0.00365908	0.00370618	0	0.0143755	0.0207778	0.0109631	0.0048292	0.00108932	0.00206943	0.00505783	0.00683761
	Acss3	0.0208333	0	0	0	0	0.016637	0	0	0	0.01	0	0	0	0	0	0	0	0	0	0	0	0	0	0	0	0	0	0	0	0	0.00447255	0.0115437	0.00632215	0.00386473	0.00460641	0.0025146	0.00749666	0.00712759	0.00689655	0.00703125	0.00169064	0.00637019	0	0.00485014	0.0073702	0.00418102	0.00285084	0.00624813
	Pmm1	0.010989	0.0104167	0	0	0	0	0	0	0	0	0.00909091	0	0	0	0	0.0111111	0.0222222	0	0	0	0	0	0	0	0.0454545	0	0	0	0	0	0.0211257	0	0	0.0078976	0	0.0167984	0.00740741	0.0179012	0	0	0.00438596	0.00260641	0	0	0.0340278	0	0	0.00483092
	Spaca6	0	0	0	0.00255102	0	0	0	0.0181878	0.0183662	0.00657895	0	0.015625	0.0315018	0	0	0	0	0	0	0.00595238	0	0	0	0	0	0	0	0	0	0	0	0	0.020202	0	0.0152083	0.0192308	0	0	0	0.00877193	0	0	0.00833333	0	0	0	0	0
	Lamc3	0.00434783	0	0.015625	0	0.01	0	0	0	0.00480769	0	0	0.00657895	0	0	0.00840336	0.00980392	0.00347222	0.0168067	0.00454545	0	0.00757576	0	0	0	0	0	0	0.02	0	0	0.0279937	0.00208333	0.00561743	0.0098338	0.00133333	0.0166915	0.00384599	0	0.00540966	0.00535294	0.00755622	0	0.00309066	0.0137806	0.00359848	0.041227	0.0171485	0.00146628
	Lgr5	0	0.00438596	0	0.00980392	0	0	0.0105263	0	0	0	0	0	0	0.0138889	0	0.0121212	0.0166667	0	0	0	0	0.0402597	0	0.047619	0.0117647	0.025	0.020915	0.0196078	0	0	0.00325723	0.00324594	0.00404142	0.00253746	0.00389159	0	0.00338542	0.0058686	0.00665003	0.00365235	0.0147579	0.0039183	0.00913849	0.00580472	0.00269757	0.0148851	0.0105815	0.0123378
	Mstn	0	0	0	0	0	0	0	0	0	0.0832236	0.055628	0	0	0.025	0	0	0	0	0	0	0	0	0	0	0	0.0434783	0.00714286	0	0.0151515	0	0.00909392	0	0.01	0	0	0.00833333	0	0	0	0	0	0	0	0	0.0190476	0	0	0
	Cldn34c1	0	0	0	0	0	0	0	0	0	0	0.0166667	0	0	0	0	0.0105263	0.0115999	0	0.0125	0.0138889	0.0909091	0	0	0	0	0	0	0	0	0	0.0097561	0.0171762	0.00588972	0.0129032	0	0	0	0	0.00813533	0.00378788	0	0.00512821	0.0107143	0	0	0	0	0
	C1qb	0.0047619	0	0	0.0132331	0	0	0	0	0	0	0	0.00714286	0.00833333	0	0	0	0	0.00854545	0.00595238	0.0119048	0	0	0	0	0.06	0	0	0	0	0	0.00925926	0	0.00529101	0	0	0.0208333	0.00584795	0	0	0	0	0.00277778	0.00363636	0.00962488	0.0030303	0.00790514	0	0.00757576
	Tns3	0	0.00694444	0	0	0	0	0.013141	0.0380952	0	0	0	0.0117647	0	0	0.00666667	0.00757576	0.004329	0.00492611	0	0.00694444	0	0	0	0	0	0	0	0	0	0	0.00520418	0.00250859	0.00353726	0.00465823	0.00322038	0.00745877	0.00810002	0.0106643	0.00326846	0.00122857	0.00443366	0.00526985	0.00661256	0.0048241	0.00546403	0.00415931	0.00838665	0.00454595
	Synpo	0	0.0228938	0	0	0.0141026	0.00480769	0	0	0	0	0	0	0	0	0	0.0333333	0.0227273	0	0.0168067	0	0	0.0625	0	0	0	0	0	0	0.0625	0	0.00410442	0.0128321	0.00303434	0.00661148	0.00132275	0.00292986	0.00455896	0.00669463	0.00583567	0.0038002	0	0.00520443	0.00338455	0.00347524	0.00147469	0.0134011	0.0058753	0.00581662
	Ank1	0	0	0.0078125	0	0	0	0.00666667	0.00600601	0	0	0	0	0	0	0	0.0145062	0	0.014067	0.003367	0.0146953	0	0	0	0	0	0.0238095	0.0555556	0	0	0	0.00530765	0.00387746	0.0119486	0.00655864	0.0227811	0.00275482	0	0	0.0611111	0.0703879	0.0358263	0.0132317	0.00787312	0.00189394	0.00263158	0	0.00668016	0.00658263
	Rad51ap2	0	0	0	0.00749923	0	0	0	0	0	0	0	0	0	0	0.0225315	0	0.0245028	0	0	0.00909091	0.00148148	0.00219298	0	0.0268016	0	0	0	0.00271739	0.0176398	0.0156682	0	0	0	0	0	0	0	0	0	0	0	0	0	0	0	0	0	0
	Hhip	0	0	0.00925926	0	0	0.00793651	0	0	0.0119048	0	0	0	0	0.00757576	0	0	0	0.0107527	0.00512821	0.0327381	0	0.00462963	0	0	0	0	0	0	0	0.00694444	0	0.0030303	0.00892857	0	0.0238095	0.00649351	0.0030303	0.00484007	0.00555556	0.00255102	0	0.004329	0.0208927	0.00434783	0.00215517	0.00702165	0	0.0110411
	Phyhd1	0.00584795	0	0.0992893	0.0539053	0.0143022	0	0.00854701	0	0.0123457	0	0	0	0	0	0	0.00383142	0.0108696	0.012987	0	0	0	0	0	0	0	0	0	0	0	0	0	0	0	0	0	0.0357143	0	0	0	0	0	0	0	0	0	0	0	0
	Hpca	0	0	0.00854701	0	0.00714286	0	0.0119048	0.0125	0	0.04	0	0	0	0	0	0.00757576	0	0	0.0111111	0	0	0	0	0	0	0	0	0	0	0	0.0147059	0.003125	0	0	0.0177397	0	0	0.00689655	0.00471698	0	0.00326797	0.00555556	0	0.0648836	0	0	0	0.010989
	Ddn	0	0.0102041	0	0	0	0.0289174	0.0123457	0.010989	0.0222222	0	0.0075188	0	0	0	0.0128676	0	0	0	0.0119048	0	0.0138889	0	0.0952381	0.05	0.0117647	0	0.025641	0	0	0.0227273	0	0	0	0	0	0	0	0	0	0	0	0	0	0	0	0	0	0
	Col26a1	0	0	0	0	0.00680272	0.0555556	0	0	0.047619	0	0	0.0238095	0	0	0	0.0166667	0	0.0119048	0	0	0	0	0	0	0	0	0	0	0	0	0.00403439	0.00530605	0.00496418	0.00671187	0.00255697	0.00684675	0.0038823	0.00741301	0.00595156	0.00555121	0.00794637	0.00655653	0.00262925	0.0109407	0.0167756	0.00393259	0.00253771	0.00234206
	Sstr2	0	0	0	0	0	0	0	0	0	0	0	0	0	0.0202206	0	0.00666667	0.00462963	0	0	0.00793651	0	0	0.0147059	0	0.00595238	0.0147123	0.00641026	0.0125	0	0	0	0	0	0	0	0	0	0	0	0	0	0	0	0	0	0.03125	0.03125	0
	Tenm4	0	0	0	0	0	0	0	0	0	0	0	0.0107527	0.00714286	0	0	0.0104167	0	0.0078125	0.0130719	0.00840336	0	0	0	0	0	0	0	0	0	0	0.0046163	0.00577001	0.00619868	0.00571842	0.00701902	0.00309195	0.00555146	0.00649843	0.00394942	0.0059795	0.00608078	0.00410765	0.00569555	0.00232108	0.00396092	0.00315285	0.00494097	0.00440556
	Nup205	0.00793651	0	0	0.0114943	0.0122972	0.0132035	0.030303	0.0238095	0	0	0	0	0.0111111	0	0	0	0.0148969	0	0.02	0	0	0	0	0	0	0	0	0	0	0	0.00286079	0.00312912	0.00844646	0.00892857	0	0.00919913	0.01	0	0.00694444	0	0.0508021	0.0094697	0.00617284	0.00245098	0.00326797	0	0	0
	Ptgis	0	0	0.00549451	0	0	0.0222222	0	0	0	0.00980392	0.0104167	0	0	0.00892857	0	0	0	0	0.0166667	0.00649351	0	0.0117647	0	0	0	0	0	0	0	0	0	0.00416667	0.00823243	0.0163265	0.00948227	0.00432378	0.00290698	0.00388405	0.0024729	0.00829451	0.00310673	0.00277008	0.0080733	0.00132626	0.00751378	0.00897564	0.0257723	0.00736829
	Jade3	0	0	0	0	0	0	0	0	0	0	0	0.1	0	0	0	0	0.025	0	0	0	0	0	0	0	0	0	0	0	0	0	0	0	0	0	0	0	0	0	0	0	0	0	0	0	0	0	0	0
	Dyrk2	0	0	0	0.0119048	0.00549451	0.00625	0.0416667	0	0	0	0.00714286	0	0	0.0111111	0.00666667	0.0119048	0	0	0	0	0	0	0	0	0.0666667	0	0	0	0	0	0	0	0	0	0	0	0	0	0	0	0	0	0	0	0	0	0	0
	Syt16	0	0.0196078	0	0	0	0.037037	0	0	0.0114286	0.00483092	0	0	0.0078125	0.0125	0.015873	0	0	0	0	0.0420513	0	0	0	0	0	0	0.0454545	0	0	0	0.00423687	0.00560731	0.00349823	0.00370026	0.00545046	0.00676889	0.0055103	0.0186502	0.00322941	0.00724933	0.00614546	0.00526091	0.00515255	0.00586591	0.00539931	0.00537061	0.0114556	0.00464914
	Tymp	0	0	0	0.0199843	0	0	0.00645161	0.0104167	0	0	0	0.0538671	0	0.126984	0	0.0204082	0.0646259	0	0	0.0144676	0	0	0	0	0	0	0.153846	0.0714286	0	0	0	0	0	0	0	0	0	0	0	0	0	0	0	0	0	0	0	0
	Drd2	0	0	0.00735294	0.0151515	0	0.0222222	0	0.0546956	0.0138889	0	0	0	0	0	0	0	0.014881	0	0.00588235	0.01	0	0	0	0	0	0	0	0	0	0	0.00541707	0.00858668	0.00567999	0.00582114	0.00569969	0.00429718	0.0033863	0.00618105	0.00553484	0.0126578	0.0044981	0.00570531	0.0104442	0.00692717	0.00543479	0.0035375	0.00427888	0.00405246
	Nr5a2	0	0	0	0	0	0	0	0	0	0	0.00384615	0	0	0	0.0410978	0.033346	0.0217803	0	0.0196078	0.00526316	0	0	0	0	0	0	0	0	0	0	0	0	0	0	0	0	0	0	0.0151515	0	0	0.0520833	0	0	0.0104167	0	0.0166667	0
	Rffl	0.0145202	0	0.00757576	0	0.0222222	0.02	0	0	0	0	0	0.00909091	0	0	0.00595238	0.00694444	0	0.0129572	0.00857655	0.0290476	0	0	0	0	0	0.0333333	0.0434783	0.0238095	0.047619	0	0.00720257	0.00600197	0.00218553	0.0074294	0.00800594	0.0136458	0.00278258	0.00386546	0.00374852	0.0069148	0.00546558	0.00679852	0.00360446	0.00766815	0.0122284	0.00994918	0.0172509	0.015873
	F11r	0	0.01	0	0	0.00378788	0.00961538	0	0	0.0047619	0.0294118	0	0	0	0	0	0	0	0.00714286	0	0.0185185	0	0	0	0	0	0	0	0	0	0	0.00304894	0.0111278	0.00672132	0.0034372	0.00262385	0.00584831	0.0043956	0.0121642	0.00355378	0.00338023	0.0043337	0.00678059	0.00907814	0.00660917	0.00614111	0.00416027	0.00634615	0.0020211
	Dlx1	0	0	0.0333333	0	0	0	0.0113636	0	0.0108696	0	0	0	0	0	0	0	0.0118577	0	0	0	0	0	0.00320513	0.0235294	0	0	0.00925926	0	0	0	0	0	0	0	0	0	0.0222222	0.00568182	0	0	0	0	0	0	0.00833333	0	0	0
	Ephx1	0.005	0	0	0	0	0.00854701	0	0	0.0111111	0	0	0	0.00694444	0	0	0	0.0138889	0.00665748	0	0	0	0	0	0	0	0.015625	0	0	0	0	0.00801329	0	0.00132979	0.00665094	0.00113058	0.0139042	0.00273828	0.00416137	0.00549872	0.00521804	0.00134409	0	0.00326151	0.00462093	0.0041673	0.00778222	0.00521279	0.00321064
	Kcnj10	0	0.010989	0	0	0	0	0	0	0	0	0	0	0	0	0	0.024359	0.01	0	0	0.0722222	0.0839161	0.03125	0.0524043	0.051426	0.0936819	0.05	0.0133333	0	0.025641	0	0.0220606	0.00218216	0.0222403	0.00791415	0.00681334	0.0134508	0.00628705	0.0043956	0.0236694	0.0438185	0.00457858	0.00453891	0.00549108	0.00833927	0.0125022	0.0202668	0.0146054	0.018408
	Isy1	0	0.015	0.0150954	0.00416667	0.0187093	0	0	0.0194805	0.00714286	0	0.111111	0	0	0	0.0206852	0	0	0.00980392	0	0.00344828	0.1	0	0	0	0	0	0	0	0	0	0.015873	0.01643	0	0	0.00990338	0.01	0.00869565	0.00189394	0.002849	0	0	0	0.00431034	0	0	0	0.00555556	0
	Adamts15	0	0	0.0178571	0	0	0	0.00396825	0	0.0178571	0.025	0	0	0.0111111	0	0	0.0407407	0	0	0	0	0	0	0.0153846	0.0185185	0.0111111	0.00378788	0	0.003367	0	0	0.00404858	0.0152621	0.003125	0	0.0185185	0.00258538	0.00208333	0.00822655	0	0.00478469	0.00929038	0.00999794	0.00550887	0	0.00168067	0.002997	0.00912338	0.00297619
	Rufy4	0	0	0.0104167	0	0	0	0	0.00649351	0	0.0191919	0	0	0.0204082	0	0	0	0.00555556	0	0	0	0	0	0	0	0	0	0	0	0	0	0	0.00478469	0	0.0285714	0.0111111	0	0	0.0154762	0	0	0	0	0.0144958	0.05	0	0	0.0125	0
	Olig2	0	0	0	0.0125	0.01	0	0	0.00621118	0.0729167	0.0517241	0.0287839	0	0	0.00543478	0	0	0.00694444	0	0.00653595	0	0	0	0	0.0769231	0	0	0	0	0	0	0	0	0	0	0	0	0	0	0	0.0222469	0.0119048	0	0	0	0.031746	0	0	0
	Cbr3	0.0761961	0.0215639	0.0338445	0.00574713	0.00869565	0	0	0.0210526	0	0	0	0	0	0	0.0105263	0	0.00714286	0	0	0.0148148	0	0	0	0	0	0.0689655	0	0.0105263	0	0.136364	0.129292	0.165523	0.020202	0	0	0	0	0	0	0	0.00869565	0	0	0	0	0	0	0
	Gja3	0	0	0	0	0	0	0	0	0.00854701	0	0.0144928	0.025	0	0	0	0	0	0	0	0	0	0.05	0	0	0.025	0	0	0	0	0	0.00268065	0.00375364	0.00287776	0.00167084	0.0076326	0.00298295	0.00229403	0.00468435	0.0096156	0.00375733	0.00907289	0.00427414	0.0029822	0.00280702	0.00221531	0.00581948	0.0132381	0.00269097
	Thsd4	0	0.0181818	0.0108907	0.00833333	0	0	0	0	0	0.0078125	0	0	0.01	0	0	0.0123457	0.00549451	0	0	0.0075188	0	0	0	0	0	0.0454545	0	0	0	0	0.00528103	0.00418726	0.00549952	0.00483743	0.0047346	0.00310773	0.004674	0.0128403	0.00320096	0.00667883	0.00397354	0.00641462	0.00317417	0.0054538	0.00799938	0.00611332	0.00503519	0.00652716
	Nol3	0	0	0	0	0	0	0	0	0	0	0	0	0	0	0	0	0	0	0	0	0	0	0	0	0	0	0	0	0	0	0	0	0	0	0	0	0	0	0	0	0	0.00384615	0.00769231	0	0	0.00378788	0.0166452	0.00766941
	Got1l1	0.00271003	0.00714286	0	0	0	0.0133333	0	0	0.025	0	0	0.00492611	0	0.0142857	0	0.0104167	0	0	0	0	0	0	0	0	0	0.0208333	0	0	0	0	0	0	0	0	0	0.030303	0	0.00645161	0	0.0133333	0	0	0	0	0	0	0	0
	Zfp612	0	0	0	0.0125	0.00657895	0.015	0	0	0.012987	0.0151515	0	0.03125	0	0	0	0	0.00582401	0	0	0.00987521	0	0	0	0	0	0	0	0	0	0	0.00844332	0.00357143	0.00269542	0	0	0	0	0	0.0131579	0.00680272	0.00294118	0	0	0	0	0	0	0.00289855
	Gem	0.00438596	0.00833333	0	0	0	0	0	0.0416667	0.0118519	0.00828157	0	0.00980392	0.00833333	0	0	0	0.0171196	0	0	0	0	0	0	0	0	0	0	0	0	0	0	0	0	0.00925926	0.00540541	0	0.00824798	0	0	0	0.0047619	0.00492611	0	0	0.00480769	0.0278638	0	0
	Alpl	0.0178063	0.00909091	0	0.00900901	0	0.0115079	0	0.00649351	0	0.0042735	0	0.004329	0	0.0124224	0	0.0115741	0	0	0	0	0.0294118	0	0	0	0	0	0	0	0	0	0.0043187	0.00572165	0.00626195	0.00718829	0.00755092	0.00934242	0.00496045	0.00381758	0.00499833	0.00135025	0.00916724	0.00212551	0.00583548	0.00679811	0.00503897	0.00607361	0.00612551	0.0138718
	Edil3	0	0	0.025	0	0	0	0	0	0	0	0	0.0208333	0	0	0.00757576	0	0	0	0	0	0	0	0	0	0	0.0625	0	0.0147059	0	0	0.00838049	0.00330995	0.0111034	0.00168776	0.0045631	0.00667776	0.0238172	0.00940655	0.00344267	0.00840395	0.0135691	0.0108633	0.0122955	0.00595686	0.00689845	0.00423347	0.00648365	0.00801949
	Tmem169	0.0128205	0	0	0.0166667	0	0.0151654	0	0.00357143	0	0	0	0.0239316	0	0	0	0	0	0	0	0	0	0	0	0.03125	0	0.015873	0	0.0740741	0	0	0.0082212	0.00231481	0.0075188	0.00185185	0.00707672	0.00707058	0.00785646	0.00625	0.0108778	0.00146199	0.00175742	0.00238095	0.00734243	0.0154946	0.00811307	0.001875	0.000900901	0.00134953
	Stab2	0.00833333	0.00578512	0	0	0	0.0117647	0	0	0	0.00694444	0	0	0.0319444	0.075	0.0320336	0	0	0	0	0	0	0	0	0	0	0	0	0	0	0	0.00219298	0.00512821	0.00923521	0.0125	0.00274725	0	0	0	0.0113636	0	0	0	0.0111455	0.00649351	0	0	0	0.00732601
	Parm1	0.00520833	0	0	0	0	0.00434783	0	0	0.00446429	0.00396825	0	0	0	0	0	0	0	0.0105263	0	0.0125	0.0376984	0	0	0	0	0	0.0833333	0	0	0	0.00529209	0.00335744	0.00783333	0.006692	0.00670163	0.00537199	0.00340861	0.00515588	0.0065081	0.00430861	0.00665933	0.00394044	0.00465994	0.0028024	0.009541	0.00698155	0.00591739	0.00488245
	Dmrt3	0.0136054	0.00961538	0.0246914	0	0.0192308	0.0111111	0.00757576	0	0	0.04375	0	0.0108696	0.00854701	0	0	0	0	0.0104167	0	0.0138889	0	0.025	0	0	0	0	0.0102041	0.010815	0.00694444	0.00434783	0.00778034	0.00787563	0.00115741	0.0112401	0.00442748	0.00271739	0.00239234	0.00428957	0.00337838	0.00173913	0.00501672	0.0119831	0.00318197	0.0020284	0.0033701	0.0075188	0	0.00501068
	Cers4	0.0217803	0	0	0	0	0	0	0	0	0.0105263	0	0.0138889	0	0	0	0.00910911	0	0.00625	0.0166667	0.0160128	0	0	0	0	0	0	0	0.0222222	0	0	0.0043154	0.00537234	0.00836343	0.00367078	0.00605961	0.00210725	0.00465936	0.00821149	0.0224223	0.00374866	0.00794679	0.0110837	0.00438842	0.0101407	0.0262911	0	0.00549544	0.0182814
	Cdh20	0	0	0	0	0	0.00635081	0	0.00465116	0.00625	0	0.0166667	0	0.03125	0	0	0	0.00980392	0	0.0102632	0	0	0	0	0	0	0	0	0	0	0	0.00786523	0.00476043	0.00506661	0.00905399	0.00465291	0.00687719	0.00709493	0.0104959	0.00724242	0.00935734	0.00855937	0.00537934	0.0107133	0.0073082	0.00401148	0.0156526	0.00645784	0.0063683
	Bcl6	0.00657895	0	0	0.0778795	0.0333333	0	0	0.0166667	0	0	0	0	0	0.0111111	0	0.0128205	0	0.0111111	0	0	0	0	0	0	0	0	0	0	0	0	0.00556753	0	0.00334448	0.00359587	0.00396825	0.00817392	0	0.00874546	0	0.00648148	0.00710241	0.00333333	0.0122222	0.00538004	0.0034965	0.00700824	0.00689234	0.00142857
	Zfp365	0	0	0	0	0	0	0.0238095	0	0	0	0	0	0	0	0	0	0	0.0192308	0.0197802	0.004329	0	0	0	0.0357143	0	0.025	0	0	0	0	0	0	0	0	0	0.0147059	0	0	0	0	0	0	0	0.0147392	0	0	0	0
	Zbtb32	0.0186074	0	0.0357143	0	0	0	0	0	0	0	0.0125	0	0	0	0	0.0131579	0.00757576	0.00595238	0.0131579	0.0166667	0	0	0	0	0	0	0	0	0	0	0	0	0	0	0	0.0166667	0	0	0	0	0	0	0	0	0	0	0	0
	Samd4	0	0.0208333	0	0	0	0	0	0	0	0	0	0	0.00595238	0.00680272	0	0	0	0	0	0	0	0	0	0	0	0	0	0	0	0	0	0	0	0	0	0	0	0	0	0.0238095	0	0	0	0	0	0.00793651	0	0
	Kcna5	0	0	0	0	0	0	0	0	0	0.0166667	0	0	0	0.0075188	0	0	0	0.05	0	0	0	0	0.00255754	0.00266227	0.00457143	0	0.00536232	0.00722216	0	0.0135904	0	0	0	0	0	0	0	0	0	0	0	0	0	0	0	0	0	0
	Ptges3l	0.0124459	0	0.0166667	0	0	0	0	0.00892857	0.00324675	0.00621118	0	0	0.0161031	0.0153846	0	0	0	0.0165056	0	0	0	0	0	0	0	0.0433007	0	0	0	0	0	0	0	0	0	0	0	0	0	0	0	0	0	0	0	0	0	0
	Cyp4v3	0	0	0	0	0	0.00714286	0	0.0222222	0.015873	0	0	0	0	0	0	0.0142857	0	0	0	0	0	0	0	0.00813008	0	0	0.00833333	0	0	0.0222222	0	0	0.00680272	0	0	0.0161757	0	0	0.0142857	0	0	0	0.00352183	0.00292398	0	0.0357143	0	0
	Apobec1	0	0	0	0	0.00740741	0	0	0	0	0	0	0	0.0266667	0	0	0	0	0	0	0	0.0172414	0	0	0	0	0	0	0	0	0	0	0	0.00263158	0	0	0	0	0	0	0	0	0	0	0	0	0	0	0
	Iqgap2	0	0	0	0	0	0	0	0	0	0	0	0	0	0	0	0	0.00714286	0	0	0	0	0.0113636	0	0	0	0	0	0	0.0166667	0	0.00414424	0.0111254	0.00870556	0.027937	0.00801026	0.00900919	0.0117035	0.00396699	0.00449051	0.0112517	0.0061465	0.00657524	0.0127142	0.00454399	0.00386124	0.00816471	0.00348737	0.0267115
	Scara3	0	0	0.00383142	0	0	0.0144928	0	0	0	0	0	0	0	0	0	0	0	0	0	0	0	0	0	0	0	0	0.025	0	0	0.0222222	0.00170068	0	0.00549155	0.00115741	0.00887963	0.00528541	0.00404508	0.00453085	0.00904393	0.0028544	0.00911217	0.00242821	0.00714286	0.007978	0.000793651	0.00290404	0.0047471	0.00421774
	Cavin3	0.0138889	0	0.030303	0	0.00657895	0	0	0	0	0	0.00549451	0	0	0.0185185	0	0	0	0	0	0	0.0317391	0.0434783	0.0227273	0.0304843	0.0480093	0.0190476	0	0.0380952	0.0113636	0	0	0	0	0	0	0	0	0	0	0	0	0	0	0	0	0	0	0.0454545
	Ptprk	0	0	0	0	0	0	0.0441176	0.0113027	0	0	0.0104167	0.0393519	0	0	0	0	0	0.00694444	0	0	0	0	0	0	0	0	0	0	0	0	0.00710096	0.00365375	0.00512053	0.00548643	0.00391561	0.00575263	0.00497219	0.00644894	0.00271321	0.00522496	0.00632823	0.00545595	0.00519495	0.00429892	0.00645243	0.00452275	0.00367331	0.00410764
	Vwa5a	0.0222222	0	0	0	0	0	0	0	0	0	0	0	0	0	0	0.0172619	0	0	0	0	0	0	0	0	0	0	0	0	0	0	0	0	0	0.00694444	0.00649351	0	0.00653595	0	0	0.0625	0.00892857	0	0	0	0.00588235	0	0	0
	Fgf1	0.00714286	0.00625	0	0	0	0	0	0	0	0	0.0125	0.0277778	0	0	0.00714286	0	0	0.00621118	0	0	0	0	0	0	0	0	0	0	0	0	0.00203833	0.00293148	0.00854114	0.005508	0.00727706	0.00710509	0.00132898	0.00566957	0.00832041	0.00490875	0.0040933	0.00707876	0.0116719	0.00370863	0.00414699	0.00520829	0.00173065	0.0044713
	Prrxl1	0	0	0.0090812	0.00833333	0	0	0.0333333	0	0.0337032	0	0	0	0	0	0	0	0.0149573	0	0	0	0	0	0	0	0	0	0.0357143	0	0	0	0	0.0229167	0.0142512	0	0	0.00733083	0.00454545	0	0.00413223	0	0	0	0	0	0.0089793	0.00308642	0.00793651	0.0047619
	Cdk6	0	0	0	0	0	0	0	0	0	0	0	0.00793651	0	0	0	0	0	0.00621118	0	0.00694444	0	0	0	0	0	0	0	0.108696	0.0284203	0.0444444	0.00793366	0.0045408	0.0112964	0.00556553	0.00364737	0.00593466	0.00537055	0.00661123	0.00378757	0.0105688	0.00210348	0.0158445	0.0100573	0.00326087	0.010288	0.00709846	0.00301589	0.0046738
	Megf10	0	0	0.00529101	0	0	0.0166957	0.00641026	0	0	0	0	0.00793651	0	0.00757576	0.0151515	0.0173913	0	0	0	0.0185185	0	0.03125	0	0	0	0	0	0	0	0	0.00781728	0.00866076	0.00990733	0.00484767	0.00702302	0.00463529	0.00267842	0.00230833	0.00588835	0.0159512	0.00451073	0.0115885	0.00270751	0.00468383	0.00834525	0.00571311	0.00487188	0.00415283
	Zfp827	0	0.0078125	0	0	0	0	0	0	0	0	0	0	0	0	0	0.0150376	0	0	0.00357143	0	0	0	0	0	0	0	0	0	0	0	0.0038961	0.0026791	0.00539784	0.00263324	0.00101112	0.00595888	0.00580954	0.0057042	0.00677511	0.00436861	0.00692117	0.0104609	0.00400501	0.00635489	0.00600344	0.0104754	0.00689041	0.00749201
	Gdf7	0.025	0	0	0	0.0196078	0	0	0	0	0.0133333	0	0	0.0117647	0	0	0	0.0176519	0.00549451	0.00925926	0	0	0	0	0	0	0	0	0	0	0	0.00588235	0	0.00925926	0	0.0125	0.00653595	0.00584795	0	0.004329	0	0.00793651	0	0.00395257	0.00347222	0	0.00793651	0	0.0165113
	Cntnap2	0	0	0	0.0384615	0.0416667	0.0078125	0	0.0125	0	0	0	0	0	0	0	0.0136836	0	0	0	0	0	0	0.0294118	0	0	0.0625	0	0	0	0	0.00113058	0.0301548	0.00862453	0.00785861	0.00536132	0.00474421	0.00550467	0.00325197	0.00421496	0.00961768	0.00617214	0.0381145	0.00141243	0.0107649	0.00144928	0.0039595	0.00492946	0.00630145
	Mfhas1	0	0	0	0	0	0	0.00714286	0	0.00387597	0	0	0	0	0.00900901	0.00571429	0	0	0.00992063	0	0.0173611	0.00526345	0.00190327	0.0029321	0.00449346	0.0214216	0.0110963	0.00320479	0.00349889	0.0184962	0.00305533	0.00520736	0.00291586	0.00669439	0.0121863	0.00590116	0.00980287	0.00342286	0.00817154	0.00457571	0.00427416	0.00343599	0.00985786	0.00222932	0.0173495	0.0132391	0.00972838	0.0142468	0.00436083
	Adrb1	0	0	0.00925926	0	0	0	0	0	0	0.012987	0	0	0	0.0277778	0.0111111	0	0	0	0.00833333	0	0.00185185	0.00213675	0.0042735	0	0	0.00729167	0	0	0.0243156	0	0	0	0	0	0	0	0	0	0	0	0	0	0	0	0	0	0	0
	Il6st	0.00892857	0.0147059	0	0	0	0	0	0.0075188	0	0	0	0	0	0	0.0333333	0	0.01	0	0	0	0	0	0	0	0	0	0	0	0.133333	0	0.00143472	0	0.00580297	0	0.0056391	0	0.0047658	0	0.00194257	0.003125	0.00627098	0	0.00470312	0.00404858	0	0.00454545	0.00375299	0.00483631
	Gstm5	0	0	0	0	0	0	0	0.00653595	0	0.0348485	0	0	0	0	0	0.0181818	0	0	0	0.0153439	0	0	0	0	0	0	0	0	0	0	0	0	0	0	0.05	0	0	0	0	0	0	0	0	0.1	0	0	0	0.0222222
	Mr1	0	0	0	0.00740741	0	0	0	0.0238095	0.025641	0	0	0	0	0	0	0	0	0	0	0.00625	0	0	0	0	0.111111	0	0	0	0	0	0	0.0125153	0.00151515	0.013986	0.00661143	0.00372142	0	0.00351732	0.00225225	0	0	0.010084	0.00420168	0.0493295	0	0.00892857	0.0103285	0
	Hsf2bp	0	0.00446429	0.00666667	0.00909091	0	0	0	0	0	0.00854701	0	0.0078125	0	0	0	0.00490196	0.0366162	0	0	0	0	0	0	0	0	0	0	0	0	0	0.0416667	0	0	0	0	0.0444444	0.0238095	0	0	0	0.0833333	0	0.0138889	0	0	0	0.0123457	0
	6330403K07Rik	0.00694444	0	0.0128205	0	0	0	0	0.0161384	0	0	0	0	0	0	0	0.0105263	0.00571429	0	0	0	0.00819398	0.00638155	0.00980392	0.00961538	0	0.0357143	0	0.0172619	0	0	0	0	0	0	0	0	0	0	0	0	0	0	0	0	0	0	0	0
	Bst2	0.0227733	0	0	0	0	0.0277056	0.0203081	0.00833333	0	0	0	0	0	0	0	0	0	0	0	0	0	0.0047619	0.00925926	0	0.00641026	0	0.0227273	0	0	0	0.0116279	0.0142857	0.0285714	0	0	0	0	0	0	0	0	0	0.00900901	0	0	0	0	0
	Dusp9	0	0	0.00952381	0	0.0119048	0	0	0	0	0.0555556	0	0	0	0	0.0277778	0	0	0	0	0.0113636	0	0	0	0	0	0	0	0	0.0277778	0	0	0	0	0	0	0	0	0	0	0	0	0	0	0	0	0	0	0
	Asb4	0.0588235	0	0	0	0.00641026	0	0	0.0175084	0	0	0.03125	0.015873	0	0.00520833	0	0	0	0	0.0221088	0	0	0	0	0	0	0	0	0	0	0	0	0	0.00230415	0.0118408	0	0.0121832	0	0.00934903	0.00289855	0.070221	0	0.00989654	0.00334653	0.00444444	0.00534759	0	0.00277008	0
	Itpripl2	0	0	0	0	0.0138889	0	0	0	0	0	0.027619	0.02	0	0.00480769	0.0110544	0	0	0	0	0	0.0149068	0	0.00457428	0	0.0357143	0.0276099	0.00367431	0.0171346	0.0215792	0.00551911	0	0	0	0	0	0	0	0	0	0	0	0	0	0	0	0	0	0
	Arc	0	0.0416667	0	0.00892857	0.00460829	0	0	0	0	0	0	0	0	0	0	0	0	0.00735294	0.024359	0	0.0384615	0	0	0.00238095	0.00723623	0.00579777	0.00519481	0.00485009	0.00294118	0	0	0	0	0	0	0	0	0	0	0.1	0	0	0	0	0	0	0	0
	Chrm4	0.00529101	0	0	0	0	0	0	0	0	0	0	0	0	0	0.0191309	0.0125	0	0.00757576	0.0131944	0	0	0	0	0	0	0	0	0	0	0	0.0105911	0.0546537	0	0.00595238	0.00294118	0	0.00714286	0.00367647	0	0	0	0	0.0108225	0	0.00308642	0.00588235	0.0132473	0.00984848
	Wnt4	0	0.00294118	0	0.0258777	0	0.0104167	0	0	0.015873	0	0	0	0.0212121	0	0	0	0	0	0.00617284	0	0	0	0	0	0	0.111111	0	0	0.05	0	0.00571665	0	0.00438312	0.00178571	0	0.00786341	0.00388533	0.00873016	0	0.00656371	0	0.00988517	0.00707071	0	0.0111035	0.00705136	0.00223577	0.0112378
	Calca	0	0	0	0	0	0	0	0	0	0.00555556	0	0.0245904	0.0170485	0.00862069	0	0	0	0	0.0114638	0	0	0	0	0.0384615	0.0833333	0	0	0	0	0	0	0	0	0	0	0	0	0	0	0	0	0.0178571	0	0	0	0	0.0277778	0
	Hmcn1	0.00694444	0.00952381	0	0.00537634	0	0	0	0	0	0.0192308	0	0	0	0	0	0	0	0	0	0	0.047619	0	0	0.00675676	0	0.00840336	0	0	0	0	0.00503816	0.00317635	0.0223869	0.00770603	0.00411863	0.00312406	0.0148323	0.00383231	0.0069441	0.0148843	0.00406619	0.00446485	0.00561385	0.00625179	0.0038008	0.00583466	0.00617826	0.00254218
	Cryab	0.0608741	0.0117647	0	0	0.0128205	0	0.0156863	0	0.0169591	0.0238095	0.00490196	0.0047619	0.00714286	0	0.010101	0.0119048	0	0.00757576	0.0262626	0	0.0190909	0.0166667	0	0	0	0	0	0	0	0	0	0	0	0.0166667	0	0	0	0	0	0	0.0178571	0	0	0	0	0	0	0
	Lrrn4	0.00454545	0.0357143	0	0	0.00480769	0	0	0	0.00740741	0.0116667	0.00892857	0	0.00925926	0	0	0.0128205	0	0.00925926	0	0.00595238	0	0	0	0	0	0	0	0	0	0	0	0	0	0	0	0	0	0	0	0	0	0	0.0277778	0	0	0	0.0181818	0
	Gm715	0	0	0	0	0	0	0	0	0	0	0	0	0	0	0	0	0	0	0	0	0.0555556	0	0	0	0	0	0.0191919	0.0153846	0	0	0	0	0	0	0	0	0	0	0	0	0	0	0	0	0	0	0	0
	Slc39a4	0	0	0	0	0	0	0	0	0.012987	0	0	0.008	0	0	0.0142857	0	0	0	0	0	0	0	0	0.0227273	0	0	0	0	0	0.0375	0	0	0	0	0	0	0	0	0	0	0	0	0	0.015625	0	0	0	0
	Chmp4c	0	0	0	0.015625	0	0	0	0.008	0	0	0.0108108	0	0	0	0	0.0112121	0.0144928	0	0	0	0	0	0	0	0	0	0	0	0	0	0.0030303	0.000905797	0.00552458	0.00438242	0.0123216	0.0109968	0.00528886	0.00393434	0.00627646	0.0103687	0.00274936	0.00380371	0	0.00390399	0.00546904	0.00255754	0.00756046	0.00715894
	Efna1	0	0	0	0.01	0	0	0	0.0218182	0.014016	0	0	0	0	0	0.00840336	0.0125	0	0	0.0555556	0.00584795	0	0	0	0.0357143	0	0	0	0	0	0	0.0025641	0.00420168	0.00557887	0.0128681	0	0.00347222	0.0042517	0.00438596	0.030303	0	0	0	0.00520833	0	0	0	0	0.012987
	Chrna5	0	0	0	0	0	0	0.012987	0	0	0	0	0	0.0133929	0	0	0	0.0166667	0	0	0.00571429	0	0	0.0107527	0	0	0.0108696	0	0	0	0	0.00160123	0.00824505	0.016016	0.00676534	0.0049113	0.0259259	0.00852564	0.00490196	0.00292398	0.00817308	0.00211925	0.002849	0.00218487	0.00667735	0.0135529	0.00823643	0.00348413	0.0258295
	Tspoap1	0	0	0.0114943	0	0	0.010101	0	0	0	0	0	0	0	0	0	0	0	0.0333333	0	0	0	0	0	0.05	0	0	0	0	0	0	0	0.0357143	0.0185185	0	0	0	0	0	0	0.0322581	0.015625	0	0	0	0	0	0	0
	Ephb1	0	0.0350877	0	0	0	0	0	0	0	0.0166667	0	0.00505051	0	0.00909091	0	0	0	0	0	0	0	0	0	0	0	0	0	0	0	0.0102041	0.00642966	0.0102767	0.00725724	0.010407	0.00395245	0.00592256	0.00640207	0.00884547	0.00441949	0.0052567	0.0052075	0.00590238	0.00520552	0.00721937	0.00475451	0.00379517	0.00409429	0.00420989
	Efnb1	0.047619	0	0	0	0	0	0	0.0454545	0.0138889	0	0.0571429	0	0.0138889	0	0	0	0	0	0	0	0	0	0	0	0	0	0.0113636	0	0	0	0.0124224	0.014652	0	0.012987	0	0	0	0.01	0.00396825	0	0.0016835	0.003663	0	0	0	0	0.00734266	0.00724638
	Pygl	0.0336015	0.010989	0.0142857	0.0181818	0.0151515	0	0	0	0.0140625	0	0.00853069	0.0107639	0	0.00925926	0	0	0	0	0.0833333	0	0	0	0	0.0166667	0.015873	0	0	0	0.0147059	0	0.0945513	0	0.00625	0.0143398	0.00407706	0.00292398	0.00571429	0	0	0	0.0130719	0	0	0	0.00277778	0	0.0245016	0.00416667
	Tub	0	0.00757576	0.0205108	0.00529101	0.00740741	0	0	0	0.025	0.0138889	0	0	0	0.0287081	0.0178571	0	0	0	0	0	0	0.0428571	0	0	0.05	0	0	0	0	0	0.00333333	0.00294118	0.0102295	0.00511084	0.0103858	0.00189394	0.00213675	0	0	0.0118271	0.0102398	0.00205457	0	0.00713123	0.00138889	0.0010101	0.00342857	0.00606061
	Osmr	0	0	0	0.0160369	0.003861	0.0286572	0	0.015625	0	0	0	0	0	0	0.0151515	0	0	0	0	0	0	0.03125	0	0	0	0	0	0	0	0	0.00370156	0.0040145	0.00546162	0.00505051	0.00252525	0.00496529	0.00164204	0.00440815	0.00569358	0.00765102	0	0.00136054	0.0122579	0.0103576	0.00531814	0.00175439	0.00360963	0.00338031
	Six3	0	0	0	0	0.00714286	0	0.0104167	0	0.00526316	0	0	0.00980392	0	0	0	0	0	0	0.0356268	0	0	0	0	0	0	0.025	0.00833333	0	0	0	0	0	0.00714286	0.030303	0	0	0	0	0	0.008	0.0139319	0	0	0	0	0	0.025	0
	Sec24d	0	0.00854701	0	0	0	0	0	0	0.00769231	0	0.0110343	0	0	0	0	0	0	0.0265152	0	0	0	0	0	0	0	0	0	0	0	0	0	0	0.00694444	0	0	0	0	0.0909091	0	0	0.026087	0	0	0	0	0	0	0.00520833
	Mb	0.0357143	0.0145688	0	0.00952381	0.0900889	0.100825	0	0	0.00757576	0	0	0	0	0	0	0	0.00921659	0.00888889	0	0	0	0	0	0	0	0	0	0	0	0	0.00131182	0.00638077	0.00614764	0.00278	0.002851	0.00500911	0.00259741	0.0142444	0.00958511	0.00416373	0.00440582	0.00605453	0.0104249	0.00332452	0.00947489	0.00718214	0.0030669	0.00215497
	Srsf12	0	0	0	0	0	0	0	0	0	0	0.0238095	0	0	0	0	0.0128205	0	0	0	0	0	0	0.030303	0	0	0.0153846	0	0	0	0.0222222	0.00459862	0.00446429	0.00340909	0.012126	0.00484698	0.00845649	0	0	0.00517698	0.00572829	0.00441919	0.0111442	0.00213675	0.00537634	0.00834111	0.002079	0.003125	0.0049682
	Pkib	0.00520833	0	0	0	0	0	0	0	0	0.015625	0	0	0.0204678	0	0.00988142	0.0131579	0	0	0	0	0.111111	0	0	0	0	0	0	0	0.0123457	0	0.00952381	0	0	0	0	0.0212862	0	0	0	0	0	0	0.0555556	0	0	0.0277778	0	0
	Rlbp1	0	0.0178571	0.0119048	0.0075188	0	0.00574713	0	0	0.0263158	0	0	0	0	0	0.00617284	0	0	0.00297619	0	0	0	0	0.0222222	0	0	0	0	0	0	0	0	0.00337838	0	0	0.00833333	0.0123457	0	0.00641026	0.01	0.0111111	0	0	0	0	0	0.00617284	0	0
	Apoc1	0.00714286	0.25	0	0.0119048	0.0392857	0.00549451	0.00961538	0	0	0	0.0333333	0.00694444	0.00892857	0	0	0.00757576	0	0	0	0	0	0	0	0.0588235	0	0	0	0	0	0	0	0	0	0	0	0	0	0	0.0196078	0	0	0	0	0	0	0	0	0
	Asb2	0	0	0.0222222	0	0	0.025	0	0	0	0	0	0.0166667	0.00571429	0	0	0.0104895	0.00568182	0	0	0	0	0	0.015625	0.0114286	0.00833333	0	0	0	0	0	0.00181818	0	0.0348751	0.0041521	0.0199297	0.00633069	0.00226244	0.00239234	0.0284681	0.00609109	0.00146199	0.0115542	0.0098423	0.017507	0.00585982	0	0.00419501	0.00223214
	1810041L15Rik	0.00454545	0	0.00555556	0.00492611	0	0.003367	0.0104167	0.010582	0	0.0208333	0.037037	0	0	0	0	0	0	0	0	0	0	0.0416667	0	0	0.08	0	0	0	0	0.0384615	0.00781201	0.0154732	0.00478463	0.00215237	0.00906989	0.014481	0.00110931	0.00417155	0.0053795	0.00700657	0.00677981	0.00233564	0.0048509	0.00872016	0.00618906	0.00482897	0.00252807	0.00481202
	Ppp2r2c	0	0	0	0	0.0189934	0	0	0	0	0	0	0	0	0	0	0	0	0	0	0	0	0	0	0	0	0	0	0	0	0	0.00482162	0.00317241	0.00515712	0.00789653	0.00229086	0.00438738	0.0103982	0.00787611	0.00487112	0.00663444	0.0045672	0.0107264	0.0031297	0.00465404	0.00469934	0.0030463	0.00946038	0.00405376
	Btd	0.0333333	0	0	0	0	0.030303	0.00952381	0	0	0	0	0	0.0128205	0.025641	0.00595238	0	0	0	0	0	0	0	0	0	0	0	0	0	0	0	0.00501016	0.00461251	0.00361604	0.00137363	0.00153846	0.0095406	0.0130463	0.00140056	0.0014881	0.00117096	0.00394782	0.00381046	0.00619804	0.00474362	0.00868404	0.00163769	0.00721726	0
	Exph5	0	0.00952381	0	0.0227273	0.00621118	0	0.00714286	0.0047619	0	0.00952381	0	0	0.025	0	0	0	0	0	0	0	0	0	0	0	0	0	0	0	0	0	0.00365025	0.0137585	0.00460026	0.00226372	0.00485232	0.00456013	0.0054465	0.00718031	0.00312482	0.00546368	0.00642723	0.00278287	0.00814463	0.0138646	0.0124693	0.00609806	0.000889328	0.00196547
	Serpinb9b	0	0	0	0.00961538	0	0	0	0	0	0	0	0	0.0119048	0	0	0	0.015873	0.00666667	0	0	0	0	0	0	0	0	0	0	0	0	0.0111111	0.00740741	0	0	0	0	0.0206414	0.00952381	0	0	0.00595238	0	0	0	0.00446429	0.00617284	0	0
	Gpat2	0	0.025	0	0	0	0	0	0	0.0414907	0.0509073	0	0	0.00715198	0	0.0227273	0	0	0	0	0.01	0	0	0	0	0	0	0	0	0	0	0	0	0.00492611	0.0114943	0.00462963	0	0.004329	0	0.00854701	0	0.022291	0	0.00666667	0	0	0	0	0
	Nalcn	0	0	0.00833333	0	0	0	0	0	0	0	0	0	0	0	0	0	0.00735294	0.00641026	0	0	0	0.0104167	0	0	0	0	0	0	0	0	0.00292991	0.00436472	0.00204593	0.00989899	0.00521072	0.00523344	0.00626068	0	0	0	0	0.00734266	0.00632884	0.00093985	0.0190476	0.00753968	0.00568182	0.000874126
	Spsb1	0	0	0	0	0	0	0.0119048	0.046294	0.0131579	0	0	0.0208333	0.0104167	0	0.0122608	0.0277778	0	0	0	0	0	0	0	0	0	0	0	0	0	0	0.0031043	0.0050798	0.00831405	0.0108036	0.00231685	0.00506955	0.00455061	0.00188272	0.00534256	0.00991059	0.0154622	0.0155454	0.00503316	0.00397748	0.0103878	0.00729812	0.00532079	0.011617
	Deptor	0.00462963	0	0	0.0119048	0	0.00595238	0	0	0	0	0	0	0	0	0.00892857	0.0135632	0	0	0	0	0	0	0	0.075	0	0	0.0208333	0	0	0	0.00687599	0.00406344	0.00266492	0.00249094	0.00533803	0.00455343	0.00414671	0.00237485	0.0136964	0.00462136	0.00399898	0.00374592	0.00151489	0.00665538	0.00356565	0.00552969	0.00797971	0.00336331
	Piwil2	0.0128205	0.0104167	0	0	0	0.0102083	0	0	0	0	0	0	0	0.0666667	0	0.00893997	0.00862069	0	0.00526316	0.00900901	0	0	0	0	0	0	0	0	0	0	0	0	0	0	0	0	0	0	0.00869565	0	0.0444444	0	0.02	0	0.00793651	0	0.0882353	0.00666667
	Thsd1	0	0	0	0	0	0	0	0	0	0	0	0.0165597	0	0.0117647	0.0193866	0	0	0	0.00358423	0.00431034	0	0	0	0	0	0	0	0	0	0	0.00505997	0.00168546	0.00137363	0.000821018	0.00521685	0.00750918	0.00569017	0.00618234	0.00357143	0.00826626	0.0011655	0.00238095	0.00318028	0.00511145	0.00361435	0.0110306	0.0048578	0.0194444
	Asphd1	0	0	0	0	0	0.00961538	0	0	0.0378788	0	0.0111111	0	0	0	0	0.03125	0	0	0.0238095	0	0	0	0	0	0	0	0	0	0	0	0	0.0125	0.0119048	0	0.0125	0	0	0.0133129	0	0.0172414	0	0	0.0185185	0	0	0	0	0
	Wdr31	0.00480769	0	0	0	0	0	0	0.0357143	0.00909091	0	0.00694444	0	0	0	0	0	0.00925926	0	0	0	0	0	0	0	0	0.0555556	0	0	0	0	0	0	0	0	0	0	0	0.00740741	0.0294118	0	0	0.0138889	0	0	0	0	0	0
	Atp1a3	0	0	0	0	0	0.00606061	0	0	0.0047619	0	0	0.00337838	0.00793651	0	0	0	0	0	0	0	0	0.0625	0	0	0	0	0	0	0	0	0	0	0	0.00664524	0.00396825	0.00641687	0.00543831	0.0037037	0.0288462	0	0.0126621	0	0.00205761	0.011544	0	0.0301587	0.00902256	0
	Arntl2	0.0179404	0.120014	0	0	0	0	0.0119048	0.00985222	0.0857143	0	0	0	0	0.0151515	0	0	0	0	0	0	0	0	0	0	0	0	0	0.0416667	0	0	0	0	0.030303	0	0	0	0	0	0	0	0	0	0	0	0	0	0	0
	Vwa8	0	0.00694444	0.0208333	0	0	0	0	0.0332507	0.00357143	0	0	0	0	0	0	0	0	0.00571429	0	0.013986	0.0166667	0	0	0	0	0	0	0	0.0138889	0.0208333	0.00265816	0.00190045	0.00522446	0.00896701	0.0104167	0.00260062	0.00432355	0.00645508	0.00501744	0.00733034	0.00473281	0.00672413	0.00727471	0.00460829	0.00882128	0.00348048	0.00215292	0.00764221
	Trim24	0	0	0	0	0	0.0270833	0	0	0	0	0.0078125	0	0	0	0	0.0277778	0	0	0	0	0	0	0.00877193	0	0	0	0	0	0.00543478	0	0.00633487	0.00748785	0.00794915	0.00310396	0.00215686	0.00489957	0.00649907	0.00551116	0.00915629	0.00860678	0.00145191	0.00388249	0.00201754	0.00318544	0.000680272	0.00512885	0.00243827	0.001221
	Efcab2	0	0	0	0	0	0	0	0	0	0	0	0	0	0	0	0	0.047619	0	0	0.0285714	0	0.037037	0	0	0	0	0	0	0	0	0.00228881	0.00594043	0.00526338	0.00619446	0.00627047	0.00391178	0.00532419	0.00163934	0.00087108	0.00147059	0.00764549	0.00589592	0.0113464	0.00220258	0.003336	0.0105156	0	0.00876744
	Ston1	0	0.0241858	0	0.0111111	0.00625	0.00714286	0	0	0.01	0.0147569	0	0.00568182	0	0	0.013167	0	0.0454545	0	0.005	0	0	0	0.0192308	0.0119048	0	0	0	0	0.0222222	0	0.0133626	0	0.00389805	0	0.00272331	0.00500756	0.0014881	0.0063147	0.00749224	0.00451887	0	0.00277008	0.0159407	0.00776316	0.00584795	0.00612446	0.00207039	0.00222222
	Corin	0.0150376	0	0.0315789	0	0	0	0.00740741	0.00925926	0.00833333	0.00416667	0	0.0588235	0	0	0	0.022302	0	0.00833333	0.00925926	0	0.0175439	0.0117647	0	0	0	0	0	0	0	0	0.0039603	0.00599766	0.00362933	0.00464432	0.00393441	0.00434371	0.0055326	0.00281036	0.0187376	0.00454841	0.00561991	0.00322391	0.0051234	0.00254351	0.00644449	0.00562248	0.00721993	0.00357157
	Frrs1l	0	0	0	0	0	0	0	0	0	0.282051	0	0	0	0.00666667	0	0	0	0.0228261	0	0	0.0393519	0	0	0	0	0	0	0	0	0	0.0195726	0.00295699	0.0129552	0.0117391	0.0112017	0.00325333	0.0163141	0	0.0015674	0.00542717	0.000821018	0.00300079	0.00161031	0.00339049	0.00820725	0.00428571	0.000750751	0.00487013
	Dbx1	0.0147059	0	0	0.0114943	0.0160183	0	0	0	0	0	0.0166667	0	0.0138889	0	0	0	0	0	0	0.00680272	0	0	0	0	0	0.025641	0	0	0	0	0	0	0	0	0	0	0	0	0	0	0	0	0	0	0	0	0	0.0625
	S100a10	0	0	0	0	0.0119048	0	0	0	0.0669506	0	0.00877193	0	0	0	0	0	0	0	0	0	0	0	0	0	0	0	0	0	0	0	0.00799201	0.0025	0	0	0.00549451	0	0	0	0	0.0157083	0.00363636	0	0	0.00494071	0	0	0.00629058	0.00722496
	Mlxipl	0.0428571	0	0	0	0	0	0	0.00617284	0	0.00434783	0	0.0285714	0.0260771	0	0	0	0	0	0	0.0190909	0	0.0217391	0	0.0555556	0	0	0	0.0196078	0	0	0	0	0.00537979	0.00726455	0.0104657	0	0.0113095	0.00636289	0	0.00416667	0.00887574	0.009375	0.0030303	0.00952381	0.00879003	0.0037037	0	0.0524327
	Zfp979	0	0	0	0	0	0	0	0	0	0	0	0	0	0	0	0	0	0	0	0	0	0	0	0	0	0	0	0	0	0	0	0	0	0	0	0	0	0	0	0	0	0	0	0	0.00301205	0.00531915	0.00271003	0.0103291
	Ehd3	0	0	0	0	0.0318182	0.0460317	0.0301587	0	0	0	0	0	0	0.0176136	0	0	0	0.00740741	0	0	0	0.00694444	0	0	0	0	0	0	0	0	0	0.0020202	0.00207039	0	0.00584795	0	0.00320724	0.0328156	0	0.0014881	0.00343402	0.00793651	0.002079	0.00869486	0.0016129	0.00649017	0.0620561	0.0114469
	Farp1	0	0.0229885	0	0.00322581	0	0.0114943	0	0	0	0.0121636	0	0	0.0666667	0	0	0	0.00555556	0.0205128	0	0	0	0	0	0	0	0	0	0	0	0	0.00650969	0.00885111	0.00480479	0.00655262	0.0058331	0.00755703	0.00836486	0.00330708	0.00732778	0.00629288	0.0100277	0.00439913	0.00688412	0.00563312	0.00802048	0.00564129	0.00634905	0.0045271
	Nipal4	0.0277778	0.0113636	0.00952381	0	0	0	0	0	0	0	0.0151515	0	0	0	0.0119048	0	0	0	0	0	0	0	0	0	0	0	0	0	0	0	0	0	0.0416667	0.00297619	0.00175439	0.00454545	0.00617544	0.00729167	0.00265252	0.00833333	0.00367647	0.00266667	0	0	0.00925926	0.01	0	0.0178571
	Popdc3	0.00952381	0.0131579	0.0293853	0	0.0173913	0.00680272	0.00334448	0	0	0	0.0909091	0	0.0208333	0	0	0	0	0	0	0	0	0	0	0	0.0416667	0	0	0.0147059	0	0	0.000770416	0.0104085	0.00470829	0.00342649	0.0104135	0.0148358	0	0.004318	0.00161102	0.00807727	0.00560845	0.0110087	0.00538439	0.0056196	0.00592716	0.00152844	0.00204248	0.00911987
	Ptgfrn	0	0	0.0117647	0	0	0	0.0370879	0	0	0	0	0.0137931	0.0106431	0.00568182	0	0	0	0	0	0.00595238	0	0	0	0	0	0	0	0	0	0	0.00480348	0.0105245	0.0076502	0.00411955	0.00579221	0.00699621	0.00318594	0.011034	0.00517258	0.0107079	0.00476203	0.0052064	0.00803624	0.00779688	0.0037582	0.00818747	0.00369914	0.00778086
	Lox	0.0791667	0	0	0	0	0	0	0	0	0.0123457	0.0178571	0.0233696	0	0	0.0151515	0	0	0	0.1	0.030303	0	0	0	0.0181818	0	0	0	0.0233766	0.0224467	0.0111111	0	0	0	0	0	0	0	0	0	0	0	0	0	0	0	0	0	0
	Slc43a1	0	0	0	0	0	0.00645161	0	0.0166667	0	0	0.0185185	0	0.0222222	0	0	0	0	0	0	0	0	0.0114943	0	0	0	0	0	0	0	0	0	0	0	0	0	0	0	0	0	0	0	0	0	0	0	0	0	0
	Cpeb2	0	0	0	0.047619	0	0	0	0	0	0	0.00444444	0.0149411	0.00925926	0.0173919	0.0169866	0.0424503	0.00694444	0	0	0	0	0.0047619	0.0166667	0	0.00520833	0	0	0.00531136	0	0	0	0	0.00480769	0	0.00308642	0	0.0162338	0	0	0.00714286	0	0	0	0	0	0	0	0
	4930548H24Rik	0	0.01875	0.0216931	0	0	0.029687	0	0	0	0	0.00505051	0	0	0.00740741	0	0	0.00840336	0	0	0.0166667	0.0138889	0	0	0	0	0	0	0	0	0	0	0.0517544	0.0368333	0.0238095	0	0.0166667	0.04	0	0	0	0	0	0	0	0	0	0.0185185	0
	Fam19a2	0.00487805	0.035119	0	0	0.0175439	0.0113636	0	0	0	0	0	0	0.0714286	0.0383772	0	0	0	0	0	0	0.0111111	0.042241	0.0545139	0	0.00625	0.00512821	0	0	0	0.0107249	0.0108974	0.00626927	0.00984049	0.00661272	0.0233984	0.0064749	0.00657696	0.00755149	0.0137156	0.0102463	0.00616483	0.00585725	0.00610351	0.00359388	0.00795171	0.00719478	0.00405036	0.00821875
	Fcgrt	0.00571429	0	0	0	0	0.012987	0.0277778	0.00933014	0	0	0	0	0	0	0.0102041	0.0160256	0	0	0	0	0	0	0	0.0172414	0	0	0	0.02	0	0	0	0	0	0.0243902	0	0	0	0	0	0	0	0.0434783	0.0144928	0	0.0434783	0	0.0416667	0
	Myo18b	0	0.00568182	0.00877193	0	0	0.0322222	0.00833333	0.00862069	0.00595238	0.0128205	0.0138889	0	0	0	0	0.00909091	0.00925926	0	0	0	0	0	0	0	0	0	0	0	0	0	0.00405031	0.00358127	0.00547685	0.00670932	0	0.00286172	0.00293255	0.000762195	0.00890205	0.00231873	0.00541422	0.00371163	0.0195769	0.002331	0.0143791	0.00349376	0.00828912	0.00459001
	Trim71	0	0	0	0	0	0.00959596	0	0.0166667	0	0	0	0.0666667	0.00714286	0.0113636	0.0227273	0	0	0	0	0	0	0.00925926	0	0	0	0.00980392	0.013986	0.00512821	0.015463	0	0.00619714	0.00760073	0.00392475	0.00330778	0.00464979	0.00637183	0.00528457	0.0122604	0.00601221	0.00135144	0.00463678	0.0157353	0.00193766	0.00284769	0.0217763	0.00595063	0.00674325	0.00686585
	Prrt2	0	0	0.0204082	0	0	0	0.00657895	0	0	0	0	0	0	0.0208333	0	0.0111111	0.0416667	0	0.0160819	0.0075188	0	0	0	0.0238095	0	0.0714286	0	0	0	0	0	0	0	0.166667	0	0.05	0	0	0	0.0284519	0.0192799	0.0397059	0	0	0.037037	0	0	0
	Perp	0.0151515	0	0.0151515	0	0	0	0	0	0	0	0.00952381	0.00961538	0.00985222	0	0	0.00740741	0	0.0208333	0.00833333	0.00793651	0	0	0	0.0348485	0	0	0	0	0	0	0.0337549	0	0.00173611	0	0.0068323	0	0.00490196	0.00446429	0.00346518	0.0139635	0.00512821	0.00163399	0	0.00611111	0	0	0.00219219	0.0155275
	Dock8	0	0	0	0	0	0.0151515	0	0.0185185	0	0	0	0	0	0	0	0	0	0.00350877	0	0	0	0	0	0	0	0	0	0	0	0	0.0048602	0.004113	0.0025379	0.0056528	0.00743665	0.00725183	0.00563342	0.00680043	0.00226345	0.00566426	0.0112727	0.00871374	0.00265239	0.00684466	0.005282	0.00754191	0.00591203	0.0108349
	Rundc3a	0.0107323	0	0	0	0	0.0666313	0.0477966	0.052664	0.00543478	0	0.0208333	0.0238095	0	0	0.0123457	0	0	0	0	0.037037	0	0	0	0	0	0.0638889	0.0117647	0	0	0	0.00420168	0.0219421	0.0130435	0.00416667	0.034632	0.00390625	0	0.0131766	0.010989	0.0117949	0	0.0154602	0	0.0037037	0	0.00229885	0.0242445	0
	Tln2	0	0.00347222	0.00595238	0.0026738	0	0	0.00555556	0	0	0.00909091	0	0	0	0	0	0	0	0	0	0.0167411	0	0	0	0	0	0	0	0	0.0416667	0	0.00324411	0.0185399	0.00537783	0.00385964	0.00885049	0.014474	0.00391712	0.0058637	0.00605668	0.00530882	0.0156244	0.00596965	0.00889557	0.00718391	0.0108572	0.0118725	0.00824015	0.00879004
	C2cd5	0	0.00478469	0	0	0	0	0	0	0	0.0131579	0	0.0078125	0	0	0.0526316	0	0	0	0.0103668	0	0	0	0	0	0	0	0	0	0	0	0	0	0	0	0	0	0	0	0	0	0	0	0	0	0	0	0	0
	Eppk1	0.00816327	0	0.0220588	0.031746	0.00555556	0.00595238	0.0121636	0.0160183	0	0	0	0	0.0142857	0	0.00416667	0	0	0	0.0113636	0.0128205	0	0	0.0285714	0	0.00378788	0.0111111	0.00526316	0	0.00292398	0	0.00617284	0.0130975	0	0	0.00631882	0.0319428	0.00153846	0	0.00347222	0	0.00972222	0.00730994	0	0.00617284	0.00444444	0.00238095	0.01	0.0117647
	Foxo6	0	0	0	0	0	0	0.0185185	0.0208333	0	0	0.0137931	0	0.0104167	0	0	0.00806452	0.00510204	0	0	0.0119048	0	0	0	0	0	0.0147059	0.0125	0.00980392	0	0.0444444	0.00990633	0.00588095	0.00719318	0.00536723	0.00595264	0.0070641	0.00338319	0.0144649	0.0200297	0.00397954	0.00513188	0.00841826	0.00700594	0.00901062	0.00581071	0.00508617	0.00505104	0.0020854
	Vegfd	0	0	0	0	0	0	0	0	0	0	0	0	0	0	0	0	0	0	0	0	0	0	0	0	0	0	0	0	0	0	0	0	0	0	0.0869841	0	0	0.00741758	0.00190476	0	0	0	0.0127451	0	0	0.00462963	0	0
	Disp2	0.00961538	0	0	0.0113636	0.0166667	0	0	0	0	0	0	0	0	0	0	0	0.00952381	0.0185185	0	0	0	0	0	0	0	0	0	0	0	0	0.012605	0.047619	0.00166667	0.0236508	0.0403827	0	0	0	0.00292398	0.00664414	0.00207039	0.00555556	0	0.00534759	0.00333333	0	0	0.00241546
	Dsc2	0	0.00510204	0	0	0	0	0	0.0107143	0	0.0292929	0	0	0	0	0	0	0	0.00653595	0	0.0104167	0.0910973	0	0	0.070197	0.0667408	0.0645161	0	0.037037	0	0	0	0.00880682	0.00390625	0.0160675	0	0	0.00292398	0	0.0140351	0	0.0105263	0	0	0	0	0	0	0.00710776
	Abi3	0	0	0	0.0178571	0	0	0	0	0.0416667	0	0	0	0.0138889	0.00657895	0	0	0	0	0	0.025641	0	0	0.00492611	0.0119048	0	0	0	0	0	0	0.00744048	0.0133288	0	0.00869565	0.00480769	0.00471866	0.0146954	0.00471552	0.00277778	0	0.00363636	0	0	0.00357143	0.0076256	0.00404858	0	0.0480292
	Slc7a7	0.00378788	0.00555556	0	0	0	0	0	0	0.0333333	0.0138889	0	0.0179272	0	0	0	0	0	0	0.0125	0	0	0	0	0	0	0	0	0	0	0	0	0	0	0	0	0	0	0	0	0	0	0.0238095	0	0	0	0	0	0
	Zfp936	0.0332102	0.00934641	0.0110261	0.0162602	0	0.00680272	0	0.015625	0.0111111	0	0	0	0	0	0	0	0.0111111	0	0	0.0144258	0.0285714	0	0	0	0	0	0.0147059	0	0	0	0.0109652	0.00148148	0.00799297	0.00284143	0.0016835	0.00840336	0.00444664	0.00363282	0.00856049	0	0.00966367	0	0.00543262	0.0114384	0.00316203	0.00396604	0.00438988	0.00657895
	Tsc22d4	0.15	0	0	0	0	0	0	0.0114286	0	0	0.153846	0.104719	0.161905	0	0.0289855	0	0.00537634	0.015625	0.00787879	0	0.00961538	0.0108696	0	0.0111111	0.0117647	0	0.0277778	0.0105263	0	0	0	0	0	0	0	0	0	0.0588235	0	0	0	0	0	0	0	0	0	0
	Cldn4	0.0113636	0.0124224	0.00657328	0	0	0	0.0208333	0	0	0.00621118	0.00793651	0.0434783	0.0125	0	0.0694444	0	0	0	0.0416667	0	0	0	0	0.00662879	0.00289855	0.00565134	0	0.00499232	0.0034253	0.00588235	0	0	0	0	0	0	0	0	0	0	0	0	0	0	0	0	0	0
	Bcl6b	0.012987	0	0	0	0	0	0	0.00555556	0.00657895	0	0	0	0	0	0	0	0	0	0	0	0	0	0	0	0	0	0	0	0	0.0454545	0	0	0	0	0	0	0	0.0714286	0	0	0	0	0	0	0	0	0.0217391	0
	Bscl2	0	0	0	0	0	0	0	0	0.0142857	0	0	0	0	0	0	0	0	0.0111111	0	0.0233135	0.0454545	0	0	0.0333333	0	0	0	0	0	0	0.0277778	0	0	0	0.00961538	0.00869565	0	0	0	0	0	0.0127924	0.00952381	0.0108696	0.0186335	0	0.0192308	0
	Sdk2	0.0125	0	0	0.00869565	0	0	0	0.00892857	0	0.00462963	0	0	0.012987	0	0	0	0	0	0	0	0	0	0	0	0	0	0	0	0	0	0.00825579	0.0054873	0.00913404	0.00481051	0.0111276	0.00509166	0.00821401	0.00738741	0.00432354	0.00720904	0.00887824	0.0110049	0.00495402	0.0053541	0.00634272	0.00535918	0.00649383	0.00445646
	Patl2	0.0181818	0.00887021	0	0.00892857	0	0.130252	0	0	0	0	0.0133333	0.0266667	0	0	0	0.0217391	0	0	0	0	0	0	0	0	0	0	0.0454545	0	0	0	0.00292398	0.007289	0	0.00333333	0	0	0.0296296	0.0471591	0	0	0.00699301	0	0.0232258	0.0103857	0.00446429	0.00452489	0	0
	Stk33	0	0.00584795	0	0.0194805	0	0	0.00740741	0	0.0201288	0	0	0	0	0	0.0151515	0.010989	0	0	0	0.00666667	0	0	0	0	0	0	0	0	0	0.0263158	0.0034718	0.00621681	0.0022376	0	0.00720542	0.00349019	0.00492653	0.00332917	0.00466083	0.00525403	0.00285383	0.00591251	0.0163483	0.00429786	0.00319451	0.00366748	0.00677588	0.00623257
	Ntf5	0	0	0	0	0	0	0	0	0	0	0	0	0	0	0	0	0	0.0388537	0.0225075	0.0202413	0	0	0	0.0769231	0	0.2	0	0	0	0	0	0	0	0	0	0.0138889	0	0	0	0	0	0	0.0166667	0	0	0	0	0
	Wipi1	0.00617284	0.0140595	0.00555556	0	0	0	0	0.0124839	0.00735294	0	0	0	0	0	0.0178571	0	0	0	0	0.0335664	0	0	0	0	0	0	0	0	0	0	0.0047619	0	0.00673401	0.00565476	0	0	0	0.0128205	0	0	0.00529101	0.00977343	0.00310673	0.0111627	0	0	0.00164204	0.00294118
	Map3k8	0.031746	0	0	0	0	0	0	0	0	0	0.0150794	0.0119048	0	0	0	0	0.0142857	0.0131579	0.01	0	0	0	0	0	0	0	0	0	0	0	0	0.005	0	0	0	0.00568182	0.0128205	0.0133333	0	0.00555556	0	0.0126748	0	0	0.00591716	0	0	0
	Crh	0	0	0	0	0	0	0	0	0	0.0238095	0.0909091	0	0	0	0	0	0	0	0.0290404	0.00952381	0	0.0416667	0	0	0	0	0	0	0	0	0	0.142857	0.0166667	0	0.0104167	0.0119048	0	0	0.00877193	0	0	0	0	0.0166667	0	0	0	0
	Zfp786	0.00625	0	0	0.00621118	0.00892857	0	0	0	0	0	0.0164021	0.0208333	0	0	0	0	0	0	0	0.0119529	0	0	0.0434783	0	0	0	0	0	0	0	0.0353212	0	0.00520833	0.0119048	0.0152116	0.0154915	0	0	0	0.0444444	0	0.00989247	0.0138889	0.00555556	0.0175439	0	0	0.00909091
	Igfbp7	0.0114035	0	0.00588235	0	0.0123457	0.0625	0.0166667	0	0	0.0128205	0	0.0111111	0	0	0.00740741	0.0102041	0.0333333	0	0	0	0.0208333	0	0	0	0	0	0	0	0	0.0512821	0.00774288	0.0045855	0.00425313	0.00889142	0.00741379	0.00284764	0.00642156	0.00238967	0.00568191	0.00416497	0.00388738	0.00487501	0.0113868	0.00472134	0.00739945	0.00579587	0.00768542	0.00402725
	Ppp1r3g	0	0	0.0190476	0	0	0.00568182	0	0	0.0138889	0	0	0.00408163	0	0	0	0	0	0.00403226	0.0163333	0.0277778	0	0.0714286	0	0	0	0	0	0	0	0	0	0	0	0	0	0	0	0	0	0	0	0	0	0	0	0	0	0
	Smad7	0.0208333	0.00793651	0	0	0	0	0.0147059	0.0208333	0	0	0	0.00568182	0	0.0190476	0	0.0185185	0	0	0	0	0.00423645	0	0	0	0	0	0.00995879	0	0.0269541	0.0214788	0	0	0	0	0	0.0138889	0	0	0.0467391	0	0.0151515	0	0	0	0.0166667	0	0.00714286	0
	Trpm6	0.0104167	0.00492611	0.00791949	0	0	0	0	0.015625	0	0	0	0	0.0138224	0.00510204	0.0136054	0	0.0182274	0	0	0.0145319	0	0	0	0	0	0	0	0	0	0	0.00244658	0.00445931	0.00619577	0.0337536	0.00729665	0.00472813	0.00390276	0.00198413	0.0124386	0.00360676	0.0045177	0.00246366	0	0.00735294	0.00555052	0.00388335	0.0127444	0.0122414
	Dlx6	0.0138889	0.00833333	0.00813492	0.0192308	0	0	0	0	0	0	0.0166667	0	0	0.0076204	0.00411523	0	0	0	0	0	0	0	0	0.00549451	0	0.0208333	0	0	0	0	0	0	0.0138889	0	0	0	0.0222222	0	0.0196078	0	0	0.005	0	0	0	0.00869565	0	0.025641
	Stag3	0.0205651	0	0	0	0	0.0222222	0	0.0277778	0	0.00869565	0	0	0.00961538	0.0266667	0.00649351	0.00952381	0	0.00446429	0.0104167	0.0111111	0	0	0	0	0	0	0	0	0	0	0	0	0	0	0.0357143	0.0952381	0	0.0536769	0	0	0	0	0	0.0313725	0.015625	0	0	0
	Snai2	0	0	0	0	0	0	0	0	0	0	0	0.00724638	0	0.0714286	0	0.00793651	0	0	0.012987	0	0	0	0	0	0	0	0	0	0.0277778	0	0	0.0217391	0	0	0	0	0	0	0	0	0.0138889	0	0	0.0263158	0	0	0	0
	Runx1	0.0105263	0	0	0	0.00769231	0	0	0	0	0	0	0.023	0.00925926	0.0142857	0	0	0	0	0	0	0	0	0.003367	0.0030303	0	0.01	0.00732601	0	0	0.00512821	0.00606061	0.00555556	0.00396825	0.0152042	0	0.00768849	0	0.00894831	0	0.00757576	0.00480769	0	0.00668896	0	0.0120748	0	0.00974026	0
	Zxdc	0	0	0	0	0	0	0.0357143	0.0222222	0	0	0	0	0.00854701	0.0025	0.0108581	0	0	0	0	0	0	0.0113636	0.0042735	0	0.0128205	0	0	0	0	0	0.0047619	0	0	0	0.00952381	0.00641026	0.00840336	0	0	0	0	0.00862069	0.0111111	0.00520833	0	0.0114814	0	0
	Ppp1r13b	0.00980392	0	0	0.00588235	0	0.00699301	0.0047619	0.00534759	0	0	0.00657895	0.00826446	0	0	0	0	0.00483092	0	0	0	0	0	0	0	0	0	0	0	0	0	0.00329272	0.00545246	0.00868217	0.00415392	0.0108332	0.00573749	0.00536941	0.00710964	0.00479446	0.01705	0.00131146	0.00431568	0.00507617	0.0055836	0.00323102	0.00452163	0.00634592	0.00361693
	Furin	0	0.00952381	0	0	0	0.00909091	0	0	0.0151829	0	0.00985222	0	0	0	0	0	0.01	0.00892857	0	0	0	0	0	0	0	0	0	0	0	0	0.00833333	0	0.00777311	0	0.0186335	0	0.00520833	0.0026455	0	0	0	0.0118464	0.0145833	0.00691244	0	0	0.00952381	0
	Trim47	0	0	0.025	0.00952381	0.0119048	0.0185185	0.0285714	0.00510204	0	0	0	0	0.0357143	0.00714286	0.0042735	0	0.00769231	0	0	0.00520833	0	0	0	0	0	0.0166667	0	0	0.0154553	0	0	0.0185185	0.0208333	0	0	0	0.0606061	0	0.0208333	0	0	0	0	0	0	0	0.025641	0.0294118
	Snta1	0	0	0.0555556	0.0113636	0.0151515	0	0	0.0222222	0	0	0	0	0.013986	0.0114286	0	0.00714286	0.00833333	0	0	0	0	0	0	0	0	0	0	0	0	0	0	0.030303	0	0.0138889	0	0	0.00434783	0.00222222	0.00790514	0	0.003861	0.00650124	0.007289	0.0192308	0	0.00384615	0.0110398	0.00992852
	Evx1	0	0.00606061	0	0.00833333	0	0	0	0.0178571	0	0	0	0	0	0	0	0.0222222	0	0	0	0.0138889	0	0.0258333	0	0	0	0.00555556	0.025641	0	0	0	0	0	0	0	0	0	0	0	0.0125	0	0	0	0	0.142857	0.0277778	0	0.0178571	0.0342857
	Pcdh8	0	0	0	0.0218362	0	0	0	0	0	0	0.05	0.0179221	0.0068816	0	0	0.0204082	0	0.0185927	0	0	0.00190476	0.00685185	0.0121554	0.00285714	0	0.00726496	0	0	0.0125756	0.00979101	0	0	0	0	0	0	0	0	0	0	0	0	0	0	0	0	0	0
	Slc8a1	0.0114286	0	0.00909091	0	0	0	0	0	0	0	0.0333333	0	0	0	0	0	0	0	0.003367	0	0	0	0	0	0	0	0	0	0	0	0.00309182	0.00436533	0.0131367	0.00458326	0.00341238	0.00566991	0.00305566	0.00268839	0	0.00594616	0.00429491	0.0175504	0.00938068	0.00417844	0.0122434	0	0.00401222	0.00842271
	Cited4	0	0.00625	0.0833333	0.0727273	0	0	0	0	0.0212418	0	0	0.111111	0	0.00833333	0.0127716	0	0	0.0166667	0	0	0.00496278	0.0111515	0	0.00367647	0	0	0	0	0.00666667	0	0	0	0	0	0	0	0	0	0	0	0	0	0	0	0	0	0	0
	Paqr8	0	0.00549451	0.020202	0.0125	0	0	0	0	0	0	0.0315789	0	0.010002	0	0	0.00537634	0	0	0	0	0	0	0	0	0	0.0625	0	0	0	0	0.00403369	0.0105078	0.00796276	0.00594261	0.0208081	0.00176186	0.00385124	0.00770689	0.00372449	0.00423471	0.0237772	0.00628814	0.00956544	0.00243103	0.0042831	0.00208033	0.00653237	0.00354967
	Selenom	0	0.00952381	0.016835	0.015873	0	0.0185185	0.0138889	0	0	0.0392157	0	0	0.0114943	0	0.024	0.0119048	0	0	0.0283816	0.00694444	0	0	0	0	0.0151515	0	0.00877193	0	0	0	0	0	0	0	0	0	0	0	0	0	0	0	0.00649351	0	0.0438725	0	0.0416667	0.0166667
	Rimkla	0	0.00512821	0	0	0	0	0.0333333	0	0.00606061	0	0.00625	0	0.00657895	0	0	0	0	0	0	0	0	0	0	0	0.00840336	0	0	0	0.0166667	0	0.00125	0.00667735	0.00135501	0.00815749	0.00694235	0.0054386	0.00125313	0.00732541	0.00265252	0.00708134	0.00375738	0	0.0389805	0.00668934	0.00829259	0.0121881	0.00701246	0.0115806
	Gnpda1	0	0.00694444	0.0102041	0	0	0.0277778	0	0.0125	0.01	0.0159716	0	0	0	0	0	0	0	0.0144928	0	0	0	0.105263	0	0.0714286	0	0	0	0	0	0	0	0.025	0	0.0333333	0	0	0	0	0.0208333	0.0140873	0	0	0	0	0	0	0	0
	Dppa2	0	0	0.030303	0	0	0	0	0	0	0	0.0384615	0	0	0	0	0	0	0	0	0	0	0	0.0128205	0	0	0.0133333	0	0	0	0	0	0	0	0	0	0	0	0	0	0	0	0	0.0178571	0	0.0714286	0	0	0
	Mmp2	0	0	0.00540541	0.0134343	0	0	0.0255179	0.022814	0.0221805	0	0	0	0.0102041	0	0	0	0	0	0	0	0	0	0.0185185	0.125	0	0.0115492	0.0178571	0.00492611	0	0	0	0	0	0.320585	0.0124587	0.00892857	0.0370879	0	0	0	0	0.0762678	0.0234568	0.00529101	0.130952	0	0.00564851	0.0277778
	Foxa1	0	0	0.05	0.0178571	0	0	0.0130719	0	0	0	0.00625	0	0	0	0	0	0	0	0	0.03125	0	0	0	0	0	0	0	0	0	0	0	0.0109524	0	0.0108163	0.00869565	0	0.0285714	0	0	0.0196078	0	0	0.0142857	0	0	0	0	0.00653595
	Trap1a	0	0	0	0	0	0	0	0	0	0	0	0	0	0	0	0.0125	0	0	0	0	0	0	0	0	0	0	0.0666667	0	0	0.0238095	0	0	0	0	0	0	0	0	0	0	0	0	0	0	0	0.4	0.0722222	0.037037
	Adam12	0	0	0	0.00769231	0	0.010101	0.0133333	0.00925926	0	0	0	0	0	0.00378788	0.005	0	0	0	0	0	0	0.0104167	0	0.0222222	0	0.0133333	0	0	0	0	0.00515859	0.005681	0.00433854	0.00475261	0.00207846	0.00346787	0.00687272	0.00582904	0.00387746	0.00514017	0.00539588	0.00414254	0.0158107	0.00810584	0.00845828	0.00477453	0.00401984	0.00898588
	Gpr45	0.00952381	0.00657895	0	0	0	0	0	0	0	0	0.0142857	0	0.0196078	0	0	0	0	0.0416667	0.0217803	0	0	0	0.0555556	0	0	0	0	0	0	0	0.00431968	0.00438316	0.00237431	0.00457916	0.00274017	0.0209677	0.0064915	0.00500096	0.00650026	0.00280449	0.0047714	0.00252983	0.00911036	0.00479778	0.0118032	0.00189358	0.00552336	0.00901225
	Elmo1	0.0262346	0	0	0	0	0.125	0	0	0	0.0357143	0	0	0.0125	0	0	0.00588235	0.0078125	0	0.0138889	0.00840336	0	0	0	0	0.04	0	0	0.0138889	0	0	0.00692974	0.00699061	0.00693832	0.00312019	0.00471716	0.0102929	0.00875973	0.00506641	0.00641763	0.00448022	0.00255256	0.00778818	0.00580477	0.00486286	0.0133829	0.0128223	0.00441283	0.00810538
	Myl9	0.00505051	0	0	0	0	0	0	0	0	0	0	0	0.010989	0	0.00588235	0.0195578	0.00431034	0	0.0487342	0.0909499	0	0.1	0.1	0.1	0	0	0	0.111111	0.111111	0	0	0.00790514	0	0.00877193	0	0.0201998	0.00480769	0.00680272	0	0	0.00763889	0.0034965	0.00478469	0.00669643	0.00460829	0.0227273	0.0714286	0
	Mbnl1	0	0	0	0	0.012987	0	0.0666667	0	0	0	0	0	0	0.0267857	0.0227273	0.0104167	0	0.0399274	0.0518519	0	0	0	0	0	0	0	0	0	0	0	0.00192727	0.00557984	0.00965695	0.0119201	0.00401783	0.00669205	0.00282477	0.00694723	0.00921053	0	0.00440381	0	0.0230631	0.00291667	0.00136054	0.00599343	0.000811688	0.00320767
	Tmem161a	0.00793651	0	0	0	0	0	0.00555556	0.0078125	0	0	0.00460829	0.00348432	0.00543478	0	0	0	0	0	0	0.00735294	0	0	0	0	0	0	0	0	0	0	0.0109319	0.00431034	0	0	0	0	0.0151515	0	0	0	0.00760304	0	0.00471157	0	0	0.0192308	0.00420168	0.002849
	Gdap1l1	0	0	0	0	0	0	0	0	0	0	0	0.0882353	0	0	0.0138889	0.00925926	0	0.00980392	0.0198413	0	0	0	0	0	0	0	0	0	0.0444444	0	0.00337662	0.00368481	0	0.00667065	0.00579365	0.00333333	0.00142045	0	0	0.00850994	0.00347222	0.00333333	0.00392157	0.0267718	0.0221861	0.00393282	0.0135387	0.0236833
	Myct1	0.0128205	0	0	0.0208333	0.0104167	0	0	0.0142857	0	0	0	0	0	0	0	0	0	0.00617284	0	0.0151515	0	0	0	0	0	0	0	0	0	0	0	0.00521135	0.0428571	0.00277778	0.00246914	0.00137741	0.00178571	0.0060559	0.0148148	0.0139309	0.00207039	0.00320513	0.0025	0	0.0135965	0	0.00352734	0.00480769
	Igfbp4	0	0.0234375	0.0145751	0	0	0	0	0	0	0	0.0113636	0	0.0119048	0	0.0104167	0.0185185	0.0111111	0	0	0	0.00854701	0.032967	0	0	0	0.00877193	0.0392157	0	0	0	0.00588235	0.0497038	0.0104167	0	0.00641026	0.00641026	0.00320513	0.010361	0.00797227	0.0128714	0.00808701	0.00328947	0.0020202	0.0078686	0.011544	0.00636521	0.00787815	0.00750916
	Msx1	0	0	0	0	0	0	0	0	0	0	0	0	0	0	0	0.00694444	0	0.0399123	0.0131579	0	0	0	0.0121636	0	0.0144928	0	0	0	0	0	0	0	0	0	0	0.015873	0	0	0	0	0.012987	0.010989	0	0	0	0.00793651	0.00892857	0
	Srl	0.0178571	0	0	0	0	0	0	0	0	0	0	0	0	0	0	0	0	0.047619	0	0.0408163	0	0	0	0	0	0	0	0	0	0	0.00293911	0.00814153	0.00447751	0.00845881	0.00395408	0.00659434	0.00759489	0.00100194	0.00232975	0.00287942	0.00314147	0.0063368	0.00270697	0.00488173	0.00185529	0.00327414	0.00538312	0.00191469
	Upk1b	0.015873	0	0	0	0.0416667	0	0.0333333	0	0	0	0	0	0	0	0	0	0	0	0	0	0	0	0	0	0	0	0	0	0	0	0.0162995	0.00568182	0	0.00626543	0	0.00353239	0.00641026	0.00231481	0.010577	0.0103808	0.00578196	0.00654936	0.0080371	0.00255102	0.00480977	0	0.00444664	0.0052562
	Rbm46	0	0	0	0	0.00925926	0	0.015625	0.0166667	0.0263158	0.0311111	0	0	0	0	0	0	0	0	0	0	0	0	0	0	0	0	0	0	0	0	0.0158333	0	0	0.00891862	0.0047619	0	0.00392157	0.00111111	0.00350877	0	0.0192308	0.0153846	0.00769119	0.00396825	0.00412797	0.0172918	0	0.0140741
	Slc25a24	0	0.0247312	0	0	0	0	0	0.00984848	0	0.00877193	0	0.00446429	0.0175337	0.00396825	0	0	0	0	0	0.125	0	0	0	0	0	0	0	0	0	0	0.00192308	0.0145503	0.0147347	0	0.00333333	0.00490196	0.00149925	0.00950277	0.0043573	0.0034965	0	0.00235294	0	0.00554113	0.00314114	0.000854701	0.00149925	0.0125836
	Slc10a3	0	0	0	0.0150376	0.0166667	0	0.0416667	0	0	0	0	0	0.00694444	0	0	0	0	0	0	0	0	0	0	0	0	0	0	0	0	0	0.025641	0	0	0	0.0333333	0	0	0	0.0181818	0.0969388	0	0	0	0	0	0	0.0138889	0
	Fezf1	0	0	0	0.0121212	0	0	0	0	0	0	0	0	0	0	0.0227273	0.0119048	0	0	0	0	0	0	0	0	0.00757576	0	0	0	0	0	0	0	0	0	0	0	0	0	0	0	0	0	0	0	0	0	0	0
	Fitm1	0.0119048	0	0	0	0.00571429	0	0	0	0.0106061	0.0167832	0	0	0.0133333	0	0	0	0.0105263	0.0253289	0.0113636	0	0	0.0131579	0	0	0	0.0151515	0	0	0	0	0	0	0	0.0277778	0	0	0	0	0	0.1	0	0	0	0	0	0	0	0
	Mpl	0.0113636	0	0.00735294	0.0125	0	0	0.00925926	0	0	0	0	0	0.00735294	0	0.0151515	0.00925926	0	0	0	0	0	0	0	0	0	0	0	0	0.0769231	0	0	0	0	0	0	0	0	0	0	0	0	0	0	0	0	0	0	0
	Plag1	0	0	0.00961538	0	0.00526316	0.0110368	0	0.0182892	0	0.00793651	0.0047619	0	0.0255291	0.024086	0.00724638	0.019883	0	0.0357143	0.015625	0.0147059	0.0588235	0.125	0	0	0.0104167	0	0	0	0	0	0.00198541	0.00187617	0.0236948	0.00490715	0.00351044	0.00831781	0.00717361	0.00796634	0.00270062	0.00452521	0.00797879	0.00745457	0.00168435	0.00282738	0.00902716	0	0.00763889	0.003861
	Elk3	0	0	0	0	0	0.03125	0	0.00520833	0.0294118	0	0.0277778	0	0	0.0285714	0	0	0.010989	0.0166667	0	0	0	0	0	0	0	0	0	0	0	0	0.00344729	0.0125967	0.00390823	0.00416667	0.00521542	0.00311372	0.00801646	0.0162868	0.0190095	0.00423426	0.00445894	0.00600008	0.00153257	0.00292398	0.0126196	0.00205848	0.00478056	0.00994029
	Kcnh3	0	0	0.0185185	0	0	0.00961538	0	0	0	0.0208333	0	0.00555556	0.012987	0	0.00909091	0.00740741	0	0	0	0.0123457	0	0	0	0	0	0	0	0	0	0	0	0	0	0	0.0138889	0.0125	0	0.0178571	0.097012	0.212963	0	0	0	0.0278846	0	0	0.0276616	0
	Axin2	0	0	0	0	0	0	0.00617284	0	0	0	0	0	0	0	0	0	0	0	0.010101	0	0	0.0625	0	0	0	0	0	0	0.125	0	0	0.00617284	0	0	0	0.0147059	0.0372024	0	0	0	0.0272222	0.013986	0.00625	0	0	0	0	0
	Plekhf2	0	0	0.00454545	0.00769231	0	0	0	0	0.0454545	0	0.0222222	0	0	0	0	0	0	0.0166667	0	0	0.025641	0	0	0.0555556	0	0.0294118	0	0	0	0	0.00395803	0.00357143	0.0134828	0.0108563	0.000806452	0.00526697	0.0280556	0.0351562	0.03539	0.0650478	0.00660758	0.0036036	0.00222893	0.0025641	0.00556564	0.0119583	0.00248139	0.00523286
	Arhgap10	0.00625	0	0.00574713	0	0	0	0.0190789	0	0.00854701	0	0	0	0	0.00854701	0	0	0.0215278	0.00900901	0.0106838	0.0151515	0	0	0	0	0	0	0	0	0	0	0.00681766	0.00547316	0.00336824	0.00453466	0.00762212	0.00617065	0.00464547	0.00408853	0.00614985	0.00618392	0.0037906	0.00749236	0.00470613	0.00574576	0.00658911	0.00517795	0.00517968	0.00434619
	Vwc2	0.0166667	0	0	0.0357143	0	0	0	0.00877193	0	0	0.0178571	0	0	0	0	0	0	0	0.0178571	0	0	0	0	0.0512821	0	0	0.0166667	0.01	0.0238692	0	0	0.00833333	0	0	0	0.0753968	0.0952381	0.111111	0	0	0	0	0	0.0113636	0	0	0	0
	Gstk1	0	0.0833333	0	0	0	0	0	0	0	0	0	0	0	0	0	0	0	0	0	0.0288462	0	0	0	0	0	0	0	0	0.0227273	0	0	0	0.0131579	0.03125	0	0	0	0	0	0	0	0.0526316	0	0.05	0	0	0	0
	Id2	0	0	0	0.020202	0	0	0	0	0	0	0	0	0	0	0	0	0.0445503	0	0	0	0	0	0	0.0192308	0	0	0	0.0138889	0	0	0	0	0	0	0	0	0	0	0	0	0	0	0	0	0	0	0	0
	Trim68	0.0139319	0.011489	0	0	0.0119048	0.01	0	0	0	0	0.0227273	0	0.0119048	0	0	0	0	0	0	0	0	0	0	0	0	0	0	0	0.0909091	0	0	0.0217391	0	0	0	0	0	0	0	0.0037037	0	0	0	0	0	0	0	0.00793651
	Tuba3a	0	0	0	0.0244421	0	0	0.00584795	0	0	0.00694444	0	0	0	0	0.0238095	0	0	0.0555556	0.00980392	0.015873	0	0	0	0.047619	0.0454545	0	0.0909091	0	0	0.0555556	0	0.0268031	0.00367647	0.0146953	0.00833333	0.00520833	0	0	0	0	0.00438596	0	0	0.00480769	0	0	0.0114286	0
	Ybx3	0.010101	0	0	0	0	0	0	0	0	0	0	0	0	0	0	0	0	0.00833333	0.00714286	0.0138889	0	0	0	0	0	0	0	0	0	0	0	0	0	0	0.00653595	0	0	0	0.0142857	0	0	0	0.00730519	0	0	0.00434783	0.00460829	0.0125
	Nectin4	0	0	0.0127047	0.0224359	0	0.0119048	0	0	0.208333	0	0	0.0333333	0	0.00588235	0	0	0	0.0142857	0.00892857	0.0238095	0	0	0.0333333	0	0	0	0.00793651	0	0	0	0.0229167	0.00520833	0	0.0067602	0.00376068	0.00149925	0.00833046	0	0	0.0123414	0.00423571	0.010681	0.00321453	0.00645161	0.0299509	0.00506457	0.00836271	0.00952381
	Irs1	0.0259804	0	0	0	0	0	0.00568182	0.00617284	0	0.015873	0	0	0	0	0.00740741	0	0	0	0.0309942	0	0.004329	0.00113122	0.00681726	0.00420168	0.00692951	0.00470016	0.00446756	0.0130695	0.00552268	0.0148649	0.00202709	0.00273049	0.00417743	0.00815043	0.00496134	0.0118373	0.00256756	0.00707403	0.00718841	0.00257542	0.00475493	0.00419844	0.00611937	0.00834378	0.00423862	0.00370187	0.00580004	0.00385567
	Grm8	0	0	0	0	0.00854701	0	0.0714286	0	0	0.0238095	0	0	0	0	0.00621118	0	0	0	0	0	0	0	0	0	0	0	0	0.0384615	0	0	0.0148427	0	0.0110238	0.010371	0	0	0.00714869	0.003125	0.00618227	0	0	0.00597222	0.00606431	0	0.00496241	0.0042349	0.0025641	0
	Sema3b	0	0	0	0	0.0222039	0.00328947	0	0	0.0158163	0	0.0102041	0	0	0	0.0102041	0.004329	0	0	0	0	0	0	0	0	0	0	0	0	0	0	0	0	0	0	0	0	0	0	0	0	0	0	0	0	0	0	0	0
	Foxi3	0	0	0	0.0561241	0	0.0341006	0	0	0	0	0	0	0	0	0	0.00520833	0.01	0	0	0.00705467	0	0	0	0	0.0138889	0	0	0.0192308	0	0.0208333	0.0162037	0.0102398	0.00869565	0.0131579	0	0.0247902	0.00526316	0.0270563	0	0.00969619	0.0285097	0.0164047	0	0	0	0	0.003125	0.00595238
	Klhl35	0	0	0.0138889	0	0	0	0	0	0	0	0	0.0104167	0	0	0.0185185	0	0	0	0	0	0	0.0833333	0	0	0	0	0	0	0	0.0588235	0	0.010989	0	0	0	0	0	0	0.0208333	0	0.0208333	0	0	0	0	0.0166667	0	0
	Pde8b	0	0.00714286	0	0.0185185	0	0	0	0	0	0	0.0138889	0.00952381	0.0267094	0.00793651	0.0248413	0	0	0.0292593	0.00510204	0.00555556	0	0	0	0.0333333	0	0	0	0	0	0	0.00520523	0.00440478	0.0044617	0.00338174	0.00333487	0.00736347	0.0060725	0.00397581	0.00361647	0.00390922	0.00627637	0.00447274	0.00557638	0.00452289	0.00528735	0.00646194	0.00577936	0.00598602
	Lcp2	0	0	0	0	0	0	0	0	0	0.0147059	0	0	0	0	0.00740741	0	0	0	0	0	0	0	0	0	0	0	0	0.0217391	0	0	0.00416667	0.0021645	0.0031746	0.00555556	0	0	0	0.00757576	0	0.0202862	0	0.015942	0.00699301	0	0.0125	0.00505051	0.00490196	0
	Eml5	0	0	0	0	0	0	0	0.0277778	0	0	0	0.0285714	0.00446429	0	0	0	0	0	0	0	0	0	0	0	0	0	0	0	0	0.00952381	0	0	0.0131107	0.002	0.0119342	0.00374111	0.0186728	0.00238095	0	0.00786613	0.00623188	0.00417027	0.00816829	0.00231601	0.0185185	0	0.00909091	0
	Ada	0	0	0.0464286	0	0	0	0.00534759	0	0.0472222	0	0	0	0	0	0.0166667	0	0	0	0	0	0	0	0	0	0	0	0	0	0	0	0.00359985	0.00222222	0.00588281	0	0.0238095	0.00609697	0.001443	0.0046875	0.00119261	0.0247822	0.00416298	0.00662002	0.00532218	0.00700758	0.0031746	0	0.0270833	0.0016835
	Sgca	0	0.00714286	0	0	0	0.020202	0	0.0031746	0.00571429	0.0221496	0.00595238	0	0	0	0.00680272	0	0	0.00680272	0	0	0	0.0322581	0	0	0	0	0	0	0	0	0.010101	0	0.0113746	0.01875	0.0104167	0	0.0262346	0	0.00680272	0.0136054	0.00420168	0.016	0	0.00595238	0.0235906	0.00347222	0	0
	Fam57b	0.0131579	0.0153846	0	0.0994172	0	0	0	0.00625	0.0119048	0	0	0	0	0	0.00877193	0	0	0	0	0	0	0	0.0729167	0	0	0	0	0	0	0	0	0	0	0	0	0	0	0	0	0	0	0	0	0	0	0	0	0
	Zfp36l3	0	0	0.0181818	0	0	0	0	0	0.00757576	0	0	0	0	0	0	0	0	0	0	0	0.00816327	0	0	0.0192308	0	0.00925926	0.0315735	0.0191142	0	0.0102041	0	0	0	0	0	0.1	0	0	0	0	0	0	0	0.0666667	0	0	0	0
	Ptpn5	0.0142857	0	0.0178778	0	0	0	0	0.018254	0	0.0125	0	0	0	0.00505051	0	0.003861	0	0	0.00454545	0.00520833	0	0	0.0350877	0	0	0.0277778	0	0	0	0	0.00689003	0.00653564	0.00532112	0.00825921	0.0157741	0.00382653	0.00706687	0.00352071	0.00735294	0.00558292	0.00838989	0.00504823	0.0272436	0.00623596	0.00486182	0.00137741	0.00283001	0.00582638
	Sytl4	0	0	0	0	0	0.25	0	0	0	0	0	0	0	0	0	0	0	0	0	0	0	0	0	0	0	0	0	0	0	0	0.0045156	0	0.00793651	0.00931677	0	0	0	0.00595238	0.00714286	0.0104167	0.00219298	0	0	0.00942982	0	0.00657895	0.00333333	0.0111111
	Wwc1	0.00909091	0.0117777	0	0	0	0	0	0	0	0.0740741	0	0	0	0	0	0.0322581	0.003861	0	0.00595238	0	0	0	0	0	0	0	0	0	0	0	0.00594803	0.0107758	0.00861165	0.00844963	0.0160776	0.00726022	0.00354771	0.00315371	0.00430809	0.00505412	0.00881415	0.00747746	0.00362631	0.0048086	0.00872889	0.00394704	0.00747388	0.00862901
	Mtus1	0	0	0	0	0.0203598	0.00961538	0.00505051	0.00378788	0.0119048	0	0.231481	0	0	0.00460829	0	0	0	0.00892857	0.0119048	0	0	0	0.05	0	0	0	0	0	0	0	0.00297815	0.00686649	0.00222055	0.0374319	0.00842276	0.00331579	0.0128198	0	0.00844554	0.0171452	0.0301789	0.00119048	0.0049481	0.0240221	0.00410374	0.00338561	0.0104008	0.0103185
	Ppbp	0	0	0	0	0	0	0	0	0	0	0	0.0266667	0.0222222	0	0	0.02	0	0	0.00478469	0	0	0	0	0	0	0.0333333	0	0	0	0	0	0	0	0	0	0	0	0	0	0	0	0	0	0	0	0	0	0
	Tfap2c	0	0	0	0	0.0139434	0.00892857	0	0.0111111	0	0	0	0.0151515	0.0333333	0	0	0	0	0	0	0	0	0	0	0	0	0	0	0	0	0	0	0	0	0	0	0	0	0	0	0	0	0	0	0	0	0.0588235	0	0
	Prdm11	0	0.0181406	0.00909091	0.0119048	0.015625	0.0142857	0	0	0	0	0.00724638	0	0	0.010582	0	0	0.0128205	0	0.0119048	0	0	0	0	0	0	0	0	0.0208333	0	0	0.0138919	0.00695708	0.0199697	0.00362247	0.00182417	0.00617243	0.00543165	0.00577752	0.0148472	0.00458055	0.00677869	0.00660455	0.00400485	0.00551763	0.0027988	0.00642771	0.00335252	0.00396136
	Zfp629	0	0.00694444	0.0156695	0.00625	0.0173554	0.0178571	0	0	0	0	0.00625	0	0.01443	0	0.00833333	0	0	0	0	0	0	0.0151515	0	0	0	0	0	0	0	0	0.0277778	0	0	0	0	0.01	0	0	0	0	0	0	0	0	0	0	0.0175439	0.00549451
	Mt2	0	0	0	0	0.0177866	0	0.00297619	0	0.00757576	0.004329	0.0191667	0.0125	0.0412955	0.0192308	0.0113636	0	0.0131643	0	0.0133333	0.00529101	0	0	0	0	0	0	0	0	0	0	0	0	0	0	0	0	0	0	0	0	0	0	0	0	0	0	0	0
	Sgsh	0	0	0	0	0.0555556	0	0.0175439	0.0178571	0.00826446	0	0	0	0	0.0126221	0	0	0	0	0	0	0	0	0	0	0	0	0	0	0	0	0.00833333	0	0	0.0224467	0	0	0	0	0	0	0.00649351	0.00885628	0.012987	0	0.0198959	0.00595238	0	0.0124579
	Cdh10	0.0252101	0	0	0	0	0	0.00543478	0	0	0	0	0.0119048	0	0	0	0	0	0	0	0	0	0	0	0	0	0.0119048	0	0	0.0104167	0	0.00519945	0.00381264	0.0116286	0.0138393	0.00934378	0.005567	0.00296164	0.00712102	0	0.00802037	0.00479032	0.0105502	0.00419929	0.0103678	0.00457648	0.00803686	0.00754007	0.00347222
	Prkaa2	0.0114117	0	0	0.0111111	0.00724638	0.0357838	0	0	0	0.01	0	0.0125	0	0	0	0	0	0	0	0	0	0	0	0	0	0	0	0	0	0	0.00796246	0.00675523	0.00413899	0.0117477	0.00387129	0.00720779	0.005855	0.00967779	0.00480075	0.00513039	0.00678635	0.0049942	0.00898366	0.00660433	0.00313648	0.00333534	0.010387	0.00863654
	Rtl1	0.0196078	0	0	0.0174603	0.0125	0.0111111	0	0	0.0222222	0	0.015625	0	0	0	0.0108696	0.0133929	0	0.0145503	0	0.0117647	0.00777462	0.0125515	0.00285714	0.0351826	0.00442992	0.00417457	0.00979214	0.00690104	0.00170068	0.0150404	0	0	0	0	0	0	0	0	0	0	0	0	0	0	0	0	0	0
	Stx11	0	0.028125	0.00961538	0	0.0185185	0	0	0.0277778	0	0	0	0.00510204	0.0470494	0	0	0	0	0	0	0	0	0	0	0	0.0714286	0	0	0.0909091	0	0	0.00766741	0.00334362	0.00723995	0.00611067	0.00562996	0.00490961	0.00377453	0	0.00605125	0.00656315	0.00383286	0.002849	0.0126728	0.00383142	0.00812293	0.00246914	0.00689655	0.00810378
	Add3	0	0	0	0.00892857	0	0	0	0.00952381	0	0.00304878	0	0.00625	0.0078125	0	0	0	0	0	0	0.0135135	0	0	0	0	0	0	0	0	0	0	0.00372017	0.00884001	0.00430137	0.00402674	0.00462345	0.00248387	0.00240055	0.00562809	0.0049652	0.0098246	0.00449013	0.00382948	0.00608634	0.00640689	0.00471043	0.00475147	0.00430108	0.00577564
	Ak5	0	0.00431034	0	0	0	0	0	0.00666667	0	0	0	0	0.0373601	0.0229885	0.0196078	0	0.00793651	0	0.015625	0.00769231	0	0	0	0	0	0	0	0	0	0	0.0203831	0.0132825	0.00396825	0.00625	0	0.00416667	0.0193915	0	0.00309598	0.0435739	0.043838	0	0.00132626	0.00826531	0.00788119	0.00570514	0.00531632	0.00913313
	AU018091	0.0190476	0	0	0	0	0	0	0	0.0333333	0	0	0	0.0204082	0	0	0	0	0	0	0	0	0	0	0	0	0	0	0	0	0	0	0.00446025	0.00588235	0	0	0.00728503	0.0178571	0	0	0.0034965	0	0.0190476	0	0.012987	0.0166667	0	0	0.00716991
	Afap1l1	0.0178571	0	0	0.0111111	0	0	0.015873	0	0	0	0	0.00735294	0	0	0	0	0.0217803	0	0	0	0	0	0	0	0	0	0	0	0	0	0.00925497	0.00680837	0.00721899	0.00321465	0.00383083	0.00457726	0.00345674	0.0059015	0.00225228	0.00257286	0.00402563	0.00319444	0.00307174	0.00292011	0.00479325	0.000881834	0.0090218	0.0208356
	Klhl6	0	0	0	0	0	0	0.0140394	0	0	0.0104167	0	0	0.0333333	0	0	0	0	0	0.0211111	0	0	0	0	0	0.037037	0	0	0.15	0	0	0.00359245	0.0034215	0.00971429	0.00637255	0.013026	0.01143	0	0.0049794	0.0051297	0.00357728	0.0035014	0	0	0.00687737	0.00632849	0.0100255	0.00573038	0.00506716
	Shpk	0	0	0	0	0	0	0	0	0.0196078	0	0.0142857	0	0	0.00680272	0	0	0.02	0	0	0	0.0789474	0	0	0	0	0.0892857	0	0	0	0	0	0	0.00404858	0.00694444	0	0.0104167	0	0.00584795	0.00378788	0	0	0	0.0064214	0	0.012987	0	0	0
	Ptpre	0.0166667	0.01	0	0.00322581	0.012605	0	0	0.00529101	0	0.03125	0.015873	0	0	0	0	0	0.00740741	0	0	0	0	0	0	0	0	0	0	0	0	0	0.00353568	0.00426703	0.00806892	0.00550238	0.0059544	0.00804809	0.00764907	0.00733565	0.0100281	0.00700102	0.00373546	0.00150351	0.0046462	0.0052629	0.00629785	0.00299949	0.00376662	0.00354265
	Rhox9	0	0	0	0	0.0444444	0	0	0	0	0	0	0	0	0.00925926	0	0	0	0	0	0	0.0625	0	0	0	0	0	0	0	0	0	0	0	0	0	0	0	0	0	0	0	0	0	0	0	0	0	0	0
	Agl	0	0	0	0.0277778	0	0	0	0	0	0	0.012987	0	0.0290476	0	0	0	0	0	0	0	0	0	0	0	0	0	0	0	0	0.0454545	0	0	0	0	0	0	0	0	0	0	0	0	0	0	0	0	0	0.0166667
	Rrad	0.0175439	0	0	0	0.008	0	0	0	0	0.0235294	0	0.0171958	0.05	0	0	0	0.00793651	0.00543478	0	0.00857143	0	0	0.00595238	0	0	0	0	0	0	0	0	0	0	0	0	0	0	0	0	0.06	0	0	0	0	0	0	0	0
	Hoxb8	0	0	0	0.047619	0	0	0	0	0.00892857	0.0104167	0	0	0.00925926	0	0.00568182	0	0	0.0404412	0.015873	0.0166667	0	0.012987	0	0	0	0	0	0.00714286	0	0.023054	0	0	0	0	0	0	0	0	0	0	0	0	0	0	0	0	0	0
	Piezo2	0	0	0	0.0181818	0	0	0	0	0.015625	0	0.021978	0.00699301	0	0	0	0.00675676	0.0111111	0	0	0	0	0.0075188	0	0	0.0113636	0	0.00606061	0	0.00625	0	0.00424603	0	0.00529455	0.00725736	0.00410247	0.00718216	0.0202389	0.00968177	0.00481182	0.021098	0.0052945	0.00508152	0.0163314	0.0273429	0.0057284	0.00762796	0.00148251	0.00683569
	Pcp4l1	0	0	0	0	0	0.00689655	0.02	0.0104167	0	0	0.0104167	0	0	0	0	0	0	0.0166667	0	0	0	0	0	0.0444444	0	0	0	0	0	0.142857	0.00826888	0.00566488	0.00558703	0.0264957	0	0.00401374	0.0029971	0.00698783	0.00573131	0.0029259	0.00822849	0.00313213	0.00469638	0.0178548	0.0117036	0.0025974	0.00480272	0.00189186
	Nnt	0	0	0	0	0.0666667	0	0	0.00555556	0	0	0	0	0	0.00510204	0	0	0.0125	0.0105263	0	0.0321429	0	0.0151515	0	0	0	0	0	0	0	0	0	0	0.0625	0	0.00717593	0.00706585	0.0130719	0.0130719	0	0	0.00896686	0	0.0238095	0.0034965	0	0	0.00466211	0.0171669
	Acta2	0.0275819	0.0168067	0	0	0	0.0357143	0.02	0	0.0191886	0	0	0.0871212	0	0	0	0	0	0	0.0138889	0	0	0	0	0	0	0	0	0	0	0	0.00344828	0.00714286	0	0	0	0.0111111	0.0234375	0	0	0	0	0.030303	0	0	0	0.0380952	0.00490196	0
	Hapln1	0	0	0	0	0.0238095	0.0131579	0	0	0	0	0	0	0	0	0	0	0	0	0.0275558	0	0	0	0	0	0	0	0	0	0	0	0.0086023	0.0023913	0.00900127	0.00387745	0.00707779	0.00844408	0.000909091	0.00878205	0.0024234	0.00374753	0.00415503	0.00305531	0.0034965	0.00689357	0.00268817	0.00438638	0.00713903	0.00650413
	Coro6	0	0	0.0208333	0	0	0	0	0	0	0.00840336	0.00854701	0.02	0.0111111	0.01	0.0153846	0	0	0.00543478	0	0	0	0	0	0	0	0	0	0	0	0	0	0.00492611	0.00549451	0	0	0	0	0	0	0	0.0277778	0	0.0111111	0	0.0357143	0	0	0
	Hr	0	0	0.00595238	0	0	0	0	0.00925926	0	0	0	0	0	0	0	0	0	0	0.0186029	0	0	0.05	0	0	0.105263	0	0.0526316	0	0	0	0	0	0	0.03125	0	0	0	0	0	0	0	0	0	0	0	0	0	0
	Maneal	0.012987	0	0	0	0.00480769	0	0	0	0	0	0	0.037549	0	0.0228758	0.0293124	0	0	0	0	0	0	0.008	0.00694444	0.0416667	0	0	0	0	0	0	0	0.0263889	0.00980392	0	0	0	0	0	0.0357143	0	0	0	0.00757576	0	0	0.0261905	0	0
	Phactr2	0.0102302	0	0.00769231	0	0.0373366	0.01	0	0	0	0	0	0	0.0138889	0	0	0	0	0	0.0148148	0	0	0	0.0125	0	0	0.0153846	0	0	0	0.00925926	0.00539276	0.0133626	0.00385624	0.00494402	0.00638549	0.00551258	0.0068954	0.00235181	0.00740442	0.00613885	0.00806696	0.00612068	0.00441118	0.00636449	0.00353971	0.00485281	0.00521507	0.00971264
	Kndc1	0	0.00877193	0.0208333	0.0185185	0.00694444	0.00460829	0	0	0.010101	0.0121459	0	0	0.00568182	0.00666667	0	0	0.00694444	0	0	0	0	0	0	0	0	0.0333333	0.0792723	0.0178571	0.048188	0.0494505	0	0.00520833	0	0.00380747	0.00240385	0	0.00833333	0.00902778	0.0272451	0	0	0.0025	0.00577075	0.00231481	0	0.00176367	0	0
	Etv4	0.0113636	0	0	0	0	0	0.00724638	0	0.0166667	0.00520833	0.0131183	0.00367647	0	0	0	0	0.015625	0	0	0	0	0	0	0	0	0	0	0	0	0	0	0.0192308	0	0.0333333	0	0	0	0	0	0	0	0	0.142857	0	0	0	0	0
	Sspo	0	0	0.00833333	0	0.00833333	0	0.0119949	0	0	0.0376173	0	0	0	0	0	0.00666667	0.0125	0	0	0	0	0	0	0	0	0	0	0	0	0	0	0	0	0	0	0	0	0	0	0	0	0.0357143	0	0	0	0	0	0
	Tvp23a	0	0	0.0375	0.00877193	0	0	0.00888889	0	0	0	0	0.125	0	0	0.0185185	0	0.0239316	0.015625	0	0.0166667	0	0	0	0	0	0.037037	0.0192308	0.0166667	0	0	0.00367667	0.00529808	0.0070832	0.00627778	0.00326814	0.0047619	0.00337922	0.0083525	0.0089592	0.00756173	0.00281405	0.00650909	0.00561869	0	0.00688121	0.00218621	0.00322461	0.00796561
	Slc30a3	0	0	0	0.0267857	0	0	0.0227273	0	0	0	0	0	0	0	0.0222222	0	0	0	0	0	0	0	0	0	0	0	0	0	0	0	0.0162088	0	0.0396825	0	0	0	0	0.0138889	0.0444444	0.00961538	0	0.0166667	0.0273478	0	0	0.00694444	0.00595238	0
	Pitx1	0	0.0132962	0	0.00707384	0.00438596	0	0	0.0181818	0.00416667	0	0	0.00378788	0	0.0166667	0	0	0.00735294	0	0.0119048	0	0	0	0	0.00952381	0	0	0	0	0	0	0	0.00416667	0.00504762	0	0.00694444	0	0	0	0.030303	0	0	0	0	0.0102041	0.00833333	0.0042735	0	0
	Gsn	0.0142857	0	0.00446429	0.00649351	0.00462963	0	0.0206767	0.00649351	0	0	0.0152632	0	0.00505051	0	0	0	0.0144928	0.00543478	0	0.0178571	0	0	0.142857	0	0	0	0	0	0	0	0.00383722	0.00689813	0.00288823	0.00325796	0.0056366	0.0057971	0.00138889	0.00160576	0.00553071	0.00388849	0.0102648	0.003663	0.00585217	0.00669101	0.00494987	0.0174823	0.0116296	0.00907161
	Bche	0	0	0	0	0.0166667	0	0	0	0	0	0	0.0227273	0	0	0	0	0.00657895	0	0	0	0	0	0	0	0	0	0	0	0	0	0.015625	0	0	0.0138889	0.0144167	0.0302622	0	0.00549451	0	0.00892857	0	0	0	0	0	0.0415584	0	0
	Eif2s3y	0	0.0133333	0	0.0714286	0.0952381	0	0	0	0	0	0	0	0	0	0	0	0	0	0	0	0	0	0	0	0	0	0	0	0	0	0	0	0	0	0	0	0	0	0	0	0	0	0	0	0	0	0	0
	Jph1	0	0.0101323	0.00512821	0.166667	0	0	0	0	0	0	0.0075188	0	0	0	0.00680272	0	0	0.0170455	0	0.272727	0	0	0.025	0.0357143	0.0208333	0	0	0	0	0	0.0066313	0	0	0	0	0	0.00885628	0	0.0189076	0.00454545	0.010989	0.00793651	0.00925926	0.0119048	0.0123457	0.00505051	0.0181969	0
	Anxa2	0	0	0.0325397	0.00952381	0.00840336	0.0128098	0	0	0	0.0344828	0.00714286	0	0	0	0.00892857	0.0150376	0	0.0138249	0	0.02	0	0	0	0	0	0	0	0	0	0	0.0101307	0.00444444	0	0.00273588	0.00932018	0.00553181	0.00853656	0.00473262	0.00132626	0.00493827	0.00411066	0.00387807	0.00119048	0.00454545	0.00522575	0.00696736	0.00793651	0
	Als2cl	0.172736	0.0168219	0	0.00735294	0	0	0	0	0.0660822	0.0278997	0.0577342	0.00588235	0	0.0148148	0	0	0	0.00833333	0	0	0	0	0	0	0	0	0	0	0.0333333	0	0	0.00666667	0.00543478	0.00378788	0.00403226	0.00649351	0	0.00854701	0.0258503	0.0239316	0.0184524	0.00735294	0	0.00324675	0	0.00615385	0.00740741	0
	Rnls	0	0	0	0	0	0	0	0.0196078	0	0.0929811	0	0	0	0	0	0	0	0.00952381	0	0.0416667	0	0	0	0	0	0	0.0125	0	0	0	0	0	0	0	0	0	0	0	0	0	0	0	0	0	0	0.00666667	0	0.0119048
	Mad2l1	0	0	0	0	0	0	0	0	0.0416667	0.0178571	0	0	0	0	0	0	0	0	0.0175493	0	0	0.0357143	0	0.0425532	0	0	0.0526316	0	0	0	0	0.015873	0.0463109	0	0	0	0	0	0	0	0.0185185	0	0	0	0	0	0.0192308	0
	Atp2a3	0	0	0.00617284	0.005	0.00694444	0	0.00952381	0	0	0	0	0	0.00645161	0.0161616	0	0	0	0	0.00735294	0	0	0	0	0.0384615	0	0.0416667	0	0	0	0	0.00252525	0	0.00483092	0.00242656	0.00342593	0.00931373	0.00828621	0.0113975	0	0.0153467	0.00170068	0.00636395	0	0.00801323	0.00736961	0.00364247	0.00147059	0.00189686
	Ldb2	0	0	0	0.0833333	0	0.017265	0	0.00724638	0	0	0	0	0.0532213	0.018567	0.0171335	0	0	0	0	0.0128205	0	0.0166667	0	0	0	0	0	0	0	0	0.00680941	0.00405427	0.00445266	0.00551326	0.00695775	0.00994468	0.00415517	0.00564496	0.013976	0.00892938	0.00322595	0.00759502	0.00892307	0.00551984	0.0117897	0.00672256	0.012572	0.00432784
	Filip1l	0.0580357	0.0432169	0.0192308	0.010101	0	0	0	0.00543478	0	0.0222222	0	0	0	0	0	0.03125	0	0	0	0.00483092	0	0	0	0	0	0	0	0	0	0	0.00181343	0.00133333	0.00686275	0.00747159	0.00621474	0.0092759	0.00475524	0.00198758	0.00995066	0.00277778	0.00219048	0.0014245	0.00657717	0.00874106	0.01	0.0099455	0.00790042	0.0036715
	Msx2	0	0.0125	0	0	0	0	0	0.00416667	0	0	0.00961538	0.0114286	0	0	0	0	0	0.025	0.0258621	0	0	0	0	0	0	0	0	0	0	0.0238095	0	0	0	0.00641026	0	0	0.0416667	0.0105067	0	0.0208333	0.0102273	0	0	0	0	0.00793651	0.00362319	0.00416667
	Palmd	0	0	0	0	0	0	0	0	0	0.0416667	0.0128205	0	0	0	0	0	0	0	0	0	0	0	0	0	0	0	0	0	0	0.1875	0.0142157	0.00347222	0.015442	0.0104127	0.002079	0.031348	0.00167224	0.02	0.00420168	0.047619	0.00152439	0.00808276	0.00940171	0.00299125	0.00302288	0.0129994	0.0220893	0.0344098
	Ccser1	0	0.02	0	0	0.00555556	0	0.00595238	0.0454545	0	0.0138889	0	0	0	0.00925926	0.00869565	0	0	0	0.00694444	0.00520833	0	0	0	0	0	0	0	0	0	0	0.00314394	0.00488641	0.00443387	0.00380374	0.00377903	0.00838021	0.00408817	0.0047813	0.00703749	0.0044446	0.00322942	0.00242744	0.00374378	0.00907491	0.00510523	0.00349879	0.00365234	0.00613916
	Rgs8	0	0	0.00420168	0	0.00512821	0	0	0	0	0	0.00694444	0	0	0	0	0	0.0104167	0	0	0.0519481	0	0	0	0	0	0	0	0.0555556	0	0	0.00602837	0.00772714	0.00581661	0.00104493	0.00514658	0.00602176	0.00257937	0.00957302	0.00346342	0.0295874	0.00525559	0.00622728	0.0131001	0.00429243	0.00217865	0.00643827	0.00540541	0
	Wfdc2	0	0	0	0	0	0	0	0	0	0.00833333	0	0	0	0.00714286	0.0148221	0	0	0	0.0252404	0	0	0	0	0	0	0	0	0	0	0	0	0	0.153846	0	0	0	0	0	0	0	0	0	0	0	0	0	0.0909091	0
	Prps2	0	0	0	0	0	0	0	0.0277778	0.0166667	0.0238095	0.0208333	0.0277778	0	0.0342857	0	0	0	0	0	0	0	0	0	0	0	0	0	0	0	0	0.00378788	0.0135281	0.0171602	0	0	0	0	0.00793651	0.0051358	0.0138889	0.0123035	0	0	0.00854701	0.00357143	0.0686027	0.028083	0.00588235
	Tlx2	0.0111111	0.00826446	0.0309524	0	0	0.00363636	0.0230159	0	0.0192308	0.01	0	0.00961538	0.0126984	0	0.04	0	0.0125	0	0	0	0.00952381	0	0	0	0	0	0.0208333	0	0	0	0	0	0	0	0	0	0.0909091	0	0	0	0	0	0	0	0	0	0	0
	Smad6	0	0.0093702	0	0	0	0	0	0	0	0	0	0	0	0.0132962	0.0172414	0	0.00694444	0.037037	0.00574713	0	0	0.00480769	0	0.00556948	0	0.00480769	0.00584795	0	0.00649351	0	0.0185891	0.0110781	0.0103576	0.00804825	0.00253913	0.00245098	0.019916	0.00359532	0	0	0.00229314	0	0.0015949	0.00566313	0.00395257	0	0.00326797	0.00917299
	Slc20a1	0	0	0	0.00757576	0	0.0151515	0.00649351	0	0	0.075	0.0104167	0	0.0185185	0	0	0	0	0.0119048	0	0	0	0	0	0	0	0	0.0350877	0	0	0	0	0	0	0	0	0	0	0	0	0	0	0	0	0	0	0	0	0
	Ptgs2	0	0	0	0	0.0133333	0	0	0	0.015873	0	0	0	0	0	0	0.00408163	0	0.0332498	0	0	0	0	0	0	0	0	0.0625	0	0	0.0454545	0	0.015625	0	0	0	0	0	0.0416667	0	0	0	0	0	0	0	0	0	0
	Sox18	0	0.0126263	0.00909091	0	0	0.02	0.0130435	0.0124224	0	0.0181366	0	0.0307692	0	0	0.0125	0	0.016	0.00529101	0	0	0	0	0	0	0	0.0166667	0.00909091	0.00595238	0	0	0	0	0	0	0	0	0	0	0	0	0	0	0	0	0	0	0	0
	Ap1m2	0.0075188	0.00909091	0	0	0	0.0208333	0.030303	0	0.00833333	0	0	0.00694444	0	0	0.0138889	0	0.00492611	0.00446429	0	0.00952381	0	0	0	0	0	0	0	0	0	0	0.0144928	0	0.020515	0.00367647	0	0.0530093	0.0225762	0.0179028	0	0	0.1	0	0	0	0.04	0	0.0075188	0.00243902
	Anxa8	0	0	0	0	0.0139423	0.0868687	0.0384615	0	0.0492721	0.0417255	0	0.0191407	0.0119048	0	0	0	0	0	0.0037037	0.00980392	0	0.02	0	0	0	0	0.0227273	0	0.0454545	0	0.00621118	0	0	0.0962944	0.0166667	0.015873	0.00606061	0.00169779	0.00454545	0	0	0.00793651	0	0	0	0	0	0
	Frem2	0	0	0	0.0416667	0	0	0	0	0.00505051	0	0.00657895	0	0.037037	0	0	0.0289855	0.0263158	0.0263158	0.0693303	0	0.00325397	0.00174825	0.00281347	0.00245287	0.00476605	0.00646412	0.00635601	0.00465632	0.00605841	0	0.00396825	0	0	0.00568182	0.010101	0	0.0030303	0.00347222	0	0.02	0.01	0.00816993	0	0	0	0	0.0202585	0.0078125
	Bmp7	0	0	0.00833333	0.0305347	0.00680272	0.00877193	0	0	0	0.018544	0	0.0104167	0	0.00952381	0	0	0.00956938	0.0214286	0.00520833	0	0	0	0	0.008	0.0138889	0	0	0.00649351	0.0119048	0	0.00978779	0.00553185	0.00477636	0.00947388	0.0049436	0.00421883	0.00266821	0.00433034	0.0186041	0.00395464	0.00210101	0.00350173	0.00231194	0.00413803	0.00909931	0.0309642	0.0064903	0.00194236
	Crb3	0	0	0	0.0110145	0.0075188	0	0.00806452	0.00595238	0	0	0	0	0	0.0555556	0	0	0.00520833	0	0.0111111	0	0	0	0	0	0	0	0	0	0	0	0	0	0	0	0	0	0	0	0	0	0	0	0	0	0	0	0	0
	Angpt2	0	0.00571429	0	0	0	0	0.0555556	0	0.00871603	0.00655864	0	0	0	0	0.00444444	0.00411523	0.010101	0	0	0	0	0	0	0.0119093	0	0	0.00416667	0	0	0	0.00464156	0.00668566	0.0036562	0.00534371	0.0103058	0.00946273	0.00762839	0.00867402	0.00311023	0.00399219	0.00883741	0.00667953	0.0144755	0.00775192	0.00428881	0.00805182	0.00223094	0.00480779
	St6galnac6	0.0192308	0	0	0.00961538	0	0	0	0	0	0	0.02	0	0.008	0.00961538	0	0.0133333	0.00666667	0	0.00909091	0.00571429	0	0	0	0	0	0	0	0	0	0	0	0	0	0	0	0	0.0545809	0.0376639	0.0252388	0.0300926	0	0	0	0	0	0	0.0151515	0
	Vstm2l	0	0.0104167	0	0	0	0	0	0.0238596	0.0147059	0	0	0	0	0	0	0	0	0	0	0	0	0	0	0	0	0	0	0	0	0	0.00885226	0.00471851	0.00365335	0.00732763	0.00383471	0.00515507	0.0118412	0.00654027	0.00727818	0.00489621	0.0037831	0.00668498	0.0062929	0.00408122	0.00335953	0.00487666	0.00734904	0.00744754
	Vgll2	0.0047619	0.0047619	0	0.0108696	0.0395963	0.0238095	0.0233477	0	0	0	0	0	0	0	0	0	0.0185185	0	0	0	0	0	0	0	0	0	0	0	0	0	0	0	0	0	0	0.00625	0	0	0	0	0	0.0178571	0	0.0185759	0	0.00617284	0	0.0144928
	Car12	0	0	0	0	0	0	0	0	0	0	0.005	0	0.00714286	0.00694444	0	0	0	0.00793651	0.00416667	0	0	0	0	0	0	0	0	0	0	0	0	0	0.00935961	0.004	0.0116071	0.0198652	0	0.00438596	0	0.00280112	0	0	0	0	0.0186872	0.0211654	0.0238095	0
	Ecm1	0	0	0	0	0	0.0155263	0.00844214	0.016	0	0	0	0.0191209	0	0	0.00396825	0.00724638	0.00925926	0.00735294	0.00333333	0.0175266	0	0.0625	0	0	0	0	0	0	0	0	0	0	0	0.0166667	0.025641	0	0	0	0	0.0111111	0	0	0	0	0	0	0	0
	Fbln5	0.00769231	0	0	0.00510204	0	0	0.125	0.0199169	0	0.0263158	0.00595238	0.0151515	0	0.031015	0	0	0.266667	0.05	0	0	0	0	0	0	0	0	0	0	0	0	0	0.0138393	0.0133233	0	0	0.00505051	0.00649351	0.012987	0	0.00826446	0	0	0.00512821	0.00452489	0.00395257	0.0139744	0.012987	0.00358423
	Ripor1	0.00265957	0.00657895	0.00606061	0.0084693	0	0.005	0	0	0	0.00909091	0	0.00297619	0	0.0230599	0.0214449	0.0161565	0.0418498	0	0	0.00833333	0	0	0	0.0128205	0	0.016129	0	0	0	0	0.0068061	0.00616984	0.00468855	0.00194617	0.00683708	0.010119	0.0151713	0.00527681	0.00570136	0.00358121	0.00495746	0.00083612	0.00586485	0.0046627	0.00629931	0.00921431	0.0025	0.0025974
	Tnxb	0	0	0	0	0	0	0.00740741	0	0	0	0	0	0	0	0	0.0123626	0.00446429	0.00581395	0.00562678	0.0151515	0.0166667	0	0	0	0	0	0	0	0	0	0	0.0666667	0	0	0	0	0	0	0	0	0	0	0	0	0	0	0	0
	Trank1	0	0	0	0	0	0	0	0	0	0	0.166667	0	0	0.0151429	0.0145889	0.0279121	0.00378788	0.0181818	0.0227273	0	0	0	0	0	0	0	0.0227273	0	0	0	0.00403144	0.0223591	0.00853994	0	0.0075188	0	0.00314349	0.00875263	0.00374539	0	0.00744463	0	0.00601708	0.000740741	0.00540123	0.0027027	0.0132733	0.00070373
	Slc7a2	0	0	0	0	0	0	0	0	0	0	0	0	0	0	0	0	0	0.0119048	0	0	0	0	0	0	0.0212862	0	0	0	0	0	0.00454349	0.00185793	0.00435987	0.0152026	0.00537832	0.00381761	0.0013859	0.00195506	0.00233816	0.00996687	0.0044945	0.0107078	0.00323094	0.00258045	0.00387335	0.0159209	0.00169882	0.00636645
	Sox6	0	0	0.0384615	0.00625	0	0.00740741	0	0	0.00757576	0	0	0.0153846	0.0333333	0.00416667	0.003367	0	0	0.0178571	0	0	0.0769231	0	0	0	0	0	0	0	0	0	0.0124888	0.0136287	0	0.0136984	0.00482794	0.00655441	0.0124894	0.0045085	0.00411893	0.00407025	0.00665528	0.0136303	0.00262605	0.00544109	0.00832757	0.00364971	0.00275972	0.00517505
	Oas1c	0.0119048	0.0243293	0	0	0.0143849	0	0	0	0	0	0.00809717	0	0	0	0	0.0105263	0	0.00903541	0.00555556	0.0122972	0	0.117647	0.105263	0	0.125	0.133333	0	0.105263	0.0909091	0	0.00408163	0.0186955	0.0083042	0	0.00584795	0	0.00520833	0.00925926	0.02625	0.01	0.0662534	0.00641026	0.0111111	0	0.00822368	0.0286072	0	0
	Csgalnact1	0.00454545	0.0196078	0.0111111	0	0.031754	0.0191188	0.00540541	0	0	0	0	0	0.0108108	0.0106431	0	0	0	0	0	0	0.05	0	0	0	0.0196078	0	0	0	0	0	0.0111407	0.0041123	0.00520198	0.00796375	0.00711244	0.00905914	0.00654753	0	0.00661105	0.00214708	0.00769914	0.00454574	0.0056231	0.00391944	0.0134822	0.00895307	0.00595445	0.00383972
	Dusp27	0.00694444	0.00574713	0	0	0	0.00657895	0	0.015625	0.0125	0.05	0.166667	0	0	0	0.0105263	0	0	0	0	0.00568182	0	0	0	0	0	0	0	0	0	0	0	0	0	0	0	0	0	0	0	0	0.1	0	0	0	0	0	0	0.0105263
	Rspo3	0	0	0	0	0.00793651	0	0	0	0	0	0	0	0.0131579	0	0.00543478	0	0	0	0	0	0	0	0	0	0	0	0.0181818	0	0	0	0.00869745	0.00498016	0.00994965	0.00920025	0.00514444	0.0157431	0.00774135	0.00667735	0	0.00811787	0.0195972	0.00472521	0.0143507	0.00762429	0.00553568	0.00501891	0.0184444	0
	Sntg2	0.0168929	0.012987	0	0	0	0.0120968	0	0	0	0	0	0	0	0	0	0.0123457	0	0	0	0	0	0	0	0	0	0	0	0	0.0175439	0	0.0138917	0.0135496	0.00407362	0.0117626	0.00403992	0.0157468	0.0181796	0.0157987	0.0108328	0.00611571	0.00215517	0.0135721	0.0107843	0.00307593	0.00342675	0.0107665	0.00854262	0.00433281
	St18	0	0	0	0.0185185	0.00641026	0.0105263	0	0	0	0.0119048	0	0	0	0	0.0268519	0	0.0181818	0.0131579	0.00869565	0	0	0	0	0	0	0	0	0	0	0.0967742	0	0	0	0	0	0	0	0	0	0	0	0	0	0	0	0	0	0
	Utf1	0	0	0	0	0	0	0	0	0	0	0	0	0	0	0	0	0	0	0.0714286	0	0	0.00793651	0	0	0	0	0	0.025	0.0078125	0	0	0	0	0	0	0	0	0	0	0	0	0	0	0	0	0	0	0
	Hspb7	0.00404858	0	0	0	0.0139746	0	0	0	0	0	0	0.111111	0	0	0	0	0	0.00625	0	0.148649	0	0.00871795	0.0113636	0.025	0.0204082	0	0.00826446	0	0	0	0	0	0	0	0	0	0	0	0	0	0	0	0	0	0	0	0	0
	Klhl41	0	0	0.037037	0	0	0.00980392	0	0.0133929	0	0	0	0	0	0	0	0	0	0.0181818	0.015873	0	0.00740741	0	0.0181818	0	0	0.00621118	0.00925926	0.0189394	0	0	0	0.0289855	0	0	0	0.00724638	0.010989	0.0142857	0.00699301	0	0	0	0.0142857	0.0186335	0	0.0207175	0	0.00625
	Nfatc2ip	0.00367647	0.0285714	0	0	0	0	0.00952381	0.00505051	0	0	0	0.02	0	0.00568182	0.0164835	0.010468	0	0	0	0	0	0	0.02	0.0119048	0	0.037037	0	0	0	0	0	0	0	0	0	0	0	0	0	0	0	0	0	0	0	0	0	0
	Tg	0	0.00757576	0.00571429	0	0	0	0.0143215	0	0	0	0	0	0	0	0	0	0	0	0.00869565	0	0	0	0	0	0	0	0	0	0	0	0	0	0	0	0	0.0769231	0	0	0	0	0	0	0	0	0.02	0	0	0.0123457
	Mpeg1	0	0	0	0	0.0151515	0	0	0	0	0	0	0	0	0	0	0	0	0.0117647	0.0147059	0	0	0	0	0	0	0	0	0	0	0	0	0	0	0	0	0	0	0	0	0	0	0	0	0	0	0	0	0
	Rassf5	0.0416667	0.012987	0	0	0	0	0	0.0714286	0.00555556	0.00617284	0	0	0.0277778	0	0	0	0	0	0.0111111	0	0	0.0117647	0	0	0	0	0	0	0	0	0.00889745	0.027402	0.00108968	0.0128655	0.00462758	0.00434516	0.0142172	0.0160317	0.0153019	0.0175331	0.00383852	0.0085396	0.00759797	0.00516364	0.00537758	0.00554622	0.00690397	0.00556104
	Calcr	0	0.00680272	0.00862069	0	0	0.0108696	0	0.00520833	0	0.00793651	0	0	0	0.0416667	0	0.0555556	0.00543478	0	0	0.00869565	0	0	0.0533333	0	0	0	0.0277778	0	0	0	0	0	0.015873	0	0	0	0	0	0.05	0	0	0	0	0	0	0	0	0
	Grin3a	0	0	0	0.0114286	0.0108696	0	0	0	0	0.00961538	0	0	0	0.0125	0	0	0	0	0	0	0.0370106	0.0460404	0.0801796	0	0	0	0.0119048	0.0125	0.00980392	0	0.00426036	0.00821003	0.00542857	0.017663	0.00303304	0.0137578	0.028172	0.00160428	0.00518766	0.000755858	0.0116941	0.0169762	0.00274316	0.00794073	0.0086977	0.0026294	0	0.00577468
	Crym	0.02442	0.0178571	0	0	0	0	0	0	0	0	0	0	0	0	0	0.0185185	0.0555556	0	0.0606061	0.01	0	0	0	0	0	0	0.0227273	0	0	0	0	0	0	0.0625	0	0	0.0133333	0	0.05	0	0	0	0.018018	0	0	0	0	0
	Eef1a2	0	0	0	0	0.00925926	0	0	0	0	0	0	0	0	0	0	0	0	0	0	0	0.0185185	0	0	0	0	0	0	0	0	0	0	0	0	0	0	0.00680272	0	0	0.00925926	0	0	0	0	0.0344828	0	0	0	0
	Trim72	0	0.0625	0	0	0	0	0.01	0.0752602	0.032563	0.0243386	0	0	0	0.00446429	0	0	0.00595238	0	0	0	0	0	0	0.0333333	0.00833333	0	0.047619	0	0	0	0	0.00889855	0.00714286	0	0	0	0.00454545	0.00555556	0.00444444	0.00490196	0	0	0.00649351	0.0133333	0	0	0	0
	Ehd2	0	0	0.00680272	0	0	0	0	0	0	0	0	0	0	0	0	0	0	0	0	0	0	0	0	0	0	0	0	0	0	0	0	0.00833333	0.00689655	0	0	0.015625	0	0	0	0.00983492	0	0.0224431	0	0	0.00284091	0.00274725	0	0
	Nlrp5	0.00833333	0	0	0.00416667	0.00833333	0.0193603	0.0117647	0	0	0	0	0	0	0	0	0.01	0	0	0.00666667	0	0	0	0	0	0	0	0	0	0	0	0.00394477	0.0220885	0.00550597	0.0033411	0.00387597	0	0.00372024	0.00227273	0.00432099	0.00208333	0.0114784	0.00530303	0.0113889	0.00614683	0.0127209	0.00197239	0.00242969	0.0037037
	Fmn1	0	0	0	0	0	0	0	0	0	0	0	0	0.00952381	0	0	0	0	0	0.00347222	0	0	0	0	0	0	0	0	0	0	0	0.00410381	0.00778516	0.00339568	0.00391287	0.00338292	0.00257884	0.00560329	0.00458821	0.0104065	0.00392703	0.00840527	0.00414583	0.00989548	0.00100752	0.00102751	0.0154116	0.00744749	0.00727305
	Cxcl12	0	0	0.0238095	0	0	0.00568182	0	0.0108696	0.00869565	0	0.00606061	0	0.00833333	0.0133333	0.00869565	0	0	0	0	0.00757576	0	0	0	0	0	0	0	0	0	0	0.0123604	0.00333333	0.0030303	0	0.00416667	0	0	0	0.0104167	0	0	0.0102564	0.0116848	0	0.0147068	0	0	0.0204082
	Frem1	0	0	0	0.0253411	0	0	0	0.0247253	0	0	0	0	0	0	0	0	0	0.0714286	0.0128205	0	0	0	0	0	0	0	0	0	0	0.0588235	0.00961463	0.00654596	0.00880067	0.009509	0.00267903	0.0033107	0.00106206	0.00165624	0.00787904	0.0088086	0.00455978	0.0114106	0.00324755	0.00687571	0.00463127	0.00486438	0.00435736	0.00340114
	Gtsf1l	0.0135135	0	0.00378788	0	0	0.0142857	0	0.0107527	0.00571429	0.0263158	0.0246032	0	0	0	0	0	0.0208333	0	0	0	0	0	0	0	0	0	0	0	0	0	0	0	0	0	0	0.0107527	0	0.00854701	0	0	0	0	0	0	0	0	0.020202	0
	Zfp536	0	0	0.0166667	0	0.0769231	0	0.00909091	0.00962237	0	0	0.0430018	0.0306213	0	0	0	0	0	0	0.0142857	0.0166667	0	0	0	0	0	0	0	0.0357143	0	0.0294118	0.00522739	0.00492114	0.00505358	0.00673278	0.0029811	0.00571428	0.00517985	0.00653225	0.00430783	0.00453262	0.00399832	0.00627669	0.00504814	0.0064159	0.00454435	0.00615678	0.0137639	0.00589502
	Lmx1b	0	0.0125541	0.0116186	0	0	0.0111111	0	0	0	0	0	0	0	0	0	0	0	0	0.00666667	0	0	0	0	0	0	0	0	0	0	0	0	0.0151515	0	0	0	0	0	0	0	0	0.0138889	0	0.00689655	0.00757576	0	0.0128205	0	0
	Sytl2	0	0	0	0	0	0	0.0075188	0	0	0	0	0	0	0.00694444	0	0	0	0	0	0.0113636	0	0	0	0	0	0	0	0	0	0	0.00306379	0	0	0.00505051	0.00378072	0	0	0.00651172	0	0	0.00189036	0.00624325	0.0185686	0.015498	0.00434851	0.00172414	0.0073951	0.00166667
	Cacna1i	0	0	0.0144928	0	0	0	0	0	0.010101	0.021978	0.00657895	0	0	0	0	0.003861	0	0	0	0.0113636	0	0	0.0393519	0.0185185	0	0	0	0	0	0	0.0270498	0.0177975	0.0266964	0.0025463	0.00280505	0.0130436	0.0173283	0.00479914	0.00444409	0.00901804	0.007907	0.000980392	0.0473289	0.0114591	0.0331439	0.0214036	0.0045331	0.00287356
	Irgm1	0.0163743	0	0	0.0267857	0	0	0.0142857	0.0100962	0.0113636	0.00520833	0	0	0.0119048	0.0646663	0.015281	0.00213675	0.00892857	0.00869565	0	0	0	0	0	0	0	0	0	0	0	0	0	0	0.00574713	0	0	0.0196172	0	0.0111111	0	0	0.00856968	0	0	0	0	0	0.015873	0
	Srpx2	0	0	0	0	0.047619	0	0	0	0	0	0	0	0	0	0.0333333	0	0	0	0	0	0.0833333	0	0	0	0	0	0	0	0.0625	0	0	0	0	0	0	0	0	0	0	0	0	0	0	0	0	0	0	0
	Kcna4	0	0	0	0	0	0.0208333	0	0	0.0037594	0	0	0	0	0	0.0138889	0	0	0.025974	0	0	0	0	0	0.0208333	0	0	0	0	0	0	0	0.0163043	0.00757576	0	0	0	0	0	0.0128098	0	0	0	0.00892857	0.00793651	0.0151072	0	0	0
	Lhx6	0	0.0117647	0	0	0.00833333	0	0	0	0.00666667	0	0.00953159	0.0133929	0	0	0	0	0	0.00925926	0	0	0.03125	0	0	0	0	0.0111111	0	0.0589744	0	0.0208333	0	0	0	0	0	0	0	0	0	0	0	0	0	0	0	0	0	0
	Ttpa	0.0315789	0.0285714	0	0	0	0	0.00649351	0	0.00735294	0	0	0	0	0.0408163	0	0.0125	0	0	0.0142857	0.0166667	0	0	0	0	0	0.0208333	0.025	0	0.0166667	0.0196078	0.00328042	0.00895613	0	0.0156986	0.01	0	0	0	0	0.0119048	0	0.015873	0.0135747	0	0.0174472	0	0	0.0125
	Cav1	0	0	0	0.00526316	0	0	0.0789303	0.0178571	0	0.035845	0.00892857	0.055813	0	0.03125	0	0	0	0.0070922	0.0350543	0.00246914	0.0192308	0	0	0	0	0.0458333	0	0	0	0	0.0110274	0.00530532	0.00575024	0.00287037	0.00602855	0.00445709	0.00211749	0.00394877	0.00358132	0.00399145	0.00668412	0.00281092	0.0059454	0.00145316	0.0104062	0.00677541	0.00387084	0.00532367
	Neb	0	0	0	0.0128205	0.00462963	0	0.0401003	0	0	0	0	0.00854701	0	0	0.00645161	0	0	0	0	0.0384615	0	0	0	0	0	0	0	0	0	0	0.00714286	0.00526316	0.00952381	0.0224868	0	0.00333333	0.00347222	0	0	0	0	0.00952381	0	0	0	0	0	0
	Treml1	0	0	0	0	0	0.015873	0	0	0	0	0	0	0	0.0135135	0	0	0	0	0.03125	0	0	0	0	0	0	0	0	0	0	0	0	0	0	0	0	0	0	0	0	0	0	0	0	0	0	0	0	0
	Ifit2	0	0	0.0133333	0.00735294	0	0.00595238	0	0	0	0	0	0.0222222	0.125	0	0	0	0	0	0	0.00510204	0	0.0454545	0.0238095	0	0	0	0	0	0	0	0.00245192	0.00417781	0.00193049	0.00443103	0.014309	0.00576923	0.0015873	0	0.00348558	0.00714962	0.00284091	0.00416667	0	0.00308642	0	0.00907029	0.00908803	0.0030502
	Resp18	0	0	0	0	0	0.0166667	0.00724638	0.0087963	0.00416667	0	0	0	0	0	0	0	0	0.0571895	0.0958333	0	0	0.0263158	0	0	0	0	0	0	0	0	0.00625	0.00694444	0.00434783	0	0	0	0.0416667	0.0333333	0.00833333	0	0	0.03125	0	0	0	0	0.00505051	0
	Vav1	0	0	0	0	0	0	0	0	0	0	0	0	0	0.02	0.0166667	0	0	0.0111509	0.00549451	0	0	0	0	0	0.0138889	0.0131579	0.0238095	0	0	0	0.00775148	0.00722593	0.012358	0	0.00347988	0.00137566	0.00471762	0.00232381	0.00837438	0	0.00254231	0.0024879	0.00901342	0.00549086	0.00296296	0.00325652	0.00167224	0.00317391
	Slc40a1	0.0391321	0	0	0.00907407	0.00462963	0.00673401	0	0	0	0	0	0	0	0	0.016	0	0	0	0	0	0	0	0.0334169	0	0	0.0437523	0.0434783	0	0.0622032	0.0454545	0	0	0	0	0	0	0	0	0	0	0	0	0	0	0	0	0	0
	Lamb2	0.0178571	0	0.0215856	0.0156841	0	0.0178687	0	0	0	0.00833333	0	0	0	0	0	0	0	0	0.0963761	0.137436	0	0	0	0	0	0	0	0	0	0	0	0	0	0	0	0	0	0	0	0	0	0	0	0	0	0	0	0
	Pramef12	0	0	0	0	0	0.00769231	0	0.0833333	0	0	0	0	0.0238095	0	0	0	0	0	0	0	0	0	0	0	0	0	0	0	0	0	0.00515625	0	0.00373483	0	0	0	0	0	0.0145074	0	0.0030303	0.0020202	0.00659722	0.00240815	0.00865546	0.00337838	0.00467687	0.0190904
	Tgfa	0	0	0	0	0	0	0	0	0.00854701	0	0	0	0.00625	0	0	0	0.00606061	0.0123457	0.00625	0.00625	0	0	0	0	0	0	0	0.0166667	0	0	0.0021992	0.00439617	0.00613167	0.0155383	0.00284767	0.00404891	0.00498117	0.00586613	0.00749888	0.00323752	0.00693037	0.00547454	0.00296331	0.025026	0.0141811	0.00195294	0.00463014	0.0030671
	Adgre1	0	0	0.02	0	0	0	0	0	0	0.0416667	0	0.0576923	0	0.0112651	0	0	0.0192308	0.0153846	0	0	0	0	0	0	0	0	0	0	0	0	0.00892857	0.00649351	0	0.00869565	0	0	0.00543478	0.0113636	0	0	0	0	0	0	0	0.019548	0	0
	Cd1d1	0	0	0	0.0142857	0	0	0	0.00714286	0	0	0	0	0.00666667	0	0	0	0.0130139	0	0	0	0	0	0.0138889	0	0	0	0	0.0357143	0	0	0	0	0	0.0144928	0	0.0227273	0.0526316	0	0	0	0	0	0	0	0	0.025641	0	0
	Zfpm1	0.0107527	0	0.00833333	0.0204425	0.017094	0.00673401	0.00666667	0.00892857	0.00625	0.0138634	0.003663	0	0.0140283	0.0150245	0.00363636	0.00559955	0.0116531	0.00277778	0.00609756	0	0.00555556	0	0.00431034	0.0114943	0	0.00588235	0.00625	0	0	0	0.00155384	0.00572479	0.00189335	0.00906562	0.00624174	0.0109235	0.0034614	0.0038264	0.00560387	0.0118149	0.00590163	0.00473127	0.00464953	0.00776965	0.00541147	0.00744472	0.00443138	0.0044456
	Tgfbi	0.0193603	0	0	0	0.00699301	0	0	0	0	0	0.0204082	0.0111111	0	0	0	0	0.00555556	0	0	0.00826446	0	0	0	0	0.0666667	0	0	0	0.015625	0	0	0.00347222	0.00744048	0.0104443	0.0130125	0.0122842	0.00446886	0	0.00555556	0.0104068	0.00752493	0.00657051	0.00429668	0.0106221	0	0.0128752	0.013762	0.0030303
	Smpdl3b	0	0	0	0	0	0	0	0	0	0.025	0.015873	0	0	0	0	0	0	0	0	0	0	0	0	0.04	0.015873	0	0	0.0263158	0	0.05	0.0128634	0.00284091	0.00325839	0	0.00457666	0.00862069	0.00524476	0.00555556	0.00953345	0.00645739	0.00148148	0.00491886	0.00383142	0.00493122	0.00740741	0.0031746	0.00925926	0.00499734
	Rin1	0.00740741	0.00277778	0.00769231	0	0	0	0	0.00641026	0	0	0	0	0.00574713	0.0185185	0	0	0	0	0.00925926	0.00460829	0	0	0	0	0	0.0357143	0	0	0	0	0	0	0	0.0344828	0	0	0	0	0	0	0	0	0	0	0	0	0	0
	Acacb	0	0	0	0	0.010101	0	0.00740741	0	0	0	0	0	0	0	0	0	0.00769231	0.01	0.0148148	0.00641026	0	0	0.0190476	0	0.025	0.015873	0	0	0	0	0.00144244	0	0.00875925	0.00309568	0.00439376	0.0050684	0.00606353	0.00895265	0.00817682	0.0153535	0.00514182	0.00669705	0.00108932	0.00846876	0	0.00657115	0.00201873	0.00519245
	P3h1	0	0.0333333	0	0	0	0	0	0.0108696	0.0214372	0.0104167	0.0119048	0.0104167	0.0119048	0	0	0.0336015	0.0113636	0	0.0133333	0	0.0468975	0	0	0	0	0.00925926	0	0	0	0	0.00543478	0.0179054	0	0	0.0128205	0	0	0	0	0	0	0	0.0105263	0.0134192	0	0	0	0
	Add2	0.0178004	0.0128968	0.00689655	0	0	0	0.0133333	0	0.047619	0.020679	0.01217	0	0	0	0	0.00982351	0.0378788	0.00529101	0.00520833	0.00629155	0	0	0	0	0	0	0	0	0	0	0.00874088	0.00486481	0.0033152	0.00202286	0.00610228	0.00287167	0.00532484	0.00301194	0.00503827	0.0069378	0.00392632	0.00537352	0.0022851	0.00700573	0.000962963	0.011753	0.0309372	0.00736719
	Tgfbr2	0.00403226	0.0166667	0.0192308	0	0	0.00892857	0.0117647	0.0104167	0	0	0	0	0	0.00980392	0	0	0.0119048	0	0.00952381	0.00571429	0	0	0	0	0	0	0	0	0	0.0104167	0.00805637	0.00286334	0.00325397	0.00494124	0.00775666	0.00438352	0.00766926	0.00588397	0.00973078	0.0112654	0.0058081	0.00745512	0.00870224	0.00500026	0.00423713	0.000943396	0.0049062	0.00395115
	Barhl1	0	0	0	0.00840336	0	0	0	0	0	0	0	0	0.00490196	0.0102041	0	0.00699301	0	0	0.00854701	0.0104167	0.0170249	0	0.0102041	0	0	0	0	0	0	0	0.00420168	0	0.00818713	0.00245098	0	0.00446429	0.00653595	0.0034965	0.0056044	0	0	0	0.0142857	0.015625	0.00555556	0.0202381	0.00606261	0.0147186
	Alox12	0	0	0.0133333	0.0130719	0	0	0.00833333	0.00529101	0	0.0270563	0	0.0125	0.0109788	0.00555556	0	0	0	0.0416667	0	0	0	0	0	0	0	0.0128205	0	0	0	0	0	0	0	0	0	0	0	0.00581395	0.0243902	0	0	0	0	0	0	0	0	0
	Cacna1d	0	0.015873	0	0.0181818	0.0222222	0.013986	0	0.0131579	0.0333333	0.0204082	0	0.0113636	0	0	0	0.00549451	0.008	0	0	0	0.0909091	0.05	0.102381	0	0	0	0	0	0	0	0	0	0.0216346	0	0	0	0	0	0	0	0	0.00854701	0	0	0	0	0	0.00833333
	Gipr	0	0	0	0.021978	0	0	0	0.0253846	0.0177279	0.333333	0	0	0	0	0.00446429	0	0	0	0.00952381	0.00694444	0	0	0	0	0	0	0	0	0	0	0	0	0	0	0	0	0	0	0	0	0	0	0	0	0	0	0	0
	Nos3	0	0	0.00543478	0	0	0.00909091	0.0153846	0.0196704	0	0.0357143	0	0	0	0	0	0	0	0	0.0208333	0.0174279	0	0	0	0	0	0	0	0.025	0	0	0.0173913	0	0.0107527	0	0.0277778	0	0	0	0	0.0167984	0.0119048	0.0138889	0	0.0769231	0	0	0	0
	Cd9	0	0.00657895	0	0	0.0177866	0.00877193	0.0150376	0	0.00492611	0.00480769	0	0.00869565	0	0	0.015873	0	0	0.0128205	0	0	0	0	0	0	0	0.0434783	0	0	0.025	0	0.00299795	0.00873997	0.00848408	0.0109852	0.00389431	0.00469852	0.0067548	0.0105142	0.0141616	0.00478551	0.00613228	0.00557182	0.0093527	0.00615698	0.00892037	0.00378717	0.00809885	0.00631164
	Cacnb2	0	0	0	0	0	0.0153846	0	0	0.0186147	0	0	0	0	0	0	0	0	0	0	0	0	0	0	0	0	0	0	0	0.0750916	0	0.00132275	0.00250867	0.00359422	0.00462695	0.0267094	0.00418058	0	0	0.00340056	0	0.0143229	0.0118056	0	0.003125	0	0	0	0
	Slc16a7	0	0	0.03125	0	0.00483092	0	0	0	0	0.0555556	0	0	0.00617284	0	0.00925926	0	0.305556	0	0	0	0.117647	0	0.0227273	0	0	0	0.03125	0	0.0333333	0	0.00818071	0.00380401	0.0226073	0.0242365	0.00315684	0.00450152	0.0048725	0.00778913	0.00103306	0.00284901	0.00535237	0.00547107	0.00199927	0.00489788	0.00713682	0.00201149	0	0.00194444
	Rasgrf1	0.0119048	0	0.0153846	0.00714286	0	0	0.0111111	0	0.00694444	0	0	0.00446429	0	0	0	0	0	0	0	0	0	0	0.0166667	0	0	0	0	0.0138889	0	0	0.0018797	0.00255102	0	0.00525058	0	0	0.000704722	0.00489683	0.00483209	0.00654493	0.000892857	0.00936395	0.0101045	0.00674374	0.00917758	0.00413534	0.0016835	0.00641026
	Acot11	0.00641026	0	0	0.010101	0.00357143	0	0	0.0151828	0	0.0593434	0	0.0516667	0	0	0	0	0	0	0	0	0	0	0	0.0238095	0.047619	0.0434783	0	0	0	0	0.00413894	0.00287268	0.00404278	0.00615347	0.00328676	0.00490631	0.00525823	0.00342478	0.00335494	0.003567	0.0153986	0.00559829	0.00084142	0.00566251	0.0041703	0.00851366	0.00296629	0.0168939
	Prss8	0.014245	0	0.0125	0	0.00595238	0.00740741	0	0	0.00877193	0	0	0	0	0	0.010989	0.0138889	0.0128205	0	0	0.0111111	0	0	0	0	0	0	0	0.01	0.0128205	0	0	0	0	0	0	0	0	0	0	0	0	0.0666667	0	0	0	0.0769231	0	0
	Aldh1a2	0	0	0	0	0	0	0	0	0	0.00689655	0	0.0129167	0.00909091	0.0111111	0.00909091	0	0	0	0	0.0130719	0	0	0	0	0	0	0	0	0	0	0.00486309	0.00732032	0.0012987	0.0051918	0.00304124	0.0166837	0.00595007	0.0125411	0.00203544	0.00198413	0.00429706	0.00161709	0.00491429	0.0172516	0.0112842	0.00850789	0.00268891	0.00381753
	Zfp981	0.00833333	0.00666667	0	0.00892857	0	0	0	0	0	0	0	0	0.004329	0.0100309	0.00235849	0.0113636	0.0918274	0	0	0.00666884	0	0.00666667	0	0	0.0525756	0	0	0	0.00260417	0.00520833	0.00783808	0	0	0	0	0	0	0	0	0	0	0	0	0	0	0	0	0
	Ccdc8	0	0	0	0	0.0111111	0	0	0	0.00549451	0	0	0.0135234	0	0	0.010989	0	0	0	0.0170426	0	0	0.00504762	0.00666667	0.00226757	0.0132757	0.00505051	0	0.0151515	0.00210526	0.00292398	0	0	0	0	0	0	0	0	0	0	0	0	0	0	0	0	0	0
	Lpar4	0	0	0	0	0	0	0	0	0	0	0	0	0	0	0	0	0	0	0.0166667	0	0	0	0	0	0	0	0	0	0	0	0	0	0	0	0	0	0.0238095	0	0.0666667	0	0.0333333	0	0	0	0	0	0	0
	Irak3	0	0.0181818	0.0115385	0	0.0136111	0	0	0.0116848	0	0	0.0131579	0	0.0744396	0.110088	0.125	0	0.0116279	0.00734532	0	0	0.03125	0	0	0	0	0	0	0	0	0	0.00361362	0	0.00815813	0.0108301	0.00528408	0.00772176	0.0044733	0.0048924	0.00297619	0.00593102	0.00933704	0.026569	0.013543	0.00126263	0	0.00352142	0.00277064	0
	Phox2a	0	0	0	0	0.0235294	0	0	0	0	0	0	0	0	0	0	0	0	0.00649351	0.0196078	0	0	0	0	0	0.030303	0	0	0	0	0	0	0	0	0	0.0125	0.0613636	0	0	0	0	0.00925926	0	0	0.0318182	0.0140741	0	0.00285714	0
	Marveld2	0	0	0	0	0	0.016129	0.01	0	0.0025641	0	0	0	0	0.030303	0.0128205	0.004329	0.0238095	0	0.015873	0.0127551	0	0	0	0	0	0	0.0172414	0	0	0	0.00983045	0	0.00239234	0.00263158	0	0.0101469	0.00854701	0.018315	0.00452675	0.00445558	0.0081786	0.013544	0.0097456	0	0.00277778	0.00271431	0.00962355	0.00779352
	Slc25a18	0.0171612	0.0153846	0.0151515	0.0307692	0.0133333	0	0.0119048	0.0222222	0	0.015	0	0.0454545	0	0.00833333	0	0	0.00617284	0	0.0138889	0	0	0	0	0	0	0	0	0	0	0	0.00488476	0.0416148	0.0237925	0.00871625	0.00649059	0.00235805	0.00462963	0.00122549	0.0112903	0.00297804	0.00632295	0	0.0018315	0.00946429	0.00384236	0.0053661	0.0114379	0.0458609
	Dnm3	0	0.0181548	0.016129	0.00991379	0.0118966	0	0.00595238	0	0	0	0.00520833	0.00892857	0	0	0	0.00568182	0	0	0	0	0.015625	0	0	0.00833333	0	0	0	0	0	0.0123457	0.0043247	0.00779763	0.0056602	0.00128496	0.00243079	0.0029834	0.00369704	0.00478378	0.00545933	0.00532525	0.00502043	0.00399178	0.0065056	0.00619815	0.00647883	0.00439661	0.00226332	0.00441402
	Sohlh2	0	0	0	0	0	0	0	0	0.061039	0.01	0	0	0	0.0135234	0	0.00769231	0.00446429	0.0195402	0.00892857	0	0	0	0	0	0	0.0555556	0	0	0	0	0.0103909	0.00969695	0	0	0.00892857	0.00799663	0.0015528	0.00245098	0.00694444	0	0.00539276	0.00560606	0.00821851	0.00396825	0.0131125	0	0.00454545	0
	Serpinf1	0.016388	0	0	0	0	0.0142857	0	0	0	0	0	0.031746	0	0.015873	0	0.015873	0	0.0078125	0	0	0	0	0	0	0	0	0	0.0576923	0	0	0.00549451	0.00461538	0.0256892	0	0	0	0	0	0	0	0.00925926	0	0.00490196	0.00588235	0.00833333	0.00260417	0.00840033	0
	Sspn	0	0	0.0166667	0	0	0	0	0	0	0.00680272	0.016129	0	0.0597562	0	0.0138889	0	0.6	0	0	0	0.0350877	0	0	0	0	0	0	0	0	0	0.0010101	0.0035073	0.0187603	0.00455433	0.00715134	0.00348432	0.00869399	0.00254621	0.00127551	0.00651629	0.00917568	0.00420836	0.0161281	0.00606838	0.00219645	0.00342137	0.00332209	0.00380952
	Ehbp1l1	0	0	0	0	0.0357143	0.056391	0.02	0	0	0	0	0.00446429	0.00857143	0	0.00840336	0	0	0	0.0119048	0	0	0	0.00568182	0	0	0	0	0.00980392	0.0238095	0	0	0	0.015873	0	0.0128205	0	0.0625	0	0	0.00833333	0.0135417	0	0.00666667	0	0.019152	0	0.00483092	0.012987
	Pcdh15	0	0.00714286	0	0	0	0.0227273	0.0625	0	0	0	0.00724638	0	0.0483333	0.00625	0	0	0.0117647	0	0	0.0142857	0	0	0	0	0	0	0	0	0	0	0.00870318	0.00858459	0.00671217	0.00707186	0.00683476	0.0127561	0.00510322	0.00497825	0.00880475	0.00347897	0.00686356	0.00599674	0.00761631	0.00572289	0.00483347	0.00404868	0.0150864	0.00507299
	Mageb16	0.04	0	0	0	0	0	0	0	0	0	0	0	0	0	0	0	0	0	0	0	0	0	0	0	0	0	0	0	0	0	0.00779221	0	0.00666667	0	0.00347222	0	0.00405117	0.0115979	0	0	0.00606061	0	0	0.0164059	0	0	0	0
	Ubash3a	0	0.0192308	0	0	0	0	0.0130719	0.0434783	0	0	0	0	0.0346404	0	0	0	0	0.0104167	0	0	0	0	0.0454545	0	0	0	0	0	0	0	0	0	0	0	0	0	0	0.311111	0.00952381	0.00378788	0	0	0.0196078	0	0	0	0.00793651	0
	Cacng8	0	0	0.0153846	0	0	0.0130952	0.0037037	0	0	0.00595238	0	0	0.0123457	0	0	0	0.015411	0	0	0.00740741	0	0	0	0	0	0	0	0	0	0	0.0122877	0.00277778	0.00390782	0.00915217	0.00671584	0.0138684	0.0101682	0.00308025	0.00427794	0.00472411	0.0884022	0.00179924	0.00185185	0	0.0126028	0.0018018	0.00429318	0.0117685
	Islr	0.0294118	0	0	0	0	0	0	0	0	0	0	0	0.00840336	0.0284314	0	0.0271429	0	0.0196078	0	0.0625	0	0.0526316	0	0	0	0	0.0125	0	0	0	0	0	0	0	0	0	0	0	0	0.031746	0.0263158	0.025	0	0	0	0.01	0	0
	Fbxl8	0	0	0.0201023	0.00357143	0.0097561	0.00241546	0	0	0.00348432	0	0.00303951	0	0.00676275	0.00865801	0.0125	0	0.00404858	0.0212418	0.0197279	0	0	0	0	0	0	0	0	0	0	0	0	0	0.00606061	0.0143519	0.003125	0.00763889	0.0110294	0	0.00900901	0.00277778	0.0037594	0	0	0.00367647	0.00641026	0.00714286	0	0.00900901
	Egr1	0.0222222	0	0	0	0.0416667	0	0	0.00694444	0.0150617	0.00740741	0	0.00657895	0	0	0	0	0	0	0	0	0.00617284	0.00961538	0.010989	0	0	0	0	0.0142857	0.0119048	0	0	0.0333333	0	0	0	0	0	0	0	0	0	0.0294118	0.0166667	0	0	0	0	0
	Tmem176a	0	0	0.0227273	0.00555556	0	0	0	0	0.010101	0.00854701	0	0	0	0.00740741	0	0	0	0	0	0	0	0	0	0	0	0	0	0	0	0	0	0.0227273	0	0	0.0344828	0.0172414	0.0333333	0.0218638	0.0166667	0	0	0	0	0.0566449	0.0583333	0.0384615	0.0555556	0
	Ryr1	0	0	0.0486111	0	0	0	0	0.047619	0	0	0.00680272	0.004	0	0	0	0.00840336	0.00510204	0	0	0.00480769	0	0	0	0	0	0.1	0	0	0	0	0	0	0	0	0.0373879	0.0394025	0.00943525	0	0.05	0.00181818	0	0	0	0	0	0	0.00418719	0.0372671
	Hmgcll1	0	0	0	0.00833333	0.00694444	0.0158514	0.0172414	0.0294118	0.00900901	0.00492611	0.00833333	0	0	0	0	0	0	0	0	0	0	0	0	0	0	0	0	0	0	0	0.00203468	0.00333484	0.00746032	0.00217865	0.00290778	0.00266362	0.00292004	0.00111756	0.00798218	0.00649358	0.00330529	0.00271177	0.00495473	0.00604045	0.00496032	0.0279802	0.0075	0.00530872
	Itga2b	0.00411523	0	0	0	0	0	0	0	0	0	0	0	0.03125	0	0	0.00779967	0	0	0	0	0	0.0175439	0	0	0	0.04	0	0	0	0.0322581	0	0	0	0.025641	0.0208333	0	0	0	0	0	0	0	0	0.00833333	0.0102041	0.02	0	0
	F2rl2	0.0238095	0	0	0	0.134454	0	0.0160428	0	0	0	0	0	0	0	0	0.047619	0.00694444	0	0	0.00724638	0.0454545	0	0.0192308	0	0	0	0	0	0	0	0	0	0	0	0	0	0	0.0206767	0	0	0.00446429	0	0	0	0.0111111	0.00595238	0.0105263	0
	Nefm	0.0105263	0	0.03125	0	0	0	0	0	0	0.0111111	0	0	0.00952381	0.030303	0	0	0.027551	0	0	0	0	0.00434783	0.0172222	0.00584795	0.00793651	0.00673401	0.00274725	0.0047619	0	0.0126374	0	0	0.0384615	0	0	0	0	0	0	0	0	0	0.0625	0	0	0	0	0
	Nefl	0	0	0	0.0110577	0.030303	0	0.0333333	0	0.00925926	0	0	0	0	0	0	0.0196759	0	0	0	0.00606061	0	0	0	0.0120515	0	0	0.0227273	0	0	0.0162338	0	0	0	0.0489757	0.0385185	0	0	0.0357143	0.0416667	0	0	0	0	0	0	0	0	0
	Trpc5	0	0	0	0	0	0	0	0	0	0	0	0	0	0	0	0	0	0	0.00833333	0	0	0	0	0	0	0	0	0	0	0	0.00912376	0.00776557	0.00600368	0.00606738	0.0044717	0.00423337	0.00451354	0.00516046	0.0126801	0.00666664	0.0061619	0.00657044	0.0101639	0.00467097	0.00645464	0.00285858	0.00932351	0.00560479
	Sgcd	0.00274725	0	0	0.00766284	0.0344828	0.00892857	0	0	0	0	0	0	0	0	0	0	0	0	0	0.0119048	0	0	0.0416667	0	0	0	0	0	0	0	0.00749819	0.00186424	0.0016129	0.0145782	0.00266598	0.00559211	0.00484663	0.00761004	0.012793	0.00331042	0.00533655	0.00451744	0.00474618	0.00229885	0.00234945	0.00403559	0.0184281	0.00151099
	Faim2	0.00740741	0	0.0185185	0.00480769	0	0	0	0	0	0.0833333	0.0119048	0.0125	0	0	0	0	0	0	0	0	0	0	0.01	0	0.00862069	0	0	0	0	0	0	0.00793651	0	0	0	0.00694444	0.013431	0	0	0	0.0113872	0.0202499	0.00537634	0.0133333	0.00625	0	0	0.0208333
	Panx2	0.0119048	0	0.0130102	0	0.0047619	0	0.0042735	0	0	0.015873	0.0222222	0	0	0	0	0.0456445	0.0133929	0.0314076	0.0185078	0	0	0	0	0	0	0	0	0.0119048	0	0	0.00534091	0.00948838	0.00614032	0.0031746	0.00631868	0.00666996	0.00173611	0.00568182	0.00857613	0.00347826	0.00748299	0.00597476	0.00685112	0.00991971	0	0.00727588	0.00718954	0.0100196
	Tmem71	0.00510204	0.0194643	0	0	0	0	0	0	0	0.0104167	0.0172414	0	0	0	0	0.040873	0	0	0	0.00520833	0	0	0	0	0	0	0	0.0266667	0	0	0	0	0	0	0	0	0	0	0	0	0	0	0	0	0	0	0	0.00961538
	Nnat	0.0133547	0.00362319	0	0	0	0	0	0	0	0	0	0	0.00606061	0	0	0	0	0.025	0	0	0	0.0238095	0	0	0	0	0	0	0	0	0	0	0	0	0.030303	0	0	0	0.05	0	0	0	0	0	0	0.0147059	0	0
	Dmrtb1	0	0.0102041	0	0	0.0166667	0.0112233	0	0.00534759	0	0	0	0	0	0	0	0	0	0	0.0034965	0.0204082	0.00694444	0	0	0	0	0	0.0075188	0	0	0	0.0078125	0	0	0	0	0.00420168	0	0.00411523	0	0.0301587	0	0	0	0	0	0.0363636	0	0
	Hnf4a	0	0	0.0155075	0	0.00823045	0	0	0	0	0	0.0638587	0.0909091	0.0222222	0.00333333	0.010989	0	0	0	0.0138889	0	0	0	0	0.0113636	0	0	0	0.0238095	0	0	0	0.00334448	0.00444444	0.00529101	0.0078125	0.0130067	0.00734266	0.0326923	0.00595238	0.00420168	0	0.00631924	0	0.00420168	0	0	0	0.00480769
	Foxc1	0	0	0.0111111	0	0	0.0277778	0	0.0138889	0	0	0.00520833	0	0.0166667	0	0	0	0.003125	0.00363636	0	0	0.00741683	0.017661	0.0073491	0.00178253	0.0011655	0.0036715	0.019536	0	0.0109668	0	0	0	0	0	0	0	0	0	0	0	0	0	0	0	0	0	0	0
	Colec10	0	0.0909091	0.0185185	0	0	0	0	0	0	0	0	0	0	0	0	0	0	0	0.008	0	0	0	0	0	0	0	0	0	0	0	0.00272109	0.0224063	0.00129199	0.00746593	0	0	0.0012285	0.0030303	0.0179903	0.00149925	0.00528995	0.00957107	0	0.00687548	0.00296443	0.0655345	0.00396825	0.00207671
	Tmem200c	0.0117647	0	0.00574713	0	0.0117647	0	0	0	0	0	0	0	0	0	0	0	0.0042735	0	0	0.00721501	0	0	0.0227273	0	0.0277778	0	0	0.025	0.0277778	0	0	0.0229167	0.00961538	0	0	0.0114638	0	0	0	0.0208333	0	0	0	0	0.00666667	0.00396825	0.0167125	0
	Plk3	0.00666667	0.0151499	0	0	0.0031746	0.00460829	0	0	0	0	0.00769231	0.0238095	0	0	0	0.0117165	0.0153846	0.00520833	0	0	0	0	0	0	0	0.0147059	0	0.0225397	0	0	0	0	0	0	0	0	0	0	0	0	0	0	0	0	0	0	0	0
	Trpv2	0	0	0	0.0218182	0	0	0	0	0	0	0	0	0.0151515	0	0	0	0	0	0.0222567	0	0	0	0.04	0	0	0	0	0	0	0	0.0322581	0.0154175	0.0589827	0	0	0.00595238	0	0	0	0.0107527	0	0	0	0	0	0	0.0384615	0
	Mlc1	0	0	0	0	0	0.0239496	0	0	0.0162037	0.01	0	0.0104167	0	0	0	0	0.0042735	0.0138889	0	0	0	0	0	0	0.0208333	0	0	0	0	0	0	0	0	0	0	0	0	0	0	0.0138889	0	0	0	0	0	0	0.0740741	0
	Gdf15	0	0.0229911	0	0	0.00595238	0	0.00833333	0.0078125	0.00653595	0.428571	0	0	0	0.00722581	0	0.00741565	0	0.00450651	0.00558036	0.0094362	0	0	0	0	0	0.00854701	0	0	0.00714286	0	0.0045045	0	0.00387597	0	0.0121951	0	0.0123457	0	0.00833333	0.0125	0	0.0233618	0.00304878	0.0256757	0.00806452	0.234375	0	0
	Rspo2	0	0	0	0	0.00980392	0	0	0	0	0	0	0	0	0	0	0	0	0.015873	0	0.010101	0	0	0.0208333	0	0	0	0	0	0	0	0	0	0	0	0	0	0	0	0	0	0	0	0	0	0	0	0	0
	Epas1	0	0.0571429	0	0	0	0.0606061	0.089127	0	0	0	0	0	0	0	0	0	0.0142857	0.0142857	0	0	0	0	0	0	0	0	0	0	0.0296443	0	0.0118656	0.00228814	0.00774147	0.00502057	0.006512	0.021556	0.00636558	0.00569785	0.00830994	0.00384682	0.00460041	0.00667647	0.00126192	0.00670096	0.00339281	0.0127076	0.00393019	0.00654899
	Fxyd5	0	0	0	0	0.0243056	0	0	0.00568182	0	0.00806452	0	0.00714286	0.0342105	0	0	0	0.00808348	0.00621118	0.0250539	0	0	0	0	0	0.0208333	0	0	0	0	0	0.0444664	0	0.0192308	0.0208333	0	0	0.0227273	0	0	0.025641	0	0	0	0	0	0	0	0
	Ddias	0	0	0	0	0.0138889	0	0.0166667	0.0238095	0.1	0	0	0.0139257	0.00925926	0	0	0	0	0.010582	0	0	0	0.037037	0	0	0	0	0	0	0	0	0	0	0	0	0	0	0	0	0	0	0	0	0	0	0.00952381	0	0	0.0208537
	Gadd45a	0	0	0	0	0.00724638	0	0.0416667	0	0.0138889	0	0	0	0.0185263	0	0	0	0	0	0	0	0	0	0	0.0175439	0.031746	0	0	0	0	0	0	0	0	0	0	0	0	0	0	0	0	0	0	0	0	0	0	0
	Tmem119	0	0	0	0	0	0.00520833	0.0194139	0	0	0	0	0	0	0.00378788	0.00625	0.0170455	0	0.0173913	0.00869565	0	0	0	0	0	0	0	0	0	0	0	0	0.00555556	0.00721154	0.0145783	0.0640242	0.144841	0.0555556	0	0.00861111	0	0.00429084	0.00555556	0.0020284	0.00629673	0	0	0.0026738	0.010989
	Ung	0	0.00907407	0	0	0	0.00757576	0	0	0	0	0.0138889	0.0208333	0.0111111	0	0	0.0114418	0.00595238	0	0.00757576	0	0	0.0208333	0	0	0	0	0	0	0	0	0	0	0	0	0	0	0	0	0	0	0	0	0	0.0285714	0	0	0	0
	Gpa33	0.0261905	0	0.03	0	0	0.00434783	0	0	0.0204726	0	0	0	0.0105263	0.00877193	0.0190476	0.0114943	0.0121528	0	0.00877193	0.00333333	0	0	0	0	0	0	0	0.107143	0	0	0.00120773	0.0067176	0.00791272	0.0105652	0.0149093	0.00189905	0.00664742	0.00671368	0.0191578	0.00388007	0	0.00368723	0.00556344	0.00355807	0.00552188	0.00267105	0.00751113	0.00223214
	Fads3	0	0	0.00694444	0	0	0	0.0625763	0.0601966	0	0	0.0107527	0	0	0	0.0157909	0	0	0	0	0.00892857	0	0	0	0	0	0	0	0.0333333	0	0	0.0142979	0.0332194	0.0283994	0.00639126	0.00394411	0	0.0102176	0.00256062	0.00729167	0	0.00684343	0.010902	0.00417234	0.00685041	0.00484852	0.00384615	0.00293255	0
	Olfml2b	0	0	0	0	0	0	0	0.01	0	0	0.0119048	0.00444444	0.0384615	0.02	0.0192308	0	0	0.0178571	0.00769231	0	0.0185185	0	0	0	0	0	0	0	0	0	0	0	0	0	0.0153623	0.00252525	0	0.0925926	0.00925926	0	0.0104167	0.0252525	0	0.00833333	0	0	0	0
	Cdh13	0.0107143	0.011128	0	0.0061451	0	0	0	0	0.0133333	0	0	0.0294118	0.0166667	0	0	0.0322581	0	0.00714286	0	0	0	0	0	0	0	0	0	0.016129	0	0.0172414	0.00720631	0.0052104	0.00462646	0.00562108	0.0072708	0.00395752	0.0071658	0.00469886	0.00469201	0.00589116	0.00686065	0.00654424	0.00442024	0.00613584	0.00510476	0.00808657	0.0047078	0.00556926
	Ets2	0	0.00505051	0.0119048	0.0138889	0.015873	0.00568182	0	0	0	0.00869565	0.00574713	0.00574713	0	0	0	0	0	0	0.00357143	0	0	0	0	0	0	0	0	0	0	0	0.0150437	0.00649351	0	0.0113636	0.0200321	0	0	0.020457	0.0107026	0.00295858	0	0.00274725	0	0.0114198	0.00840336	0	0.0031348	0.0106005
	Cldn1	0	0	0.0434783	0.0208333	0	0.0104167	0	0	0	0	0	0	0	0	0	0.00617284	0	0	0.0208333	0.0148148	0	0	0	0	0	0	0	0	0	0	0	0.0515873	0.0982143	0.00396825	0	0	0	0	0	0.00217865	0.0201036	0.00533333	0.00388889	0	0	0.00238095	0.0153478	0.00144928
	Inpp5a	0	0	0	0.0148148	0.0217391	0	0	0.00911369	0	0	0.0117647	0	0.00833333	0	0.00526316	0	0.014881	0.00925926	0	0	0	0	0	0	0	0	0	0	0	0	0.00715428	0.00667405	0.00900204	0.00608853	0.00359013	0.00351112	0.00463851	0.00524918	0.00462961	0.00359805	0.00723518	0.00379834	0.00431532	0.00661564	0.00509357	0.00286348	0.00411803	0.00534669
	Spry4	0.0047619	0	0.0238095	0	0	0.0238095	0	0	0.0190789	0.00793651	0	0	0	0	0	0.00952381	0	0.0601852	0.0111111	0	0	0	0	0	0	0	0	0	0	0	0.00320513	0.0214096	0.00721326	0.00162338	0.00855467	0.0047619	0.00328699	0.00530697	0.0157011	0.01	0.00238095	0.00178253	0.0085593	0.00600613	0.00311594	0.0105263	0.0154635	0.00541259
[truncated: 2,953 more rows]
[truncated: 62 more columns]
