# Supplementary material for: Pten Regulates Cardiomyocyte Differentiation by Modulating Non‐CG Methylation via Dnmt3
Source: Adv Sci (Weinh). 2021 Jul 11;8(17):2100849. doi: 10.1002/advs.202100849 (PMC8425920; doi:10.1002/advs.202100849)
Supplement: Supplementary file 16 — Supplemental Table 10 [file ADVS-8-2100849-s009.xlsx]

## Sheet: Sheet1
WT cardiomyocytes
	Cardiomyocyte genes																																						Cardiac transcription factors
	Tnni1	Tnni3	Myh6	Tnnt2	Myl3	Myl7	Chka	Myl4	Tnnt1	Tnnc1	Tpm1	Actc1	Myh7	Myl2	Pln	Myom1	Dmd	Itgb5	Mybphl	Atp1b1	Tgfb1	Mybpc3	Casq1	Itga5	Myl6	Myh4	Tgfb2	Cox6a2	Atp2a2	Tpm2	Nppa	Ryr2	Ttn	Adcy6	Ccdc141	Ppp2r3a	Cox8b	Cachd1	Itgb1	Smyd1	Atp1a1	Hand2	Mef2c	Nkx2-5	Gata4	Tbx5	Isl1	Kdr	Mesp1
upstream	0	0	0	0	0	0.150826	0	0	0	0	0.00689655	0	0	0	0.0166667	0.0298352	0	0	0.00714286	0	0.0185185	0	0.00641026	0.0147059	0	0	0.0114469	0	0.0227273	0	0.0152061	0	0	0	0.0625	0	0.00657895	0	0	0	0.25	0	0	0	0	0	0	0	0.00869565
	0	0	0	0.0115942	0	0.0196078	0	0	0	0	0	0.00480769	0	0	0	0	0	0.0156852	0	0	0	0	0	0.00617284	0	0	0	0.00892857	0	0	0.0208333	0	0	0	0	0	0.00714286	0	0	0	0	0	0	0.0119048	0	0	0	0	0.0217391
	0	0	0	0	0.0119048	0.00680272	0.0153846	0	0.00680272	0	0	0.0166667	0	0	0	0	0	0.0117866	0.00966184	0	0.012987	0	0	0	0	0	0	0	0.0128205	0.0119048	0	0	0	0.0125	0.0185185	0	0	0	0.025	0	0.0125	0	0	0	0	0	0.00666667	0	0
	0	0	0	0	0	0	0	0	0.0574359	0	0	0	0.025	0	0.00877193	0	0	0	0	0	0	0.03125	0.00740741	0.0114286	0.00657895	0.0277778	0	0	0	0	0	0	0	0	0	0.00998217	0	0	0	0	0.0173485	0	0	0	0	0	0	0	0.0111111
	0	0.025	0	0.0134603	0.129464	0	0	0.0238095	0.0166667	0	0.00568182	0	0	0	0	0	0	0	0.0105263	0	0.0133929	0	0.00320513	0	0	0	0.0146667	0.025	0	0	0	0	0	0	0.0075188	0	0	0	0	0	0.0167582	0	0	0.00961539	0	0	0	0	0
	0	0	0.0533484	0.0111054	0	0	0	0.0105263	0	0.00961539	0.00571429	0.0111111	0	0	0	0	0	0.0196759	0.0119048	0	0.00571429	0	0.00680272	0	0.008	0	0.00925926	0.0204604	0	0	0	0	0	0	0.0138889	0.00653595	0	0	0	0	0.00571429	0.004	0	0.0181818	0	0	0	0.0113636	0
	0	0	0.00925926	0.00352033	0	0	0.166667	0	0	0	0.024649	0.0153846	0	0	0	0	0	0	0	0	0	0	0	0	0	0.00909091	0.0163333	0	0	0.00444444	0	0	0	0	0.00617284	0	0	0.0111111	0	0.0181818	0.0112088	0	0.0444444	0	0	0.00766283	0	0	0
	0	0.00833333	0.0208333	0	0.00641026	0	0	0	0.0148148	0	0.0704212	0	0	0	0	0	0	0.030754	0.00568182	0	0.00757576	0	0	0.0192447	0.0279544	0	0.0526775	0	0	0.0248918	0	0	0	0	0.00909091	0.00793651	0	0.00980392	0	0.0277778	0.01	0.0106944	0	0	0	0	0	0	0
	0	0.00680272	0	0.00510856	0.00657895	0	0	0	0	0	0	0	0	0	0.010989	0	0	0	0.00347222	0	0	0	0	0.0176471	0.00854701	0.00520833	0.0645833	0	0.030303	0	0	0	0	0.00961539	0	0	0	0	0.0357143	0	0.00724638	0	0	0	0	0.010989	0	0	0
	0.0333333	0.025	0	0	0	0	0	0.0144928	0	0.00875421	0	0	0	0	0	0	0.125	0	0	0.00966184	0	0.00735294	0	0	0	0	0.0555556	0.015873	0	0.012987	0	0.0397382	0	0.016369	0	0	0.0142915	0	0.03	0	0	0	0	0.0333333	0.0151515	0	0	0	0
	0	0	0	0.00793651	0	0.0151515	0	0.01	0	0	0	0	0.00909091	0.00952381	0	0.0416667	0	0	0	0	0.00555556	0	0.0277778	0	0	0	0	0	0	0	0.0133333	0.00549451	0	0	0	0.0140123	0	0.0214286	0.0645161	0	0	0	0	0	0	0	0	0	0
	0	0	0.0121212	0.00478469	0.0104167	0.0523861	0	0.0116959	0	0	0.00198413	0	0	0.00980392	0.0136054	0	0	0.00694444	0	0	0	0.0125	0	0	0.00543478	0	0	0.0102041	0	0.0238095	0	0.0238095	0	0.0142857	0	0.0656463	0.00446429	0	0.01	0.025	0	0	0	0.00357143	0	0	0	0.0185185	0
	0.00196078	0	0	0.00468384	0	0.036126	0.00808348	0	0	0.00747863	0	0	0	0	0.00735294	0	0	0	0	0	0.00694444	0	0.00793651	0	0.00793651	0	0.00775194	0	0.00689655	0	0.444444	0.0119048	0	0.01	0	0	0.00611111	0	0.0119048	0	0	0	0	0	0	0	0	0	0.0416667
	0.00367647	0.00505051	0	0	0	0.0276882	0	0.00574713	0.0133333	0.00793651	0.00714286	0.0102041	0	0.010101	0	0	0	0	0	0.0105556	0.00657895	0	0	0	0	0	0.00833333	0.0105263	0.0125	0.0196078	0	0	0.0125	0.00649351	0.0416667	0	0.00534759	0.0339149	0	0	0	0	0	0	0	0	0	0	0
	0.00962885	0	0	0.00110742	0.018254	0.00939039	0	0.00413223	0	0	0.00212089	0.00769231	0.0178571	0	0	0	0	0	0.0142857	0	0.00833333	0	0	0.0166667	0	0.015873	0.00600601	0	0	0	0	0	0	0	0.00625	0	0	0.00645161	0.0130719	0	0	0.0714286	0	0	0	0	0.00961539	0.0133333	0
	0.00962885	0.00568182	0	0	0.0138889	0.0104218	0	0.00396825	0.0317391	0	0.00768272	0	0	0	0	0.0277778	0	0.0305556	0.00735294	0	0	0.00833333	0.0208333	0	0	0.031677	0	0.0177229	0.0166667	0.0205	0	0	0	0	0	0	0	0	0	0	0	0	0.0252525	0	0.00694444	0	0	0	0
	0.0125	0.0172002	0	0	0	0.00358423	0	0	0.0612946	0	0.00456664	0	0.00925926	0	0	0.00869565	0	0	0.0125	0	0	0	0	0	0	0.0289855	0	0	0	0.00744843	0	0	0	0	0	0	0.00930736	0	0.0457204	0	0	0	0	0	0.0113636	0.0228175	0	0	0.0272904
	0.0160714	0.0137931	0	0.00850869	0.0133333	0.00492611	0	0.0102484	0.0336506	0.0151515	0.00549451	0	0	0	0	0	0	0.00657895	0	0	0	0.00877193	0	0	0	0.0284441	0.0075188	0	0	0.00595238	0	0	0.00833333	0	0	0	0	0.00909091	0	0.0258963	0.0126266	0.00952381	0	0	0	0	0	0	0
	0	0	0	0.000481	0	0	0	0.00694444	0	0	0.0043956	0	0	0.0442308	0	0	0	0	0	0	0.0444444	0.00724638	0.015873	0	0	0	0	0	0.0181818	0	0	0.00714286	0	0.014881	0	0	0	0	0	0.0104167	0.00454546	0	0	0.00757576	0	0.111111	0	0	0
	0	0.0104167	0.0194872	0.0213174	0	0	0.00925926	0.00925926	0.00757576	0.00625	0.00491726	0.00925926	0.0144725	0.00877193	0	0	0.0420513	0.00591716	0.015873	0	0	0	0.0123457	0	0	0	0	0.0133333	0	0.0222222	0.0296756	0.0227273	0.00705467	0.0227273	0	0.00462963	0	0	0.0192308	0	0	0	0	0	0	0	0	0	0
first exon	0	0	0	0	0	0	0	0	0	0	0.0190476	0	0	0	0	0	0	0.0196078	0	0	0	0	0	0	0	0	0.00240385	0	0.00769231	0	0	0	0	0	0	0.0131579	0	0	0	0	0	0	0.00925926	0	0	0	0	0	0
	0	0	0	0	0	0	0	0	0	0	0.0185185	0	0	0	0	0	0	0	0	0	0.00444444	0	0	0	0	0	0.00492611	0	0	0	0	0	0	0.0218638	0	0.0185759	0	0	0	0	0	0	0.0333333	0	0	0	0	0	0.00769231
	0	0	0	0	0	0	0	0	0	0	0	0.0909091	0	0	0	0	0	0	0	0.0125	0	0	0	0.0125	0	0	0.00229885	0	0.015873	0	0	0	0	0	0	0	0	0	0	0	0	0.0232919	0	0	0	0	0	0.02	0
	0	0	0	0	0	0	0	0	0	0.0277778	0	0.1	0	0	0	0	0	0	0	0	0.00714286	0	0	0	0	0	0.0078125	0	0	0	0.0357143	0.025974	0.0384615	0.0416667	0	0	0	0	0.0138889	0	0.0113636	0	0	0	0	0	0.0263158	0	0.0238095
	0	0	0	0	0	0	0	0	0	0	0	0	0	0	0	0	0	0	0	0	0	0.0322581	0	0.0196078	0	0	0	0	0	0	0	0	0	0	0	0	0	0.0166667	0	0	0	0.00284091	0	0	0	0.0142857	0	0	0
	0	0	0	0	0	0	0	0	0	0	0	0	0	0	0	0	0	0.00694444	0	0	0	0	0.0104167	0	0	0	0.00833333	0	0.00735294	0	0	0	0	0	0	0.0222222	0	0	0	0	0	0.00719697	0	0	0	0.00833333	0	0.0333333	0
	0	0.025	0	0	0.0142857	0	0	0	0	0	0	0	0	0	0	0.0625	0	0	0	0	0	0	0	0.0127088	0	0	0	0	0.00571429	0	0	0	0	0	0	0	0	0	0	0	0	0	0	0	0	0	0.0333333	0	0
	0	0	0	0	0	0	0	0.0357143	0	0	0.00826446	0	0	0	0	0	0	0	0	0	0	0	0	0.025	0	0	0	0.0294118	0	0.0384615	0	0.00434783	0	0	0	0	0	0	0	0.0333333	0.0333333	0	0	0.012987	0	0	0	0	0
	0	0	0	0	0	0	0.00840336	0	0	0	0	0	0	0	0	0	0	0	0	0.00925926	0.00568182	0.0294118	0	0	0	0	0	0	0	0.0833333	0.0666667	0	0	0	0	0.0545809	0.0238095	0	0	0	0	0.0323196	0	0	0	0	0	0	0.0113636
	0	0	0	0	0	0	0	0	0	0	0	0	0	0	0	0.0333333	0	0.030303	0	0	0.021267	0	0	0.0238095	0	0	0	0	0	0.0666667	0	0	0.0125	0	0	0.0171053	0	0	0	0	0	0.036882	0	0	0.0277778	0	0	0.00714286	0.0142857
first intron	0	0	0	0.00595681	0.0177088	0	0.00101215	0	0	0	0	0	0	0.0454545	0.0277778	0.0910495	0.00935923	0.00310238	0.00219298	0.00248139	0	0	0	0	0	0	0.00556799	0	0	0.0588235	0	0.00429506	0.00340136	0.00769231	0	0.00592171	0	0.0140974	0.00481598	0.00085034	0.0112167	0.00606061	0	0.0151515	0	0	0	0.00892857	0
	0	0	0	0.0016116	0	0	0.00710694	0.00902778	0	0	0	0	0	0.142857	0.0157563	0.0150644	0.00180821	0.00336022	0.00470588	0	0.0102041	0	0	0.00367647	0	0	0.00505302	0	0.0178571	0.0588235	0	0.00288566	0.0133333	0	0	0.00536018	0	0.00697283	0.00389739	0.0030107	0.00226244	0	0.0229779	0	0.0025	0.00617284	0	0.0026738	0
	0	0	0	0.0162439	0.0197044	0	0.00369672	0.00568182	0	0	0.00419361	0	0	0	0.047619	0	0.00295815	0.0184638	0.00240385	0	0	0	0	0.00881573	0	0	0.00562332	0	0	0.0540936	0	0.0134011	0.00555556	0	0	0.00349218	0	0.00826249	0.0095027	0.00625161	0.0026455	0	0	0.0146032	0	0.0117647	0	0	0
	0	0	0	0.162406	0.0240416	0	0.00385579	0.00375458	0	0	0.003125	0	0	0	0.125	0.015873	0.00426614	0.00568783	0.0078587	0	0	0	0	0.00238095	0	0	0.00425024	0	0	0.0606618	0	0.00851748	0.0137931	0	0.00617284	0.00132188	0	0.00757547	0.0139545	0.00438597	0.0123468	0	0.0146562	0	0	0	0	0.0296296	0
	0	0	0	0.00252	0.00308642	0	0.00497757	0.00347222	0	0	0	0	0	0	0.0104167	0	0.00661119	0.00494378	0.00657568	0	0.00520833	0	0.03125	0.0151127	0	0	0.00755971	0.0769231	0	0.0666667	0	0.00487131	0.005	0.00617284	0.012987	0.00433309	0	0.00371394	0.00286732	0.00527597	0.0150259	0.0185185	0	0.0147059	0	0	0.04	0.0666667	0
	0	0	0	0.0046607	0.0125	0	0.0020202	0.0197262	0.0104167	0	0.0111168	0	0.0392157	0	0.025	0	0.0042809	0.0126838	0.00382128	0	0	0	0	0.00913743	0	0	0.0065208	0	0	0	0	0.00716441	0	0.00716846	0.0125	0.00641403	0	0.00845708	0.00883838	0.00469535	0.00453343	0	0.00669643	0.0257937	0.011988	0.00925511	0.0208333	0	0
	0	0	0	0.00835422	0	0	0	0.0169541	0.00675676	0	0.00537634	0	0.025	0	0.00892857	0	0.00533668	0.0255062	0.00569883	0	0.0138889	0	0	0	0	0	0.00615293	0.0833333	0	0.05	0	0.00279288	0	0	0	0.00416667	0	0.00319501	0.00376916	0.00560705	0.00507479	0	0.00189753	0.0208333	0.0108466	0	0	0.0274936	0
	0	0	0	0.00152672	0	0	0.00390189	0	0.0129032	0	0.010436	0	0	0	0	0	0.00336671	0.0327597	0.00659161	0.00649351	0	0.0175439	0	0.00467033	0	0	0.00620817	0	0	0	0	0.00433004	0	0.00793651	0	0.00635296	0	0.00232313	0.0077968	0.0105028	0.000974659	0	0.011614	0.0185185	0.0244755	0	0	0.0457042	0
	0	0	0	0.00880088	0	0	0.00378788	0.00396057	0.0203106	0.0133547	0.00281294	0	0	0	0	0	0.00218272	0.00441148	0.00715507	0	0.01	0	0	0.0017301	0	0.025	0.00784566	0	0.0227273	0	0	0.00777004	0	0	0	0.00388643	0.00769231	0.00818724	0.00432571	0.00393513	0	0	0.00297619	0.0124224	0	0	0.0277778	0	0
	0.00833333	0	0	0.00253165	0	0	0.00119617	0.0350962	0	0	0.00795915	0	0	0	0.0166667	0	0.00141723	0.0022288	0.00232438	0.005291	0	0.0217391	0	0.00189753	0	0.016	0.00547402	0	0	0	0	0.00633341	0	0	0	0.00232787	0	0.010956	0.00657351	0.00408153	0.00289256	0	0.0208333	0	0	0.00584795	0	0.00213675	0
	0.00694444	0	0	0.00380342	0	0	0.00657699	0	0.05	0.012619	0.00766717	0	0	0	0.00260417	0.0208333	0.00725435	0.0229468	0.0105299	0	0	0	0.0204082	0.00149925	0	0	0.00966634	0	0	0	0	0.00486394	0	0	0	0.00439397	0	0.00466168	0.0110297	0.00115207	0.00916667	0	0.0617582	0.0453623	0.0150376	0	0	0	0
	0	0	0	0	0	0	0.0135266	0.00422932	0	0.00952381	0.00166667	0	0.0151515	0	0.00944822	0.0128205	0.00379788	0.0135504	0.00595238	0	0	0.0355521	0	0	0	0.00757576	0.0028731	0	0.00892857	0	0	0.00623646	0	0	0	0.00434059	0.0370833	0.00867965	0.00402934	0.00644004	0.00338624	0.0294118	0	0	0.0124138	0	0	0.00555556	0
	0	0	0	0.00209837	0	0	0.00539763	0.00441919	0.0105263	0	0.00406427	0	0	0	0.0180451	0	0.00390944	0.00399616	0	0.0148352	0	0	0.010101	0.00222222	0	0.00543478	0.0032881	0	0	0	0	0.00475634	0	0	0	0.00454145	0	0.00462506	0.0144444	0.00474481	0	0.0133547	0	0.0131579	0	0	0	0.0185185	0
	0	0	0	0.0127332	0.00666667	0	0.00603656	0.00538194	0	0	0.0088141	0.0555556	0	0	0	0	0.0060564	0.008874	0.00123153	0.0134892	0	0	0.02	0	0	0.0166667	0.0110282	0	0.0078125	0	0	0.00461039	0	0	0.230769	0.00557398	0	0.00311213	0.00638986	0.00133895	0.00158983	0	0.0131239	0	0.00396825	0.0277778	0	0.0296066	0
	0	0	0	0.00649351	0	0	0	0.0138889	0	0.0173913	0.0119631	0	0	0	0.0014881	0.00769231	0.00448636	0.00181913	0.0204396	0	0.00226244	0	0.0277778	0.0151515	0	0	0.0043078	0	0	0	0	0.00766314	0	0	0	0	0	0.00536916	0.00548664	0	0.00649351	0.00724638	0.00189753	0	0	0	0	0	0
	0.0507246	0	0	0.012012	0.00883995	0	0.0037037	0.00392157	0	0	0.0117862	0	0.0114943	0	0.00647081	0.00699301	0.00241936	0	0.0208333	0	0.00478469	0	0	0.00271739	0	0	0.00401385	0	0	0	0	0.00850495	0	0.00806548	0.0105263	0.00588523	0.0266667	0.00311522	0.00423867	0	0.00390625	0	0.00164204	0	0	0	0	0.00568182	0
	0	0.037037	0	0.00115927	0.005291	0.05	0.0106452	0.01	0	0	0.0384615	0	0	0	0.0147392	0	0.00630529	0	0.00231482	0	0	0	0.0105263	0	0	0	0.0062198	0	0	0	0	0.00523296	0.0114469	0	0	0.00602906	0	0.00323109	0.00238949	0.00658369	0.00795094	0	0.0014245	0.0192308	0	0	0	0	0.0294118
	0.0108696	0	0	0.00470312	0.0142512	0	0.00332902	0.00240385	0	0	0.00676923	0	0.0166122	0	0.00476191	0.1	0.00426699	0.00619088	0.00197628	0	0.0165072	0	0	0.00357143	0	0	0.00558457	0	0	0	0	0.00296519	0	0	0.0227273	0.00601967	0	0.00308408	0.00105042	0.00543546	0.00378788	0	0	0	0	0.0270563	0	0	0
	0	0	0	0.00113295	0	0	0.00815568	0.0212069	0	0	0	0	0	0	0.00649351	0.0210145	0.00720898	0.00479206	0.00630694	0	0.006134	0	0.0201288	0.0108941	0	0	0.00747588	0	0	0	0	0.00516208	0	0.0123833	0	0.0140284	0.0266667	0.00479982	0.00670534	0.00617298	0.00567633	0	0.00999001	0	0	0	0	0.00378788	0
	0	0	0	0.00780677	0	0	0.00585768	0.00105708	0	0	0.00895617	0	0	0	0.00590203	0.00625	0.00934883	0.00430162	0.00568182	0.0112628	0	0.01	0	0.00895401	0	0	0.00690231	0	0	0	0	0.0131274	0	0	0	0.00396936	0	0.00669876	0.00410871	0.0106766	0.00194932	0	0.0092377	0	0	0	0.08	0	0
internal exon	0.0301435	0	0.038486	0	0	0	0	0	0	0	0	0	0.00490518	0	0	0.003663	0.0108663	0	0	0	0	0.012403	0	0.00664136	0	0.00923599	0	0	0.00210644	0.00724638	0	0.00320513	0.00679999	0.00411523	0.00592238	0.0102325	0	0	0.00404412	0	0	0	0	0	0	0.0208333	0.0160911	0.00277778	0
	0	0	0.00785615	0.0254989	0	0.0128205	0	0	0.0227273	0	0.0111111	0	0.0092715	0	0	0.00699169	0.00376151	0	0	0	0	0.00730755	0	0.0111789	0.0309984	0.00510942	0	0	0.00132735	0	0	0.00346866	0.00629705	0.00863991	0.00142857	0	0	0.00391705	0.00252525	0.0128205	0.00250627	0	0.0294444	0	0.00701613	0.015873	0.00980392	0.00841197	0
	0	0.0208333	0.00685099	0	0	0.0263158	0	0.0555556	0.0144928	0	0	0	0.0043129	0	0	0.0425498	0.00268817	0.00837321	0.0113636	0	0	0.00391366	0	0.00333868	0	0.00507511	0	0	0.00376923	0	0	0.00544051	0.00622753	0.0026455	0.00143678	0.00138889	0	0.0025	0.00501701	0.00867725	0.0045809	0	0.0119048	0	0	0	0	0.0114177	0
	0	0.00769231	0.00727473	0.00502232	0	0.0404412	0.0136364	0	0.00724638	0	0	0	0.00334448	0	0	0.00703784	0	0.0036916	0	0	0	0.0104272	0	0	0	0.00347222	0	0	0.00649052	0	0	0.00651818	0.00708464	0.00931624	0	0.00328798	0	0	0.010101	0.0115865	0.0145503	0	0.0173913	0	0.00689655	0	0	0.0169422	0
	0.00757576	0	0.00284091	0	0	0	0	0.0374026	0	0.0833333	0	0	0.00275298	0	0	0.0134996	0.00261905	0.00415305	0	0.0229885	0	0.00248139	0.025	0.00451128	0	0.00520064	0	0	0.00466618	0	0	0.0039335	0.0046532	0.00245036	0.007	0.0114113	0	0.0562445	0.0124623	0.00714286	0.00170068	0	0.00492611	0	0.00416667	0.00840336	0.0164174	0.0115196	0
	0	0.00438597	0.0118217	0.0162602	0.015625	0	0	0	0.015873	0	0.019325	0.0125	0.0117894	0.0833333	0	0.0134282	0.00995618	0.00378788	0	0	0.0166667	0.00234255	0.0166667	0	0	0.00725919	0	0	0.0068109	0.025	0	0.00483019	0.00689779	0.00556187	0.0105594	0	0	0.0146494	0.0141866	0.00653595	0.00861111	0	0.0265882	0	0.025	0	0	0.00400641	0
	0	0.0243902	0.00830143	0.0141287	0	0	0.0137771	0	0	0	0	0	0.00847106	0	0	0.0030303	0.00765696	0	0	0	0	0.00514347	0.0517483	0.00703704	0	0.00858735	0.00476191	0	0.00178359	0	0.025641	0.00540971	0.00679352	0.0101587	0.00511509	0	0	0.0137801	0.0132275	0	0.00882353	0	0.014787	0	0.00172414	0	0.0042735	0.00678733	0
	0	0	0.00246944	0	0	0	0	0	0	0	0.00195312	0	0.00422009	0	0	0.00638187	0	0.0031348	0.00462963	0.00833333	0	0.00428997	0	0.00705782	0.0138889	0.00738148	0	0	0.00326087	0	0.0755495	0.00591896	0.0061145	0.00912698	0.00114942	0	0	0.00478927	0.0018315	0	0.00347826	0	0	0	0.0123106	0	0	0.00208333	0
	0	0	0.00383772	0	0.0119048	0	0.0208333	0	0	0	0	0.00555556	0.0344117	0.0238095	0	0.0016835	0.00390946	0.0101449	0.00378788	0.00909091	0	0.00723008	0.0555556	0	0.0222222	0.0100738	0	0	0.00125	0.00595238	0.0208333	0.0029374	0.00513271	0	0.00222734	0.004	0	0.00462963	0.00303951	0.015625	0.0143098	0	0.0247352	0	0.00238095	0	0.0046083	0.00699461	0
	0	0	0.00299874	0.0185185	0	0	0	0	0	0	0	0	0.00471612	0	0	0.00487179	0	0.0122751	0	0.0101282	0	0.0193045	0.021978	0.010582	0	0.00932004	0	0	0.00870536	0	0	0.0132717	0.00615421	0.00647022	0.0117541	0.00555556	0	0	0.0106277	0	0.00931677	0	0.00790514	0	0.00297619	0.0119048	0.00874459	0.0123697	0
internal intron	0.0037594	0	0.00477193	0.00201342	0	0	0.00422484	0.0258776	0	0	0.00518209	0	0.0543935	0	0	0.00379625	0.00553523	0.00919445	0.010989	0.00325769	0.00298374	0.00346367	0.0448209	0.00494506	0	0.00641026	0.00720412	0	0.00213057	0.00578231	0	0.00440164	0.00908478	0.0118178	0.0123769	0.00599172	0	0.006158	0	0.00129038	0.00666228	0	0.00760558	0	0.00485918	0.0125612	0.0131505	0.00909011	0
	0.00579513	0.00744828	0.0104304	0.0045018	0	0	0.00203671	0.0179617	0.00824653	0	0.00121812	0.012987	0.00340072	0.0162137	0.00595238	0.00521414	0.00469816	0.00706088	0.00591716	0.00465294	0.00487494	0.00890762	0.0492482	0.00834971	0	0.00652687	0.00517546	0	0.00531107	0.00410998	0	0.00881311	0.00478051	0.00759059	0.00465097	0.0063482	0	0.00392042	0.0103853	0.00390774	0.00272727	0	0.00778254	0	0.00649362	0.00213975	0.00833333	0.00832139	0
	0.00475309	0.003367	0.00611179	0.00511696	0	0	0.00730641	0.0049095	0.00875544	0.0138889	0.00851791	0.0182567	0.00450932	0.0075188	0.0197279	0.00541859	0.00599277	0.00423701	0.0031348	0.002422	0.00678212	0.00801031	0.0337662	0.0121059	0.00833333	0.00154799	0.00274823	0	0.00932084	0.00952381	0	0.00479886	0.00611337	0.00185185	0.0054805	0.0074252	0	0.00768558	0.00645889	0.00618462	0.00489009	0	0.00660644	0	0.00902227	0.00395802	0.0025641	0.00381468	0
	0.00308642	0.00378788	0.00488842	0.00743952	0	0.0661376	0.00280545	0.00132275	0.00603309	0	0.00246575	0.0674603	0.00160885	0.0163743	0	0.00791074	0.00432459	0.00486612	0.0118354	0.00498225	0	0.00576061	0.00476191	0.0103445	0.00588235	0.00694444	0.00481381	0	0.00782362	0.00181818	0	0.00401309	0.00640799	0.00540976	0.0036322	0.00318862	0	0.00721513	0.00539384	0.00147754	0.00409809	0	0.00457857	0	0.00317572	0.0127769	0.00669796	0.00435533	0
	0.00301587	0.00454546	0.00635027	0.0208299	0	0	0.00556436	0.00844469	0.00277778	0.0208333	0.0116531	0.0745981	0.0131355	0	0	0.0058438	0.00518137	0.00520734	0.00895141	0.00741891	0.0064161	0.00598596	0.00569801	0.0046991	0.00571429	0.00479403	0.0056191	0	0.00487167	0.0220588	0	0.0073073	0.00852217	0	0.00711019	0.00442958	0	0.00864666	0.00607818	0.00230588	0.00560139	0	0.00676488	0	0.00511448	0.00757853	0.0126984	0.00577951	0
	0.0151178	0.00550152	0.00208588	0.00724111	0	0	0.00237178	0.0225676	0.00835149	0	0.0046316	0	0.0248148	0.0162658	0	0.00589348	0.00498743	0.00725029	0.0452743	0.000986193	0.00376984	0.00338443	0.00367647	0.0030325	0	0.0357143	0.00703699	0	0.00384919	0	0	0.00596117	0.00550477	0.0029785	0.00841361	0.00395291	0	0.00482441	0.00419643	0.00643448	0.0029328	0	0.00568453	0	0.0041251	0.00728309	0.0350765	0.00594237	0
	0.00660235	0	0.0115541	0.0160155	0	0.0119048	0.00387701	0.00513775	0.00217391	0.030303	0.00573011	0	0.00371943	0.00694444	0	0.0175854	0.00528954	0.00465082	0.0100649	0.0087344	0.0126263	0.0068468	0	0.000797448	0	0.00744441	0.00290249	0.0666667	0.00636222	0.0117249	0	0.00440746	0.00435993	0.0129684	0.00456239	0.00580938	0	0.00447512	0.00287362	0.00383545	0.0028347	0	0.0141127	0	0.00309015	0.00554605	0	0.00653798	0
	0.0018797	0.0136574	0.00628248	0.0218291	0.0075188	0	0.00193064	0.00530715	0.00181818	0	0.00254167	0	0.00812831	0.00549451	0	0.00520193	0.0072785	0.0058851	0.0152778	0.00254337	0.0138888	0.00782436	0.00641026	0.00210084	0	0.00961824	0.00204127	0	0.004945	0.00377493	0	0.00508063	0.00492384	0	0.00522464	0.00286873	0	0.00480105	0.00833659	0.00375919	0.0119872	0	0.00402338	0	0.0102684	0.00762976	0.00978261	0.0117392	0
	0	0.00909091	0	0.00340425	0	0.0175439	0.00311515	0.012059	0.00572755	0	0.00819054	0.035575	0.00602724	0	0.0555556	0.0201016	0.00574717	0.00572319	0	0.00462963	0.00302978	0	0.00444444	0.00742424	0	0.00893953	0.00119617	0	0.00566174	0.0247437	0	0.00441362	0.00616153	0	0.00545247	0.00202252	0	0.00374072	0.00282443	0.0061008	0.00667551	0	0.00603197	0	0.0134518	0.00707518	0	0.00755084	0
	0	0	0.00328664	0.00302548	0.0030303	0	0.00745945	0.00822575	0.0132825	0	0.00826193	0.0246682	0.00441919	0	0.025	0.0118278	0.00581463	0.00413258	0.0921402	0.00890164	0.0061815	0.00609756	0	0.00515136	0	0.0434232	0.00268608	0	0.00612562	0.0111888	0	0.00397324	0.00602163	0	0.0067802	0.00615162	0	0.011448	0.00571014	0.000771605	0.00512754	0	0.00336496	0	0.00404443	0.00992671	0.0291667	0.00378659	0
	0.00543478	0.00396825	0.0262605	0.00806627	0	0	0.00528299	0.0071624	0.00446429	0	0.0075055	0.0207224	0.00306373	0	0	0.00509083	0.00526857	0.00522525	0.0272531	0.00274997	0.00673271	0.00785297	0.00672269	0.00597355	0.00869565	0.00494529	0.00390771	0	0.00467969	0.00657895	0	0.00599569	0.00636422	0	0.0065956	0.00452162	0	0.00536255	0.00183139	0.00185185	0.00357744	0	0.00332096	0	0.0048604	0.00840222	0	0.0047369	0
	0	0.025	0.00461905	0.00350604	0	0	0.00542577	0.00523322	0.0174825	0	0.00448308	0.0230997	0.00666585	0	0	0.0117725	0.00524311	0.00597852	0.00275482	0.00884697	0.00383142	0.00553666	0	0.00338228	0.0103415	0.0464787	0.00477899	0	0.003032	0.00452489	0	0.00328089	0.00552276	0.0351204	0.00466549	0.00384577	0	0.00713293	0.00736791	0.00744273	0.00535386	0	0.00913483	0	0.00771923	0.0102875	0	0.00559032	0
	0.0049072	0	0.00970311	0.0170282	0.0504808	0	0.00778962	0.00650935	0.00618022	0	0.0070089	0.0128205	0.00225225	0.002849	0	0.00792819	0.00555107	0.00554119	0.00961539	0.00516375	0.00921454	0.00638351	0	0.00372901	0	0.0095274	0.00387253	0	0.00289057	0.00732223	0	0.00454885	0.00474421	0.00137931	0.00498884	0.00418773	0	0.00561513	0.00326197	0.00320595	0.00696192	0	0.00567416	0	0.0115812	0.00253691	0	0.00704628	0
	0.0136232	0	0.00947397	0.00660856	0	0.0211111	0.00781864	0.0117142	0	0	0.00479888	0	0.0110528	0	0	0.00972153	0.00923616	0.00565924	0.0034965	0.00572674	0.00690976	0.00648376	0.0112875	0.00493185	0.0075188	0.0104167	0.00494298	0	0.00813815	0.00245098	0	0.00610464	0.00491921	0.00709838	0.00452641	0.00689222	0	0.00942649	0.00818494	0.00428539	0.00738365	0	0.00514263	0	0.00920707	0.00655738	0.00955882	0.00915676	0
	0.0125506	0.0373333	0.00563644	0.00052378	0	0.0147059	0.00398889	0.0060088	0.00178571	0.0178571	0.00255241	0	0.00663879	0	0	0.0125455	0.00635079	0.00558327	0.00333333	0.0017803	0.00340136	0.00546413	0.00347222	0.00385484	0.00588235	0.00284091	0.0105019	0	0.00509097	0.0115236	0	0.00625776	0.00571588	0.00697592	0.00510121	0.00357663	0	0.0069941	0.00471578	0.00803013	0.0118859	0	0.0061052	0	0.00516019	0.00459993	0.00487329	0.0039562	0
	0.00989107	0	0.0125967	0.0031126	0	0	0.00482537	0.0269812	0.00250627	0	0.0071599	0.00520833	0.00531046	0	0	0.0103156	0.00619693	0.00603966	0	0.00750334	0.002079	0.00240196	0	0.00399901	0.00833333	0.0127175	0.00649706	0	0.00722026	0.005	0	0.00553716	0.00481557	0.00790043	0.00827224	0.00275247	0	0.00684222	0.00316018	0.00138158	0.00681112	0	0.00981858	0	0.00563285	0.00383351	0.0149877	0.00411029	0
	0.00428931	0.0111111	0.0346189	0.0113732	0.00492611	0.00892857	0.00758645	0.00741713	0.00366667	0	0.005096	0	0.00228833	0.00347222	0	0.00529396	0.00638626	0.00767253	0.00930736	0.00446775	0	0.00538719	0.015873	0.000918274	0	0.0141595	0.00213809	0	0.00372925	0	0	0.00545862	0.00717949	0.00246914	0.00704661	0.00460133	0	0.00414034	0.00347304	0.00886219	0.0115476	0	0.00723968	0	0.00734732	0.00551467	0.00955882	0.00525031	0
	0.00334448	0.0145259	0.0256683	0.00460809	0.0164609	0.00724638	0.00484265	0.00261438	0.00496032	0	0.0180553	0	0.0324139	0	0.0153846	0.0046504	0.00480689	0.00574189	0.00333333	0.00448089	0.0015949	0.00694308	0.00241546	0.00174825	0	0.00162338	0.0103179	0	0.00451213	0.0291005	0	0.00411994	0.00636288	0.0160664	0.00621628	0.00730175	0	0.00769928	0.00527907	0.00493097	0.00453787	0	0.00394929	0	0.00625274	0.00747433	0.00577462	0.00486111	0
	0.00892693	0.0133745	0.00515873	0.00292205	0.008	0.025641	0.00561486	0.00145349	0.00576132	0	0.00669942	0	0.00494302	0.0106275	0	0.00854275	0.007902	0.00434046	0	0.00125	0.00365497	0.0093503	0.0126087	0.0014245	0	0.00405354	0.0111086	0.0625	0.00697262	0.0583333	0	0.00682606	0.00570792	0.0049682	0.00533824	0.0047222	0	0.00635908	0.0091238	0.0063398	0.00306438	0	0.00510785	0	0.00782058	0.0085422	0.00246305	0.00827643	0
	0.00575414	0	0.0090812	0.00507238	0	0.0154167	0.00396764	0.00775419	0.00279813	0	0.00972747	0.0141093	0.0239527	0.0128006	0.00980392	0.00200121	0.00646565	0.00357985	0.00384615	0.0078125	0.00348214	0.0114572	0	0	0	0.0130905	0.0122779	0	0.0075913	0.00268817	0	0.00726661	0.00620689	0.00810811	0.00456381	0.00672116	0	0.00967724	0.0041176	0.00674041	0.010526	0	0.00393027	0	0.00683653	0.00611279	0.00280112	0.010145	0
last exon	0	0	0	0	0	0.03125	0	0	0	0	0	0	0	0	0.0130719	0.00909091	0	0	0	0	0	0	0.166667	0	0	0	0	0	0.00592885	0	0	0	0	0.00590734	0.00258398	0.0034965	0	0.0142857	0.00322581	0.0078125	0	0	0.00511905	0	0.0163139	0.00627451	0	0	0
	0	0	0	0	0	0	0.0094246	0	0	0	0	0	0	0	0	0	0	0.00909091	0	0.0206583	0	0.0526316	0.00806452	0	0	0	0.0416667	0	0.00198413	0.0138889	0	0	0	0.008367	0.00833333	0.0034058	0	0	0.00621412	0	0	0.00571429	0.0582581	0.00526316	0	0.00721925	0.0166667	0	0
	0	0	0	0	0	0	0	0	0	0	0	0	0	0	0	0.00666667	0	0	0	0	0	0.0333333	0	0	0	0	0.00826446	0.015625	0	0	0	0	0	0	0	0.00462963	0	0.0130719	0.0107641	0.00252525	0	0.00740741	0.015625	0	0.00416667	0.0181157	0	0	0
	0	0	0.0416667	0	0	0	0.00505051	0	0.025641	0	0	0	0	0	0	0	0.0277778	0.0114943	0	0.0196078	0	0	0	0.0178571	0	0.0166667	0.0101553	0.0192308	0	0	0	0	0.00952381	0.00610852	0	0	0	0	0.0073283	0	0	0	0.00416667	0.00625	0	0.0215072	0	0	0
	0	0	0	0	0	0	0.00617284	0	0	0.0277778	0	0	0	0	0.00985222	0.0138889	0	0	0	0.00621118	0	0	0	0	0.03125	0	0.00704023	0	0.01	0.00641026	0	0.0454545	0.0178571	0.00713668	0	0	0	0.00480769	0.00641026	0	0	0	0	0.0145688	0	0.0077961	0.0841751	0.0113636	0
	0	0	0	0	0	0	0	0	0	0	0.0340136	0	0	0	0	0	0.0171958	0.0149123	0	0.0357143	0	0	0	0.00505051	0	0	0	0	0	0.020202	0	0	0.013913	0.00830281	0.00530303	0.00529412	0	0.0112233	0	0	0	0	0	0	0.0125	0.00714286	0.0333333	0.116162	0
	0	0	0	0	0	0	0.00476191	0	0	0	0.0438963	0	0	0	0	0	0	0.0138889	0	0.0111111	0	0	0	0.0133333	0	0.025	0	0	0.0071342	0	0	0	0	0.00396825	0.0166667	0.0120915	0	0.015625	0.00837104	0	0	0	0	0	0	0	0	0.00617284	0
	0.0222222	0	0	0	0	0	0.00793651	0	0	0	0.0384894	0	0	0	0.00434783	0.00740741	0	0.00649351	0	0.00378788	0	0.0405983	0	0	0	0	0	0	0.00915332	0	0	0.0135802	0.0078125	0.01338	0	0	0	0	0	0	0	0	0	0.02	0	0	0	0.00480769	0
	0	0.0185185	0	0	0	0	0.0138889	0.047619	0	0	0.0588235	0	0	0	0.010101	0	0	0.0238095	0	0	0.0208333	0	0	0.00961539	0	0	0	0	0.00309597	0	0	0	0	0.00740741	0	0	0	0	0.0123457	0	0	0	0.00600475	0.0113636	0	0	0	0.00694444	0
	0	0	0.0333333	0	0	0	0	0	0	0	0.0389418	0	0	0	0	0	0	0	0	0	0	0	0	0	0	0	0.0186966	0	0	0.0190476	0	0	0.0277778	0.0055374	0	0.00367647	0	0	0.0384615	0.00454546	0	0	0.00650406	0	0	0	0	0	0
downstream	0	0.0104167	0	0	0	0.017094	0	0	0	0	0.00522748	0	0	0	0	0	0	0	0.0178571	0.00526316	0.015625	0.00714286	0.0166667	0	0	0	0	0	0.00266667	0	0	0	0	0	0	0	0.00574713	0	0.00932249	0	0	0.111111	0	0	0	0.0277778	0	0	0
	0	0	0.00714286	0	0	0	0	0.030303	0.0226608	0	0.00445887	0	0	0	0.047619	0	0	0	0	0.00526316	0	0	0	0	0	0	0	0.0248677	0.00217391	0	0	0	0	0	0.043956	0	0	0	0.00487805	0.00877193	0	0	0	0	0.00416667	0	0	0	0
	0	0	0	0.0114286	0	0.0142857	0.0113636	0	0	0.0133333	0.0114509	0	0	0.0031746	0.0454545	0	0	0	0	0.00462963	0.0078125	0.0100281	0	0.0138889	0	0	0	0	0	0	0	0	0	0.031746	0	0	0	0.166667	0	0.0128205	0.00568182	0	0	0	0	0	0	0	0
	0	0	0	0.0147059	0.0116279	0.012987	0.0244361	0	0	0.00478469	0.0143699	0	0	0	0	0	0	0	0	0.0117845	0.00617284	0	0.0956522	0.02	0	0.0110432	0	0	0	0.0277778	0	0	0	0	0	0	0	0	0	0.00595238	0	0.0131579	0.0384615	0	0	0	0	0	0
	0	0	0	0	0	0	0	0.0474359	0	0	0	0	0	0	0	0.00574713	0	0.01425	0.00869565	0.0151515	0	0	0	0	0	0.0128543	0.00666667	0	0	0	0	0	0	0	0	0	0	0	0	0	0	0	0	0.0078125	0	0	0	0	0.0172414
	0.0168067	0.0119048	0	0	0	0.00694444	0	0	0.015873	0	0	0.0210526	0	0	0	0.00595238	0	0	0.0105263	0	0	0.00653595	0	0	0	0	0	0	0.00632184	0	0.030303	0	0.0277778	0	0	0	0	0	0	0	0.0232143	0.00925926	0.0277778	0.0208333	0	0.0153846	0.0142857	0	0.00675676
	0	0.0315018	0	0.01125	0	0	0.0222271	0	0.0144928	0.0138889	0.00274725	0	0	0.00584795	0	0	0.0383523	0	0	0	0.00854546	0.00595238	0	0.0133333	0.00694444	0.0333333	0	0.0147059	0.00252525	0	0	0	0	0	0	0	0.0113636	0	0	0	0.0111111	0	0.0625	0.00595238	0	0	0	0.00833333	0.00588235
	0	0.0266667	0	0	0.00476191	0.00588235	0	0	0	0.0647716	0	0	0.0614774	0	0	0.013986	0.04	0	0.0227273	0	0.0105263	0	0.04	0.0416667	0	0.00520833	0	0	0	0	0.00714286	0	0	0.005	0	0	0	0	0.0133333	0.00454546	0.0122078	0	0.0293233	0	0	0	0.0144444	0	0
	0	0	0	0	0.00806452	0	0	0	0	0.0165514	0.0105472	0	0.00568182	0	0	0	0	0.0142857	0	0.0119048	0	0.025	0	0.00833333	0.0114196	0.0144928	0	0	0.00653595	0	0.00862069	0	0.0138889	0	0	0	0	0.00694444	0	0.0236111	0	0.00816667	0.00714286	0	0	0.0125	0	0.00520833	0
	0	0	0	0	0	0	0	0.00666667	0	0.00680272	0.00780238	0.00625	0	0	0	0	0	0.008	0	0	0	0	0	0.0333333	0.00408163	0.0333333	0	0	0.02442	0	0.00714286	0	0	0	0	0	0	0	0	0	0	0	0	0	0	0	0	0	0
	0	0	0	0	0.00284091	0	0.0142857	0	0	0.0042735	0.0205739	0.025641	0	0	0	0.0136054	0.0952381	0	0	0	0.0075188	0	0	0.0147059	0.010989	0	0	0	0	0	0.00892857	0	0	0.02	0	0	0.00533039	0	0	0	0	0.0119048	0.005291	0	0.03	0	0.00980392	0	0
	0.005291	0.00823045	0	0	0	0	0.020202	0	0	0.0241333	0.018093	0	0	0.0185185	0	0.00483092	0	0.028846	0.0125	0	0.0125327	0.012549	0	0	0	0	0	0	0.00309597	0	0.00568182	0	0	0	0	0	0	0	0	0	0	0	0	0.00980392	0	0	0.0217391	0.0181818	0
	0	0	0	0	0	0.00680272	0	0.0168067	0.0307692	0.0247337	0.00750751	0	0	0.02	0	0	0	0	0.00952381	0	0	0	0	0.00337838	0	0	0	0	0	0	0.00520833	0	0	0.0217014	0.0128205	0	0	0.0166667	0	0	0	0	0.00909091	0	0	0	0.0351852	0	0.00724638
	0	0	0	0	0	0.0155093	0	0	0	0	0.00480016	0	0	0	0	0	0	0	0	0	0.0169414	0	0.0151515	0	0.018648	0	0	0	0	0.00673401	0	0.00840336	0	0.00571429	0	0	0	0	0	0	0	0	0	0	0	0	0	0	0.0322288
	0	0	0	0	0	0	0.0119048	0	0	0.0416667	0	0	0.025	0	0	0	0	0	0.0170068	0	0.0123457	0	0	0.0187808	0	0	0	0	0.00555556	0	0	0	0	0	0.0321429	0	0	0	0.00736962	0	0.0117647	0.00641026	0	0.0025	0.0120208	0	0	0.0101496	0
	0.0444444	0	0	0	0	0	0	0	0.0125	0.00877463	0.00592885	0.03125	0	0	0	0	0	0.00833333	0	0	0.0113636	0	0	0	0.0333333	0	0	0	0.00367647	0	0.00606061	0	0	0.0117647	0	0.0104167	0.0166667	0	0	0	0.00740741	0.018276	0.015625	0	0	0	0	0	0
	0	0	0.00574713	0	0.0173913	0.00555556	0	0.0142857	0	0	0.00237342	0.00595238	0	0	0	0	0	0	0.0166667	0	0.0113636	0	0.0166667	0.00793651	0	0.0416667	0	0.00961539	0.00649351	0.00625	0	0	0.00413223	0	0	0	0	0.0166667	0	0	0	0.0105263	0	0	0	0.037037	0	0	0.0164474
	0	0.00952381	0.00714286	0	0.00833333	0	0.00735294	0	0	0	0.0105659	0.0075188	0	0	0	0	0	0	0.0166667	0.00961539	0.0128205	0.00333333	0	0	0	0	0	0	0.0179293	0.00543478	0.00666667	0.0416667	0	0	0.0108696	0	0	0	0	0	0	0	0	0	0	0	0	0	0
	0.00571429	0.0289855	0	0	0	0	0	0.00454546	0	0.015873	0	0.00476191	0	0	0	0	0.0222222	0	0	0	0	0	0	0	0.00510204	0.0139456	0.0111111	0.00793651	0.00534759	0	0.00961539	0.0128205	0.00411523	0.047619	0	0	0	0	0.0714286	0	0	0	0	0	0.014304	0	0	0	0.0186728
	0.00893997	0.0410357	0.136646	0	0	0	0	0	0	0.00877193	0.00986842	0	0.00833333	0	0	0	0.0102041	0	0	0.0204167	0	0.00940623	0	0	0	0	0	0.00431035	0	0.00324675	0.00431035	0	0.0117647	0	0	0	0	0	0	0.0194805	0	0	0	0	0	0	0.0131579	0	0.00833333
Pten−/− cardiomyocyte
	Cardiomyocyte genes																																						Cardiac transcription factors
	Tnni1	Tnni3	Myh6	Tnnt2	Myl3	Myl7	Chka	Myl4	Tnnt1	Tnnc1	Tpm1	Actc1	Myh7	Myl2	Pln	Myom1	Dmd	Itgb5	Mybphl	Atp1b1	Tgfb1	Mybpc3	Casq1	Itga5	Myl6	Myh4	Tgfb2	Cox6a2	Atp2a2	Tpm2	Nppa	Ryr2	Ttn	Adcy6	Ccdc141	Ppp2r3a	Cox8b	Cachd1	Itgb1	Smyd1	Atp1a1	Hand2	Mef2c	Nkx2-5	Gata4	Tbx5	Isl1	Kdr	Mesp1
upstream	0	0	0.0166667	0.0238095	0	0	0	0	0.113788	0	0.0145594	0.0357143	0	0	0.0105263	0.00476191	0	0	0	0	0.06001	0.0826667	0	0.0131579	0	0.0228175	0.0362812	0.00520833	0.0113636	0	0	0.0333333	0.00961539	0.04	0.0416667	0	0.0104167	0	0	0.00952921	0	0	0	0.0190972	0	0.0147059	0	0.0384615	0.0208106
	0.00943732	0	0	0	0	0	0	0	0.158287	0	0.00426743	0.00795455	0.0138889	0	0	0	0	0	0.00961539	0	0	0.0210526	0.00617284	0	0	0.0144928	0	0.0142857	0.015873	0.0263158	0	0	0	0	0.0786158	0	0.00571429	0.0144928	0	0.0112242	0	0	0	0.0249035	0	0	0.0105263	0.0285714	0.0282966
	0.0107855	0.0208333	0	0	0.0582751	0	0.0127273	0	0.00571429	0	0	0	0	0	0.0333333	0	0	0.0283816	0.0112165	0	0	0.00892857	0	0	0.025	0	0.0371148	0.00588235	0.0145202	0	0.01	0	0.0175439	0	0.0523979	0.0107182	0.0111111	0	0.0166667	0	0.00769231	0	0.0172414	0.0207373	0.00909091	0	0.00641026	0.0355556	0.00833333
	0.0227273	0	0	0	0	0	0	0	0.0142857	0	0.01875	0	0.0416667	0	0.0185185	0	0	0.0144928	0.0078125	0	0.108333	0	0.00462963	0	0.00892857	0	0.00980861	0	0	0.00420168	0.00833333	0	0.0131579	0.0515873	0.00476191	0.00636364	0.00925926	0	0.133571	0.00490196	0.0127551	0.0175084	0	0.0192308	0.0105263	0.0130139	0.0246914	0	0.022291
	0.0295359	0	0.00714286	0	0.160714	0	0.0138889	0	0.0192308	0.0142857	0	0.0208927	0	0.005291	0.025	0	0	0	0	0	0.0472222	0	0.0500076	0	0.01	0.0294118	0.00384615	0	0	0.0334821	0.00833333	0	0.0588235	0	0.0474105	0.00384615	0	0	0.0222222	0.00869565	0.0245215	0.0227273	0	0	0	0.0421053	0	0.00694444	0.0428842
	0.0386142	0	0.00694444	0.0013369	0.0922474	0	0.135516	0	0.00769231	0.0117188	0.0110944	0	0.012987	0.00952381	0	0	0.142857	0	0.0119048	0.0277778	0	0	0.0477633	0	0	0	0	0.0472222	0.0153846	0.0405405	0.0175439	0	0	0	0.0230216	0.00555556	0	0.00358423	0	0	0.00680272	0.0157576	0	0	0	0.02	0	0	0.0674792
	0	0	0.0130645	0	0.0704848	0	0.333333	0.0178571	0	0	0.0089955	0	0	0	0	0	0	0	0.03125	0.0235294	0.00689655	0	0	0	0	0	0	0.0525493	0	0.00799663	0	0	0	0.0166667	0.0336941	0	0.05	0.0351779	0.0117647	0.00952381	0.00649351	0	0.0222222	0.0140625	0	0.00347222	0	0	0
	0	0.0138889	0.0185185	0.000718391	0.0557029	0.00769231	0.0142857	0	0	0.00540541	0	0	0	0	0	0	0	0.0112233	0.0624502	0.00555556	0.0116279	0.0208333	0	0	0.00952381	0	0.0133333	0.0444444	0.0454545	0	0	0	0.0235008	0	0.00833333	0.00840336	0	0.0378788	0.0375	0	0	0	0	0	0	0	0.0362812	0	0.0571429
	0	0.010989	0.0272727	0.00677966	0	0.0192308	0	0	0.00714286	0.0126346	0.0142857	0.00877193	0	0	0	0	0	0.00378788	0.00333333	0	0.0145784	0	0	0.00454546	0	0.00694444	0	0.0111111	0	0	0	0.030303	0.037483	0	0.03	0	0.00917659	0	0.0238095	0	0	0.00694444	0	0	0	0	0	0.0222222	0
	0	0	0	0	0	0	0	0	0	0	0.032967	0	0.0136054	0	0.00689655	0	0	0	0.02	0.0211281	0.0114286	0.00625	0.0277778	0	0	0.0738095	0	0.0184815	0.00833333	0.0184524	0	0	0.0227273	0.00694444	0.00769231	0	0.00483092	0	0	0	0	0	0	0	0	0.02	0	0	0
	0	0	0.00714286	0.00825566	0.0147059	0	0	0	0	0	0	0.0264946	0.00505051	0	0	0	0	0	0	0.00438597	0.00362319	0.01	0	0.0170833	0.00641026	0	0.0534188	0	0	0	0	0	0	0	0.0125	0	0	0	0.047619	0	0.0105263	0.0125	0	0	0	0	0	0	0
	0	0	0.00356506	0.00794904	0	0.00549451	0.0416667	0.0115741	0	0	0.00318979	0	0	0	0.00595238	0.0142857	0	0.025	0.0714286	0.00851064	0	0	0	0	0.0250897	0	0	0.0255102	0.00769231	0	0	0	0	0	0.00714286	0.00595238	0.00337838	0	0	0.00952381	0	0.0117647	0	0.024843	0.00505051	0	0	0.0208333	0
	0.0203419	0	0	0.0100883	0.0117647	0.00840336	0.00873016	0.0526316	0	0	0	0.0178571	0	0.0217391	0.0286797	0.010989	0	0	0.142857	0.0364583	0	0.0125	0	0	0.040107	0.0285714	0	0.00476191	0	0	0.5	0.0078125	0	0	0	0.0350877	0.00546595	0	0	0	0	0	0.0392157	0.0689849	0.0714286	0.0102564	0	0	0.111111
	0.0161713	0.012043	0.0159091	0	0	0.0363636	0.00292398	0	0	0.00793651	0.00277778	0.0142857	0.0104167	0.0084127	0	0	0	0.00826446	0	0.0187777	0	0	0.00833333	0	0.010101	0.0208333	0.0126277	0	0.00909091	0.0191511	0.0119048	0	0.0176372	0.0146429	0	0.0131579	0.0031348	0.0230199	0	0.0359637	0	0	0	0.100386	0.075188	0	0	0.00549451	0.0422222
	0.0717208	0	0	0.0142119	0.0125	0.00357143	0.0118861	0	0	0.0166976	0.0124791	0.0166667	0.0341801	0.0369048	0	0	0.0222222	0	0	0	0	0	0	0.00769231	0.00826446	0.0104167	0.0174603	0	0.00694444	0.00446429	0.0181548	0.00666667	0.0301003	0	0.00588235	0	0	0.0419975	0.00925926	0.00943647	0	0	0	0.0196078	0.133224	0	0	0	0.141667
	0.0578545	0.005	0.0413655	0.0128824	0.0208333	0.00238095	0.036036	0.00966184	0	0	0.00909468	0	0.0565152	0	0	0	0	0.0175439	0.0865124	0.0046083	0	0.0295139	0	0	0.05	0.0222222	0	0.00621118	0.0701565	0	0	0.0308148	0.0230997	0.0232955	0	0	0	0.0175439	0.0263889	0	0	0	0.0166667	0.0128205	0	0.013986	0.0202822	0.00952381	0
	0.0848214	0.00510204	0.0590123	0.0146639	0.0333333	0.00396825	0.0930838	0.00396825	0	0.0181818	0.00405405	0	0.0621648	0	0	0	0	0.0178571	0.0325501	0	0.0166667	0	0.0571429	0.00833333	0.0208333	0.015873	0.0227273	0.013913	0.0687628	0.00873016	0.00649351	0.0166667	0.0341387	0.00416667	0	0	0	0	0	0.018	0.0132275	0	0	0	0	0	0.0521779	0	0
	0.0922619	0.0226667	0.02	0	0.0037037	0	0	0	0.0123626	0	0.00246305	0.0133333	0	0	0.09375	0	0	0	0.0258261	0.0163139	0	0	0	0.00980392	0.00740741	0.0113864	0.0204082	0	0.0116186	0	0	0	0.0128205	0.0142857	0.025	0.00793651	0.0142857	0.0398095	0.0319444	0.0422871	0	0	0	0	0	0	0.037799	0	0
	0.00416667	0	0	0.000466853	0	0.0166667	0	0.0112086	0	0	0.00362903	0	0	0	0.0454545	0	0.0743677	0	0	0	0.0276094	0.00968013	0	0	0	0.00657895	0	0.00952381	0.0216374	0	0.00724638	0.00892857	0	0	0	0.00952381	0	0.0711295	0	0.0156403	0.0181818	0	0	0.0111111	0	0	0.00574713	0.00694444	0
	0.00912698	0.0350877	0	0	0	0	0.0119048	0.0185185	0.00980392	0.00378788	0.0164277	0	0.0163156	0.0238095	0	0	0.0863636	0	0	0	0	0.00446429	0	0	0	0	0	0	0.0264706	0.00555556	0.0111111	0	0.00617284	0	0	0.0144676	0.00591716	0.0761905	0	0	0	0	0	0.0138889	0.005	0	0	0	0
first exon	0	0	0	0	0	0	0.0361111	0	0	0	0.0197279	0	0	0	0	0	0.138889	0	0	0	0.00735294	0.0333333	0	0	0	0.0526316	0.00807673	0	0	0	0	0	0	0	0	0	0	0	0	0	0	0.00634921	0.00862069	0.0362812	0	0	0	0	0.012987
	0	0	0	0	0	0	0.053955	0	0.0769231	0	0.0444444	0	0	0	0	0	0	0	0	0.0166667	0.0124242	0	0	0.0681818	0	0	0.0210438	0.0526316	0	0	0	0	0	0	0	0	0	0.047619	0	0	0	0.0102041	0	0.0734848	0	0	0.0357143	0.0104167	0.00769231
	0	0	0	0	0	0	0.0127924	0	0	0	0	0	0.047619	0	0	0	0	0.0416667	0	0	0.00617284	0.04	0	0.111212	0	0	0.00392157	0.0465368	0.0075188	0	0	0	0	0	0	0.0078125	0.0238095	0.0125	0	0	0	0.0078125	0	0.0381264	0.0364721	0.0714286	0	0.01	0.00666667
	0.0238095	0	0	0.0037037	0	0	0.00595238	0	0	0.02	0.020202	0	0	0	0	0	0	0	0	0	0	0	0.0142857	0.025	0	0	0	0	0.00555556	0	0.0625	0	0	0	0	0.00694444	0	0	0	0.0340909	0	0.00490196	0	0.0416667	0.0178571	0.072674	0	0	0
	0	0	0	0	0	0	0.00666667	0	0.0769231	0	0	0	0	0	0	0	0	0.0417391	0	0.0151515	0	0	0	0.0151515	0	0	0.00510204	0	0	0	0	0	0	0	0	0	0	0	0	0	0	0.00625	0	0.0153846	0	0.0333333	0	0	0.00952381
	0	0	0	0	0.0362745	0	0.00483092	0	0	0	0	0	0	0	0	0	0	0.0278019	0	0	0.0248918	0	0	0.05	0	0	0	0.0909091	0	0	0	0.017094	0	0	0	0	0	0	0	0.0196078	0	0.0388403	0	0	0	0.0614478	0	0	0.0188763
	0.05	0.0333333	0	0.0833333	0	0	0.012987	0	0	0	0	0.142857	0	0	0	0	0	0.0213636	0	0	0.0208333	0	0.0208333	0.0175084	0	0	0	0.05	0.0271264	0	0	0.0153846	0	0	0	0	0	0	0	0.01	0	0.112037	0.0119048	0	0	0.0612458	0.0222222	0.015873	0
	0	0.142857	0	0	0	0	0.00641026	0	0	0	0	0	0	0	0	0	0	0.0591912	0	0	0	0	0	0	0	0	0.0208333	0.0333333	0.00625	0	0	0.00666667	0	0	0	0	0	0	0	0	0	0.0138889	0.0151515	0.010989	0	0.0344996	0	0	0.00833333
	0	0	0	0	0	0	0	0	0	0	0	0	0	0	0	0	0	0	0	0.0133547	0	0.111111	0	0	0	0	0	0	0.0135135	0	0.0666667	0	0	0	0.015625	0	0	0	0	0	0.037037	0.0180976	0.031746	0	0	0.0178571	0	0	0
	0	0	0	0	0	0	0	0	0	0	0	0	0.047619	0	0	0.03125	0	0	0	0	0.0260819	0	0.0172414	0.0222222	0	0	0	0.0833333	0	0	0	0	0	0	0.0571429	0.0166667	0	0	0.0588235	0.0243902	0	0.00625	0	0	0	0.0592803	0	0	0.010989
first intron	0	0	0	0.000575374	0.00592055	0	0.0275347	0.0025	0.0166667	0.0322581	0.00121433	0	0.0434783	0	0	0	0.0122954	0.0147388	0	0.00887574	0.0283915	0	0.00555556	0.0110986	0	0	0.0113235	0	0	0.0666667	0	0.00692967	0.00961539	0	0.0151888	0.0167783	0	0.0120331	0.00657147	0.00873702	0.00802483	0	0.005291	0.0606061	0.0131258	0.0211931	0	0	0
	0	0	0	0.00619898	0.00889541	0	0	0.0122204	0	0.0444444	0.00381388	0	0.031164	0	0.0511015	0.0193237	0.00421092	0.0180275	0	0.005291	0	0.0166667	0.0306737	0.0168827	0	0	0.00730777	0.125	0	0	0.0714286	0.015576	0	0.0077381	0	0.00706718	0	0.0132069	0.0092801	0.0046247	0.0026652	0.0104167	0.00769231	0	0.00680147	0.00444444	0	0	0
	0	0	0	0.00764656	0	0	0.0208087	0.0211802	0	0.0437145	0.00577461	0	0.0404798	0	0.0247253	0.0337302	0.00770677	0	0.005291	0.00871795	0	0.025	0	0.00771136	0	0	0.0230901	0.111111	0	0.0801282	0	0.0129577	0.00740741	0	0	0.00582447	0.0116995	0.00821136	0.00914648	0.00668417	0.0046083	0	0.00555556	0.00877193	0.012723	0.00869565	0	0	0
	0	0	0	0.160784	0.0316872	0	0.0025641	0.00783517	0	0.0154762	0	0	0	0	0	0.0125	0.0134527	0.00624549	0.0264306	0	0	0	0.0583333	0.00940171	0	0	0.00878985	0	0	0.0801282	0	0.0147018	0.0219642	0.0504322	0.00800552	0.0176195	0	0.00357378	0.00690537	0.0228376	0.00263158	0.0196078	0.00840235	0	0.00555556	0	0.025641	0.00740741	0
	0	0	0	0.00526985	0.0142424	0	0.0150595	0.032787	0.00537634	0	0.00678571	0	0	0.0238095	0.00694444	0	0.0142098	0.0128778	0.00570951	0	0.00595238	0	0.0313725	0	0	0	0.0130421	0.133929	0	0.0714286	0	0.0147497	0.0205145	0.0274972	0	0.00848535	0	0.00713628	0.021761	0.0118657	0	0	0	0	0.00294118	0	0	0.114286	0
	0	0	0	0.000598078	0.0626525	0	0.00857403	0.0216087	0	0	0.0125778	0	0	0	0.0277778	0	0.00634027	0.00526832	0.018458	0	0	0	0	0.00619195	0.0540541	0	0.00708912	0	0	0	0	0.0199436	0	0	0	0.00327344	0	0.0238955	0.0243468	0.00660927	0.00342262	0.0833333	0.00333333	0.0171958	0.00868993	0.0119048	0.0238095	0.04375	0
	0	0	0	0.00535486	0	0.0322581	0.00996927	0.0357737	0.0104167	0	0	0	0	0	0.00595238	0	0.0105037	0.001	0.0165068	0.0181224	0.00740741	0	0.0131579	0.030303	0	0	0.00836301	0.111111	0	0.0839161	0	0.0154049	0	0	0	0.00618056	0	0.00980338	0.00117647	0.00489283	0.00657739	0	0.00887476	0.0107976	0.00885501	0.0153846	0	0	0
	0	0	0	0.00618847	0	0	0.00385185	0.00271739	0	0.0147059	0.00195621	0	0.0147059	0	0.0233918	0	0.00949184	0.00630061	0.0160421	0	0	0.0222222	0.00862069	0.0087398	0	0.0245215	0.0130433	0	0	0.1	0	0.00611203	0	0.005291	0	0.0132732	0	0.0107466	0.0262848	0.00949405	0.00336134	0	0	0.0119048	0.00617761	0	0	0.00714286	0.0416667
	0	0	0	0.00416884	0	0	0.00654762	0.0365293	0.00588235	0.01	0.0124224	0.110197	0	0	0.015	0	0.00648459	0.00349928	0.00628843	0.0130471	0.020979	0	0	0.00840873	0.025	0	0.00993221	0	0.0113636	0	0	0.0162245	0	0	0.0175439	0.0038466	0.0266667	0.0225194	0.00469034	0.00964794	0.0118678	0	0	0.00324675	0	0	0	0.00943563	0
	0	0	0	0.0166471	0	0	0.00257675	0.0334903	0.0179182	0	0.00732449	0.133333	0	0	0	0.012987	0.00513445	0.0117159	0.00422641	0	0.00510204	0	0.0131579	0.0084399	0	0.0784603	0.0185729	0	0	0	0	0.00855803	0	0	0	0.00697574	0	0.0181945	0.0161911	0.00428738	0.0842379	0	0.00476191	0	0	0	0.047619	0.0345156	0
	0.0116995	0	0	0.00463768	0	0	0.00599106	0.00456774	0	0	0.0244218	0.0588235	0.0178571	0	0.0243056	0.0135234	0.0189187	0.0158548	0.0143939	0	0	0	0.0046083	0.0337893	0	0.020202	0.00660111	0	0	0	0	0.0119036	0.0166667	0.0104167	0	0.00763514	0	0.0171773	0.00142045	0.0110283	0.0127377	0.0123457	0.0575862	0	0.00571429	0	0	0.0626233	0
	0.0175493	0	0	0.0004995	0	0	0.021286	0.00360195	0.019883	0.0111111	0.00676207	0.142857	0	0.04	0.0157954	0.00877193	0.0196753	0.0382943	0.00462963	0	0.00983796	0	0	0.00617284	0	0.025641	0.0169427	0	0	0	0	0.0103104	0	0.0208333	0	0.00580837	0.0247059	0.0232528	0.0102039	0.0128133	0.00469786	0	0	0.003861	0	0	0	0.010101	0
	0	0	0	0.000531632	0	0	0.016862	0.0136347	0	0	0.00250149	0.111111	0	0.0182195	0.00210084	0.0107587	0.0209255	0.0321335	0.0119603	0	0.00595238	0	0.0845359	0.00544235	0	0	0.0139987	0	0.0289855	0	0	0.0135228	0	0	0.0294118	0.0226943	0.00454546	0.0102941	0.00570601	0.0111757	0.0116027	0.0263158	0	0	0.00925926	0	0	0	0
	0	0.0645161	0	0.0038425	0.02	0	0.00445492	0.0126058	0.0144928	0	0.00884411	0.183333	0	0.0166667	0.00346021	0	0.0106894	0.00368777	0.00686386	0.0145378	0.00483092	0	0.0533333	0.00595238	0	0.00740741	0.00938827	0	0.03	0	0	0.0175281	0	0	0	0.0104771	0.00980392	0.00678262	0.0116162	0.00849904	0.0187042	0	0.0011655	0.0166667	0	0.0178571	0	0.052903	0
	0	0	0	0.00637626	0	0	0.00547328	0.00480769	0	0.0111111	0.0107843	0.1	0	0	0.00411184	0.00480769	0.015233	0.00591998	0.00619048	0.010101	0.0184703	0	0	0.0648882	0	0	0.0158576	0	0	0	0	0.0163388	0.047619	0.0080032	0	0.0932718	0.00666667	0.0069336	0.0146571	0.0171957	0.0249354	0	0.00519354	0.00694444	0	0	0	0.0556083	0
	0.0275862	0	0	0.0162503	0.005	0	0.0149992	0	0.0166667	0	0	0	0.0107527	0	0.027036	0.00757576	0.00773941	0.0136476	0.00811966	0	0.00983519	0	0.0285714	0.0105241	0	0.0138889	0.0104597	0	0	0	0	0.0147672	0.0533981	0.0126295	0	0.0132738	0	0.0165636	0.0120425	0.00783062	0.0116887	0	0.00793651	0.0229167	0.00584795	0	0	0	0
	0.0148148	0.0740741	0	0.00914215	0	0	0.00583329	0	0	0	0.0549377	0	0.010101	0	0.0114639	0	0.022355	0.00779221	0.0112616	0.00971178	0.0070922	0	0.025	0.0120997	0	0	0.0100899	0	0	0	0	0.00568543	0.0441639	0.0143225	0	0.00696573	0.00714286	0.00715193	0.0218092	0.00394475	0.00528632	0	0.00915751	0.0138889	0	0.015625	0	0.0175439	0
	0.0125	0	0	0.0169018	0.00434783	0	0.0152827	0.00828089	0	0	0.0471566	0	0	0	0.00680272	0.025	0.00669491	0.00828509	0.0227978	0	0.0271261	0	0	0.0089629	0	0.0290499	0.0140752	0	0	0	0	0.00767338	0	0.00271739	0.0294118	0.00759729	0.0166667	0.0175342	0.00140056	0.00648917	0	0.0119048	0.0109056	0	0	0	0	0.00446429	0
	0	0	0	0.015457	0	0	0.0111057	0.00148148	0	0.0192308	0.0571429	0	0.0133333	0.019765	0.00429717	0	0.0161751	0.0106061	0.012327	0.0237115	0.0196281	0	0.0265694	0.00945024	0	0	0.0223117	0	0	0.0454545	0	0.0138156	0.0441176	0.0285031	0.00641026	0.0265076	0	0.00807024	0.0204302	0.00781085	0	0	0.00587045	0	0.0186147	0	0	0.00438597	0
	0	0	0	0.00209244	0.0214286	0	0.00567417	0.0124653	0.0125	0	0.0191923	0	0	0	0	0	0.0036243	0.0574242	0.0164804	0.0151581	0.0302198	0.0227273	0	0	0	0	0.00776781	0	0	0	0	0.0105502	0	0.00543478	0	0.00823027	0	0.0130114	0.0134867	0.00570172	0.0039185	0	0.00404412	0.0778257	0.004	0.0238095	0	0.0119048	0
internal exon	0.0401966	0.0104167	0.0270368	0	0	0.0277778	0.0309984	0	0.0119048	0.00862069	0.015873	0.0168219	0.012648	0	0	0.0098802	0.0108844	0.0169286	0.0432967	0	0	0.0117845	0	0.0156606	0	0.010709	0.0108696	0	0.014574	0.0222222	0	0.0119409	0.0110877	0.0104618	0.00975723	0	0	0.0227273	0	0.0108696	0.0550075	0	0.0108696	0	0.00919619	0	0.0114286	0.0198439	0
	0.0546956	0.00641026	0.0160523	0.00783972	0	0	0	0	0.0373932	0	0.00696457	0.0119048	0.00451435	0	0	0.00702267	0.010447	0.00383142	0.0214286	0	0.0169928	0.0107055	0	0.00906887	0	0.00857089	0.0108696	0	0.0111625	0	0	0.0139127	0.00904879	0.00512998	0.010628	0	0	0.028325	0.00617284	0.0269264	0.0270468	0	0.00554017	0	0.0106408	0	0	0.0100032	0
	0.0227273	0.0416667	0.0132393	0.00438597	0	0.0111111	0.0385736	0	0	0	0	0.0131579	0.0260194	0	0	0.0414977	0.0079023	0	0.0192308	0.0144928	0.025641	0.011609	0	0.00921012	0.00909091	0.0114705	0.0131579	0	0.0226481	0	0	0.0143931	0.0105124	0.0147866	0.0187165	0.00388889	0	0.0186087	0.0230769	0.0120714	0.0237355	0	0.00105042	0	0.010101	0	0	0.00574946	0
	0.0579365	0.00869565	0.00941851	0.00657051	0	0	0.0329595	0	0	0.0117647	0.0533333	0.0125	0.00961896	0	0	0.00908181	0.00238095	0.0196622	0.027417	0.0144928	0.00724638	0.0096516	0.00961539	0.0083495	0.0296443	0.0150376	0	0	0.0203985	0	0	0.0183933	0.0126274	0.0115936	0.0092009	0	0	0.0126713	0.00519481	0.0277219	0.0148551	0	0.0162717	0	0.0633333	0	0.00520833	0.0118521	0
	0.0115079	0	0.00647663	0.00631136	0	0	0.0528728	0	0.00446429	0	0	0.00877193	0.0141528	0	0	0.0173905	0.00653976	0.00271739	0.0214372	0	0	0.0125025	0.00892857	0.0179957	0.0217391	0.01017	0	0	0.0025355	0	0	0.0134012	0.00906743	0.00628441	0.0119331	0.0037037	0	0.06308	0.0222176	0.0107143	0.0197418	0	0.010989	0	0	0	0.00925926	0.0233426	0
	0.0288978	0.00694444	0.0101643	0	0	0	0.0294803	0.00480769	0.0238095	0	0.0147929	0.0132473	0.0110286	0	0	0.0151855	0.00821956	0.011655	0.00980392	0	0.00869565	0.0134709	0	0.0422663	0	0.00741793	0	0	0.0113502	0.0532967	0	0.0156096	0.00831986	0.00568026	0.0207669	0.0073752	0	0.00523809	0.0109182	0.0168202	0.037392	0	0.0316206	0	0	0.0137931	0.0185185	0.0127613	0
	0	0	0.0241068	0.00706436	0	0.0701754	0.0185185	0	0	0	0.0136054	0	0.0196271	0.0227273	0	0.0234687	0.016857	0.014118	0.0201897	0.031746	0.0208333	0.0186943	0	0.0380155	0.010101	0.00456858	0	0	0.0069305	0	0	0.010062	0.00863998	0.00296296	0.0126956	0.00485626	0	0.0112707	0.0357639	0.00487805	0.0236111	0	0.0724725	0	0	0	0.00932401	0.0100119	0
	0.0768519	0	0.010478	0	0.0111111	0	0.0443609	0.0210526	0.0238095	0.0113636	0	0	0.0218697	0.0172414	0	0.00212132	0.0154108	0.00699301	0.0163043	0.0146032	0	0.0131822	0.031677	0.0240152	0.00952381	0.00780417	0	0	0.00450311	0.00666667	0	0.0123556	0.00988081	0.0061179	0.0114765	0.022894	0	0.0130056	0.0153235	0.0179765	0.00953428	0	0.0339286	0	0.00662296	0	0.0107527	0.0174647	0
	0.0147059	0	0.0203612	0	0.015625	0	0	0	0	0	0.0045977	0.0102632	0.0355369	0	0	0.0152105	0.022971	0.0175238	0.0344114	0.0261037	0	0.0161526	0	0.0162088	0	0.00322787	0.0125	0	0.0138493	0.0149267	0	0.00597653	0.0100533	0.00860303	0.00984484	0	0	0.00792532	0.0178571	0.0267857	0.0107756	0	0.0181818	0	0.0518092	0.0146617	0.00476191	0.00974776	0
	0.0301587	0.0227273	0.0368662	0.00555556	0	0	0.0318966	0.031746	0	0	0	0.0075188	0.0132508	0	0	0.00302752	0.0123792	0.00893015	0.032684	0.013859	0	0.0158867	0.0236559	0.0230025	0	0.0072444	0.0105263	0	0.0239961	0	0	0.026325	0.00982852	0.0132381	0.00653153	0.0123792	0	0.0129032	0.0116024	0	0.00575994	0	0.0323589	0	0.00250627	0.00680272	0	0.0170984	0
internal intron	0.0261409	0.0258506	0.014324	0.00975069	0.00625	0.0519481	0.0145727	0.0245563	0.0125313	0	0.00488819	0.00680272	0.0424571	0.0333612	0	0.01202	0.0120246	0.0103427	0.00569801	0.00754362	0.00676345	0.0217873	0.00334253	0.0258745	0.0224242	0.00442814	0.0245846	0	0.0122708	0.00530504	0	0.0114682	0.0120354	0.0164511	0.00999045	0.0121711	0	0.0110652	0.0102121	0.00743706	0.00665023	0	0.0208422	0	0.0100859	0.0131777	0.0246277	0.0145713	0
	0.0139009	0.0106434	0.0191519	0.0116865	0.00595238	0.03	0.00797381	0.0230155	0.0324744	0	0.00961469	0.0450216	0.00951137	0.00793478	0.0164474	0.0114824	0.0102173	0.0128468	0.0251931	0.0106935	0.0082085	0.0139241	0.0109649	0.0132316	0.0666667	0.00374925	0.0141506	0	0.01654	0.00456349	0	0.0125914	0.010275	0.0218423	0.0120092	0.00687765	0	0.0111264	0.00534188	0.00724198	0.0081811	0	0.00710611	0	0.0142107	0.00426999	0.0084707	0.00651924	0
	0.00922324	0.00363636	0.0168423	0.00685603	0.00810185	0.075	0.0146846	0.00836807	0.0126496	0.0138889	0.0248142	0	0.0104401	0.00571429	0.0142857	0.0107226	0.00923922	0.0113139	0.0169041	0.0303248	0.0032086	0.0191402	0.0028305	0.0133899	0.0976569	0.00455601	0.0174587	0	0.00678713	0.00776644	0	0.0115861	0.0106738	0.00151515	0.00834361	0.0161736	0	0.0110437	0.0161382	0.0123649	0.00955308	0	0.0140877	0	0.00886894	0.0211077	0.002457	0.00728757	0
	0.00457478	0.0140931	0.0176376	0.00919961	0	0	0.0103095	0.00644841	0.00322622	0	0.00703546	0	0.00385519	0	0	0.017805	0.00714027	0.0158758	0.00164474	0.0220331	0.0152254	0.0213989	0.00793651	0.022209	0.0507937	0.0190184	0.0124353	0	0.0113505	0.00151515	0	0.0150527	0.0122098	0.0139067	0.0118502	0.0175865	0	0.010126	0.00588021	0.0100691	0.012847	0	0.0132158	0	0.0264665	0.020669	0.0179336	0.0200312	0
	0.00588931	0.00778743	0.02331	0.00961912	0.0252926	0.105263	0.0403222	0.00573237	0.00727898	0	0.0102676	0.0111111	0.00890058	0.00457317	0	0.0192319	0.0100285	0.00918414	0.00984298	0.0155979	0.00757382	0.0115068	0.0018315	0.00222359	0	0.0143138	0.0254514	0	0.0112339	0.0124121	0.0357143	0.0135929	0.0106994	0.0107187	0.0106759	0.0154154	0	0.0193058	0.00977447	0.00843847	0.0139736	0	0.0203395	0	0.00392021	0.0103716	0.00984432	0.0071915	0
	0.00844671	0.0101019	0.0227776	0.00627154	0.0234988	0.0526316	0.0094603	0.0291597	0.00266667	0	0.00915009	0.00834783	0.0274472	0.00512821	0.0325477	0.00931419	0.0131878	0.0135635	0.0129386	0.0375763	0.00706101	0.0136423	0.00297788	0.0150634	0.0325	0.0470602	0.0186106	0	0.0102675	0.00954545	0	0.0100976	0.0118847	0.00809829	0.0098432	0.0244997	0	0.0112791	0.0098226	0.0100247	0.0173683	0	0.0114237	0	0.00742099	0.0101164	0.0669102	0.0100577	0
	0.00238095	0.00328947	0.0109014	0.0138451	0.0138889	0	0.0068857	0.00457256	0.00163399	0	0.0160021	0	0.0120166	0.00520833	0	0.0243921	0.0125845	0.0129583	0.0596242	0.0139601	0.00280431	0.0134153	0.00433094	0.0133375	0.0294118	0.0148221	0.0165651	0	0.0119848	0.00833333	0	0.0111216	0.0100857	0.013742	0.00485586	0.0079505	0	0.0148122	0.0187369	0.00937091	0.0305253	0	0.0206547	0	0.0130051	0.0146687	0.0225113	0.0093097	0
	0.00715425	0	0.0210504	0.0287955	0.0144231	0	0.011462	0.00897465	0.0101871	0	0.0118071	0	0.00624098	0.0178571	0	0.00918885	0.00855315	0.00903937	0.0320158	0.00929832	0.00464646	0.0298349	0.00737496	0.0110706	0.0217647	0.00458916	0.00762302	0	0.0153618	0.00608333	0	0.0124182	0.012764	0.0114151	0.011608	0.00990137	0	0.0103304	0.0123825	0.00877655	0.0122208	0	0.0177022	0	0.0103306	0.0106283	0	0.0100606	0
	0.00659752	0	0.0101173	0.00410917	0.0147059	0.037037	0.0146158	0.00524224	0.0112725	0	0.0105825	0	0.00953578	0.00476191	0	0.0250332	0.0102371	0.00971448	0.0660345	0.0138554	0.0185394	0.0354859	0.0139394	0.00793651	0.00793651	0.00803188	0.00729096	0	0.0103478	0.0431851	0	0.0125691	0.010641	0.0043277	0.0126368	0.0210201	0	0.0117713	0.00891539	0.00518198	0.0204515	0	0.0159162	0	0.0335291	0.0195734	0.0178571	0.013788	0
	0.0171958	0	0.00856015	0.0107255	0.0076256	0	0.00738857	0.024595	0.00839081	0	0.00515787	0.00659341	0.00673153	0.0045	0	0.0181749	0.0121639	0.0191198	0	0.0164347	0.00960941	0.00799637	0.013986	0.0169283	0.0113636	0.0535434	0.00724135	0	0.0128224	0.0657262	0.025	0.0180361	0.00974342	0.00589253	0.0116403	0.00915511	0	0.0233355	0.00973601	0.0238752	0.00875699	0	0.0104949	0	0.00685577	0.0133868	0	0.0205761	0
	0.00273795	0.0179674	0.0409324	0.00949816	0.00510204	0	0.00995377	0.0132742	0.0226827	0	0.0098602	0	0.00468976	0	0	0.0187415	0.0132705	0.0131401	0.0121593	0.00998805	0.0215969	0.00925954	0.00501543	0.00550288	0.00869565	0.00207039	0.0117094	0	0.0175414	0.00942275	0	0.0100587	0.0070959	0.0113648	0.0121833	0.00867099	0	0.00922137	0.0176079	0.00950782	0.0178632	0	0.00743655	0	0.0163756	0.0124708	0	0.00836536	0
	0.0110088	0.0260226	0.01595	0.0102523	0.0227733	0	0.0156293	0.016339	0.00481243	0	0.00574806	0	0.00895792	0.0164251	0	0.0148579	0.0119316	0.0111987	0.00811688	0.00901931	0.00967762	0.012884	0.0352058	0.0160146	0.005291	0.0545244	0.00407093	0	0.0132017	0.00411523	0.0645161	0.0107106	0.00938681	0.00274725	0.0195663	0.0216084	0	0.0160062	0.0132002	0.0199306	0.0154754	0	0.0124359	0	0.00980105	0.0186665	0.0223214	0.0205416	0
	0.0248607	0.0359907	0.0158487	0.00893356	0.0238095	0	0.0087906	0.00988116	0.0220413	0	0.023498	0	0.0104593	0.0211307	0.0238095	0.0111151	0.0118502	0.007589	0	0.00317943	0.0168714	0.0109275	0.0070197	0.00624644	0.00833333	0.00712121	0.00449158	0	0.0121033	0.00658782	0.0666667	0.0133605	0.0101572	0.00465565	0.0133873	0.0119162	0	0.012094	0.0344109	0.0139391	0.0143191	0	0.00645204	0	0.021243	0.00987969	0	0.0123862	0
	0.00833794	0.031746	0.030825	0.00873392	0.00892857	0	0.0203909	0.00705152	0.0422043	0	0.0121204	0	0.0203307	0.0107692	0	0.0137342	0.00909839	0.0107705	0.00392157	0.00740565	0.00476847	0.0173299	0.0113858	0.0166025	0	0.00776316	0.0125515	0	0.0142602	0.00653595	0.0669643	0.0122773	0.0144032	0	0.0129978	0.00731858	0	0.0140417	0.0263462	0.0154124	0.0153014	0	0.00930892	0	0.0170492	0.0130663	0.00612083	0.00583807	0
	0.00879393	0.00579832	0.0304492	0.0143871	0	0	0.0108028	0.00490161	0.028951	0	0.0174748	0.0131579	0.00764977	0.0273557	0	0.0153004	0.0101223	0.00990304	0	0.00498823	0.00537784	0.0105182	0.00883191	0.00911524	0.00787879	0.00511364	0.00774507	0	0.0272263	0.0101885	0.0857143	0.0133897	0.0103794	0.00247021	0.0100864	0.00607316	0	0.0144428	0.0146014	0.00885746	0.00610532	0	0.00514582	0	0.0176383	0.0090201	0.0104265	0.0246779	0
	0.01353	0.018629	0.0147886	0.024827	0	0.0238095	0.0180784	0.0187773	0.012225	0	0.0105877	0.00568182	0.014614	0.00284091	0	0.0115609	0.0097779	0.019789	0	0.0230981	0.00153846	0.00743615	0.0147822	0.0128865	0.0252525	0.00570075	0.0151977	0	0.0122816	0.0187149	0	0.0147286	0.00966568	0.0208729	0.0206656	0.00956188	0	0.0195776	0.00734194	0.0121205	0.0287133	0	0.0167362	0	0.00714658	0.0113456	0.0212859	0.00714348	0
	0.0169574	0	0.0300652	0.0066959	0	0.0222222	0.0155668	0.00272072	0.0181917	0.0666667	0.0052459	0.00462963	0.0185826	0.00505051	0	0.0162943	0.00874008	0.0123272	0.0107774	0.0195758	0.013401	0.0122511	0.0255935	0.00330261	0.00909091	0	0.010282	0	0.00685448	0.00490196	0	0.0125601	0.0158133	0.0175614	0.015681	0.0145152	0	0.0189586	0.00547032	0.00951548	0.00656089	0	0.00428612	0	0.015964	0.00880712	0.0160465	0.0279928	0
	0.00245098	0.0126422	0.025101	0.0158065	0.00584795	0	0.0149251	0.031963	0.0231141	0	0.0264078	0.020625	0.0418565	0	0	0.0160466	0.00949794	0.0140759	0.00903342	0.0158796	0.00868522	0.0108264	0.0115104	0.0143597	0	0.012271	0.00962473	0	0.0125338	0.000777001	0	0.0113738	0.011211	0.0212797	0.0145242	0.00822035	0	0.0133381	0.00755098	0.0107735	0.0182616	0	0.0112735	0	0.0102562	0.033881	0.0110085	0.0406438	0
	0.00736002	0.0256614	0.00436508	0.007089	0.00714286	0	0.00894855	0.0230044	0.0145676	0	0.0327936	0.0131173	0.0250734	0.00347222	0	0.0119379	0.00944173	0.0115179	0	0.0134416	0.0163959	0.00218254	0.005	0.00219832	0	0.00260831	0.0144657	0	0.0149888	0.0112245	0.0820272	0.0140166	0.0100364	0.0086024	0.0122055	0.0101153	0	0.0166884	0.0234994	0.00520405	0.0291222	0	0.0163638	0	0.0103327	0.0198465	0.00416373	0.0295017	0
	0.0103293	0.00730364	0.00397462	0.00814736	0.00568182	0.00595238	0.0189541	0.00991677	0.00969897	0.00724638	0.0117742	0.0186728	0.0293938	0.00808679	0	0.00983124	0.0087275	0.0130335	0.0208294	0.0037667	0.0272497	0.00867866	0.00396825	0.00887889	0.0169396	0.01292	0.00566477	0	0.0165372	0.00215517	0	0.0177564	0.00922405	0.0266351	0.0135563	0.00880235	0	0.0123505	0.0118887	0.008527	0.021385	0	0.00945072	0	0.00480434	0.0134775	0.00833882	0.0124189	0
last exon	0	0	0	0	0	0	0.0113636	0	0	0	0.0105042	0	0.0769231	0	0	0.0363636	0.0831046	0	0	0	0	0	0.166667	0.0075188	0.0801282	0.03125	0.00994152	0	0.00392157	0	0.0784615	0.0723552	0.00840336	0.0076998	0.00582011	0.0102564	0	0	0.00511509	0.0174859	0	0	0.0322007	0	0.0117284	0.00954545	0.0208769	0	0
	0.0294118	0	0	0	0	0	0.0123225	0	0	0	0.00784314	0	0	0	0.00281085	0.0114286	0	0	0	0	0	0.0714286	0	0.00892857	0	0	0.0321821	0	0.0136916	0.011988	0.0277778	0	0.0129521	0.0303842	0	0.004	0	0.012963	0	0.011544	0	0	0.0699622	0.118187	0.00854701	0.00909091	0.0326957	0.00395257	0
	0	0	0	0	0	0.0263158	0	0	0	0	0.00428669	0	0.0666667	0	0	0.0384615	0.0416667	0	0	0.153846	0	0	0	0.0266667	0.117989	0	0.030519	0	0.00809717	0	0	0	0	0.00978128	0.0147059	0	0	0	0.00749877	0.0106219	0	0.0307692	0	0.0400873	0.0194805	0.0295547	0	0	0
	0	0	0	0.0454545	0	0	0.00578512	0	0	0	0	0	0	0	0	0	0.031746	0	0	0.0266667	0	0.0125	0	0.00571429	0.142857	0	0.00608466	0	0.0139319	0	0	0	0	0	0	0	0	0	0	0.0124967	0	0.116162	0.00179487	0.00735294	0	0.0196737	0	0	0
	0	0	0	0	0	0	0	0	0	0	0.0135207	0	0	0	0	0.015625	0	0	0	0.013354	0	0	0.0125	0.00735294	0.113095	0.0344828	0.00416667	0	0	0.00877193	0	0	0	0	0	0.0102041	0	0	0.00641026	0.00550144	0	0.0277778	0.0108178	0.00505051	0.024359	0	0.0888889	0	0
	0	0	0	0.0588235	0	0	0.0262006	0	0	0	0.0333104	0	0	0	0	0	0	0.00892857	0	0	0	0.0178571	0.0491342	0.00853462	0.108333	0	0	0	0.00809717	0.0208878	0	0	0.00595238	0.0246619	0	0.00762527	0	0	0	0.00708736	0.015873	0	0.00540541	0.00454546	0.0138889	0.055891	0	0.11653	0
	0.0208333	0	0	0	0	0	0.0411534	0	0	0	0.0340347	0	0	0	0.015873	0.0769231	0	0.025641	0	0.00757576	0	0	0.12963	0.003367	0	0	0.0194084	0	0.0158299	0	0	0	0	0.019494	0	0.0106952	0	0	0.00699301	0	0.047619	0	0.00655166	0	0.0151476	0	0	0	0.0178571
	0.0153846	0.0606061	0	0.0185185	0	0.025	0.00653595	0.0434783	0	0	0.0161723	0.122378	0	0	0.00454546	0	0.0833333	0.00595238	0	0.00807012	0	0.0133333	0.047619	0	0	0	0.00961539	0	0	0	0	0.00483092	0.0289352	0.00185185	0	0	0	0	0	0	0	0.00909091	0.0191837	0.0419048	0.0106952	0	0	0.0310869	0
	0.037037	0.0172414	0	0	0	0	0.0128722	0	0	0	0	0	0	0	0	0	0	0.0123457	0	0	0	0	0	0	0	0	0	0	0.0124696	0	0	0.031746	0	0.0136904	0	0.00925325	0	0	0	0.00588235	0	0	0.00860215	0.0147059	0.0159544	0	0	0.0156112	0.02
	0	0	0	0	0	0	0.0104167	0	0	0	0.0237037	0	0	0	0	0	0	0	0	0.077381	0.0357143	0.0208333	0.00757576	0	0	0	0	0	0.0104627	0	0	0	0	0.0111111	0.0555556	0.00652357	0.0192308	0	0	0.00526316	0	0	0.00487805	0	0	0.0715152	0	0.00952381	0.04
downstream	0.00816326	0.01	0	0.0128205	0	0.0133333	0.00840336	0	0.0309524	0	0.00269542	0.00892857	0	0.00537634	0	0.047619	0	0.00925926	0.025	0.0133333	0	0.0518529	0	0	0	0	0.00714286	0	0.0126888	0.034197	0.02	0	0.0480263	0.0328439	0	0.00961539	0.0275	0	0.008	0.00362319	0.0228571	0	0	0.0111111	0	0	0	0	0.072549
	0	0.0166667	0.00340136	0.0104167	0	0.0114943	0.00740741	0	0.0202991	0	0.00511765	0	0.0727273	0.0163978	0	0	0	0.0170045	0	0	0	0.0360205	0.125823	0	0.0131579	0	0	0	0.00127877	0.0314214	0	0.0208333	0	0	0	0.0196078	0	0	0.0115966	0.00617284	0.0141564	0	0.00952381	0.0583333	0	0.0161565	0.0333333	0	0.0547634
	0	0.105556	0	0.0075188	0	0.0150376	0	0	0.0226054	0.0703496	0.0186297	0	0.025	0.0277729	0	0.0285714	0	0.0153595	0.010989	0.00480769	0.0119048	0.0624335	0.0316051	0.00833333	0.0253264	0.0181818	0.00657895	0	0.00588235	0.0376775	0.0278571	0.4	0.030303	0	0	0	0	0	0	0.010101	0	0.00769231	0	0.0333333	0.00555556	0	0	0.0175926	0
	0	0.104545	0.00961539	0.0176136	0.0492985	0.0629939	0	0	0.0137486	0.0398933	0.00170068	0	0	0.0166667	0.0333333	0.01192	0	0.0153883	0	0.00476191	0.0373377	0	0.102941	0.00793651	0.00396825	0.0104895	0	0.00744215	0.0230299	0	0.020519	0	0	0	0	0	0	0	0.037037	0	0	0	0	0	0	0.0816667	0	0.0333333	0
	0	0.158573	0.0125313	0.00680272	0.047379	0.0277778	0.0228833	0	0.0037037	0.00735294	0.00510263	0	0.025	0	0	0	0.0361111	0.0102564	0.0222222	0	0.00757143	0.00793651	0	0.00645161	0	0.00806452	0	0.063109	0	0	0.0343122	0.132937	0.00869565	0	0	0	0	0	0	0	0.012987	0	0.00735294	0	0	0.035704	0	0	0
	0	0.01	0	0	0	0.0399267	0.0151515	0.0185185	0	0	0.00986842	0	0	0.0192308	0	0.00657895	0	0	0	0.0277778	0	0.00888889	0	0	0.00618431	0.00952381	0	0.0114943	0.00492611	0.00645342	0.0133838	0.0105263	0	0	0	0	0.00694444	0	0	0.0138889	0.0142857	0.00952381	0.0128205	0	0.0138889	0.0791342	0.119841	0.0138889	0.00367647
	0.04	0.0102041	0	0	0.0212862	0.0319444	0.0134933	0.0246449	0	0	0.0042735	0.0629132	0.0102041	0.0562867	0	0	0	0	0.0125	0	0.0145263	0.0199653	0.0142857	0	0.00444444	0	0	0	0	0.0417819	0	0	0	0	0.02	0	0.00657895	0	0	0.0123457	0	0	0	0.0303411	0	0	0	0	0.00833333
	0.0181818	0.0153846	0.0227273	0	0.0179045	0.020202	0.0075188	0	0.00367647	0.00793651	0.008302	0	0	0.0138889	0	0.0205882	0	0.0444444	0.0119048	0.00740741	0.008	0	0.0335664	0	0.0242063	0.013913	0.055425	0.0133333	0	0.00606061	0	0.0228261	0	0.00285714	0	0	0	0.00980392	0	0.0109814	0	0	0.00793651	0.0213333	0.0333333	0.00833333	0.104879	0	0
	0	0.0128205	0	0	0.00735294	0.375	0.0217597	0	0	0	0.0095873	0	0.00995733	0.0185185	0.0119048	0.0153846	0	0	0.0373932	0	0	0	0.0384615	0.0147059	0	0	0	0.0300752	0.00280112	0.0046083	0.00714286	0.0138889	0.0134804	0.00595238	0	0	0.00740741	0	0	0.00806452	0	0	0.0340909	0.0184524	0	0	0.0901961	0.0078125	0.05
	0	0	0	0	0	0.01	0.041822	0.00793651	0.00952381	0.0138716	0.0148316	0.0268856	0.0142857	0	0	0.00961539	0	0	0.0892857	0	0	0.00769231	0	0	0.00510204	0.0104167	0.04	0	0.0125227	0.0416667	0.0130435	0.00641026	0.0252101	0.004329	0	0.047619	0.0185185	0	0	0	0	0.0511364	0.0335273	0.0278223	0	0.00303951	0	0	0
	0	0	0	0.00961539	0.00395257	0.0123457	0.0275553	0.0217391	0	0	0.00477356	0	0	0.014881	0	0.0150376	0	0.00833333	0	0.0134192	0.0114286	0.00909091	0.0130435	0	0.00714286	0	0.0131579	0	0.0250836	0.0285714	0.0115704	0.00833333	0.015873	0	0.0347059	0	0.00248139	0	0	0	0.0210526	0.0370879	0.0692084	0	0.0105263	0.00274725	0	0	0.0208333
	0.00444444	0.00555556	0	0.0842302	0	0	0	0	0	0	0.00306122	0	0.015751	0.0222222	0	0.00694444	0	0.0102041	0.0105263	0	0.0122969	0	0	0	0	0	0	0	0.0129127	0.0292308	0.0175595	0	0	0	0.0576923	0.117647	0.0158514	0	0.0153846	0	0.0652165	0.0607143	0	0.00877193	0.0321552	0	0	0.0181818	0
	0.00649351	0	0	0.00383632	0	0	0.010989	0.0219156	0.0214286	0.0362722	0.021242	0	0.0227273	0	0.025641	0	0	0.00549451	0.0268775	0	0.00910442	0	0	0.014245	0	0.0286935	0	0	0	0	0.012619	0	0	0.0078125	0.0583333	0	0.00520833	0	0	0.00703704	0.00840336	0.00588235	0.0327485	0.0350712	0.00666667	0.045303	0	0	0.00595238
	0	0	0.0714286	0.0527672	0	0.00595238	0.0721273	0.0277778	0	0.0528649	0.00712644	0	0.0277778	0.015873	0	0	0	0	0	0	0.00333333	0.0178571	0.0235867	0	0.00854701	0	0	0	0	0.0118056	0.0097561	0	0.0353383	0.00680272	0.0416667	0.0746499	0.0129669	0	0.01	0.0352588	0	0	0	0.0444372	0.0178571	0.0428341	0	0.037037	0.0169231
	0	0	0	0.0169585	0.0322222	0	0.0290404	0.0469907	0.0144887	0	0.00965532	0	0.0347826	0.00740741	0	0	0	0	0	0.0187831	0	0	0	0.0342026	0	0.015625	0	0.0102041	0	0.0133333	0.00757576	0	0.0138889	0	0.015873	0.0341667	0.00649351	0	0	0	0	0.0239316	0.0117057	0.0268326	0.00444444	0.137688	0.0208333	0.0042735	0.0306548
	0	0	0	0.0174292	0.00651738	0.00990676	0.0377683	0.0104762	0.0129032	0.00806452	0.0179078	0	0	0.0155123	0	0.0142857	0.0416667	0.0142857	0.00520833	0.015625	0.02	0.0681818	0	0	0	0.0247253	0	0	0.00520833	0	0	0	0	0	0.0138889	0	0	0.0454545	0.0166667	0.0143827	0	0	0	0	0.0138889	0.0833333	0.0441026	0	0
	0	0	0.00694444	0.001001	0	0	0.005	0.008	0.0142857	0	0.00842226	0.0193452	0	0	0.0740741	0.0147059	0.00961539	0	0.0227743	0	0.0104167	0.123611	0.0166667	0	0.0153846	0	0	0.0230121	0	0	0	0	0.00757576	0	0	0	0	0	0.0166667	0	0	0	0	0.0138889	0	0.0537037	0	0.00909091	0
	0	0	0	0	0	0	0.0226307	0.0347436	0	0.0271429	0.00821927	0.0239366	0.0154553	0	0	0.0142857	0	0	0.0425697	0	0	0.061353	0	0	0	0.0117647	0.0357143	0.0139257	0.0282853	0.00925926	0.0128205	0.0166667	0	0	0	0	0.0694444	0	0	0.0045045	0	0.0128205	0	0	0	0	0.00666667	0	0
	0.00680272	0	0	0.0222222	0	0	0.040625	0.0264743	0	0.0166667	0.00357143	0.0375329	0.00680272	0	0	0	0	0	0	0	0.00869565	0.0130952	0	0.00666667	0.00510204	0	0	0.0075188	0	0	0.0015083	0	0	0	0	0.133333	0	0.0075188	0	0.0148254	0	0.0131579	0	0	0	0	0.0172619	0.00724638	0.00555556
	0.0078125	0	0.208333	0.0529412	0	0.0185185	0	0	0	0	0.00548246	0.0429293	0	0	0	0	0.00680272	0.0114943	0.0196078	0	0.0404762	0.00462963	0	0	0.0126749	0	0.0238095	0.0312773	0.0106755	0	0.00240385	0	0	0	0	0	0	0	0	0.00956938	0	0.00776859	0	0	0	0	0	0	0.0221338
[truncated: 17 more columns]
