# Supplementary material for: Pten Regulates Cardiomyocyte Differentiation by Modulating Non‐CG Methylation via Dnmt3
Source: Adv Sci (Weinh). 2021 Jul 11;8(17):2100849. doi: 10.1002/advs.202100849 (PMC8425920; doi:10.1002/advs.202100849)
Supplement: Supplementary file 17 — Supplemental Table 11 [file ADVS-8-2100849-s006.xlsx]

## Sheet: Sheet1
	Symbol	WT	WT	WT		Pten−/−	Pten−/−	Pten−/−
	Myl7	1.01619	0.988421	0.994765		0.503651	0.544894	0.529215
	alpha MHC	1.03144	1.06225	0.913464		0.394877	0.369867	0.408448
	Mlc2v	1.05663	0.906342	1.04408		0.343475	0.368616	0.36153
	cTnI	0.955803	1.00369	1.0414		0.536994	0.587279	0.550706
	Pln	1.00567	0.986326	1.00801		0.449684	0.464644	0.443359
	Actc1	1.07611	0.93144	0.996677		0.566895	0.477352	0.464551
	Myl4	1.12861	0.840773	1.05471		0.489286	0.559052	0.575633
	MYH	0.934423	1.10055	0.972606		1.12999	1.13427	1.15827
	Isl1	0.993706	0.997488	1.00856		0.541271	0.523216	0.549611
	Mesp1	0.951884	1.07507	0.977137		0.488564	0.406244	0.40322
	Mesp2	1.05013	0.95702	0.995434		0.930721	0.918212	0.794192
	Actn2	0.943111	1.00834	1.0522		0.472738	0.465505	0.454167
	Tpm1	1.00215	0.991942	1.00562		0.634721	0.624973	0.634403
	Myh7	0.995325	0.979027	1.02606		0.387587	0.388125	0.406829
	Anf	1.02384	0.933717	1.04569		0.555319	0.557617	0.564064
	Tbx20	1.01952	0.950764	1.03207		0.472466	0.460844	0.344287
	Gata4	1.02729	1.05396	0.922658		0.629035	0.659722	0.546348
	Hand2	1.03161	0.952312	1.0189		0.645993	0.618061	0.651464
	Tnni1	0.938826	1.01965	1.04515		0.429995	0.43186	0.465081
	Tnnc1	1.02436	1.03148	0.946056		0.538225	0.529106	0.512451
	Casq1	1.06513	0.928424	1.01191		0.42334	0.465746	0.438713
	Cox8b	1.0124	0.987129	0.494397		0.420703	0.480972	0.403081
	Adcy6	1.00536	0.998757	0.996573		0.61248	0.606105	0.620625
	Atp2a2	0.998164	0.985759	1.01723		0.67106	0.64879	0.335649
	Tpm2	0.971517	1.04325	0.986223		0.538841	0.516948	0.539434
	Itga5	1.02612	1.03072	0.946247		0.904653	0.79568	0.652999
	Tnni3	1.04448	0.94146	1.01617		0.429275	0.434403	0.4741
	Myl3	0.996604	0.938118	1.06995		0.437632	0.418186	0.436628
	Lmntd1	1.47719	0.612675	1.10514		0.44086	0.232682	0.395008
	Smyd1	0.97848	0.969932	1.05274		0.545066	0.484119	0.478151
	Itgb5	0.969022	0.979103	1.05447		0.775431	0.812338	0.79246
	Cacna1c	1.03609	0.969945	0.9941		0.587663	0.595319	0.45343
	Dmd	0.920344	0.950754	1.14177		1.56506	1.48391	1.54271
	Nppa	0.977434	0.937135	1.09089		0.623982	0.651242	0.656784
	Mybpc3	1.02979	0.962919	1.00874		0.421388	0.43035	0.419538
	Mybphl	0.961134	0.981234	1.05995		0.522502	0.533248	0.495848
	Tnnt1	0.965115	0.997072	1.03856		0.56566	0.493159	0.524807
	Cox7a1	1.04855	0.913799	1.04404		0.688514	0.639795	0.649657
	Tgfb1	1.01887	0.959634	1.02286		0.563889	0.584121	0.579611
	Ccdc141	1.04391	0.933734	1.0252		0.548346	0.595045	0.603879
	Tgfb2	1.0209	1.14647	0.854939		0.655692	0.714619	0.685354
	Myom1	0.961096	1.03048	1.00953		0.516598	0.484708	0.301799
