# Supplementary material for: Pten Regulates Cardiomyocyte Differentiation by Modulating Non‐CG Methylation via Dnmt3
Source: Adv Sci (Weinh). 2021 Jul 11;8(17):2100849. doi: 10.1002/advs.202100849 (PMC8425920; doi:10.1002/advs.202100849)
Supplement: Supplementary file 18 — Supplemental Table 12 [file ADVS-8-2100849-s017.xlsx]

## Sheet: Sheet1
Symbol	WT	WT	WT	Igf2−/−	Igf2−/−	Igf2−/−
Hmga2	216	203.6	211.14	80.98	30.96	40.12
Kdr	40.48	35.99	46.02	13.26	0.26	1.98
Il6st	28.48	25.62	31.22	12.21	10.16	10.07
Bmp5	19.65	17.37	20.01	3.04	0.21	0.33
Efnb1	32.43	25.41	41.19	7.91	4.27	3.96
Prrx2	28.19	30.48	23.18	5.74	4.22	3.58
Has2	51.23	54.53	45.91	12.83	10.28	10.96
Pdgfra	28.99	24.82	30.19	7.11	0.31	1.81
Jcad	23.09	20.81	28.03	5.32	4.85	4.49
Efnb2	24.19	26.05	23.59	19.46	24.38	23.55
Pdgfrb	31.05	26.16	40.09	2.44	1.3	1.65
Cxcl12	19.85	13.14	21.93	16.18	19.67	20.47
Tmem119	19.38	14.18	19.94	3.59	1.53	2.28
Hey2	15.17	15.4	15.52	2.07	0.5	1.28
Fn1	409.03	369.13	496.24	154.15	32	55.66
Tbx20	23.74	21.27	28.74	3.49	0.12	0.35
Col18a1	107.35	112.49	127.67	42.33	51.16	45.25
Fbln1	82.65	81	89.01	37.51	20.7	25.51
Gata6	47.41	46.21	49.64	13.68	0.46	3.22
Mmp9	21.36	17.01	23.47	2.23	2.7	2.69
Rasip1	12.3	10.73	15.85	1.54	1.85	1.44
Mmp2	65.08	54.43	69.81	33.82	25.14	27.14
Cd248	17.79	16.06	23.15	0.64	0.68	0.69
Nkx2-5	18.44	24.44	15.05	0.8	0.15	0.18
Foxf1	20.66	18.31	26.37	6.48	0.16	0.66
Id3	166.14	179.4	122.6	85.19	74.34	60.04
Tgfb2	59.41	57.04	61.21	5.65	3.14	2.8
Ctsh	25.83	21.12	30.07	14.34	1.53	4.6
Egr1	37.28	41.35	32.91	22.66	23	31.29
Sulf1	36.26	35.89	38.5	32.94	33.73	34.2
Gas1	15.85	15.69	16.25	13.84	7.16	8.45
Itgb1	171.29	145.99	183.14	143.07	167.75	166.69
Bambi	16.92	14.44	14.95	7.09	3.34	3.65
Tnc	19.36	15.45	23.46	0.78	0.34	0.3
Pitx2	46.97	37.22	60.31	27.47	34.64	27.57
Kras	20.35	22.39	18.65	22.43	27.11	26.87
Etv5	22.27	26.77	19.31	48.11	59.35	54.85
